# Supplementary material for: Transcriptomic adaptation of skeletal muscle in response to MICT and HIIT exercise modalities
Source: PLoS One. 2025 Feb 25;20(2):e0318782. doi: 10.1371/journal.pone.0318782 (PMC11856427; doi:10.1371/journal.pone.0318782)
Supplement: S2 Table — (CSV) [file pone.0318782.s002.csv]

	baseMean	log2FoldChange	lfcSE	stat	pvalue	padj	H1	H2	H3	H4	H5	H6	M1	M2	M3	M4	M5	M6	C1	C2	C3	C4	genenames
ENSMUSG00000032942	7100.402253	-2.642429133	0.15673574	-16.8591358	8.99E-64	1.22E-59	7814.406667	7012.804036	4163.817778	6207.578521	5031.444057	5541.142349	2916.964973	2625.229346	1902.412284	3212.531227	2083.248886	2336.110711	12945.77345	17932.5054	15471.36229	16409.10407	Ucp3
ENSMUSG00000021903	2176.999735	-1.46986612	0.10182761	-14.43484852	3.12E-47	2.05E-43	1900.490492	1977.108849	1603.802174	1503.330639	2033.685738	2017.989353	1380.776452	1395.458516	1308.685575	1588.480325	1394.480953	1290.423059	3422.456388	4454.104407	3589.60932	3971.113525	Galnt15
ENSMUSG00000022180	1038.381625	-1.839755704	0.127678792	-14.40925058	4.53E-47	2.05E-43	1244.31894	1083.577447	787.7775846	838.2671164	926.5244906	891.3879932	455.2776614	610.2829791	517.0499618	608.7650127	528.2879951	481.3803889	1626.468565	2019.316196	1910.886554	2084.537119	Slc7a8
ENSMUSG00000024222	3407.468186	-2.332825847	0.163209866	-14.29341192	2.41E-46	8.17E-43	3496.442035	3334.730591	2192.804538	2323.416163	2863.802971	3934.019263	1222.375691	1878.714269	1139.789495	1370.991656	1605.796151	1126.591918	5862.617395	6658.753708	7055.830894	8452.814242	Fkbp5
ENSMUSG00000038068	2152.21863	-1.359137954	0.104099613	-13.05612879	5.86E-39	1.59E-35	1634.67299	1759.763372	1463.613335	1569.358528	1771.863922	1874.640434	1557.109376	1667.002225	1401.941079	1706.371379	1439.335594	1215.586612	3306.083708	3937.819329	3717.867636	4412.468555	Rnf144b
ENSMUSG00000038594	3673.728519	-1.883821254	0.146506577	-12.8582709	7.73E-38	1.75E-34	3382.370744	2887.439901	3256.775061	2507.145942	2788.706791	3302.072623	1450.512637	2697.027344	1721.082137	2038.702196	1734.379456	2105.53355	5880.027481	7780.935477	6226.210648	9020.734318	Cep85l
ENSMUSG00000026991	1931.825009	-1.238920737	0.102919746	-12.03773608	2.25E-33	4.37E-30	1650.370874	1738.76381	1636.233921	1932.990383	1788.100934	1686.873541	1007.18975	1482.904795	1491.051894	1430.953486	1245.962253	1297.502183	2930.392377	3569.189746	2866.32983	3154.390367	Pkp4
ENSMUSG00000055980	2259.934826	1.361908126	0.115997702	11.74081986	7.87E-32	1.34E-28	1879.55998	2517.847594	2067.262294	2030.596828	2277.240917	2083.606815	2419.845601	3712.324668	2572.815742	3175.944348	3160.757042	3462.702629	1247.111953	1236.23291	1267.971451	1047.136446	Irs1
ENSMUSG00000024066	3292.621071	-1.201372412	0.102651209	-11.70344139	1.22E-31	1.85E-28	3073.645692	2742.542917	2709.620112	2809.534536	2833.358574	3058.783261	1727.464912	2612.342526	2340.713154	2649.499813	2344.402575	2320.941161	4774.028857	5928.622739	4964.733289	5791.703027	Xdh
ENSMUSG00000002831	8570.667491	-1.639398764	0.140427869	-11.67431207	1.72E-31	2.34E-28	7216.840548	6673.661095	6474.841263	5682.226184	6034.079541	6737.399169	5350.757811	6408.431525	4631.690038	7386.484328	4578.163701	3595.183366	14750.92448	16963.07069	16722.28675	17924.63936	Plin4
ENSMUSG00000009471	923.1774827	1.395442147	0.12019729	11.60959739	3.68E-31	4.55E-28	588.1473881	876.7317518	685.2514182	745.445301	696.1618845	726.8395867	1174.556593	1458.97213	1537.679646	1491.931617	1400.461572	1274.242206	549.7921909	635.4277892	442.4100135	486.7886369	Myod1
ENSMUSG00000044167	2723.594366	-1.707762185	0.147239961	-11.5984966	4.19E-31	4.75E-28	3521.558649	3116.335137	2084.00126	2108.107828	2752.173514	3051.716765	1150.647044	1725.913403	1522.137062	1468.556667	1396.474493	1214.575309	3607.553092	4754.506968	4827.545596	5275.707072	Foxo1
ENSMUSG00000026380	1208.253568	-2.068828577	0.186225612	-11.10925909	1.13E-28	1.18E-25	1332.227091	993.279326	1119.418347	742.5745232	1004.66511	1052.907901	543.9422388	892.8725336	494.2541719	688.0365836	396.7143812	429.8039186	2153.352748	2172.06326	2350.861283	2965.083675	Tfcp2l1
ENSMUSG00000035606	7634.827278	1.193092718	0.110513004	10.79594863	3.60E-27	3.49E-24	7578.938406	7840.186815	7730.263709	6775.992525	6857.093081	6267.981936	12560.48305	10518.40664	8814.717484	10379.49428	8238.302414	10739.03015	4993.029413	4125.189061	4911.968792	3826.158686	Ky
ENSMUSG00000020848	135.3061659	-3.671628742	0.342404364	-10.7230781	7.93E-27	7.19E-24	148.6066354	57.74879802	31.38556114	43.06166694	90.3183786	91.86444777	43.83417309	34.05802448	20.72344536	19.30974164	41.86433169	19.21476342	320.7121113	336.0435424	381.5279015	484.6251319	Doc2b
ENSMUSG00000019577	31199.90606	-2.450152548	0.229009657	-10.69890495	1.03E-26	8.75E-24	39880.99762	32609.17128	17728.6573	37275.13583	26796.14367	29010.99451	15410.70054	13260.53785	6291.638012	11480.14955	9214.14005	12377.34155	51706.12291	67517.25755	60271.6673	68367.84143	Pdk4
ENSMUSG00000067279	25741.10694	-1.337542838	0.13230159	-10.10980165	5.00E-24	4.00E-21	26084.65062	27208.08369	17415.84788	21027.49043	16872.28497	24313.79368	16201.70811	20340.00451	14255.65806	17467.18576	18768.1786	16860.44925	35583.46691	45571.5776	44929.37509	48957.95584	Ppp1r3c
ENSMUSG00000008845	1333.705733	-1.307163489	0.132120893	-9.893692511	4.43E-23	3.35E-20	1194.085711	1204.324933	1128.834016	1068.886266	1220.820331	1236.636797	847.7927569	1047.514374	895.2528396	1144.356268	869.1832674	586.555936	1928.85427	2220.942321	2225.850013	2519.401634	Cd163
ENSMUSG00000039943	1356.88348	-0.785734516	0.079826923	-9.8429764	7.35E-23	5.26E-20	1180.480879	1280.973338	1241.822036	1221.037489	1238.072156	1264.902781	991.2500506	1077.89045	1277.600406	1213.464817	1028.666436	1055.800685	1835.389597	1900.173485	1815.910459	2086.700624	Plcb4
NewGene_6953	669.1402801	0.974158093	0.099952459	9.746214417	1.91E-22	1.30E-19	676.0555386	657.2863193	605.74133	629.6572633	596.7101867	557.2436832	872.698537	915.8847123	770.9121674	772.3896655	930.9829951	952.6477443	463.658081	376.776093	486.2451341	441.3550308	no_name
ENSMUSG00000035963	2895.007098	-2.465757739	0.255041728	-9.668056134	4.12E-22	2.67E-19	3073.645692	2415.999714	1395.611285	2042.079939	2227.515068	2490.435084	965.3480392	1873.191346	850.6974321	1185.008355	1376.539097	726.1157966	6124.685006	6735.12724	5666.095218	7172.01925	Odf3l2
ENSMUSG00000026473	16846.46085	-1.477023266	0.153089374	-9.648110975	5.01E-22	3.09E-19	17541.86213	13589.86714	10825.92622	10288.86762	11335.46392	15724.97256	8702.07959	14181.94549	9190.848018	11668.16546	11112.98652	11756.4013	23947.11519	36014.70292	30355.00925	33307.16029	Glul
ENSMUSG00000025129	3926.477143	1.485851308	0.154707535	9.604259462	7.67E-22	4.53E-19	3518.419072	3810.370691	2858.178435	4703.290956	5121.762436	4294.410558	5210.289211	4196.500908	4323.946875	5231.923682	5716.474815	6434.923139	2003.992536	1633.375279	2318.390823	1447.38488	Ppp1r27
ENSMUSG00000030711	1524.298272	-1.182497778	0.123844151	-9.548273137	1.32E-21	7.47E-19	1575.02103	1702.014574	1212.528845	1107.163303	1336.509041	1654.569559	1017.152062	1007.933427	943.9529362	889.2644175	1130.336956	1298.513486	2253.231662	2454.136173	2360.60242	2445.842462	Sult1a1
ENSMUSG00000039384	1346.807786	1.270853382	0.134020453	9.482533126	2.48E-21	1.35E-18	982.6875399	959.6800253	782.5466578	1001.901451	1080.776103	902.4924869	1710.528982	1966.160548	1780.143957	1967.561043	2355.367042	2629.388679	841.182052	1093.668983	722.4677284	772.3713039	Dusp10
ENSMUSG00000066687	2467.87621	-2.510376499	0.265156219	-9.467537704	2.87E-21	1.50E-18	1633.626464	1012.178933	1773.284204	1477.493639	1506.997665	1524.344133	870.7060746	1618.216406	1116.993705	1528.518496	716.6774877	516.7760057	5178.126118	6472.402289	5896.635482	6643.042265	Zbtb16
ENSMUSG00000037904	5127.296409	-0.792071752	0.085373088	-9.277768595	1.73E-20	8.71E-18	5141.58028	5902.977136	4085.353875	4618.124548	4853.85174	5184.789052	4031.747693	4113.657065	4159.195484	3716.617114	4318.006783	3912.732614	6931.963206	6907.222267	6628.844349	7530.079337	Ankrd9
ENSMUSG00000047731	4553.772425	-0.986192489	0.106866565	-9.228260426	2.75E-20	1.34E-17	5823.914973	4772.150673	4955.780104	4054.495174	4819.348089	4444.825973	3075.365735	3739.939282	3155.144556	3219.645343	2812.884381	2951.994443	5044.343351	6310.490401	6735.185104	6944.85122	Wbp1l
ENSMUSG00000023032	384.0836088	-1.132085477	0.125328803	-9.032923423	1.67E-19	7.83E-17	319.1903085	349.6427226	277.2391234	302.3885945	360.2587011	390.6762779	246.069108	335.0573219	293.2367519	286.597218	247.1989109	275.0745079	607.5203709	634.4094755	528.4567317	692.3216169	Slc4a8
ENSMUSG00000034235	528.9912375	-1.597726054	0.177362914	-9.008230756	2.09E-19	9.49E-17	585.0078113	448.3406683	435.2131145	341.6225577	496.2436757	538.0631941	292.8919748	358.0695006	282.8750292	382.129624	326.9404951	218.441521	635.9263008	1138.474789	901.8670183	1081.752526	Usp54
ENSMUSG00000048490	2158.918823	-1.42924479	0.159598191	-8.955269371	3.39E-19	1.49E-16	3029.691616	2341.451265	1960.551386	1442.08738	2207.218803	2068.464324	1043.054073	1539.974999	1196.77897	1559.007562	1322.713527	1026.472888	3046.765058	3853.299286	3079.011341	3826.158686	Nrip1
ENSMUSG00000055148	3194.531184	1.349428269	0.150897618	8.942674444	3.80E-19	1.61E-16	2313.868105	2915.789311	1689.589375	2289.923755	2270.137224	2828.617392	3869.362007	4399.928568	5577.715319	4323.349523	4398.745137	6601.78819	1817.979511	2098.744669	1580.499626	2136.46124	Klf2
ENSMUSG00000028834	10689.02636	-1.011183144	0.113288285	-8.925752064	4.43E-19	1.82E-16	9723.269364	8352.57615	7377.699239	10590.29929	8925.282469	9576.111555	9035.817044	7616.110663	6609.742898	9487.180957	8624.052328	8325.049078	14446.70614	15630.09798	16735.27493	19969.15164	Trim63
ENSMUSG00000004328	122.905469	-2.405265526	0.269741379	-8.916931975	4.79E-19	1.92E-16	115.1178162	71.39851392	52.30926857	106.2187785	103.5109508	98.93094375	26.89824258	69.95702325	55.95330247	59.9618293	67.78034654	32.36170681	192.4272668	300.4025606	319.0222666	294.2366872	Hif3a
ENSMUSG00000046818	7820.621049	1.253031456	0.140952645	8.889733538	6.13E-19	2.38E-16	6583.692559	10689.8275	9375.913298	7682.201382	8825.830771	7410.735287	11136.86866	8135.265414	9344.201513	8431.24298	8809.451511	12408.69196	4896.81578	3233.146203	4241.453799	3924.598166	Ddit4l
ENSMUSG00000054978	896.9810041	0.920352799	0.104003406	8.849256308	8.81E-19	3.33E-16	658.2646034	957.580069	923.7816829	978.9352284	847.3690576	892.3974926	1077.922166	1169.939165	1182.272558	1028.497818	1107.41125	1157.942322	651.5037462	568.2190808	540.6331541	609.0266724	Kbtbd13
ENSMUSG00000028862	842.8519071	-1.653629536	0.187926163	-8.79935774	1.38E-18	5.05E-16	895.8259149	949.1802438	508.4460905	654.5373375	669.7767402	1179.09533	317.7977549	571.6225189	444.517903	441.0751511	491.4075124	518.7986124	1232.450828	1707.712184	1405.159144	1498.227249	Map3k6
ENSMUSG00000041040	1068.070432	-1.139582475	0.130705009	-8.718736041	2.81E-18	1.01E-15	1039.199922	1055.228037	749.0687259	886.113413	951.8948216	1282.064271	708.3203879	785.1755373	740.8631717	736.8190888	812.3673887	722.0705833	1263.605719	1785.10403	1647.87583	1923.355992	Fam117b
ENSMUSG00000028525	3361.382543	0.872672271	0.100184033	8.710692143	3.02E-18	1.05E-15	3585.396711	4476.056836	3340.469891	3033.455204	3415.861375	3295.006127	3472.861986	4295.91352	4034.854812	4156.675963	3996.050137	3970.376905	2251.399022	1906.283368	2427.978624	2123.480209	Pde4b
ENSMUSG00000021365	745.2539535	1.118904631	0.129272305	8.655408681	4.91E-18	1.67E-15	545.2398384	496.639663	641.3116326	808.6024125	733.7099744	634.975139	920.5176349	839.484279	1109.740499	1134.193246	1061.559839	1104.343245	510.3904172	467.406018	446.4688209	469.4805965	Nedd9
ENSMUSG00000021281	1684.919318	0.976627313	0.113173687	8.62945566	6.16E-18	2.04E-15	1684.906219	1698.86464	2200.127836	1809.546937	1652.115959	1511.220641	2398.924746	2151.178465	2115.863771	2036.669592	1761.29224	1786.972998	1203.128578	1013.222196	909.1728717	1025.501395	Tnfaip2
ENSMUSG00000022357	1860.645413	-1.01377464	0.118453583	-8.558412614	1.14E-17	3.70E-15	2013.515257	1682.06499	2115.386821	1787.537641	1668.352971	2122.977293	1601.93978	1398.219978	1158.440596	1476.687084	1071.527537	1126.591918	2327.453608	2897.102661	2519.707673	2802.820796	Klhl38
ENSMUSG00000036452	363.6815187	-1.403217031	0.164527681	-8.528759554	1.48E-17	4.68E-15	383.0283702	388.491914	243.7611915	218.1791125	278.0588285	320.0113181	284.9221251	281.6690673	230.0302435	224.6027843	233.2441337	188.1024209	558.955394	708.7463803	658.3385705	618.7624451	Arhgap26
ENSMUSG00000026971	1044.377115	0.820089563	0.097011005	8.453572448	2.83E-17	8.73E-15	1129.201124	1024.77867	1235.544924	1222.951341	1071.642784	1109.439869	1243.296546	1056.719246	1263.093995	1315.095036	1084.485545	1234.801376	574.5328395	668.0138297	699.7384066	776.698314	Itgb6
ENSMUSG00000046668	768.7405052	1.039004459	0.12350294	8.412791315	4.00E-17	1.21E-14	698.0325762	781.1837405	812.8860335	713.8667453	836.206112	826.7800299	1156.624431	891.0315593	1005.0871	845.5634233	872.1735768	992.0885745	613.0182928	404.2705646	430.2335911	420.8017328	Cxxc5
NewGene_7957	1942.661588	-0.807006047	0.096617572	-8.352580465	6.68E-17	1.97E-14	1524.787801	2119.905876	1507.55312	1740.64827	1741.419524	1939.248397	1394.723689	1533.531589	1713.828931	1724.664819	1532.035186	1568.531477	2980.789995	2723.989321	2639.036612	2697.890801	no_name
ENSMUSG00000026773	9774.53099	2.114340582	0.253584778	8.337805614	7.57E-17	2.19E-14	10155.48444	10382.18391	11785.27821	7494.643899	11264.42699	6766.674653	21841.37297	15007.62246	8283.161111	10624.42311	12863.3143	16776.51107	4177.50433	2841.095404	3673.220754	2455.578235	Pfkfb3
ENSMUSG00000040170	2022.012888	-0.836750198	0.101632169	-8.233123474	1.82E-16	5.16E-14	1975.840336	1896.260531	1648.788145	1373.188712	1859.137861	1972.561878	1381.772684	1633.864688	1649.586251	1761.251698	1825.085508	1620.107947	2825.931861	2820.729129	2915.847281	3192.251706	Fmo2
ENSMUSG00000021750	643.5188134	-1.912343357	0.232493916	-8.225347941	1.95E-16	5.40E-14	582.9147601	695.0855326	264.684899	517.6969292	540.8954583	809.6185397	206.2198598	372.797295	370.949672	289.6461246	413.6594679	308.4475181	779.7885907	1518.305823	1303.688957	1321.901587	Fam107a
ENSMUSG00000069094	3616.745179	-0.623223526	0.075955245	-8.205141375	2.30E-16	6.26E-14	3563.419673	3658.12386	3004.644387	3182.73565	3322.498556	3334.376604	3338.370773	2993.424205	3127.167905	3176.960651	2690.281696	3324.154072	4474.392113	4659.803788	4909.533507	5108.03543	Pde7a
ENSMUSG00000025982	4270.31606	-0.51750908	0.063141497	-8.196021693	2.48E-16	6.62E-14	4016.565259	3982.567107	4053.968314	3613.352319	3889.779159	3943.104758	3949.060503	3932.321096	3691.881791	4161.757474	3714.961052	3484.951303	5069.084	5740.234692	5392.531595	5688.936537	Sf3b1
ENSMUSG00000026640	1217.162845	-1.070870363	0.132223967	-8.098912687	5.55E-16	1.45E-13	1491.298982	1254.723884	1522.199715	1229.649823	1544.545755	1479.926159	658.5088276	780.5731015	740.8631717	1040.693444	722.6581065	618.9176428	1255.358836	1727.060145	1668.169867	1739.458063	Plxna2
ENSMUSG00000087006	346.755716	1.431859336	0.176989564	8.090077778	5.96E-16	1.53E-13	257.445298	366.4423729	254.2230452	365.545706	258.7773769	234.2038668	470.2211295	547.6898531	471.458382	664.6616332	433.5948639	470.2560521	221.749517	169.040085	226.4814564	136.3008183	Gm13889
ENSMUSG00000033863	6057.971986	-0.806766724	0.100064104	-8.062498858	7.48E-16	1.88E-13	5933.800161	5072.444423	5249.758193	5229.600218	5215.125254	5106.048097	4911.419849	6384.498859	4729.090231	5251.233423	4519.354283	4264.666176	7610.040242	8950.977993	8663.118649	9836.375723	Klf9
ENSMUSG00000090698	285.7530126	1.790967946	0.222742471	8.040531918	8.94E-16	2.21E-13	177.9093523	148.0469186	123.4498738	118.6588156	99.45169778	105.9974397	452.2889678	447.3567539	452.8072811	566.0803207	591.0844926	673.5280231	120.954282	220.974087	85.23495672	188.2249396	Apold1
ENSMUSG00000052957	2406.702966	0.706005016	0.088059759	8.017339869	1.08E-15	2.62E-13	2198.750289	2652.244796	2693.927331	2530.112164	2429.462903	2081.587816	2903.017736	2709.914164	2716.843687	2762.309356	2804.910223	3085.486484	1793.238863	1915.448192	1746.910732	1483.082714	Gas1
ENSMUSG00000022037	2992.422881	0.689457353	0.087125483	7.913383452	2.50E-15	5.97E-13	2673.872912	2960.938371	2632.202394	2606.666239	2779.573472	3132.476719	3780.697429	3925.877686	3491.900543	3995.083915	3535.542488	3269.543692	2235.821576	2654.743985	2207.99126	1995.833411	Clu
ENSMUSG00000003032	1915.361733	0.910209682	0.115526682	7.878783173	3.31E-15	7.75E-13	1679.67359	1712.514356	1969.967054	1590.410899	2051.952377	2392.51364	1983.496332	2176.031618	2595.611531	2691.168203	2149.035693	2613.207825	1193.049054	1341.119228	1266.347928	1239.688395	Klf4
ENSMUSG00000008730	4192.280179	-0.913215745	0.116104408	-7.865470089	3.68E-15	8.47E-13	4189.241983	4125.364135	3856.239279	3507.133541	3772.060823	4683.067837	2881.10065	4056.586861	3044.274124	3608.889082	2768.02974	2678.942542	5200.117805	6067.113411	5775.68302	6862.638028	Hipk1
ENSMUSG00000026836	929.6305105	0.596674605	0.076078391	7.842891988	4.40E-15	9.97E-13	888.5002357	1063.627862	889.2575656	1070.800118	945.8059422	967.1004501	992.2462818	1069.606066	1030.991407	1093.541158	1027.669666	1065.913718	682.658637	684.30685	692.4325532	709.6296574	Acvr1
ENSMUSG00000056492	9615.479691	-0.708161103	0.090593772	-7.816885079	5.41E-15	1.21E-12	8514.532294	8161.480128	9256.648166	8486.976091	9047.060058	9225.815255	6838.131002	8037.693777	8783.632316	9595.925292	7809.691399	7353.18657	12396.89758	14936.6263	11863.08245	13540.29637	Adgrf5
ENSMUSG00000023087	1800.918204	-1.303026781	0.167025908	-7.801345276	6.13E-15	1.34E-12	2152.703162	2123.055811	1191.605138	1374.145638	1595.286417	2325.886678	915.5364789	1302.489314	1112.849016	1203.301795	1215.062389	1075.015448	2114.867294	3345.160717	2621.989621	3145.736347	Noct
ENSMUSG00000031145	1067.139759	-1.124345975	0.144623027	-7.774321983	7.59E-15	1.64E-12	1007.804154	757.0342432	689.4361597	886.113413	961.0281408	1065.021894	666.4786772	888.2700979	771.9483397	658.5638201	902.0766709	883.8791174	1373.564157	2204.649301	1595.111333	1763.256618	Prickle3
ENSMUSG00000042292	1212.419867	0.851726383	0.109764517	7.759578473	8.52E-15	1.81E-12	1277.807759	1290.423141	1297.26986	1006.68608	1244.161036	1221.494306	1554.120682	1721.310967	1634.043667	1357.779728	1305.768441	1234.801376	726.6420123	880.8414066	893.7494033	751.8180059	Mrtfa
ENSMUSG00000074207	1983.846251	-1.056953508	0.136405068	-7.748638133	9.29E-15	1.94E-12	1855.489892	2297.352183	1494.998896	1854.522456	1646.02708	2248.155222	1296.0968	1258.305931	1479.653999	1147.405174	1598.818763	1742.475651	2541.872562	3552.896725	2690.989348	3036.479342	Adh1
ENSMUSG00000024481	854.8925088	-1.059009622	0.137836665	-7.683076359	1.55E-14	3.20E-12	952.3382974	970.1798068	682.1128621	610.5187446	796.6283955	839.9035225	567.8517878	667.3531823	474.5668988	696.1670012	570.1523268	718.0253699	1134.404554	1427.675898	1267.971451	1302.430042	Lvrn
ENSMUSG00000024900	919.3269037	-0.844937522	0.110802727	-7.625602252	2.43E-14	4.93E-12	952.3382974	1037.378408	837.9944824	1022.953821	1033.079881	994.3569346	739.2035553	737.3102056	554.3521634	788.6505006	662.8519184	535.9907691	1131.655593	1297.331736	1237.124515	1146.657678	Cpt1a
ENSMUSG00000040093	234.7674556	-1.113303241	0.14615558	-7.617247588	2.59E-14	5.18E-12	149.653161	191.0960225	185.1748107	236.3607052	241.5255518	205.9378829	158.4007619	218.1554541	156.4620125	183.9506967	160.4799381	164.8424441	389.4361352	393.0691132	373.4102866	348.3243135	Bmf
ENSMUSG00000070803	993.8708755	0.941700695	0.123684912	7.61370711	2.66E-14	5.25E-12	1143.852482	1490.968967	936.3359074	979.8921544	1204.583319	1071.078891	1097.84679	1181.905498	1230.972654	927.8839008	1158.24651	1139.738862	649.6711055	624.2263378	519.5273553	545.2032733	Cited4
ENSMUSG00000028584	1762.497781	0.932139721	0.122493843	7.609686304	2.75E-14	5.33E-12	1683.859693	2330.951484	2085.047445	1739.691344	1983.959889	1989.723369	2453.717462	1881.475731	2370.762149	1830.360247	1586.857525	2021.595373	1155.479921	900.1893681	1112.113245	1074.180259	Lrrc38
ENSMUSG00000028630	2098.261209	0.813800905	0.108278509	7.515811885	5.66E-14	1.08E-11	1667.115283	2299.452139	2379.025534	2104.280124	2015.4191	1846.37445	2790.44361	2555.272323	2587.322153	2981.83063	2381.283057	2119.691796	1551.330299	1357.412248	1564.264396	1371.662204	Dyrk2
ENSMUSG00000032735	1809.993929	-0.618134979	0.082659842	-7.478056647	7.54E-14	1.42E-11	1718.395038	1613.81641	1872.671815	1588.497047	1668.352971	1628.322574	1426.603088	1675.286609	1681.707591	1679.947523	1405.445421	1456.276807	2204.666685	2669.000378	2283.485079	2387.427826	Ablim3
ENSMUSG00000031442	1969.587167	-1.17411515	0.157033648	-7.47683802	7.61E-14	1.42E-11	1892.118288	1886.810728	1367.36428	1904.282605	2148.359635	2568.16654	894.6156236	1661.479302	1191.598108	1415.708953	1389.497104	1330.875193	2523.546156	3549.841784	2694.236394	3094.893978	Mcf2l
ENSMUSG00000046318	271.1936414	-1.068491942	0.143071241	-7.46825104	8.13E-14	1.49E-11	230.2356323	268.7944053	312.809426	240.1884089	280.088455	218.051876	176.3329236	233.8037356	215.5238318	176.8365813	171.444406	188.1024209	342.703799	478.6074695	381.5279015	424.0469904	Ccbe1
ENSMUSG00000029287	2697.192141	-0.520682886	0.070115316	-7.426093412	1.12E-13	2.03E-11	2777.478947	2432.799364	2258.714217	2279.39757	2669.973641	2454.093105	2398.924746	2523.97576	2370.762149	2371.033013	2360.350891	2429.150618	3223.614879	3608.903983	3323.351551	3672.549827	Tgfbr3
ENSMUSG00000027074	2813.719954	-1.071768908	0.144974962	-7.392786255	1.44E-13	2.57E-11	2690.617322	3047.036579	1949.043347	2262.172903	2893.232555	3152.666708	1370.81414	1984.570291	2201.86607	2014.310944	2270.641609	2244.082107	3851.294297	5013.158664	3584.738751	4489.272985	Slc43a3
ENSMUSG00000071076	3621.907722	0.853493721	0.116805618	7.306957781	2.73E-13	4.82E-11	3373.998539	3170.934	3027.660465	3482.253467	3880.64584	3738.176375	4026.766537	4909.878448	5481.351298	4127.2032	4048.878936	4634.803198	2124.946818	3233.146203	2350.049521	2339.830715	Jund
ENSMUSG00000042807	636.4992525	-1.133188632	0.15623645	-7.25303622	4.08E-13	7.10E-11	749.3123307	718.1850518	625.6188521	631.5711151	626.1397707	781.3525557	242.0841832	524.6776744	423.7944576	440.0588489	404.6885396	421.7134919	729.3909732	1047.844864	874.2671275	943.2882031	Hecw2
ENSMUSG00000015468	1195.234476	-0.941472088	0.131382529	-7.165884931	7.73E-13	1.33E-10	986.8736423	932.3805935	913.3198292	950.2274505	1098.027929	1223.513304	713.301544	1022.661221	1093.161743	1169.763822	754.5547402	955.6816544	1695.192588	2077.36008	1709.569703	1828.16177	Notch4
ENSMUSG00000015243	1540.141706	-0.732499335	0.102243159	-7.164287021	7.82E-13	1.33E-10	1326.994463	1561.317503	1363.179539	1089.938637	1411.605221	1392.099708	1310.044037	1471.85895	1304.540885	1396.399211	1255.929951	1087.151088	1906.862582	2204.649301	2162.532616	2397.163599	Abca1
ENSMUSG00000020044	14693.22312	-0.58617745	0.082414695	-7.112535565	1.14E-12	1.91E-10	14594.84604	14320.65193	11988.23817	11115.65163	14625.48845	14149.14396	12034.47298	12979.78927	13570.74819	12979.19529	12598.17353	12952.77315	18130.31381	21218.60392	18160.72811	19672.75145	Timp3
ENSMUSG00000014773	326.9434784	0.99224272	0.139659878	7.104708475	1.21E-12	2.00E-10	257.445298	281.3941431	246.8997476	191.3851864	276.029202	239.251364	439.3379621	528.359623	434.1561803	502.0532826	464.4947278	432.8378286	301.4693847	194.4979291	233.7873099	207.6964851	Dll1
ENSMUSG00000041548	19274.6855	0.516280837	0.072769011	7.094789807	1.30E-12	2.12E-10	20731.67217	23104.7691	18324.98296	18657.1849	21088.834	19492.42442	21881.22222	19554.82897	19748.40726	23369.86889	21204.284	21787.51911	15184.34399	14935.60799	15226.21032	14102.80769	Hspb8
ENSMUSG00000025648	1951.757279	-0.783398697	0.110591751	-7.083699158	1.40E-12	2.27E-10	2146.424009	1904.660357	1579.739911	1482.278269	1785.056494	1613.180083	1750.37823	1861.225013	1530.42644	1670.800803	1431.361436	1401.666426	2432.830445	2789.161402	2748.624414	3100.302741	Pfkfb4
ENSMUSG00000032946	514.3704009	-0.707140111	0.10013169	-7.062101034	1.64E-12	2.62E-10	466.7504183	505.0394882	435.2131145	427.7458916	442.4585738	522.9207027	377.5716273	460.243574	395.8178064	471.5642168	409.6723887	484.4142989	652.4200665	727.0760281	704.6089756	746.4092433	Rasgrp2
ENSMUSG00000034158	3198.633083	-0.806387411	0.114460883	-7.045091645	1.85E-12	2.93E-10	2826.66565	3426.07869	2229.421026	2557.863016	2931.795458	3257.654648	2283.361926	2783.553136	2555.200813	2658.646533	2795.939295	2596.015668	4022.646196	4484.65382	4178.136402	5590.497057	Lrrc58
ENSMUSG00000033416	2022.583614	-0.518404168	0.073602165	-7.043327751	1.88E-12	2.93E-10	2009.329155	2022.257909	1861.163776	1863.13479	2033.685738	1899.87792	1978.515176	1654.115405	1733.516204	1715.518099	1908.814171	1582.689724	2378.767546	2530.509706	2464.507892	2724.934614	Gucd1
ENSMUSG00000036438	6520.106739	0.727126444	0.103382482	7.033362218	2.02E-12	3.11E-10	7298.469545	8120.53098	6435.086219	7072.639563	7396.973726	7049.334492	6818.206378	6328.349143	7571.310763	6034.802413	8174.509147	8523.264532	5037.012789	4550.844215	4034.454618	3875.919302	Calm2
ENSMUSG00000029313	2812.734198	-1.06519969	0.152423168	-6.988436905	2.78E-12	4.24E-10	2786.897677	2344.6012	2620.694355	2050.692272	2186.922538	2203.737247	2356.086804	2759.62047	1885.833528	2753.162637	1598.818763	1509.875884	4063.880611	4542.697705	4116.442529	5223.78295	Aff1
NewGene_1514	1135.426502	-0.78426975	0.112268508	-6.985661097	2.84E-12	4.28E-10	934.5473622	1076.227599	862.056746	976.0644506	1304.035017	939.8439656	991.2500506	1093.538732	877.637911	904.5089504	856.22526	896.0147574	1623.719604	1548.855236	1456.300118	1825.998265	no_name
ENSMUSG00000014361	390.1826468	-0.793629289	0.113662265	-6.982346221	2.90E-12	4.34E-10	457.3316879	384.2920014	355.7030263	393.2965581	412.0141765	450.236744	246.069108	340.5802448	292.2005796	333.3471188	267.134307	278.1084179	490.2313702	528.5048439	490.3039415	523.5682228	Mertk
ENSMUSG00000034714	444.8430617	0.919844376	0.131829233	6.97754475	3.00E-12	4.44E-10	499.1927119	473.5401438	454.0444512	436.358225	402.8808573	514.8447073	492.1382161	645.2614908	599.9437432	513.2326067	439.5754827	516.7760057	339.954838	227.0839696	272.7518615	289.9096771	Ttyh2
ENSMUSG00000036432	577.3312127	0.844626315	0.121274786	6.96456654	3.29E-12	4.81E-10	566.1703504	704.5353359	518.9079442	587.5525223	547.999151	549.1676878	705.3316943	562.4176474	828.9378144	663.645331	806.3867699	637.1211029	394.0177368	354.3731902	421.3042147	389.4309095	Siah2
ENSMUSG00000039782	1158.788079	0.77327017	0.111353282	6.944296163	3.80E-12	5.50E-10	1207.690544	1208.524846	1053.508669	878.4580056	1183.272241	925.7109737	1497.335504	1504.076	1313.866436	1528.518496	1314.739369	1536.16977	928.2324822	728.0943418	954.6315153	777.7800665	Cpeb2
ENSMUSG00000023805	1369.555891	-1.122780946	0.161830479	-6.938006702	3.98E-12	5.69E-10	1208.73707	770.6839591	1149.757723	1249.745267	1161.961163	1094.297378	810.9322022	989.5236841	1030.991407	1488.882711	1100.433862	810.0539737	1776.745097	2632.341082	2080.544706	2557.262973	Synj2
ENSMUSG00000057133	1400.086655	-0.947286787	0.136857468	-6.92170332	4.46E-12	6.32E-10	1279.900811	1117.176747	1124.649274	806.6885607	1098.027929	1108.43037	960.3668832	1399.140465	925.3018354	1230.741954	1309.75552	1116.478885	1772.163495	2166.971692	2573.283932	2412.308134	Chd6
ENSMUSG00000070565	948.1672824	-0.843049393	0.122981665	-6.855081956	7.13E-12	9.99E-10	758.7310611	673.0359915	788.82377	823.9132275	625.1249575	564.3101792	729.2412433	919.5666609	845.5165707	1021.383702	719.6677971	744.3192567	1354.32143	1577.368022	1402.723859	1622.62879	Rasal2
ENSMUSG00000041798	251.8493083	-1.469818661	0.214531279	-6.851302374	7.32E-12	1.01E-09	256.3987724	173.2463941	149.6045081	188.5144086	150.1923599	207.9568818	112.5741264	192.3818139	109.8342604	244.9288281	146.5251609	213.3850043	480.1518467	471.4792731	390.4572779	541.9580158	Gck
NewGene_5948	3409.024142	-0.562430367	0.082152853	-6.846145314	7.59E-12	1.04E-09	3828.19065	3438.678428	3510.998106	2874.6055	3474.720543	3313.177116	2966.776533	2841.543826	2794.556607	2891.379735	3096.963775	2593.993062	4180.253291	3740.266458	4409.488428	4588.794217	no_name
ENSMUSG00000047061	132.9462074	2.443424486	0.357273467	6.839087454	7.97E-12	1.07E-09	35.58187045	70.34853577	47.07834171	37.32011135	53.78510186	58.55096671	466.2362047	117.8223549	499.4350332	208.3419493	206.331349	127.4242206	43.06705495	51.93400201	61.69387344	42.18834853	no_name
ENSMUSG00000034858	1142.614412	-0.712224933	0.104144075	-6.838842578	7.98E-12	1.07E-09	1130.24765	917.6808995	1162.311948	1013.384562	1229.95365	948.9294605	1070.948547	961.9090697	902.5060455	986.8294279	914.0379085	840.3930738	1326.831821	1595.697669	1517.993991	1762.174866	Fam214a
ENSMUSG00000034958	143.3812439	-1.875506499	0.274782544	-6.825420817	8.77E-12	1.16E-09	92.09425294	65.09864504	77.41771748	101.4341488	190.7848896	84.79795179	124.5289008	77.32092043	70.45971423	79.27157094	61.79972773	74.83644701	273.9797751	194.4979291	348.2456803	377.5316317	Atcay
ENSMUSG00000024413	3962.991654	-0.827066647	0.121176229	-6.825320861	8.77E-12	1.16E-09	4340.988195	3446.028275	3185.634456	3451.631837	3323.51337	2993.165798	3457.918518	4006.880555	2569.707225	3762.350713	2832.819778	2916.598827	5994.567521	6118.029099	5125.462064	5882.570239	Npc1
ENSMUSG00000025612	1529.643966	-0.638236743	0.093816047	-6.803065787	1.02E-11	1.33E-09	1475.601098	1401.720825	1373.641393	1434.431972	1518.160611	1232.598799	1221.379459	1491.18918	1263.093995	1502.094639	1211.07531	1180.190995	1933.435871	2023.389451	1883.286663	2329.013189	Bach1
NewGene_4867	91.65905723	-1.400933889	0.205946934	-6.802402257	1.03E-11	1.33E-09	71.16374091	99.74792386	73.23297599	58.37248185	76.1109932	88.83594949	52.80025395	55.22922888	48.7000966	76.22266436	55.81910892	72.81384033	144.7786103	157.8386335	137.9994537	196.8789598	no_name
ENSMUSG00000057738	5224.419953	-0.667536766	0.098152585	-6.801010577	1.04E-11	1.33E-09	4712.504784	4531.705677	5100.153685	5170.270811	4622.47432	5049.516129	3896.260249	4804.942913	4421.347068	5453.477559	4288.103689	3558.776446	6646.071267	7751.404378	6644.267817	6939.442457	Sptan1
ENSMUSG00000019961	3414.661796	-0.570271766	0.083865533	-6.799834724	1.05E-11	1.33E-09	3405.394307	3806.170779	2960.704601	3152.11402	3543.727843	3436.336046	2813.356928	2746.73365	2602.864737	2863.939576	2858.735792	3366.628812	4621.919685	4062.053608	4018.219388	4375.68897	Tmpo
ENSMUSG00000058297	848.5049063	-0.939901048	0.138478036	-6.787365556	1.14E-11	1.44E-09	695.939525	585.8878054	613.0646276	725.3498565	799.6728352	692.5166063	834.8417512	830.2794075	556.4245079	773.4059677	681.7905446	475.3125688	1274.601562	1324.826208	1365.382831	1346.781895	Spock2
ENSMUSG00000024085	1242.280197	-0.684533398	0.101312943	-6.756623359	1.41E-11	1.76E-09	1039.199922	1163.375786	1338.07109	1093.76634	1241.116596	1327.491745	876.6834618	1234.373266	960.5316925	1104.720482	983.8117947	956.6929577	1543.083416	1643.558416	1612.158324	1757.847856	Man2a1
ENSMUSG00000005483	602.3659754	0.933012088	0.138188396	6.751739741	1.46E-11	1.80E-09	523.2628008	333.8930504	402.781368	433.4874472	419.1178692	614.7851505	752.154561	851.4506119	988.5083437	929.9165052	753.5579704	846.4608939	443.499034	440.9298602	446.4688209	457.5813187	Dnajb1
ENSMUSG00000056481	1295.85301	0.579028561	0.085875495	6.742651774	1.56E-11	1.90E-09	1204.550967	1205.374911	1180.097099	1354.050194	1516.130985	1337.586739	1391.734996	1526.167691	1635.079839	1461.442551	1459.27099	1471.446357	1113.329186	956.1966252	975.7373141	945.4517081	Cd248
ENSMUSG00000048756	1609.7024	-0.911837653	0.135592789	-6.724824086	1.76E-11	2.13E-09	1737.232499	1261.023753	1494.998896	1277.496119	1449.153311	1529.39163	1162.601818	1578.635459	1226.827965	1508.192452	1044.614753	1022.427675	1828.059035	2526.436451	2656.895365	2451.251225	Foxo3
ENSMUSG00000025422	228.4054066	-1.351204435	0.20109202	-6.719333935	1.83E-11	2.20E-09	162.2114682	143.847006	227.0222256	196.1698161	174.5478777	97.92144433	147.4422186	195.1432754	165.7875629	201.2278339	137.5542327	134.5033439	373.8586898	537.6696678	344.1868729	415.3929702	Agap2
ENSMUSG00000002289	384.8847079	-1.616795345	0.241391391	-6.697816939	2.12E-11	2.52E-09	467.7969439	618.4371279	328.5022066	339.7087059	268.9255093	403.7997704	289.9032811	308.3631946	124.3406722	196.146323	154.4993193	151.6955007	620.3488554	736.240852	645.3503866	504.0966773	Angptl4
ENSMUSG00000020262	1001.692428	-0.856394463	0.12822426	-6.678880126	2.41E-11	2.85E-09	866.5231981	802.1833034	1040.954444	865.0610425	866.6505092	860.093511	729.2412433	815.5516132	795.7803019	1153.502987	678.8002352	686.6749665	1334.162383	1581.441277	1432.759034	1517.698795	Adarb1
ENSMUSG00000032014	528.7028381	0.918480465	0.138418922	6.635512317	3.23E-11	3.77E-09	384.0748958	499.7895974	503.2151636	632.5280411	607.8731324	544.1201906	780.0490348	666.4326952	673.5119742	584.3737601	651.8874506	552.1716225	389.4361352	367.6112691	295.4811833	326.689263	Oaf
ENSMUSG00000032193	565.2719294	0.949766353	0.143143936	6.63504426	3.24E-11	3.77E-09	370.4700629	430.4910398	437.3054852	428.7028175	392.7327249	460.3317383	673.4522957	997.8080685	889.035806	876.0524891	751.5644308	660.3810797	455.4111981	469.4426456	294.6694218	456.4995662	Ldlr
ENSMUSG00000027695	426.0536455	-0.870580954	0.131279384	-6.63151311	3.32E-11	3.83E-09	393.4936262	373.7922199	332.6869481	335.8810021	496.2436757	330.1063123	331.7449918	343.3417062	323.2857476	379.0807174	311.9889481	362.046595	602.022449	630.3362204	524.3979242	746.4092433	Pld1
ENSMUSG00000026672	3119.802089	-0.622113929	0.094052577	-6.614533612	3.73E-11	4.26E-09	3734.003346	2504.197878	3118.678592	3236.323502	3099.239643	2754.923934	2664.918478	2612.342526	2339.676981	2711.494247	2761.052352	2442.297561	3877.867586	4333.943383	3922.431532	3803.441883	Optn
ENSMUSG00000060548	536.7123829	0.994040144	0.150526559	6.603752506	4.01E-11	4.54E-09	507.5649168	390.5918703	641.3116326	695.6851526	446.5178268	657.1841263	623.6407354	669.1941566	735.6823103	540.6727659	647.9003714	714.9914599	293.2225018	343.1717387	336.0692579	343.9973034	Tnfrsf19
ENSMUSG00000038264	1423.272007	-0.656753105	0.100063925	-6.563335408	5.26E-11	5.91E-09	1415.949139	1243.174125	1139.295869	1440.173528	1397.397835	1444.593679	1059.990004	1158.893319	1247.551411	1382.17098	1248.952562	1064.902415	1625.552244	2102.817924	1835.392735	1965.544341	Sema7a
ENSMUSG00000039031	504.3873149	0.646339366	0.098608394	6.554607957	5.58E-11	6.21E-09	400.8193054	419.9912583	445.6749682	484.2045216	405.9252971	435.0942526	670.4636021	562.4176474	688.018386	636.2051719	615.0069679	669.4828097	415.0931041	468.4243318	372.5985251	380.7768893	Arhgap18
ENSMUSG00000031762	414.6334035	-1.321543505	0.202147265	-6.537528498	6.25E-11	6.91E-09	208.2585947	195.2959351	233.2993378	241.1453349	323.7254244	416.923263	245.0728768	299.1583231	209.3067981	379.0807174	398.7079208	349.9109549	700.9850434	787.1565402	892.1258804	753.9815109	Mt2
ENSMUSG00000066877	809.3611496	0.661724814	0.101930744	6.491906058	8.48E-11	9.29E-09	792.2198804	961.7799816	828.5788141	926.3043022	958.9985143	928.739472	919.5214037	971.1139412	865.2038438	840.4819124	763.5256684	951.636441	489.3150499	570.2557083	524.3979242	657.7055361	Nck2
ENSMUSG00000027365	1799.523336	-0.551266672	0.084939541	-6.490106543	8.58E-11	9.33E-09	1592.811966	1678.915055	1634.14155	1319.60086	1854.063794	1632.360572	1551.131989	1585.999356	1569.800986	1718.567006	1599.815532	1625.164464	2231.239975	2277.967892	2273.743941	2647.048432	Trpm7
ENSMUSG00000074971	861.3217859	-0.867156341	0.13395454	-6.473512133	9.58E-11	1.03E-08	871.7558261	941.8303968	687.343789	722.4790787	850.4134974	1028.679915	826.8719015	665.512208	575.0756088	500.0206782	617.9972773	730.16101	1087.672218	1250.489303	1159.195411	1265.650456	Fibin
ENSMUSG00000040339	1402.823128	-0.553716614	0.085769208	-6.4558905	1.08E-10	1.15E-08	1157.457315	1338.722136	1334.932534	1196.157415	1359.849745	1395.128207	1169.575437	1452.52872	1199.887486	1259.198415	1148.278812	1180.190995	1664.037698	1747.42642	1881.66314	1960.135578	Fam102b
ENSMUSG00000070304	134.3595136	-1.112392601	0.17335842	-6.416720932	1.39E-10	1.48E-08	127.6761234	135.4471808	122.4036884	113.8741859	109.5998302	157.4819105	97.63065825	105.856022	100.50871	83.3367797	108.6479084	69.77993032	177.7661417	229.1205971	176.9640054	233.6585457	Scn2b
ENSMUSG00000024247	4689.90724	0.463972632	0.072632289	6.38796658	1.68E-10	1.77E-08	4556.572469	5381.137997	4694.233761	5306.154293	5080.155093	4973.803672	5339.799268	5585.516014	5004.712055	4715.642168	4861.246325	4860.323842	4018.064595	3694.442339	3355.82201	3610.889933	Pkdcc
NewGene_4443	1300.135905	-1.203243673	0.188955242	-6.367876644	1.92E-10	2.00E-08	1868.048199	1498.318814	799.2856237	890.8980427	1492.79028	1529.39163	723.263856	1028.184144	642.4268062	881.134	823.3318565	920.2860375	1672.284581	2346.194914	1952.28639	1734.0493	no_name
ENSMUSG00000024286	4262.846554	-0.32098225	0.050503846	-6.355600123	2.08E-10	2.15E-08	4581.689084	4507.55618	4500.689468	4435.351695	4329.193293	4146.014143	3951.052966	3802.532409	3751.979783	3634.296637	3777.75755	3836.884864	4735.543404	4466.324172	4774.781099	4973.898117	Ccny
ENSMUSG00000030560	1978.534456	0.346328195	0.054561683	6.3474617	2.19E-10	2.25E-08	1972.700759	2072.65686	2116.433006	2016.242939	2080.367147	2077.549819	2077.142066	1970.762984	2147.985112	2116.957465	2118.135829	2245.09341	1723.598518	1616.063945	1668.169867	1636.691573	Ctsc
ENSMUSG00000023915	2156.232258	-0.547714044	0.086780675	-6.311474838	2.76E-10	2.82E-08	2141.191381	2560.896698	2073.539406	2112.892458	2400.033319	2249.164721	1558.105607	1841.894783	1835.061087	1788.691857	1753.318082	1837.538165	2343.947374	2988.7509	2375.214127	2639.476165	Tnfrsf21
ENSMUSG00000019082	816.8352062	-0.876480663	0.13892038	-6.309230242	2.80E-10	2.84E-08	969.082707	738.1346365	583.7714372	932.0458578	805.7617147	592.5761631	708.3203879	637.8975936	579.2202978	624.0095456	609.0263491	639.1437096	1082.174296	1297.331736	978.1725986	1292.694269	Slc25a22
ENSMUSG00000054203	844.598572	-1.257954331	0.199716843	-6.298689253	3.00E-10	3.02E-08	1126.061547	1291.473119	551.3396907	598.0787075	905.2134125	1082.183385	428.3794189	496.1425728	487.000966	445.1403599	605.0392699	605.7706994	911.7387165	1391.016603	1153.513081	1435.485603	Ifi205
ENSMUSG00000030064	701.3775479	-0.993356037	0.157918625	-6.290303248	3.17E-10	3.17E-08	837.2204812	604.787412	625.6188521	611.4756706	817.9394736	787.4095523	353.6620784	534.803033	661.077907	548.8031834	517.3235273	365.080505	920.9019197	997.9474895	923.7845786	1114.205102	Frmd4b
ENSMUSG00000036867	303.447649	0.947758514	0.150805135	6.28465679	3.29E-10	3.26E-08	240.7008884	337.0429848	275.1467527	345.4502615	313.577292	272.564845	349.6771535	388.4455765	452.8072811	328.2656078	325.9437253	436.883042	240.0759233	207.736008	168.8463905	171.9986517	Smad6
ENSMUSG00000044456	857.4850446	-0.817900937	0.130266204	-6.278688654	3.41E-10	3.36E-08	1032.920769	897.7313147	826.4864434	799.0331532	982.3392189	1223.513304	499.1118345	653.5458751	722.2120708	681.9387705	552.2104704	549.1377125	1005.203389	1239.287852	1034.995903	1020.092632	Rin3
ENSMUSG00000057335	1011.871752	-0.637900919	0.103165212	-6.183294786	6.28E-10	6.13E-08	1087.3401	1157.075917	942.6130196	989.4614137	907.2430389	1077.135888	836.8342136	930.6125067	850.6974321	908.5741592	665.8422278	729.1497067	1171.973687	1274.928834	1283.39492	1377.070966	Cep170
ENSMUSG00000034460	1099.971989	0.607210388	0.098216003	6.18239765	6.31E-10	6.13E-08	974.315335	993.279326	961.4443563	1110.034081	1128.472326	827.7895293	1366.829216	1199.394754	1294.179163	1560.023864	1286.829814	1363.2369	868.6716616	868.6216414	817.443823	978.9860365	Six4
ENSMUSG00000016918	1184.440254	-0.55570007	0.089918965	-6.180009664	6.41E-10	6.16E-08	924.0821062	1160.225851	1121.510718	1027.738451	989.4429116	1114.487366	939.4460279	1134.960654	1030.991407	1179.926844	1114.388639	969.8399011	1430.376017	1566.16657	1544.78212	1702.678477	Sulf1
ENSMUSG00000037235	2740.725624	-0.445445965	0.072085796	-6.179386109	6.44E-10	6.16E-08	2392.357525	2701.593769	2588.262609	2389.444052	2463.966553	2982.061305	2497.551635	2630.752269	2497.175166	2469.614325	2367.32828	2388.698484	3124.652285	3311.556363	3544.962438	3501.632928	Mxd4
ENSMUSG00000041837	844.9622649	0.546600398	0.088486745	6.177200862	6.52E-10	6.18E-08	746.1727539	828.4327571	789.8699554	887.070339	893.0356535	803.5615431	1059.990004	980.3188127	862.095327	1058.986884	977.8311758	947.5912277	737.6378561	645.6109269	696.4913606	604.6996623	Pdcd7
ENSMUSG00000021260	233.981952	-1.34066607	0.217050566	-6.176745328	6.54E-10	6.18E-08	231.2821579	192.1460007	170.5282155	263.1546313	162.3701188	298.8118301	88.66457739	139.9140465	118.1236386	201.2278339	201.3475	152.706804	321.6284317	424.6368399	362.8573872	414.3112176	Hhipl1
ENSMUSG00000071347	1699.981398	-0.591891758	0.096263886	-6.148637713	7.82E-10	7.33E-08	1325.947937	1473.119339	1590.201764	1543.521528	1534.397623	1712.111027	1245.289008	1399.140465	1537.679646	1559.007562	1493.161164	1753.599988	2162.515951	2530.509706	2053.756576	2285.743088	C1qtnf9
ENSMUSG00000055116	707.714743	0.812722861	0.13228932	6.143525864	8.07E-10	7.51E-08	692.7999482	832.6326697	855.7796338	890.8980427	744.8729201	677.3741149	962.3593456	771.3682301	770.9121674	870.9709781	866.192958	563.2959592	511.3067375	464.3510768	412.3748382	435.9462682	Arntl
ENSMUSG00000052040	1938.543011	-0.775195865	0.126437912	-6.131039753	8.73E-10	8.07E-08	1812.582342	2012.808106	1966.828498	1655.481862	1876.389686	2179.509261	1348.897054	1716.708531	1441.315625	2005.164224	1502.132092	1099.286728	2334.784171	2639.469278	2584.648592	2840.682135	Klf13
ENSMUSG00000020315	14561.42083	-0.561249728	0.091593075	-6.127643701	8.92E-10	8.19E-08	12249.58217	12192.34623	13609.8255	13346.24597	13233.16468	12494.5744	10791.17643	14365.12243	13009.14283	16051.47681	12157.60128	12193.28435	17940.63551	20951.80571	18555.2442	19841.50484	Sptbn1
ENSMUSG00000021215	2093.010279	-0.473972909	0.077691491	-6.100705553	1.06E-09	9.63E-08	2008.282629	1905.710335	1782.699873	1832.51316	1668.352971	1813.060969	1876.899593	2187.997951	1837.133431	1959.430625	2046.368404	1761.690415	2464.901656	2943.945094	2728.330377	2670.846988	Net1
ENSMUSG00000026313	1439.313881	-0.653404379	0.107161826	-6.097361378	1.08E-09	9.77E-08	1369.902012	1293.573076	1232.406367	1249.745267	1326.360908	1189.190324	1288.12695	1459.892617	1246.515238	1359.812332	1070.530767	1076.026752	1541.250775	2005.059803	2162.532616	2158.09629	Hdac4
ENSMUSG00000009013	1222.915239	0.753443481	0.123810497	6.085457179	1.16E-09	1.04E-07	1333.273616	1376.521349	1160.219577	1161.708081	1324.331282	1571.790606	1155.6282	1304.330289	1436.134764	1124.030224	1588.851065	1732.362618	863.1737397	861.493445	849.1025213	723.6924402	Dynll1
ENSMUSG00000000532	2113.846322	-0.789409826	0.129730371	-6.08500399	1.16E-09	1.04E-07	2423.753293	1622.216235	2042.153845	1745.4329	1854.063794	1514.249139	2041.277742	1998.377598	1823.663192	1773.447324	1505.122401	1367.282113	3137.480769	2718.897752	2893.11796	3361.0051	Acvr1b
ENSMUSG00000041261	652.0009091	0.999805583	0.16495064	6.061240989	1.35E-09	1.20E-07	479.3087255	677.2359041	796.1470676	614.3464483	636.2879032	858.0745121	565.8593254	643.4205165	1037.20844	758.1614348	889.1186635	883.8791174	395.8503774	417.5086436	371.7867636	407.8207025	Car8
ENSMUSG00000007817	2370.784355	-0.720809108	0.119021628	-6.056118681	1.39E-09	1.23E-07	2230.146057	1991.808543	2360.194198	1860.264012	2066.159762	1991.742368	2087.104378	2322.389074	1956.293242	2375.098221	1759.298701	1616.062734	2782.864806	4014.192861	2981.599962	3537.330762	Zmiz1
ENSMUSG00000027875	181.0839589	-1.261879021	0.208698538	-6.046420034	1.48E-09	1.30E-07	188.3746083	204.7457384	117.1727616	133.9696305	215.1404074	180.7003973	93.64573342	173.972071	87.03847052	131.1029827	125.5929951	103.1529405	309.7162675	253.5601274	326.32812	253.1300912	Hmgcs2
ENSMUSG00000026826	122.0410497	1.234429234	0.2048607	6.025700553	1.68E-09	1.47E-07	73.25679211	100.797902	109.849464	66.98481524	96.40725805	107.0069392	163.3819179	202.5071726	159.5705293	140.2497024	249.1924505	174.9554775	89.79939117	67.20870848	77.92910329	73.5591718	Nr4a2
ENSMUSG00000031880	222.4548777	1.964706885	0.326945684	6.009276105	1.86E-09	1.61E-07	149.653161	194.245957	162.1587326	294.7331871	199.9182088	148.3964156	268.9824258	184.0974296	204.1259368	792.7157094	267.134307	341.8205282	71.47298481	115.0694554	103.0937096	61.65989401	Rrad
ENSMUSG00000027200	838.4025313	0.56341236	0.093811083	6.005818748	1.90E-09	1.63E-07	840.360058	786.4336312	945.7515757	715.7805971	735.7396009	755.1055707	934.4648718	1068.685579	974.001932	1125.046526	911.0475991	937.4781943	657.9179884	657.8306921	688.3737457	680.4223391	Sema6d
ENSMUSG00000107705	98.51109375	23.19365762	3.862308913	6.00512754	1.91E-09	1.63E-07	0	375.8921762	0	14.35388898	0	0	0	375.5587564	337.7921594	472.580519	0	0	0	0	0	0	no_name
ENSMUSG00000028410	2630.060513	0.536142271	0.089507905	5.989887384	2.10E-09	1.78E-07	2850.735739	2670.094425	2547.461379	2396.142534	2774.499405	2927.548335	2569.280282	2651.002986	3362.37901	3311.11254	2876.677649	2984.35615	2093.791927	1856.385993	2200.685406	2008.814442	Dnaja1
ENSMUSG00000068742	1839.751732	-0.655211256	0.109723585	-5.971471463	2.35E-09	1.98E-07	2078.399845	1643.215798	1496.045081	1440.173528	1785.056494	1445.603178	1905.790298	1705.662685	1454.785864	1591.529232	1404.448651	1473.468963	2331.118889	2501.99692	2659.33065	2519.401634	Cry2
ENSMUSG00000028086	956.6678216	0.556884526	0.093318746	5.967552603	2.41E-09	2.02E-07	1041.292974	1019.52878	900.7656047	948.3135986	1151.81303	882.3024984	944.4271839	1125.755782	1090.053226	1203.301795	1019.695508	1059.845898	699.1524027	690.4167325	766.302849	763.7172837	Fbxw7
ENSMUSG00000055866	704.1617666	-1.129780144	0.189879943	-5.949970951	2.68E-09	2.24E-07	775.4754708	684.5857511	445.6749682	432.5305213	639.3323429	557.2436832	300.8618244	604.7600563	632.0650835	660.5964245	460.5076486	485.4256022	974.0484981	1326.862836	1096.689776	1189.927779	Per2
ENSMUSG00000072235	3483.852526	0.659114941	0.11085877	5.945537176	2.76E-09	2.28E-07	3022.365937	3961.567544	3225.3895	3977.941099	3692.90539	4011.750719	3395.155952	3629.480825	4166.44869	3558.073972	4739.640409	4314.22004	2805.772814	2489.777155	2624.424906	2126.725467	Tuba1a
ENSMUSG00000026821	623.7834125	0.608935874	0.102677511	5.930567141	3.02E-09	2.49E-07	577.6821321	613.1872372	663.2815254	534.921596	600.7694397	587.528666	803.9585838	729.9463084	834.1186758	671.7757486	755.55151	658.358473	471.9049638	557.0176294	419.6806917	500.8514198	Ralgds
ENSMUSG00000032715	102.763951	-1.312736503	0.222184813	-5.908308878	3.46E-09	2.83E-07	116.1643418	88.19816425	93.11049805	99.52029693	124.8220288	121.1399311	54.79271637	60.75215177	87.03847052	55.89662053	74.75773516	43.48604353	190.5946262	141.5456133	109.5878015	182.816177	Trib3
ENSMUSG00000020538	2663.071877	0.606061845	0.102660671	5.903544534	3.56E-09	2.90E-07	2391.311	2959.888393	2513.983447	2223.895866	2575.59601	2543.938554	2973.750152	3786.884127	3597.590115	3153.5857	2774.010359	2767.937236	2185.423959	2278.986206	1889.780755	1992.588154	Srebf1
ENSMUSG00000027947	402.0091788	-1.094621468	0.18580757	-5.891156457	3.84E-09	3.10E-07	345.3534485	248.8448206	423.7050754	365.545706	353.1550084	331.1158117	275.9560442	395.8094737	274.585651	402.4556678	267.134307	184.0572075	522.3025813	703.6548115	623.4328263	715.03842	Il6ra
ENSMUSG00000028211	915.7447779	-0.815764833	0.138616165	-5.885062767	3.98E-09	3.20E-07	680.241641	934.4805498	631.8959643	664.1065968	865.635696	838.894023	631.610585	812.7901517	659.0055625	862.8405606	810.3738491	840.3930738	1066.59685	1300.386678	1398.665052	1653.999613	Trp53inp1
ENSMUSG00000024948	600.5044133	-0.774280058	0.131733849	-5.877609021	4.16E-09	3.31E-07	438.4942271	511.339357	476.014344	495.6876328	628.1693972	481.5312262	350.6733847	602.919082	491.1456551	568.112925	507.3558293	552.1716225	809.1108409	895.0977993	874.2671275	925.9801627	Map4k2
ENSMUSG00000031700	9876.889993	-0.667848569	0.113627402	-5.877530908	4.16E-09	3.31E-07	12891.10236	10794.82532	9119.597882	8494.631498	9096.785907	7859.962531	8972.058247	8624.04409	7549.551145	6750.279156	8143.609283	8414.043772	12768.92363	12331.77969	12890.7725	13328.27288	Gpt2
ENSMUSG00000032010	6853.495113	-0.655210243	0.111517791	-5.875387574	4.22E-09	3.32E-07	8058.247132	5724.480851	5321.944984	6030.547224	6079.746137	6783.836143	5670.548028	6766.501025	5849.192453	5775.645354	5483.230681	5409.461555	7928.003392	10782.92446	8173.626469	9817.98593	Usp2
ENSMUSG00000039652	2491.713416	-0.401348363	0.068315696	-5.874907062	4.23E-09	3.32E-07	2568.173826	2473.748512	2387.395017	2297.579163	2543.121986	2307.715688	2283.361926	2476.110428	2043.331713	2344.609156	2122.122909	2177.336087	2957.881987	2778.978264	2938.576603	3167.371397	Cpeb3
ENSMUSG00000037458	2266.520466	0.498081119	0.084837132	5.87102729	4.33E-09	3.38E-07	2055.376281	2312.051877	1994.029318	2151.169495	2229.544694	2107.834802	2543.378271	2681.379062	2524.115645	3115.982519	2702.242933	2340.155924	1939.850113	1624.210455	1996.933272	1946.072795	Azin1
ENSMUSG00000017929	469.9031463	0.771515598	0.131545606	5.865004706	4.49E-09	3.49E-07	400.8193054	459.8904279	428.9360023	451.6690399	444.4882003	492.6357199	547.9271637	742.8331285	408.2518736	613.8465237	544.2363119	622.9628562	345.4527599	340.1167974	330.3869275	343.9973034	B4galt5
ENSMUSG00000028836	843.0258411	-0.76560666	0.130566044	-5.863750137	4.53E-09	3.49E-07	815.2434436	760.1841776	916.4583853	922.4765985	748.9321731	1003.442429	638.5842035	783.334563	635.1736003	656.5312157	724.6516461	461.1543221	1172.890007	1036.643413	961.1256072	1251.587673	Slc30a2
ENSMUSG00000032238	3846.83047	-0.596517622	0.102493729	-5.820040189	5.88E-09	4.52E-07	4052.147129	4020.36632	3282.929695	3443.019503	3298.143039	3114.305729	3390.174796	3574.251596	2929.259002	4062.159859	3040.147896	3092.565607	4813.430631	4584.448569	5523.225196	5328.712945	Rora
ENSMUSG00000027800	1700.267965	0.712121861	0.123004227	5.789409677	7.06E-09	5.39E-07	1268.389029	1777.613001	1792.115541	1893.756419	2044.848684	2017.989353	1567.071688	1901.726448	1838.169604	1875.077543	2165.98078	2315.884644	1264.522039	1173.097457	1211.148147	1096.897062	Tm4sf1
ENSMUSG00000053175	81.1351104	1.382843651	0.240178055	5.75757702	8.53E-09	6.48E-07	48.14017767	62.99868875	62.77112228	58.37248185	85.24431238	49.46547188	92.64950222	123.3452778	126.4130167	104.6791257	161.4767079	133.4920406	66.89138322	39.71423683	44.64688209	37.86133843	Bcl3
ENSMUSG00000049119	221.8421265	1.05773894	0.183756492	5.756199033	8.60E-09	6.49E-07	152.7927378	253.0447331	239.57645	184.6867049	260.8070034	282.6598393	336.7261478	263.2593243	225.8855544	231.7168997	290.0600124	301.3683947	124.6195633	125.2525931	162.3522985	114.6657678	Fam110b
ENSMUSG00000020300	4076.422541	0.443336568	0.077028977	5.755451844	8.64E-09	6.49E-07	3565.512724	3614.024778	3932.610811	3858.325358	3911.090237	3338.414602	4876.551757	4777.328298	4270.065917	5584.580542	4474.499642	4871.448179	3722.093132	3519.292371	3314.422174	3592.50014	Cpeb4
ENSMUSG00000021573	694.8872149	0.659653687	0.114726499	5.749793559	8.94E-09	6.67E-07	644.6597706	602.6874557	775.2233602	668.8912265	524.6584465	641.0321355	731.2337057	868.0193806	819.612264	858.7753518	817.3512377	1010.292035	595.6082068	529.5231577	469.1981427	561.4295612	Tppp
NewGene_3805	57.52387361	-1.589102966	0.276437185	-5.748513785	9.00E-09	6.68E-07	46.04712647	43.04910398	53.35545394	50.7170744	80.17024617	45.42747417	20.92085534	45.10387025	24.86813443	43.70099423	40.86756189	24.27128011	84.30146927	107.9412591	91.72904866	117.9110254	no_name
ENSMUSG00000068015	457.7300918	-0.730947227	0.127172342	-5.747690207	9.05E-09	6.68E-07	354.7721789	474.5901219	391.2733289	445.9274843	421.1474957	402.790271	337.7223791	308.3631946	397.8901509	379.0807174	416.6497773	454.0751987	572.7001988	719.9478317	547.9390075	698.8121321	Lrch1
ENSMUSG00000047875	3276.81385	-0.549874151	0.095722746	-5.744446054	9.22E-09	6.78E-07	3784.236575	2782.442086	2906.302962	3331.059169	3200.720967	2864.959371	2773.507679	3118.610458	2656.745695	3231.840969	2510.863131	2691.078182	4166.508486	4522.33143	3829.078961	4058.735479	Gpr157
ENSMUSG00000027358	246.3225125	0.650611347	0.113564004	5.729027878	1.01E-08	7.38E-07	210.3516459	200.5458259	219.698928	222.9637422	218.1848472	214.0138783	311.8203677	298.237836	337.7921594	316.0699815	341.8920421	257.8823512	187.8456652	197.5528704	199.6933272	206.6147326	Bmp2
ENSMUSG00000038393	33478.62489	-0.499761224	0.087339885	-5.722027493	1.05E-08	7.65E-07	36520.60392	40138.56456	32213.09377	28298.21366	36809.30594	33783.90779	30181.82064	29021.1188	27564.25467	24813.018	27372.29554	29834.45977	43375.8549	37860.90578	38942.63408	38927.94642	Txnip
ENSMUSG00000044951	52927.63079	-0.577801462	0.101216771	-5.708554592	1.14E-08	8.24E-07	54529.21647	48203.4467	47437.18329	47210.89778	49508.67886	38354.92119	43401.80875	56074.23608	45478.63702	53952.43444	40482.80874	42104.60317	71195.33976	68358.38472	65966.98593	74582.50969	Mylk4
ENSMUSG00000032202	265.4933348	-1.227090874	0.215325891	-5.69876138	1.21E-08	8.68E-07	185.2350315	303.4436841	200.8675913	247.8438164	292.2662139	316.9828198	120.543976	169.3696352	133.6662226	128.0540761	247.1989109	255.8597445	379.3566117	425.6551537	393.7043239	447.845546	Rab27a
ENSMUSG00000024764	516.8932532	0.683361236	0.120015778	5.693928294	1.24E-08	8.86E-07	483.4948279	439.9408431	478.1067147	629.6572633	521.6140067	464.369736	719.2789312	546.7693659	594.7628819	643.3192872	666.8389976	542.0585891	385.7708539	410.3804472	407.5042693	336.4250357	Naa40
ENSMUSG00000038145	3287.968282	-0.454209811	0.079778169	-5.693409786	1.25E-08	8.86E-07	2886.317609	3072.236055	2614.417243	2993.264315	3081.987818	3177.904193	2965.780302	3036.687101	3251.508577	3197.286694	2926.516139	2798.276336	3648.787507	4334.961697	3915.93744	4705.62349	Snrk
ENSMUSG00000020122	1387.199653	-0.655269296	0.115152908	-5.690427667	1.27E-08	8.97E-07	1599.091119	1528.76818	1138.249684	1240.176008	1638.923387	1496.078149	1025.121912	1382.571696	969.8572429	1168.74752	1017.701968	1046.698955	1653.041854	1714.84038	1716.875557	1858.45084	Egfr
ENSMUSG00000028906	4028.030677	-0.657566488	0.115659104	-5.685384577	1.31E-08	9.19E-07	4299.127171	3731.62233	4589.615224	3621.964653	3649.268421	3660.444919	3420.061732	3961.776685	3306.425707	3943.252503	2553.724233	2747.711169	4829.924397	5571.194607	5174.167754	5388.209334	Epb41
ENSMUSG00000008318	630.7701082	0.548041971	0.096598058	5.67342636	1.40E-08	9.81E-07	610.1244257	568.0381769	701.9903842	710.0390416	653.5397283	675.355116	731.2337057	730.8667955	643.4629785	782.5526874	687.7711634	665.4375964	525.9678626	426.6734675	513.0332633	466.2353389	Relt
ENSMUSG00000003810	3986.093917	-0.733285897	0.129361374	-5.668507345	1.44E-08	1.00E-06	4353.546502	3096.385552	3649.094575	3966.457988	3308.291171	3321.253112	3418.06927	3906.547456	3250.472405	3928.00797	3211.592302	2245.09341	5064.502398	6306.417145	5333.273006	5418.498405	Mast2
ENSMUSG00000004939	6221.041013	1.471273654	0.260896299	5.639304427	1.71E-08	1.18E-06	8847.327436	7742.538847	10186.70696	6602.788931	7133.122283	5192.865048	5058.862067	6590.68798	10671.53819	5934.188496	9804.227773	5336.647714	1878.456652	3296.281657	2189.320746	3071.095423	Nmrk2
ENSMUSG00000022003	1040.393491	-1.108661611	0.197693041	-5.607995127	2.05E-08	1.41E-06	904.1981197	1264.173688	864.1491167	1017.212266	741.8284804	983.252441	427.3831876	1155.211371	656.9332179	931.9491096	695.7453219	591.6124527	1375.396797	1739.27991	1431.947273	1866.023108	Slc25a30
ENSMUSG00000029207	1408.462131	0.355500398	0.063441827	5.603564918	2.10E-08	1.44E-06	1520.601699	1418.520475	1358.994797	1419.121157	1465.390322	1447.622177	1608.913399	1443.323848	1530.42644	1425.871975	1599.815532	1532.124557	1150.89832	1257.6175	1154.324842	1201.827057	Apbb2
ENSMUSG00000070576	2570.685071	-0.711917957	0.127373146	-5.58923117	2.28E-08	1.56E-06	2456.195587	2107.306139	2109.109709	2602.838535	2379.737054	2872.025867	1752.370692	2322.389074	2059.910469	2515.347924	2413.179691	1652.469654	3032.103933	3461.248487	3197.528519	4197.199803	Mn1
ENSMUSG00000021775	5442.248111	-0.422714197	0.075747352	-5.580580514	2.40E-08	1.63E-06	5230.534957	5363.288369	5002.858446	4639.176918	5653.524575	4933.423695	4391.387159	5219.162129	5010.929088	5283.755093	4678.837451	5121.240103	6503.125298	6120.065727	6513.574217	7411.086559	Nr1d2
ENSMUSG00000030403	1139.254139	0.534459671	0.095800911	5.578857943	2.42E-08	1.64E-06	957.5709254	1103.527031	1171.727616	1061.230859	1202.553693	1175.057332	1323.991274	1225.168394	1537.679646	1304.932014	1226.026857	1297.502183	1069.345811	843.1637973	888.0670729	840.5217131	Vasp
NewGene_5009	35.58293666	-2.09438983	0.375979511	-5.570489266	2.54E-08	1.71E-06	13.60483282	39.89916954	28.24700503	30.62162982	42.62215619	50.4749713	21.91708655	14.72779437	19.68727309	8.130417532	21.92893565	8.090426704	56.81185972	74.33690483	59.25858896	78.96793443	no_name
ENSMUSG00000059436	1110.324396	-0.565349632	0.101939116	-5.545953834	2.92E-08	1.96E-06	1081.060946	1110.876878	910.1812731	927.2612281	1072.657597	1366.862223	983.280201	862.4964577	946.0252807	922.8023899	1016.705198	954.670351	1353.40511	1458.225311	1319.924187	1478.755704	Max
ENSMUSG00000032060	24215.99183	0.694843618	0.12530804	5.54508407	2.94E-08	1.96E-06	22852.97956	18822.95822	20190.33148	23275.30944	22783.57211	26168.24412	24717.49247	28339.03783	25772.71282	39013.80853	29493.42167	32117.98271	14542.00345	20894.78014	20728.32971	17742.90494	Cryab
ENSMUSG00000051456	487.9801379	0.531860132	0.095956473	5.542722795	2.98E-08	1.97E-06	589.1939137	535.4888544	489.6147538	480.3768179	500.3029286	558.2531826	559.8819381	497.0630599	580.2564701	504.085887	489.4139728	556.2168359	370.1934085	369.6478966	388.0219935	339.6702933	Hspb3
ENSMUSG00000001542	1050.426029	-0.653486291	0.11790809	-5.542336338	2.98E-08	1.97E-06	1453.624061	1406.970715	1097.448455	969.3659691	1253.294355	1150.829346	766.1017979	833.9613561	805.1058523	800.8461269	703.7194803	713.9801566	1026.278756	1321.771267	1114.548529	1388.970244	Ell2
ENSMUSG00000044583	136.3701662	-1.177206142	0.212602466	-5.537123644	3.07E-08	2.02E-06	155.9323146	125.9973775	124.4960592	102.3910747	139.0294142	163.538907	85.67588377	115.0608935	95.32784866	95.532406	70.77065595	83.93817705	139.2806884	163.9485161	251.6460627	269.3563791	Tlr7
ENSMUSG00000022091	3623.633368	-0.615835144	0.111575703	-5.519437723	3.40E-08	2.22E-06	4577.502981	3516.37681	2830.977615	3800.909802	3768.00157	3438.355045	2646.986316	2891.250132	2736.53096	2993.009954	3232.524468	3329.210589	4324.115581	5359.385344	4169.207026	4363.789692	Sorbs3
ENSMUSG00000082361	49.81608475	1.660032423	0.300972441	5.515562872	3.48E-08	2.26E-06	38.72144726	41.99912583	46.03215634	48.80322253	62.91842105	47.44647302	70.73241567	73.63897184	70.45971423	85.36938408	54.82233911	67.75732364	10.0795235	24.43953036	36.52926717	17.30804042	Btc
ENSMUSG00000041794	267.719121	-1.051170196	0.190892348	-5.506612546	3.66E-08	2.37E-06	187.3280827	266.694449	191.451923	129.1850008	185.7108234	292.7548335	150.4309122	236.565197	231.0664158	230.7005975	230.2538243	193.1589375	435.2521511	399.1789958	413.1865997	510.5871925	Myrip
ENSMUSG00000029580	12232.88008	0.413354656	0.075097428	5.504245165	3.71E-08	2.39E-06	12711.09996	13375.6716	10900.20538	11774.01667	12677.04703	13703.95471	12252.64761	12508.49985	14350.98591	13345.06408	14718.3029	13182.33901	10393.82137	10591.48147	9478.127188	9762.816551	Actb
ENSMUSG00000029722	406.5246941	-0.963422691	0.175624916	-5.485683416	4.12E-08	2.64E-06	413.3776126	360.142504	264.684899	371.2872616	414.043803	495.6642182	219.1708655	340.5802448	353.3347434	254.0755479	376.7789852	275.0745079	473.7376045	614.0432002	560.1154299	718.2836776	Agfg2
ENSMUSG00000068373	404.6559569	-0.811921585	0.148107527	-5.481973831	4.21E-08	2.68E-06	353.7256533	481.9399689	381.8576605	315.7855576	338.9476231	391.6857773	272.9673506	403.1733708	324.3219199	385.1785306	253.1795297	300.3570914	596.5245271	533.5964128	500.8568409	640.3974957	D430041D05Rik
ENSMUSG00000027281	222.6439865	-0.931875898	0.170116588	-5.477866155	4.30E-08	2.73E-06	187.3280827	224.6953232	142.2812105	178.9451493	219.1996604	215.0233777	228.1369463	175.8130453	134.7023948	209.3582514	177.4250248	128.4355239	328.9589942	323.8237772	331.198689	356.9783337	Slx4ip
ENSMUSG00000042116	1242.397875	0.491144192	0.089856766	5.465856543	4.61E-08	2.91E-06	1271.528606	1333.472245	1020.030737	1321.514712	1365.938625	1291.149766	1465.456105	1448.846771	1463.075242	1189.073564	1409.4325	1350.089956	1024.446116	1023.405334	974.9255526	925.9801627	Vwa1
ENSMUSG00000022389	8936.723196	-0.453947443	0.0831586	-5.458815348	4.79E-08	3.02E-06	9348.613199	8919.564349	8632.075499	8034.350125	8617.794057	7909.428003	8901.325831	8534.756837	7980.598808	8520.677573	7192.690892	6708.986344	11079.22897	9901.064735	11092.7208	11613.69512	Tef
ENSMUSG00000000317	415.2078877	1.168764874	0.214539945	5.44777278	5.10E-08	3.19E-06	357.9117557	328.6431597	434.1669291	227.7483718	282.1180815	335.1538094	637.5879722	573.4634932	740.8631717	429.895827	517.3235273	708.9236399	433.4195105	196.5345566	200.5050887	239.0673083	Bcl6b
ENSMUSG00000042215	1050.618737	0.544445171	0.100250483	5.430848344	5.61E-08	3.50E-06	1055.944332	964.929916	943.659205	1081.326303	1098.027929	1144.772349	1208.428454	1020.820247	1224.755621	1082.361834	1436.345285	1248.959622	755.9642624	886.9512892	889.6905959	766.9625413	Bag2
ENSMUSG00000036391	1289.576786	-0.592459811	0.109183602	-5.426270971	5.75E-08	3.57E-06	1410.716511	1534.018071	1073.386191	1032.523081	1334.479414	1151.838845	1122.75257	1181.905498	967.7848984	1210.41591	994.7762625	1052.766775	1655.790815	1637.448534	1569.946727	1702.678477	Sec24a
ENSMUSG00000026490	1885.282136	-0.548939324	0.101250788	-5.421580748	5.91E-08	3.65E-06	1560.369672	1629.566082	1772.238019	1703.328159	1697.782555	1698.987534	1597.954855	1982.729317	1628.862805	2045.816311	1587.854295	1331.886496	2419.08564	2566.150687	2301.343831	2640.557917	Cdc42bpa
ENSMUSG00000042213	44.08666941	-1.874052288	0.346036312	-5.415767727	6.10E-08	3.75E-06	42.90754966	40.94914769	47.07834171	22.96622237	44.65178268	33.31348106	11.95477448	13.80730722	45.59157979	19.30974164	25.91601485	21.2373701	89.79939117	56.00725706	89.29376419	100.602985	Zfand4
ENSMUSG00000034573	323.7773	-0.737262696	0.136336596	-5.407665418	6.39E-08	3.91E-06	233.3752091	254.0947113	333.7331335	305.2593723	293.2810271	276.6028427	261.0125761	299.1583231	268.3686174	341.4775363	204.3378094	276.0858113	452.6622371	427.6917812	493.5509875	459.7448237	Ptpn13
ENSMUSG00000022351	160.3152496	1.2555279	0.233504253	5.376895217	7.58E-08	4.62E-06	91.04772734	136.497159	161.1125472	146.4096676	140.0442275	189.7858921	149.434681	237.4856842	252.8260334	145.3312134	324.9469555	219.4528243	100.795235	79.42847366	103.9054711	86.54020212	Sqle
ENSMUSG00000022863	317.8672786	0.921827503	0.172264357	5.351237592	8.74E-08	5.30E-06	256.3987724	379.0421107	251.0844891	319.6132613	268.9255093	374.5242871	395.503789	303.7607589	417.577424	333.3471188	447.5496411	496.5499389	268.4818532	202.6444392	185.8933818	184.979682	Btg3
ENSMUSG00000034255	630.2954301	-0.751040533	0.140638651	-5.340214273	9.28E-08	5.61E-06	628.9618865	561.738308	513.6770173	473.6783363	622.0805178	764.1910655	394.5075578	544.9283916	568.8585752	520.346722	505.3622897	538.0133758	736.7215358	1062.101257	777.6675099	871.8925363	Arhgap27
ENSMUSG00000032411	1693.469185	-0.552727288	0.103625916	-5.333871183	9.61E-08	5.78E-06	1825.140649	1486.769055	1742.944829	1325.342416	1363.908998	1284.08327	1606.920936	1689.093917	1359.458016	1533.600007	1527.051337	1417.84728	2037.896387	2215.850752	2341.931906	2337.66721	Tfdp2
ENSMUSG00000039959	1604.024393	-0.503695702	0.094450339	-5.332915766	9.66E-08	5.79E-06	1385.599896	1274.673469	1467.798076	1422.948861	1310.123896	1301.24476	1532.203596	1389.935594	1394.687873	1860.849313	1570.909208	1248.959622	1982.000848	2189.374594	2183.638415	2149.44227	Hip1
ENSMUSG00000031883	107.6854918	1.152329786	0.216316889	5.327044915	9.98E-08	5.95E-06	124.5365466	108.147749	86.83338582	125.3572971	83.2146859	112.0544363	104.6042767	110.4584578	128.4853612	147.3638178	164.4670173	176.9780841	70.55666449	60.08051212	46.27040508	73.5591718	Car7
ENSMUSG00000008348	34617.05315	-0.574643224	0.108064763	-5.317581859	1.05E-07	6.24E-06	35750.36107	43254.8997	26728.99005	35180.42496	31739.29898	33925.23771	30670.97016	28674.09515	26985.03438	35250.44151	27126.09339	25560.69187	42602.48055	43616.41517	41282.94247	45524.47332	Ubc
ENSMUSG00000038515	218.7055279	0.926294968	0.174286726	5.314776343	1.07E-07	6.31E-06	181.0489291	181.6462192	287.7009771	263.1546313	174.5478777	277.6123422	241.087952	258.6568886	314.9963695	239.8473172	249.1924505	276.0858113	124.6195633	154.7836923	150.9876376	123.319788	Grtp1
ENSMUSG00000027858	816.4202177	0.681095468	0.128709862	5.291711593	1.21E-07	7.13E-06	654.078501	922.9307902	748.0225405	764.5838197	839.2505517	881.2929989	942.4347215	741.9126413	1064.148919	855.7264452	1075.514616	1150.863199	603.8550896	605.8966901	687.5619842	524.6499753	Tspan2
ENSMUSG00000079477	13605.70557	-0.412610124	0.078141784	-5.280275218	1.29E-07	7.56E-06	15325.32091	14300.70235	11599.05721	12997.92493	12704.44698	13434.41836	12386.14259	11885.33006	10888.09819	11709.83385	12935.08172	12956.81837	16270.18357	17376.50608	15837.46672	15083.95723	Rab7
NewGene_2193	61.52388909	-1.767725791	0.335757172	-5.264893615	1.40E-07	8.18E-06	14.65135842	41.99912583	54.40163931	35.40625948	56.82954159	64.60796327	29.8869362	38.66046022	46.62775206	47.766203	38.87402228	17.19215674	120.0379617	162.9302024	96.59961762	117.9110254	no_name
ENSMUSG00000101389	121.2279806	-1.247720202	0.237414583	-5.255448864	1.48E-07	8.58E-06	161.1649426	142.7970278	86.83338582	157.8927788	154.2516129	157.4819105	43.83417309	75.47994614	48.7000966	74.19005998	105.657599	69.77993032	131.9501258	151.728751	187.5169048	190.3884447	Ms4a4a
ENSMUSG00000037031	609.710056	0.550640311	0.105037357	5.242328323	1.59E-07	9.17E-06	535.821108	627.8869312	519.9541296	684.2020414	659.6286077	517.8732056	699.3543071	743.7536156	715.9950372	633.1562653	704.7162501	770.6131435	541.545308	464.3510768	459.4570048	477.0528642	Tspan15
ENSMUSG00000027367	6669.64765	0.350453231	0.067229201	5.212812671	1.86E-07	1.07E-05	6467.528218	6389.117017	7700.970518	7359.717343	7388.85522	6752.541661	7011.475232	6853.026817	7488.416981	6827.518122	6961.440298	7312.734437	5421.867322	5281.993498	5443.672569	6053.487138	Stard7
NewGene_2562	240.7312018	-1.127941035	0.216560285	-5.208439013	1.90E-07	1.09E-05	173.7232499	249.8947987	197.7290352	145.4527417	232.3922326	308.9068244	193.2688541	170.2901224	169.932252	213.4234602	121.6059159	166.8650508	232.7453608	402.2339371	474.0687117	399.1666823	no_name
ENSMUSG00000024903	22.88010447	-2.737052332	0.525830407	-5.205199806	1.94E-07	NA	14.65135842	16.79965033	8.369482971	10.52618525	13.19257215	51.48447073	9.962312066	3.681948592	11.39789495	4.065208766	3.987079208	13.14694339	44.89969559	46.84243318	56.82330448	56.25113138	Lao1
ENSMUSG00000046434	2710.704415	-0.412080169	0.079228281	-5.201175172	1.98E-07	1.13E-05	2591.197389	2200.754194	2843.531839	2552.121461	2819.151188	2944.709826	2433.792838	2424.563148	2222.589515	2556.000012	2328.454258	2564.665265	3049.514019	3340.069149	3265.716485	3234.440054	Hnrnpa1
ENSMUSG00000024210	1525.109673	-0.687248007	0.132238989	-5.197014983	2.03E-07	1.15E-05	1823.047598	1076.227599	1347.486758	1377.973342	1427.842232	1464.783667	957.3781896	1355.877569	1394.687873	1241.921278	1524.061027	1186.258815	1767.581894	2198.539418	2035.086062	2223.001442	Ip6k3
ENSMUSG00000027716	325.8938574	0.680951418	0.131046629	5.196252841	2.03E-07	1.15E-05	302.4458988	302.393706	293.9780893	337.794854	344.0216893	229.1563697	408.4547947	435.390421	421.7221131	393.3089481	324.9469555	420.7021886	233.6616811	220.974087	266.2577696	279.0921518	Trpc3
ENSMUSG00000039208	342.4693887	0.714045516	0.137928983	5.17690701	2.26E-07	1.27E-05	285.7014892	284.5440775	358.8415824	384.6842247	418.103056	385.6287807	333.7374542	440.9133439	419.6497686	342.4938385	434.5916337	419.6908852	230.9127202	235.2304797	271.1283385	233.6585457	Metrnl
ENSMUSG00000038371	968.862004	-0.553835735	0.107110167	-5.17071115	2.33E-07	1.31E-05	851.8718397	687.7356855	767.9000626	707.1682638	821.9987266	767.2195638	799.9736589	1026.34317	969.8572429	1048.823862	915.0346783	746.3418634	1206.793859	1422.584329	1273.653782	1488.491476	Sbf2
ENSMUSG00000031604	234.8956591	1.042018044	0.20211012	5.155694555	2.53E-07	1.41E-05	150.6996866	209.9956292	183.08244	259.3269276	220.2144737	199.8808864	253.0427265	317.5680661	381.3113946	192.0811142	428.6110149	342.8318316	181.431423	129.3258481	157.4817296	151.4453537	Msmo1
ENSMUSG00000005087	477.8963198	0.718996271	0.139480148	5.154828688	2.54E-07	1.41E-05	378.8422678	465.1403186	538.7854662	475.5921882	391.7179117	422.9802595	510.0703778	467.6074712	610.3054659	662.6290288	537.2589233	752.4096834	343.6201193	393.0691132	371.7867636	324.5257579	Cd44
ENSMUSG00000022637	767.0655275	-0.728309811	0.14129189	-5.154646948	2.54E-07	1.41E-05	516.9836472	797.9833908	710.3598671	669.8481524	700.2211374	764.1910655	764.1093355	646.1819779	756.4057557	556.9336009	577.1297154	554.1942292	823.771966	1300.386678	1073.148693	1061.199228	Cblb
ENSMUSG00000032849	926.9298821	-0.397280196	0.0773108	-5.138741258	2.77E-07	1.53E-05	990.0132191	842.082473	994.9222881	980.8490803	992.4873513	866.1505075	813.9208958	812.7901517	758.4781002	822.1884729	795.4223021	875.7886907	1092.253819	1051.918119	1005.772489	1135.840153	Abcc4
ENSMUSG00000091712	940.0156286	0.769171161	0.149885283	5.131732375	2.87E-07	1.58E-05	679.1951154	1003.779107	1158.127206	791.3777458	884.9171476	918.6444777	1254.255089	1084.33386	1434.062419	1250.051696	892.1089729	989.0546645	587.3613239	587.5670423	750.8793806	774.534809	Sec14l5
ENSMUSG00000037820	5316.298274	-0.479358449	0.093550346	-5.124069213	2.99E-07	1.64E-05	4763.784538	4522.255874	4883.593313	4568.364399	4744.251909	5483.600882	4372.458766	5537.650683	4679.353962	5666.90102	4848.288317	3967.342995	6574.598282	7132.269609	6300.892706	7015.165134	Tgm2
ENSMUSG00000037977	1195.151027	0.583747632	0.114195164	5.11184197	3.19E-07	1.74E-05	1306.063951	1453.169754	1254.37626	1232.5206	1051.346519	1113.477867	1285.138257	1411.106798	1279.672751	1255.133206	1299.787822	1576.621904	966.7179356	695.5083014	1034.184142	907.5903697	6430571L13Rik
ENSMUSG00000027533	365.8623284	1.087928371	0.21362032	5.092813129	3.53E-07	1.92E-05	194.6537619	397.9417173	342.1026164	333.9671503	447.53264	482.5407256	394.5075578	350.7056034	469.3860374	386.1948328	521.3106065	660.3810797	271.2308142	211.8092631	185.0816203	204.4512275	Fabp5
ENSMUSG00000004665	733.0187782	0.575963819	0.113664256	5.067237851	4.04E-07	2.19E-05	746.1727539	624.7369968	685.2514182	821.9993756	699.2063242	905.5209852	695.3693822	858.8145091	827.9016422	802.8787313	1000.756881	821.1783104	561.704355	537.6696678	588.5270821	550.612036	Cnn2
ENSMUSG00000030087	2033.774612	-0.687857493	0.135973225	-5.058771611	4.22E-07	2.28E-05	1802.117086	1745.063678	1615.310213	1613.377121	2070.219015	2431.884117	1727.464912	1735.118274	1574.981847	1399.448118	1909.810941	1904.284185	2022.318942	3185.285456	2650.401273	3153.308615	Klf15
ENSMUSG00000036707	8409.135066	-0.328004217	0.064916348	-5.052721351	4.36E-07	2.34E-05	9251.286318	7966.184193	8540.011186	8665.92124	8248.402036	7845.829539	7638.104661	8415.093507	7236.62712	7780.809578	7166.774877	7506.904678	8823.248343	9827.746144	9729.77325	9903.44438	Cab39
ENSMUSG00000020823	3636.4474	-0.391462746	0.077508137	-5.050601907	4.40E-07	2.36E-05	3928.657108	3834.520189	3361.393598	3343.499206	3694.935017	4203.55561	3177.977549	3345.970783	3246.327716	3340.585303	2966.386931	3028.853497	3777.072351	4546.77096	4101.830822	4284.821757	Sec14l1
ENSMUSG00000034731	456.1818402	-0.634100789	0.125703351	-5.044422298	4.55E-07	2.42E-05	379.8887934	461.9903842	405.9199241	421.0474101	494.2140492	389.6667784	292.8919748	405.9348323	396.8539787	483.7598431	401.6982302	350.9222583	571.7838785	628.2995929	564.9859988	649.0515159	Dgkh
ENSMUSG00000002221	514.0266402	-0.508080715	0.100926649	-5.034158187	4.80E-07	2.55E-05	515.9371216	528.1390074	493.7994953	453.5828918	540.8954583	479.5122274	412.4397195	421.5831138	441.4093862	446.1566621	536.2621535	416.6569752	580.9470817	683.2885362	586.9035591	686.9128543	Paxip1
ENSMUSG00000041235	876.1520121	-0.766612896	0.152336439	-5.032367168	4.84E-07	2.56E-05	821.5225972	650.9864504	832.7635556	691.8574488	593.665747	691.5071068	857.7550689	904.8388665	761.586617	945.1610381	578.1264852	513.7420957	1260.856758	1416.474447	1148.642512	1348.945401	Chd7
ENSMUSG00000033960	3152.561641	-0.470954401	0.093634498	-5.029710302	4.91E-07	2.59E-05	3003.528476	3051.236492	3355.116486	2779.869832	3153.024745	3124.400724	2189.716192	2770.666316	2931.331346	3303.998424	2749.091114	2672.874722	3484.76617	4119.079179	3758.455711	3993.830328	Jcad
ENSMUSG00000045414	537.4118033	0.679185434	0.135289965	5.020220319	5.16E-07	2.71E-05	391.400575	637.3367345	523.0926857	486.1183735	530.7473259	545.1296901	649.5427467	490.6196499	676.620491	631.1236609	638.9294431	786.7939969	427.0052682	374.7394655	431.8571141	377.5316317	Dipk2a
ENSMUSG00000027654	195.4068669	1.445518398	0.288140301	5.016717178	5.26E-07	2.75E-05	204.0724923	262.4945365	196.6828498	163.6343344	275.0143888	137.2919219	337.7223791	143.5959951	216.560004	201.2278339	248.1956807	370.1370217	87.05043022	49.89737448	155.0464451	77.88618191	Fam83d
ENSMUSG00000038550	336.8038985	-1.291815409	0.258015473	-5.006736197	5.54E-07	2.88E-05	295.1202196	301.3437279	87.87957119	170.3328159	259.7921901	232.184868	180.3178484	224.5988641	245.5728275	179.8854879	385.7499134	319.5718548	526.8841829	639.5010443	683.5031768	656.6237836	Ciart
ENSMUSG00000046828	118.6997249	-1.082165248	0.216221722	-5.004886821	5.59E-07	2.90E-05	110.9317138	109.1977272	195.6366644	113.8741859	110.6146435	139.3109208	84.67965256	63.51361321	80.82143691	81.30417532	73.76096535	79.8929637	117.2890007	158.8569473	156.6699681	222.8410205	Mettl21e
ENSMUSG00000029461	2467.762098	-0.664809853	0.132929973	-5.001203566	5.70E-07	2.94E-05	2566.080775	2307.851965	2637.433321	2688.004943	2137.196689	2106.825302	2096.070459	2207.328181	1952.148553	2681.005181	1849.007983	1387.50818	2939.55558	3310.538049	2977.541155	3640.097252	Fam168a
ENSMUSG00000033502	697.7958002	-0.734810874	0.147058748	-4.996716519	5.83E-07	3.00E-05	488.7274559	711.8851829	532.508354	644.9680782	539.8806451	603.6806568	525.0138459	513.6318286	680.7651801	821.1721707	574.139406	508.685579	1142.651437	1117.0902	839.3613833	920.5714	Cdc14a
ENSMUSG00000073490	597.524456	-0.892899345	0.179244572	-4.981458215	6.31E-07	3.24E-05	616.4035793	606.8873683	377.6729191	406.6935211	608.8879456	806.5900414	379.5640897	499.8245214	480.7839324	451.238173	481.4398144	449.018682	602.022449	992.8559207	857.2201362	943.2882031	Ifi207
ENSMUSG00000062960	3498.914303	0.735929087	0.148199016	4.965816281	6.84E-07	3.50E-05	2727.245718	2957.788437	4771.651479	4273.631212	3366.135526	3139.543215	3481.828067	4049.222964	4686.607168	5218.711753	3775.76401	3602.26249	2825.931861	2673.073633	2344.367191	2088.864129	Kdr
ENSMUSG00000021226	882.6915916	-0.794911123	0.160386034	-4.956236556	7.19E-07	3.66E-05	853.9648909	864.132014	534.6007248	882.2857093	944.7911289	787.4095523	821.8907455	805.4262545	539.8457517	755.1125283	724.6516461	644.2002263	1115.161827	1691.419163	1121.854383	1036.31892	Acot2
ENSMUSG00000031605	609.8781513	-0.778739368	0.157560663	-4.942473276	7.71E-07	3.91E-05	638.3806169	695.0855326	419.5203339	553.1031887	531.7621392	661.2221241	304.8467492	565.1791089	510.8329281	470.5479147	492.4042822	575.4315993	760.545864	918.5190159	815.8203001	844.8487232	Klhl2
ENSMUSG00000048807	1660.617579	-0.468868479	0.095016692	-4.934590656	8.03E-07	4.06E-05	1686.99927	1768.163198	1469.890447	1512.899899	1757.656536	1599.047091	1720.491294	1526.167691	1334.589881	1447.214321	1336.668305	1359.191686	1834.473277	1809.54356	2137.36801	2269.516801	Slc35e4
ENSMUSG00000036257	5818.466289	-0.334490777	0.067980098	-4.920422093	8.64E-07	4.35E-05	6468.574743	6362.867564	5925.593943	5319.551256	5373.43612	6271.010435	5435.437463	5325.018151	5122.835693	5097.771792	4832.340001	5356.873781	6564.518759	6353.259579	6412.915791	6873.455553	Pnpla8
ENSMUSG00000051367	4431.092947	0.375736735	0.076377516	4.919467877	8.68E-07	4.35E-05	4576.456456	4908.647832	3597.831492	4089.901433	4322.089601	4325.705041	5050.892218	4622.686457	4828.562769	4833.533223	5298.828268	5142.477473	3950.256891	3863.482424	3687.020699	3799.114873	Six1
ENSMUSG00000021699	3765.262613	-1.046844467	0.212818583	-4.918952347	8.70E-07	4.35E-05	5036.92772	2852.790622	3956.673074	3479.382689	3646.223981	3431.288549	2438.773994	3886.296739	2686.794691	3196.270392	2069.294109	1639.322711	4937.133874	5438.813818	5338.955337	6209.259502	Pde4d
ENSMUSG00000055368	124.4091546	1.381850513	0.281102236	4.915828968	8.84E-07	4.40E-05	52.32628008	118.6475305	204.0061474	120.5726674	143.0886672	121.1399311	129.5100569	208.9505826	152.3173234	113.8258454	189.3862624	186.0798142	64.14242227	44.80580565	68.18796538	73.5591718	Slc6a2
ENSMUSG00000021134	2270.19928	-0.499336507	0.101685314	-4.910605963	9.08E-07	4.50E-05	1903.630069	1799.662542	2107.017338	2225.809718	2139.226316	1776.71899	2325.203636	1717.629018	2156.27449	2146.430228	1872.930458	2328.020284	3103.576917	3104.838669	2511.590058	3104.629751	Srsf5
ENSMUSG00000021065	997.974423	-0.321792338	0.065544813	-4.909501218	9.13E-07	4.51E-05	1060.130434	969.1298286	963.536727	933.0027837	1034.094694	987.2904387	969.3329641	925.0895838	882.8187724	892.3133241	898.0895917	899.0486674	1187.551132	1086.540787	1160.007173	1119.613865	Fut8
ENSMUSG00000030256	2421.018426	0.514084699	0.104732065	4.908570252	9.17E-07	4.52E-05	2426.89287	2603.945802	2253.48329	2744.463573	2728.83281	2058.36933	3069.388348	2752.256573	2978.995271	2619.010747	2404.208763	2483.760998	2277.05599	1857.404307	1693.334474	1784.891669	Bhlhe41
NewGene_3467	293.0156299	-0.779195949	0.159707199	-4.878903111	1.07E-06	5.23E-05	273.143182	311.8435093	243.7611915	297.6039649	301.3995331	215.0233777	202.2349349	268.7822472	251.7898611	284.5646136	166.4605569	245.7467111	351.8670022	411.398761	369.3514791	493.2791521	no_name
ENSMUSG00000052752	1063.21282	0.37530052	0.076930035	4.878465458	1.07E-06	5.23E-05	939.7799902	1107.726944	1074.432376	1143.526489	1090.924236	1050.888903	1097.84679	1217.804497	1155.332079	1136.22585	1255.929951	1142.772772	964.885295	831.9623459	942.4550929	858.911506	Traf7
ENSMUSG00000024042	790.5806528	0.740929149	0.152760439	4.850268523	1.23E-06	6.01E-05	756.6380099	634.1868001	427.8898169	644.0111522	663.6878607	609.7376533	942.4347215	1066.844605	988.5083437	1202.285493	1038.634134	1130.637132	495.7292921	767.8085787	495.986272	784.2705817	Sik1
ENSMUSG00000027994	83.42004193	1.076246601	0.222009655	4.847746823	1.25E-06	6.06E-05	62.79153609	77.69838279	50.21689782	96.64951913	94.37763157	98.93094375	98.62688946	98.49212484	98.43636546	111.7932411	114.6285272	126.4129172	52.23025813	50.91568824	43.02335911	59.49638896	Mcub
ENSMUSG00000041669	58.47418473	-1.222777407	0.253096293	-4.83127347	1.36E-06	6.56E-05	35.58187045	57.74879802	58.5863808	48.80322253	39.57771646	32.30398163	35.86432344	47.8653317	56.98947474	33.53797232	53.82556931	31.35040348	108.1257975	112.0145141	99.0349021	84.37669706	Prima1
ENSMUSG00000026048	555.9666819	-0.516731717	0.107052762	-4.826888254	1.39E-06	6.68E-05	554.6585688	473.5401438	476.014344	447.8413362	573.3694821	529.9871987	462.2512799	532.0415716	459.0243147	526.4445352	573.1426362	434.8604353	648.7547852	735.2225382	681.8796538	786.4340867	Ercc5
ENSMUSG00000035305	225.9982608	-0.812802195	0.168414177	-4.826210066	1.39E-06	6.68E-05	207.2120691	285.5940557	202.959962	188.5144086	249.6440577	229.1563697	114.5665888	174.8925581	164.7513906	190.0485098	178.4217946	214.3963076	307.8836269	313.6406396	249.2107782	345.0790559	Ror1
ENSMUSG00000028868	2251.587239	-0.527450464	0.109524878	-4.815805104	1.47E-06	7.02E-05	1832.466328	1948.759439	2323.57771	2032.51068	2034.700552	2366.266655	1778.272704	2226.658411	2065.09133	2476.728441	1816.114579	1614.040127	2692.149095	3061.051177	2803.824195	2953.184397	Wasf2
ENSMUSG00000041417	2431.870884	-0.587719886	0.122470668	-4.798862421	1.60E-06	7.61E-05	1803.163611	2481.098359	2100.740226	1879.40253	2378.722241	2180.51876	1672.672196	2590.250835	2029.861473	2474.695836	2225.786968	2036.764923	2720.555024	3129.278199	3542.527154	3663.895807	Pik3r1
ENSMUSG00000025558	2092.016288	-0.492586634	0.102930518	-4.785622809	1.70E-06	8.10E-05	1595.951542	1593.866825	2011.814469	1807.633086	1701.841808	1687.88304	1945.639547	2209.169155	2120.00846	2351.723271	1633.705706	1645.390531	2781.032165	2719.916066	2808.694764	2857.990175	Dock9
ENSMUSG00000028445	493.4460441	0.591270289	0.123576529	4.784648777	1.71E-06	8.11E-05	482.4483023	604.787412	550.2935053	608.6048928	483.0511035	505.7592124	500.1080657	621.3288249	566.7862306	440.0588489	544.2363119	558.2394425	433.4195105	350.2999351	325.5163585	320.1987478	Enho
ENSMUSG00000021275	788.8311115	-0.828022135	0.173198812	-4.78076105	1.75E-06	8.24E-05	858.1509933	480.8899908	694.6670866	677.5035599	620.0508913	682.421612	715.2940064	729.9463084	700.4524532	834.3840992	594.074802	368.114415	1043.688842	1197.536987	1317.488902	1106.632835	Tecpr2
ENSMUSG00000032867	1863.189287	-0.352368609	0.07379111	-4.775217612	1.80E-06	8.41E-05	1711.069359	1670.51523	1715.744009	1981.793605	1729.241766	1749.462505	1866.937281	1727.754377	1654.767112	1915.729631	1619.750928	1615.051431	2069.967599	2222.978949	2212.861829	2347.402982	Fbxw8
NewGene_1336	82.86233042	1.111588026	0.232784402	4.775182602	1.80E-06	8.41E-05	115.1178162	117.5975523	112.9880201	70.81251897	79.15543293	86.81695064	91.65327101	69.95702325	118.1236386	94.51610381	111.6382178	81.91557037	46.73233622	38.69592306	38.15279015	51.92412127	no_name
ENSMUSG00000037003	3923.118657	-0.497033343	0.104190794	-4.770415143	1.84E-06	8.56E-05	4250.986994	3838.720101	3190.865383	3664.069394	4074.475169	4016.798216	3070.384579	3777.679256	3722.966959	3866.013536	3009.248033	3024.808284	4346.107269	5675.062611	4474.429347	4767.283384	Tns2
ENSMUSG00000021622	67667.4321	0.570857337	0.119669159	4.77029621	1.84E-06	8.56E-05	61935.47815	64695.45343	77116.41609	84109.96172	67263.85135	86194.08949	60451.30962	69635.77324	83924.77285	70162.45439	81614.51463	76892.42669	40099.09344	59530.62269	45905.11241	53147.58338	Ckmt2
ENSMUSG00000049550	12977.78977	-0.557133736	0.11693479	-4.764482304	1.89E-06	8.77E-05	17109.64706	11095.11907	11434.80611	12203.67641	11230.93816	10273.67566	11677.8222	11547.51127	10429.07388	13152.98296	10136.15212	10852.29612	16228.03283	18635.1419	16230.35928	15407.40123	Clip1
ENSMUSG00000028889	443.4387485	0.548863578	0.115208493	4.764089558	1.90E-06	8.77E-05	511.7510192	432.5909961	395.4580704	466.0229289	476.9622241	502.7307142	507.0816842	486.9377013	546.0627853	398.3904591	493.401052	528.9116457	363.7791663	285.1278541	341.7515884	358.0600863	Yrdc
ENSMUSG00000047409	435.4813784	-0.571375638	0.120173087	-4.754605634	1.99E-06	9.13E-05	342.2138717	391.6418484	417.4279632	344.4933355	370.4068336	394.7142756	284.9221251	405.9348323	393.7454619	433.9610358	379.7692946	466.2108388	588.2776442	544.7978642	592.5858896	616.5989401	Ctdspl
ENSMUSG00000044716	744.8604572	-0.654155907	0.137585138	-4.754553573	1.99E-06	9.13E-05	661.4041802	731.8347677	564.9401005	679.4174117	614.9768251	729.868085	451.2927366	697.7292582	602.0160877	797.7972203	764.5224382	558.2394425	951.1404902	1061.082943	912.4199177	1139.08541	Dok7
ENSMUSG00000024163	870.9227944	-0.528911222	0.111393779	-4.748121726	2.05E-06	9.40E-05	759.7775867	764.3840902	711.4060525	714.8236712	751.9766128	634.975139	621.6482729	902.0774051	731.5376212	968.5359885	793.4287625	874.7773873	1055.601006	1209.756753	1282.583158	1157.475203	Mapk8ip3
ENSMUSG00000046079	319.3275526	0.574800943	0.121115116	4.745905915	2.08E-06	9.47E-05	317.0972573	289.7939683	281.4238649	325.3548169	294.2958404	293.764333	386.5377082	377.3997307	377.1667056	360.787278	335.9114233	449.018682	239.159603	229.1205971	316.5869821	235.8220508	Lrrc8d
ENSMUSG00000042851	441.7164719	-0.583692796	0.123028746	-4.744361088	2.09E-06	9.51E-05	445.8199063	389.5418921	371.3958068	378.9426691	376.495713	305.8783261	410.4472571	333.2163476	374.0581888	402.4556678	372.791906	507.6742756	625.8467773	614.0432002	542.2566771	616.5989401	Zc3h6
ENSMUSG00000041361	367.2461974	-0.719689901	0.151909125	-4.737634431	2.16E-06	9.80E-05	430.1220222	389.5418921	328.5022066	363.6318542	365.3327674	436.103752	247.0653392	261.41835	268.3686174	241.8799216	346.8758911	332.7187982	328.9589942	523.4132751	538.1978696	473.8076066	Myzap
ENSMUSG00000074063	577.7232791	-0.794451159	0.167842109	-4.733324458	2.21E-06	9.97E-05	786.9872524	558.5883736	345.2411725	514.8261514	617.0064515	508.7877107	503.0967594	512.7113415	408.2518736	466.4827059	387.743453	463.1769288	682.658637	979.6178418	785.7851248	722.6106877	Osgin1
ENSMUSG00000025216	3095.327963	0.425686337	0.090001881	4.729749313	2.25E-06	0.000101166	3285.043863	3492.227313	2809.007722	3518.616652	3067.780433	3025.46978	3815.565521	3647.890568	3427.657863	2852.760251	3212.589072	3311.007128	2798.442251	2505.051861	2349.23776	2406.899371	Lbx1
ENSMUSG00000017707	17720.12773	-0.450807123	0.095363254	-4.727262372	2.28E-06	0.000101977	16437.77762	21098.26086	15489.82061	16706.96985	17859.69826	19720.57129	13158.22178	15539.66403	15380.94115	13924.35633	16929.13832	17264.97059	22119.05616	19901.92422	19666.54568	22324.12689	Serinc3
ENSMUSG00000045294	593.0610811	0.59277921	0.125408485	4.726787111	2.28E-06	0.000101977	393.4936262	641.5366471	493.7994953	590.4233	617.0064515	478.5027279	691.3844574	711.5365654	854.8421211	719.5419516	716.6774877	657.3471697	511.3067375	470.4609593	478.1275191	462.9900813	Insig1
ENSMUSG00000001151	2617.099098	-0.711902814	0.150725341	-4.723179319	2.32E-06	0.000103464	2430.032447	2012.808106	2724.266707	2374.133237	2074.278268	2084.616315	2349.113185	2931.751566	2011.210372	2848.695043	1830.069357	1495.717637	3153.974535	4146.57365	3666.726662	3739.618484	Pcnt
ENSMUSG00000035493	2033.617736	-0.356908735	0.075609808	-4.720402618	2.35E-06	0.000104543	1802.117086	1835.361799	2117.479192	2102.366273	2004.256154	2164.366769	1835.057883	1996.536624	1740.76941	1896.419889	1856.982141	1736.407831	2266.976467	2485.7039	2169.026708	2528.055654	Tgfbi
ENSMUSG00000021890	965.7459439	0.354919554	0.075238227	4.717276931	2.39E-06	0.000105816	937.686939	1068.877752	997.0146589	900.467302	1036.124321	917.6349783	1141.680963	1010.694889	1019.593512	1035.611933	1029.663206	1070.970235	799.9476377	813.6326981	881.572981	790.7610968	Eaf1
ENSMUSG00000057280	975.4044045	-1.418106691	0.300707545	-4.715899931	2.41E-06	0.000106188	916.756427	538.6387888	841.1330386	700.4697822	756.0358658	646.0796327	683.4146078	960.0680954	614.450155	1061.019488	421.6336263	288.2214513	1461.530907	2129.294082	1640.569977	1947.154548	Musk
ENSMUSG00000032405	1101.417121	-0.349126777	0.074111123	-4.710855287	2.47E-06	0.000108499	1091.526202	1070.977709	1001.1994	941.6151171	1125.427886	1036.755911	974.3141201	1025.422683	1051.714852	1128.095433	959.8893194	1000.179001	1248.028273	1297.331736	1273.653782	1396.542512	Pias1
ENSMUSG00000029084	663.2598477	0.74245688	0.157861837	4.703206906	2.56E-06	0.000112282	377.7957422	654.1363849	559.7091737	591.380226	775.3173174	741.9820781	765.1055667	706.0136425	963.6402093	762.2266436	928.9894555	816.1217937	550.7085112	515.266765	418.0571687	485.7068844	Cd38
ENSMUSG00000015337	1978.702142	0.460077405	0.097839315	4.702377643	2.57E-06	0.000112377	2023.980513	2173.454762	1935.442937	2235.378977	2033.685738	2412.703628	2145.882019	1992.854675	2207.046931	1713.485495	2179.935557	2453.421898	1555.9119	1745.389793	1420.582612	1430.07684	Endog
ENSMUSG00000054027	5242.29293	-0.550168123	0.117270737	-4.691435704	2.71E-06	0.000118178	5788.333102	5211.041538	5784.358918	5048.741217	4818.333276	4594.231888	4360.503991	5594.720886	4178.882757	5355.912549	3638.209778	3504.166066	6230.978163	6352.241265	6631.279633	6784.751846	Nt5dc3
ENSMUSG00000035168	933.4191812	-0.455493045	0.097204469	-4.685926979	2.79E-06	0.000121014	745.1262283	733.9347239	872.5185997	857.4056351	831.1320457	809.6185397	861.7399937	901.1569179	720.1397263	1014.269587	806.3867699	963.7720811	1188.467453	1294.276795	1108.054437	1226.707365	Tanc1
ENSMUSG00000018427	373.5989748	0.776424285	0.165782185	4.683400004	2.82E-06	0.000122126	294.073694	390.5918703	464.5063049	378.9426691	363.3031409	360.3912951	445.3153494	518.2342643	350.2262266	542.7053702	445.5561015	381.2613584	329.8753145	206.7176943	297.1047063	208.7782376	Ypel2
ENSMUSG00000027215	602.3473432	0.560758185	0.119811381	4.68034157	2.86E-06	0.00012343	567.216876	606.8873683	620.3879252	726.3067824	671.8063666	506.7687119	606.7048048	793.4599216	637.2459448	724.6234625	642.9165223	684.6523598	522.3025813	380.849348	448.9041054	496.5244096	Cd82
ENSMUSG00000029669	707.3028699	0.631189192	0.134871736	4.679921894	2.87E-06	0.00012343	541.053736	767.5340246	726.0526477	731.0914121	769.2284379	804.5710425	718.2827	644.3410036	893.1804951	717.5093472	961.882859	942.534711	570.8675582	461.2961355	491.9274645	575.4923441	Tspan12
ENSMUSG00000025856	739.2463722	0.636282414	0.136025219	4.677679743	2.90E-06	0.000124394	732.5679211	862.0320577	585.863808	881.3287834	776.3321306	620.842147	850.7814505	853.2915862	1019.593512	741.9005998	753.5579704	938.4894976	672.5791135	555.9993156	508.9744559	473.8076066	Pdgfa
ENSMUSG00000026643	531.8083882	0.469846534	0.100462357	4.67684165	2.91E-06	0.00012451	493.9600839	562.7882862	474.9681586	435.4012991	535.8213921	572.3861746	671.4598333	580.8273904	593.7267096	576.2433426	569.155557	677.5732364	446.2479949	429.7284088	466.7628582	421.8834853	Nmt2
ENSMUSG00000037916	12856.86871	0.329244726	0.07049517	4.67045792	3.01E-06	0.00012804	12384.58397	12639.63692	14302.40021	15131.86976	13407.71256	14811.37558	12899.20166	12871.17179	14106.44926	12397.87043	13954.77723	14149.145	10526.68781	10434.66115	10261.47703	11430.87895	Ndufv1
ENSMUSG00000025571	1383.716697	-0.641876106	0.137527713	-4.667249191	3.05E-06	0.000129649	1261.06335	1202.224977	1566.139501	1070.800118	1348.6868	1163.952838	1353.87821	1366.923415	1139.789495	1466.524062	879.1509654	913.2069142	1755.669729	1811.580188	1828.898643	2010.977947	Tnrc6c
ENSMUSG00000024899	807.2698407	-0.472249657	0.101243167	-4.664508932	3.09E-06	0.00013098	762.9171635	726.5848769	729.1912038	607.6479668	871.7245754	815.6755362	672.4560645	731.7872827	678.6928356	689.0528858	753.5579704	839.3817705	957.5547324	1105.888749	991.9725439	982.231294	Papss2
ENSMUSG00000015501	2477.978761	-0.641838211	0.137685406	-4.661628486	3.14E-06	0.000132414	2514.801021	1791.262717	2506.66015	1977.965901	1774.908361	1747.443506	2035.300355	2805.644827	2359.364254	2617.994445	1816.114579	1762.701718	3420.623747	3370.618562	3307.116321	3839.139716	Hivep2
ENSMUSG00000006057	12417.16538	0.532756528	0.114426457	4.655885916	3.23E-06	0.000135738	11644.69037	13318.97278	14236.49053	15253.39936	12900.30594	15455.43621	11651.92019	11587.09222	14245.29634	10362.21714	15125.98175	16342.66194	9179.696947	9862.368812	8749.165367	8758.950207	Atp5g1
ENSMUSG00000033910	1204.399758	-0.417840372	0.089825849	-4.651671842	3.29E-06	0.000138114	1089.433151	1366.021568	1194.743694	1246.874489	1365.938625	1237.646296	888.6382363	970.193454	1075.546814	1112.8509	1057.57276	1120.524098	1517.426447	1337.045973	1276.089066	1413.850552	Gucy1a1
ENSMUSG00000021846	789.347152	-0.403546163	0.086788341	-4.649773894	3.32E-06	0.000138962	849.7787885	843.1324511	844.2715947	725.3498565	733.7099744	785.3905535	630.6143538	676.5580538	759.5142725	666.6942376	660.8583788	776.6809635	851.2615755	925.6472122	970.8667451	929.2254202	Peli2
ENSMUSG00000031781	880.9373796	0.466770418	0.10041333	4.648490586	3.34E-06	0.000139401	861.2905701	811.6331067	923.7816829	1041.135414	981.3244057	1109.439869	888.6382363	1019.89976	876.6017388	861.8242584	1060.563069	936.4668909	704.6503246	618.1164552	699.7384066	699.8938846	Ciapin1
NewGene_6023	1701.032997	-0.381037247	0.081990619	-4.647327389	3.36E-06	0.00013976	1614.789003	1628.516104	1422.812105	1521.512232	1731.271392	1532.420129	1472.429723	1499.473564	1447.532658	1715.518099	1545.989963	1827.425132	2016.82102	2063.103688	1957.156959	2219.756184	no_name
ENSMUSG00000032324	5588.434889	0.35137681	0.075621648	4.646510899	3.38E-06	0.000139886	5571.702303	5969.125759	5497.704126	6144.421409	6265.45696	5878.315158	6199.546799	5623.255987	5734.177331	5145.537995	6135.118132	6686.73767	4588.015833	4254.514909	4707.404896	5013.92296	Tspan3
ENSMUSG00000020593	14352.5144	-0.542102649	0.116722992	-4.644351916	3.41E-06	0.000140927	15927.07313	13335.77243	14717.7358	13852.45979	12517.72135	12720.70227	13945.24443	13475.93185	10838.36192	15488.4454	10317.56422	10306.19232	15397.84663	20172.79568	17431.76629	19194.61683	Lpin1
ENSMUSG00000045312	264.0983184	0.957519403	0.206210743	4.643402117	3.43E-06	0.000141148	145.4670586	219.4454325	216.5603719	287.0777796	278.0588285	195.8428887	419.413338	425.2650624	360.5879493	313.021075	270.1246164	359.012685	224.4984779	118.1243967	229.7285024	163.3446315	Lhfpl2
ENSMUSG00000048371	302.1511412	-0.874569152	0.188424489	-4.641483478	3.46E-06	0.000142035	291.9806428	280.3441649	260.5001575	218.1791125	227.3181664	260.4508519	240.0917208	277.0666316	237.2834494	297.7765421	226.2667451	204.2832743	365.6118069	704.6731253	434.2923985	308.29947	Pdp2
ENSMUSG00000010830	197.7101923	0.906947695	0.195730809	4.633648127	3.59E-06	0.000146813	232.3286835	170.0964596	176.8053278	152.1512232	221.2292869	247.3273594	252.0464953	218.1554541	203.0897645	245.9451303	271.1213862	259.9049579	145.6949306	93.68486636	178.5875284	95.19422233	Kdelr3
ENSMUSG00000030110	559.1812548	0.536652662	0.115822712	4.633397465	3.60E-06	0.000146813	465.7038927	634.1868001	515.7693881	568.4140036	573.3694821	710.6875959	539.957314	643.4205165	622.7395331	722.5908581	612.0166585	612.8498228	424.2563073	453.1496253	426.9865451	420.8017328	Ret
ENSMUSG00000007653	4.765241442	-5.93078742	1.280131153	-4.632952964	3.60E-06	NA	3.139576805	2.099956292	0	15.31081491	6.088879456	5.04749713	0	0	0	0	0	0	10.99584382	4.073255059	18.67051433	10.81752526	Gabrb2
ENSMUSG00000002393	945.7484533	0.447662691	0.096828329	4.623261576	3.78E-06	0.000153632	783.8476756	991.1793697	941.5668342	946.3997468	969.1466467	974.1669461	1081.90709	1121.153346	1132.536289	884.1829066	1085.482314	1094.230212	892.4959898	716.8928904	799.5850702	717.201925	Nr2f6
NewGene_6030	691.8940291	-0.511655712	0.110682054	-4.622752224	3.79E-06	0.000153632	630.0084121	617.3871498	606.7875154	586.5955963	733.7099744	636.9941378	691.3844574	567.9405703	614.450155	732.7538801	513.3364481	600.7141827	816.4414034	994.8925482	782.5380789	944.3699556	no_name
ENSMUSG00000030208	3612.263218	0.513668202	0.111184355	4.619968358	3.84E-06	0.000155244	2912.480749	3216.083061	3889.717211	3820.048321	3585.335186	3628.140937	3453.933593	3744.541718	4240.016921	4454.452505	4945.971758	4211.067099	3420.623747	2778.978264	3052.223212	2442.597205	Emp1
ENSMUSG00000027832	262.9151478	0.796126612	0.172590447	4.612808105	3.97E-06	0.000160215	255.3522468	241.4949735	330.5945773	329.1825206	291.2514006	274.5838439	420.4095692	292.7149131	262.1515838	223.5864821	264.1439976	331.7074948	205.2557513	177.1865951	143.6817842	163.3446315	Ptx3
ENSMUSG00000042659	486.3357396	0.612903453	0.132902737	4.611669171	3.99E-06	0.000160618	366.2839605	507.1394444	427.8898169	428.7028175	419.1178692	419.9517612	576.8178686	501.6654957	593.7267096	536.6075571	674.813156	748.3644701	413.2604635	354.3731902	474.0687117	338.5885408	Arrdc4
ENSMUSG00000023004	3377.860715	0.512780068	0.111255576	4.609028041	4.05E-06	0.000162192	3004.575002	3775.721412	3101.939626	4136.790804	3856.290322	4071.311185	3085.328047	3475.759471	3769.594711	3357.862441	4189.423478	4000.716005	2900.153807	2470.429193	2652.836558	2197.039381	Tuba1b
ENSMUSG00000028023	421.5612701	0.840819548	0.182552201	4.60591295	4.11E-06	0.000163749	313.9576805	290.8439464	348.3797287	425.8320397	376.495713	485.5692239	417.4208756	477.7328298	579.2202978	455.3033818	618.9940471	733.19492	238.2432827	407.3255059	296.2929448	280.1739044	Pitx2
ENSMUSG00000039238	32.35164062	1.807725833	0.392487535	4.605817179	4.11E-06	0.000163749	47.09365207	27.29943179	42.89360023	41.14781508	14.2073854	19.18048909	40.84547947	38.66046022	49.73626887	54.88031834	32.89340347	56.63298692	7.330562545	14.25639271	15.42346836	15.14453537	Zfp750
ENSMUSG00000022139	9306.271441	-0.3162538	0.068817919	-4.595515271	4.32E-06	0.000171549	9881.29473	9609.399991	8185.354345	8470.70835	9474.296434	8573.678625	8329.489119	8471.243223	8314.246279	8975.980955	8634.020026	9023.859684	9750.564505	11655.61935	10645.44021	10905.14722	Mbnl2
ENSMUSG00000030852	14564.02248	-0.749226331	0.163161215	-4.591938892	4.39E-06	0.000174007	16084.05197	9027.712098	12781.24668	13010.36497	11030.00513	11234.71911	14108.62635	15655.64541	10074.70296	16622.63864	10054.41699	8866.096364	18875.28223	24197.17168	20686.11812	20715.56088	Tacc2
ENSMUSG00000029312	1119.188195	0.450816697	0.098255136	4.588225239	4.47E-06	0.000176616	1240.132838	1339.772114	1056.647225	1120.560266	1040.183574	1009.499426	1352.881979	1187.428421	1270.347201	1129.111735	1255.929951	1267.163082	836.6004504	854.3652487	1062.595794	883.7918141	Klhl8
ENSMUSG00000032035	1771.404479	0.592965339	0.129302745	4.585868142	4.52E-06	0.000178103	1352.111077	1649.515667	2261.852773	2148.298717	1793.175	1598.037591	1805.170946	1840.053809	2364.545116	2343.592854	1930.743107	1880.012905	1489.020517	1207.720125	1349.147601	1329.473855	Ets1
ENSMUSG00000020889	8604.375645	0.383890438	0.083897282	4.575719594	4.75E-06	0.000186419	9328.729212	9694.448221	7523.119005	8047.747088	9271.333785	8489.890173	10287.08344	9686.286259	9755.561904	8570.476381	9331.758887	8835.757264	7826.291837	7489.69774	7213.312623	6318.516507	Nr1d1
ENSMUSG00000014606	9687.320731	0.410965256	0.089921021	4.570291235	4.87E-06	0.000190762	10058.15756	10020.99142	11201.50677	12184.53789	9554.46668	11600.1579	9450.249226	9770.971076	10506.7868	8476.976579	10587.68884	11401.43383	6911.804159	8293.147301	7437.358795	7540.896862	Slc25a11
ENSMUSG00000042594	1529.600116	-0.358955507	0.078634632	-4.564852603	5.00E-06	0.000195213	1591.76544	1435.320125	1326.563051	1361.705601	1525.264304	1389.07121	1526.226209	1381.651209	1502.449789	1434.002392	1325.703837	1369.30472	1723.598518	2008.114744	1659.240491	1913.620219	Sh2b3
ENSMUSG00000040183	230.5905603	-0.766654781	0.168196342	-4.558094258	5.16E-06	0.000201022	276.2827588	174.2963722	235.3917086	276.5515944	250.6588709	199.8808864	155.4120682	232.8832485	175.1131133	161.5920484	199.3539604	141.5824673	258.4023297	348.2633076	301.9752752	301.8089549	Ankrd6
ENSMUSG00000005103	2298.045238	0.346367067	0.076098325	4.55157279	5.32E-06	0.000206763	2438.404652	2266.902817	2329.854822	2031.553754	2300.581621	2558.071546	2284.358157	2422.722174	2583.177464	2722.673571	2582.630557	2389.709788	1839.054878	2133.367337	1974.20395	1911.456714	Wdr1
ENSMUSG00000024349	200.7029798	0.698236047	0.153497952	4.548829718	5.39E-06	0.00020888	149.653161	154.3467874	144.3735812	138.7542601	176.5775042	219.0613754	308.8316741	248.53153	242.4643107	287.6135202	265.1407674	227.543251	160.3560557	173.11334	175.3404824	139.5460759	Sting1
ENSMUSG00000001473	1002.604876	0.638760679	0.140521466	4.545644853	5.48E-06	0.000211461	963.850079	917.6808995	840.0868532	1198.071267	962.042954	994.3569346	1052.020154	1080.651912	1079.691503	1779.545137	1105.417711	1020.405068	741.3031373	822.797522	733.0206278	750.7362534	Tubb6
ENSMUSG00000020053	1121.599767	0.492982365	0.108476974	4.544580719	5.50E-06	0.000211703	1045.479076	1307.222792	969.8138392	1203.812822	955.9540746	1107.42087	1171.567899	1436.880438	1132.536289	1302.899409	1321.716758	1340.988226	1020.780834	761.6986961	963.5608917	903.2633596	Igf1
ENSMUSG00000039328	264.2714863	0.718678314	0.158152505	4.54421075	5.51E-06	0.000211703	152.7927378	255.1446894	208.1908889	292.8193352	268.9255093	221.0803743	325.7676046	358.9899877	299.4537855	341.4775363	360.8306684	326.6509782	236.4106421	188.3880465	176.1522439	215.2687528	Rnf122
ENSMUSG00000006517	262.2511937	0.75362007	0.165915701	4.542186587	5.57E-06	0.000213144	239.6543628	233.0951484	244.8073769	206.6960013	326.7698641	292.7548335	289.9032811	293.6354002	337.7921594	285.5809158	404.6885396	289.2327547	176.8498214	242.358676	185.0816203	147.1183436	Mvd
ENSMUSG00000024501	788.9898826	0.488610055	0.107602417	4.540883648	5.60E-06	0.000213863	616.4035793	637.3367345	918.550756	847.8363758	778.3617571	731.8870839	819.8982831	938.896891	902.5060455	986.8294279	896.0960521	942.534711	627.6794179	640.5193581	678.6326078	659.8690411	Dpysl3
ENSMUSG00000000184	799.8215348	0.520796419	0.114752693	4.538424362	5.67E-06	0.000215766	711.6374091	740.2345928	814.9784043	626.7864855	824.028353	758.134069	814.917127	895.633995	984.3636546	1150.454081	1018.698738	819.1557037	701.9013637	598.7684937	737.0794353	600.3726522	Ccnd2
ENSMUSG00000025175	452.192457	0.499373254	0.110061239	4.537230917	5.70E-06	0.000216384	555.7050944	433.6409742	463.4601195	521.5246329	502.3325551	542.1011918	464.2437423	470.3689326	526.3755122	403.47197	491.4075124	508.685579	374.7750101	312.6223258	305.2223212	359.1418388	Fn3k
ENSMUSG00000042686	11897.96888	-0.399069281	0.087996502	-4.535058441	5.76E-06	0.000217608	14346.81947	11694.65659	11932.79035	10944.36188	11676.44117	9578.130554	11366.00184	11304.50266	10696.40632	10967.93325	9915.865991	9712.557258	14562.1625	14029.30874	13703.34576	13936.2178	Jph1
ENSMUSG00000030287	563.4639224	-0.609686587	0.134444242	-4.534865727	5.76E-06	0.000217608	460.4712647	406.3415424	469.7372317	518.6538551	476.9622241	479.5122274	485.1645976	615.805902	492.1818273	605.7161061	494.3978218	380.2500551	733.9725748	814.6510119	640.4798177	941.124698	Itpr2
ENSMUSG00000037922	38.60455815	1.36238817	0.300587559	4.53241702	5.83E-06	0.000219536	40.81449846	34.64927881	31.38556114	28.70777796	24.35551782	45.42747417	63.75879722	46.94484455	66.31502515	40.65208766	62.79649753	47.53125688	24.74064859	20.3662753	25.16460627	14.06278284	Bank1
ENSMUSG00000042099	1272.280886	-0.569063725	0.125636928	-4.529430442	5.91E-06	0.000222047	933.5008366	1460.519601	1063.970523	1051.661599	1308.09427	1540.496124	1008.185981	1088.936296	1061.040402	1011.220681	1054.582451	1310.649126	1619.138002	1643.558416	1535.040982	1665.898891	Kank3
ENSMUSG00000062980	1728.506998	-0.433788965	0.09587313	-4.524614626	6.05E-06	0.000226254	1971.654233	1733.513919	1619.494955	1637.30027	1799.263879	1424.40369	1405.682233	1632.944201	1369.819738	1678.93122	1436.345285	1667.639204	1852.799683	2107.909493	2061.874191	2256.53577	Cped1
ENSMUSG00000042485	2272.078143	1.075840648	0.237791742	4.524297776	6.06E-06	0.000226254	1841.885059	1226.374474	1354.810056	1835.383938	1470.464389	1914.010912	3665.134609	3222.625505	2274.398128	5808.167024	2300.544703	3021.774374	1389.141602	1764.737754	1746.098971	1517.698795	Mustn1
ENSMUSG00000024074	3286.862894	-0.472469825	0.10444688	-4.523541777	6.08E-06	0.000226442	3299.695222	2632.295212	3109.262924	3020.058241	3330.617062	3072.916253	2568.284051	3308.23081	2876.414216	3602.791269	2590.604716	2780.072876	3826.553648	4819.679049	3839.63186	3912.698888	Crim1
ENSMUSG00000038086	2030.457251	0.38046269	0.084206234	4.518224745	6.24E-06	0.000231568	2131.77265	2201.804172	1917.657786	2058.34768	1944.382173	2422.798622	2449.732537	2014.946367	2106.538221	2007.196828	2081.255347	2442.297561	1676.866182	1635.411906	1737.981356	1658.326623	Hspb2
ENSMUSG00000039286	1530.570903	-0.365548353	0.080934576	-4.51659068	6.28E-06	0.000232725	1360.483282	1454.219732	1475.121374	1439.216602	1477.568081	1435.508184	1320.006349	1514.201359	1216.466243	1653.523666	1462.2613	1357.16908	1916.025785	1839.074659	1705.510896	1862.777851	Fndc3b
ENSMUSG00000038880	1864.088976	0.336802437	0.074625455	4.513237944	6.38E-06	0.000235794	2108.749087	1984.458696	1934.396752	2004.759828	1882.478565	1928.143904	1824.099339	1829.007963	2188.39583	1845.60478	2070.290879	2011.482339	1654.874494	1637.448534	1400.288575	1520.944052	Mrps34
ENSMUSG00000016487	1904.607952	-0.410926425	0.091221851	-4.504692915	6.65E-06	0.000244818	1671.301386	1988.658608	2027.50725	1567.444677	1857.108234	1781.766487	1655.736265	1792.188477	1703.467209	1980.772971	1730.392376	1517.96631	2478.64646	2050.883922	2384.143504	2285.743088	Ppfibp1
ENSMUSG00000020034	2327.152333	-0.428230318	0.095334303	-4.491880736	7.06E-06	0.00025932	2730.385294	2386.600326	1977.290352	2418.15183	2842.491893	2367.276154	2195.693579	2030.594649	1757.348167	1778.528835	2079.261807	2024.629283	2518.048234	2660.853867	2647.154227	2820.128837	Tcp11l2
ENSMUSG00000051906	233.2391834	0.914056982	0.203817146	4.484691308	7.30E-06	0.000267496	175.8163011	282.4441212	227.0222256	205.7390754	257.7625636	214.0138783	206.2198598	304.681246	435.1923526	228.6679931	359.8338986	215.407611	164.0213369	142.5639271	153.4229221	159.0176214	Cd209f
ENSMUSG00000028480	222.81358	0.637133983	0.142516203	4.470607348	7.80E-06	0.000284964	190.4676595	204.7457384	263.6387136	233.4899274	259.7921901	221.0803743	225.1482527	219.0759412	285.983546	283.5483114	265.1407674	255.8597445	183.2640636	136.4540445	166.411106	170.9168992	Glipr2
ENSMUSG00000030688	1136.502595	0.481820423	0.107815196	4.468947232	7.86E-06	0.000286415	1204.550967	942.880375	1252.283889	1271.754564	1132.531579	1293.168765	1101.831715	1172.700627	1291.070646	1091.508554	1478.209616	1368.293416	822.8556457	966.3797628	863.7142281	930.3071728	Stard10
ENSMUSG00000020009	2542.002375	-0.499533185	0.111990675	-4.460489111	8.18E-06	0.000297159	2368.287436	2763.54248	1851.748107	2470.782756	2541.09236	2832.655389	1937.669697	2150.257978	2031.933818	2054.963031	2564.688701	2564.665265	2858.003072	3386.911582	3160.999252	3133.837069	Ifngr1
ENSMUSG00000032698	442.8115575	0.644640174	0.144823835	4.451202204	8.54E-06	0.000309154	426.9824454	458.8404497	382.9038459	384.6842247	500.3029286	497.683217	457.2701238	404.093858	525.3393399	439.0425467	682.7873144	599.7028794	355.5322834	345.2083663	307.6576057	316.9534903	Lmo2
ENSMUSG00000026510	516.3290536	-0.465471893	0.104587097	-4.450567098	8.56E-06	0.000309154	507.5649168	459.8904279	474.9681586	430.6166694	533.7917656	445.1892469	457.2701238	514.5523158	460.060487	548.8031834	442.5657921	393.3969985	649.6711055	694.4899876	656.7150475	591.718632	Trp53bp2
ENSMUSG00000007379	208.3271818	0.786800625	0.176801856	4.450183056	8.58E-06	0.000309154	182.0954547	202.6457821	213.4218158	222.9637422	227.3181664	146.3774168	269.978657	219.0759412	222.7770376	226.6353887	326.9404951	278.1084179	138.364368	114.0511417	193.1992352	149.2818487	Dennd2c
ENSMUSG00000001768	1064.964278	-0.427839775	0.096151854	-4.449625859	8.60E-06	0.000309154	872.8023517	1233.724321	1210.436475	1195.200489	1293.886884	1163.952838	890.6306987	867.0988934	939.8082471	881.134	851.241411	877.8112973	1189.383773	1180.225653	1101.560345	1290.530764	Rin2
ENSMUSG00000032449	1738.390988	0.489390926	0.109996507	4.449149678	8.62E-06	0.000309154	1428.507446	1946.659482	1607.986916	1552.133862	1948.441426	1770.661993	2247.497602	1621.898355	2078.56157	2248.060448	1932.736646	1777.871268	1316.752297	1332.972718	1523.676322	1479.837456	Slc25a36
ENSMUSG00000006369	1124.915902	0.42056936	0.094665948	4.442667815	8.89E-06	0.00031778	910.4772734	1190.675217	1151.850094	1297.591564	1131.516766	1282.064271	1245.289008	1389.935594	1198.851314	1168.74752	1172.201287	1190.304029	888.8307086	968.4163903	923.7845786	888.1188242	Fbln1
ENSMUSG00000047945	99.56344498	0.878967391	0.198000188	4.439225023	9.03E-06	0.000322058	110.9317138	125.9973775	95.20286879	70.81251897	95.39244481	111.0449369	114.5665888	101.2535863	122.2683276	103.6628235	142.5380817	137.537254	56.81185972	74.33690483	65.7526809	64.90515159	Marcksl1
ENSMUSG00000021102	2400.221798	0.552349352	0.124502979	4.436434838	9.15E-06	0.000325405	2168.401046	2633.34519	2375.886978	2937.762611	2738.980942	2917.453341	2267.422226	2186.156977	2995.574027	2038.702196	3024.19958	3047.056957	1906.862582	1572.276453	1756.65187	1836.81579	Glrx5
ENSMUSG00000044499	350.5201425	0.703149136	0.158591281	4.433718752	9.26E-06	0.000328673	339.0742949	404.2415862	371.3958068	407.650447	452.6067062	363.4197934	497.1193721	332.2958604	329.5027812	332.3308166	344.8823515	484.4142989	212.5863138	191.4429878	282.4929994	262.8658639	Hs3st5
ENSMUSG00000040520	381.2564947	-0.538410083	0.12162535	-4.426791654	9.56E-06	0.000338519	340.1208205	387.4419358	348.3797287	288.0347055	377.5105263	379.5717842	279.9409691	324.0114761	330.5389535	356.7220692	391.7305322	337.7753149	492.0640108	456.2045666	436.727683	573.328839	Manea
ENSMUSG00000036123	23.74353947	-1.770539146	0.400062568	-4.425655599	9.61E-06	0.000339421	20.93051203	29.39938808	12.55422446	23.9231483	18.26663837	25.23748565	7.969849653	18.40974296	16.57875629	9.146719723	10.96446782	13.14694339	21.99168763	40.73255059	64.12915791	46.51535864	Slc9a3
NewGene_3476	43.33133631	-1.770085169	0.400978314	-4.414416209	1.01E-05	0.000356616	65.9311129	43.04910398	39.75504411	49.76014846	16.23701188	23.2184868	10.95854327	33.13753733	41.44689072	26.42385698	12.95800743	14.15824673	77.88722704	85.53835624	80.36438777	72.47741927	no_name
ENSMUSG00000042529	1511.117426	-0.713893241	0.161858681	-4.410595944	1.03E-05	0.000362028	1599.091119	1077.277578	1889.410781	1211.46823	1378.116384	1327.491745	1543.162139	1573.112536	1232.008827	1316.111338	1001.753651	830.2800404	1939.850113	2006.078117	2012.35674	2240.309482	Kcnj12
ENSMUSG00000049588	114.3938659	0.997024858	0.226477617	4.402310787	1.07E-05	0.000375168	128.722649	163.7965908	98.34142491	98.563371	129.8960951	115.0829346	87.66834618	173.972071	112.9427772	123.9888674	169.4508664	153.7181074	83.38514895	68.22702224	67.37620389	55.16937885	Ccdc69
ENSMUSG00000001403	2390.795288	0.661755788	0.150384831	4.40041581	1.08E-05	0.000377486	2374.56659	2774.042261	1984.613649	2928.193352	3077.928565	3262.702145	2546.366964	2525.816734	2126.225494	1810.034203	3014.231882	3349.436655	1730.012761	1498.957862	1492.829385	1756.766103	Ube2c
ENSMUSG00000027381	375.5104068	0.661530123	0.150376069	4.399171542	1.09E-05	0.000378683	344.3069229	376.9421544	355.7030263	393.2965581	318.6513582	237.2323651	606.7048048	419.7421395	437.2646971	515.2652111	402.695	419.6908852	328.0426739	311.604012	269.5048155	271.5198841	Bcl2l11
ENSMUSG00000020486	594.0418693	0.527556514	0.120006973	4.396048818	1.10E-05	0.000383187	415.4706638	562.7882862	590.0485494	577.9832629	533.7917656	660.2126246	659.5050588	630.5336964	708.7418313	635.1888697	728.6387253	852.5287139	512.2230578	491.8455484	469.1981427	475.9711116	Septin4
ENSMUSG00000063889	364.9105842	0.484818794	0.11033846	4.39392388	1.11E-05	0.000385966	357.9117557	432.5909961	400.6889972	400.9519655	390.7030984	419.9517612	351.6696159	335.0573219	383.3837392	387.211135	454.5270298	415.6456719	303.3020253	282.0729129	262.1989621	260.7023589	Crem
ENSMUSG00000065990	1692.3979	0.409242641	0.09324719	4.388793282	1.14E-05	0.000394178	1657.696553	1794.412651	1725.159677	1942.559642	1761.715789	1970.54288	1839.042807	1527.088179	2059.910469	1516.32287	1918.781869	1942.713712	1363.484633	1281.038716	1392.17096	1385.724986	Aurkaip1
ENSMUSG00000024012	3389.172188	0.389775364	0.08899113	4.379934995	1.19E-05	0.000409506	3129.111549	3377.779695	3510.998106	3672.681727	3940.519821	3803.793837	3406.114496	3582.53598	3824.511841	3012.319696	4082.769109	3826.771831	2898.321166	2609.938179	2962.117686	2586.470291	Mtch1
ENSMUSG00000039116	208.4211045	-0.709259613	0.162255152	-4.371260972	1.24E-05	0.000425041	159.0718914	213.1455636	165.2972887	168.418964	196.8737691	172.6244019	182.3103108	221.8374027	155.4258402	235.7821084	128.5833045	156.7520174	297.8041034	289.2011092	293.0458988	298.5636973	Adgrg6
ENSMUSG00000070462	468.1500737	0.449167477	0.10302524	4.359780929	1.30E-05	0.000446831	448.9594831	510.2893789	539.8316516	425.8320397	471.8881578	467.3982343	506.085453	477.7328298	555.3883357	595.5530842	449.5431807	524.8664324	389.4361352	361.5013865	389.6455164	376.4498792	Tlnrd1
ENSMUSG00000062151	36.10551859	1.756106214	0.403236871	4.355023914	1.33E-05	0.000455495	28.25619124	24.14949735	41.84741485	41.14781508	50.74066213	52.49397015	62.76256602	65.35458751	37.30220165	22.35864821	30.89986386	64.72341363	8.246882863	16.29302024	20.29403731	10.81752526	Unc13c
ENSMUSG00000024104	1131.992206	-0.457215761	0.105044005	-4.352611669	1.35E-05	0.00045938	1213.969698	937.6304842	1187.420396	1023.910747	1117.30938	951.9579587	961.3631144	1177.303062	984.3636546	1176.877938	949.9216214	848.4835005	1385.476321	1362.503817	1479.02944	1354.354163	Washc2
ENSMUSG00000026389	1874.678573	0.299350388	0.068904585	4.34441897	1.40E-05	0.000475667	1858.629468	1919.360051	1800.485024	1913.851864	1840.871222	1859.497943	2106.032771	2073.857545	2245.385305	2018.376152	1839.040285	1910.352005	1564.158783	1772.884265	1552.087974	1719.986517	Steap3
ENSMUSG00000028698	370.8175899	0.548726274	0.126379237	4.341902113	1.41E-05	0.000479947	364.1909093	307.6435967	345.2411725	314.8286316	308.5032258	330.1063123	366.613084	428.947011	461.0966593	553.8846944	491.4075124	421.7134919	345.4527599	299.3842469	337.6927809	256.3753488	Pik3r3
ENSMUSG00000027803	2490.125387	0.367657378	0.084694455	4.340985229	1.42E-05	0.000480753	2139.09833	2448.549036	2435.519544	2645.900202	2620.247793	2395.542138	2345.12826	2535.021606	3135.457283	2811.091862	2893.622735	2867.044963	2232.156295	2225.015576	2069.180045	2043.430522	Wwtr1
ENSMUSG00000024803	558.8627483	2.531063666	0.583229776	4.339736702	1.43E-05	0.00048229	313.9576805	61.94871061	229.1145963	398.0811877	157.2960526	275.5933433	892.6231611	796.221383	325.3580922	3346.683117	516.3267575	852.5287139	153.0254931	202.6444392	254.8931087	165.5081365	Ankrd1
ENSMUSG00000038845	5168.408628	0.333698114	0.076905696	4.339055918	1.43E-05	0.000482312	5310.070902	5247.790773	5635.800595	6117.627483	4937.066426	5886.391153	5441.414851	5316.733767	6022.233222	4614.011949	5517.120855	5501.490158	4223.320346	4152.683533	4296.65358	4474.128449	Phb
ENSMUSG00000021708	511.4155582	0.582471173	0.13425215	4.338635709	1.43E-05	0.000482312	293.0271684	444.1407557	493.7994953	427.7458916	471.8881578	370.4862894	556.8932445	631.4541836	718.0673818	780.5200831	579.123255	665.4375964	439.8337527	442.9664877	436.727683	430.5375055	Rasgrf2
ENSMUSG00000015305	1588.31618	-0.441182157	0.101702785	-4.337955492	1.44E-05	0.000482612	1418.04219	1457.369666	1687.497004	1471.752083	1451.182937	1492.040152	1450.512637	1454.369694	1428.881558	1781.577742	1411.42604	1099.286728	1814.31423	2022.371137	1908.451269	2063.983821	Sash1
ENSMUSG00000075014	10.30151839	6.159214096	1.42007236	4.337253698	1.44E-05	NA	2.093051203	35.69925696	0	10.52618525	21.3110781	20.18998852	0	18.40974296	7.253205876	7.11411534	16.94508664	25.28258345	0	0	0	0	no_name
ENSMUSG00000022463	1000.895461	0.511046193	0.117834514	4.336982216	1.44E-05	0.000483559	920.9425294	979.6296101	1012.707439	1132.043378	923.4800508	1039.784409	1108.805333	1309.853212	1319.047297	1254.116904	994.7762625	830.2800404	745.8847389	804.4678742	843.4201908	795.088107	Srebf2
ENSMUSG00000047963	1479.908595	0.406748392	0.093864236	4.333369242	1.47E-05	0.00049036	1785.372676	1653.71558	1931.258196	1437.30275	1559.767954	1611.161084	1408.670926	1403.742901	1627.826633	1366.926448	1751.324542	1558.418444	1128.906632	1150.694554	1211.959908	1091.488299	Stbd1
ENSMUSG00000031785	2841.781366	-0.53512432	0.123617746	-4.328863255	1.50E-05	0.000498726	3030.738142	2988.237803	1990.890762	2754.032832	2983.550933	3404.032065	2065.187291	2580.125476	2379.051527	2225.701799	2676.326919	2475.670571	2996.36744	4180.178005	3261.657677	3476.75262	Adgrg1
ENSMUSG00000039735	614.3804978	-0.444389427	0.102664374	-4.328565092	1.50E-05	0.000498726	537.9141592	629.9868875	676.8819353	595.2079297	630.1990237	587.528666	524.0176147	513.6318286	607.1969491	631.1236609	443.5625619	517.787309	725.7256919	699.5815564	775.2322254	734.5099655	Fnbp1l
ENSMUSG00000038007	344.5562439	-0.816904065	0.188843736	-4.325820288	1.52E-05	0.000503746	218.7238507	303.4436841	204.0061474	213.3944828	314.5921052	300.830829	193.2688541	293.6354002	297.3814409	297.7765421	401.6982302	335.7527082	472.8212841	504.0653136	449.7158669	711.7931624	Acer2
ENSMUSG00000028957	554.3904156	-0.521648984	0.120634509	-4.324210286	1.53E-05	0.000506204	531.6350056	433.6409742	382.9038459	410.5212248	519.5843802	545.1296901	507.0816842	521.9162129	573.0032642	576.2433426	442.5657921	468.2334455	666.1648713	780.0283438	701.3619296	810.2326423	Per3
ENSMUSG00000022500	582.3637054	0.561143233	0.130166358	4.310969755	1.63E-05	0.000536185	555.7050944	654.1363849	558.6629883	606.6910409	594.6805602	663.2411229	566.8555566	517.3137772	698.3801087	562.0151119	799.4093813	771.6244468	463.658081	380.849348	433.480637	491.115647	Litaf
ENSMUSG00000001467	258.8316313	0.871747737	0.202518079	4.304542782	1.67E-05	0.000550653	210.3516459	199.4958477	269.9158258	269.8531128	200.933022	233.1943674	186.2952356	330.4548861	477.6754156	319.1188881	410.6691585	296.311878	180.5151027	184.3147914	152.6111606	219.5957629	Cyp51
ENSMUSG00000038175	1289.380559	-0.425694978	0.098916138	-4.303594804	1.68E-05	0.000551679	1024.548564	1259.973775	1026.307849	1014.341488	1217.775891	1078.145387	1297.093031	1212.281574	1178.127869	1105.736784	1162.233589	1434.028133	1434.957618	1859.440935	1581.311388	1743.785073	Mylip
ENSMUSG00000003477	1621.917244	-0.636737519	0.147999006	-4.302309415	1.69E-05	0.000553163	1501.764238	1838.511733	1263.791929	1167.449637	1682.560356	1839.307954	1004.201056	1305.250776	1382.253806	1247.002789	1473.225767	1766.746931	2184.507638	2404.238799	1746.910732	2142.951755	Inmt
ENSMUSG00000020099	374.5502845	0.939748706	0.218487684	4.301151851	1.70E-05	0.000553163	265.8175028	212.0955855	513.6770173	428.7028175	310.5328523	316.9828198	527.0063083	388.4455765	645.535323	597.5856886	443.5625619	325.6396748	297.8041034	261.7066376	233.7873099	223.922773	Unc5b
ENSMUSG00000020387	780.8348639	-0.67661897	0.157320494	-4.300895283	1.70E-05	0.000553163	917.8029526	878.8317081	559.7091737	626.7864855	636.2879032	866.1505075	500.1080657	855.1325605	661.077907	718.5256494	569.155557	572.3976893	902.5755133	1068.211139	1117.795575	1042.809436	Jade2
ENSMUSG00000026628	406.8985224	2.06489547	0.480111115	4.300869957	1.70E-05	0.000553163	199.8863899	98.69794571	112.9880201	311.9578538	236.4514855	160.5104087	649.5427467	587.2708004	439.3370417	2065.126053	375.7822154	531.9455558	128.2848445	287.1644817	169.658152	155.7723638	Atf3
ENSMUSG00000000916	297.8275047	0.591711531	0.137780773	4.294587105	1.75E-05	0.000567704	265.8175028	356.9925696	282.4700503	316.7424835	282.1180815	388.657279	338.7186103	269.7027344	387.5284282	297.7765421	332.9211139	365.080505	221.749517	211.8092631	219.9873645	227.1680306	Nsun5
ENSMUSG00000018740	453.4933387	0.514691327	0.119893448	4.292906212	1.76E-05	0.000570659	428.028971	493.4897285	503.2151636	523.4384848	502.3325551	474.4647302	461.2550487	499.8245214	460.060487	412.6186897	587.0974134	533.9681624	349.1180412	340.1167974	403.4454618	283.4191619	Slc25a35
ENSMUSG00000051000	2040.846912	-0.355782059	0.083059093	-4.283481126	1.84E-05	0.000593974	2108.749087	1999.15839	2100.740226	1879.40253	1780.997241	1906.944416	1996.447338	1983.649804	1795.686541	2137.283509	1769.266399	1583.701027	2356.775858	2318.700442	2475.060791	2460.986998	Fhip1a
ENSMUSG00000069833	12156.70194	-0.548573812	0.128144394	-4.280903719	1.86E-05	0.000599472	10761.42276	9738.547303	12505.05374	10591.25622	10384.58391	10941.96428	9594.702751	13432.66895	10641.48919	14660.15911	8911.122031	8368.535121	15738.71778	15051.69576	15929.19577	17256.1163	Ahnak
ENSMUSG00000009566	287.1223986	0.655023989	0.153121232	4.277812958	1.89E-05	0.000606417	213.4912227	289.7939683	284.562421	351.191817	334.8883701	248.3368588	273.9635818	364.5129106	354.3709157	293.7113333	377.775755	353.9561683	229.0800795	220.974087	228.1049794	175.2439093	Fpgs
ENSMUSG00000027230	446.7219239	0.428154177	0.100169887	4.274280338	1.92E-05	0.000614658	439.5407527	508.1894226	386.042402	510.0415218	431.2956281	442.1607486	524.0176147	529.2801101	504.6158945	453.2707774	478.449505	472.2786588	382.1055727	360.4830727	351.4927263	374.2863742	Creb3l1
ENSMUSG00000018417	1249.898783	-0.369705185	0.086624878	-4.267886929	1.97E-05	0.000631049	1180.480879	1463.669535	1328.655422	1211.46823	1413.634847	1160.92434	1043.054073	1159.813807	1114.92136	1237.856069	1030.659975	989.0546645	1422.129134	1402.218054	1417.335566	1422.504572	Myo1b
ENSMUSG00000030787	995.296888	-0.632340308	0.148273041	-4.264701822	2.00E-05	0.000638615	987.9201679	887.2315332	776.2695455	922.4765985	968.1318335	1299.225761	650.5389779	954.5451725	975.0381042	758.1614348	988.7956437	631.0532829	1222.371304	1338.064287	1147.830751	1417.09581	Lyve1
ENSMUSG00000002688	308.995795	-0.463142249	0.10866007	-4.262303978	2.02E-05	0.000642799	243.8404652	284.5440775	260.5001575	236.3607052	266.8958828	241.2703628	264.997501	275.2256573	285.983546	300.8254487	324.9469555	324.6283715	381.1892523	388.9958582	398.5748929	465.1535864	Prkd1
ENSMUSG00000053730	134.5349411	0.700247804	0.164292674	4.262197366	2.02E-05	0.000642799	146.5135842	132.2972464	137.0502836	166.5051122	153.2367996	141.3299196	134.4912129	169.3696352	164.7513906	118.9073564	137.5542327	179.0006908	100.795235	99.79474895	81.17614926	89.7854597	Tmem39b
NewGene_9403	19.95360879	-1.677119775	0.394627631	-4.249879239	2.14E-05	NA	12.55830722	12.59973775	14.6465952	23.9231483	12.17775891	21.19948795	9.962312066	11.04584578	12.43406722	16.26083506	11.96123763	9.101730041	36.65281272	29.53109918	26.78812926	58.41463643	no_name
ENSMUSG00000003526	375.6828931	-0.504011621	0.118615849	-4.249108561	2.15E-05	0.000679939	303.4924245	409.4914769	353.6106555	346.4071874	336.9179966	340.2013066	274.959813	405.0143451	326.3942644	326.2330035	349.8662005	332.7187982	522.3025813	420.5635849	478.1275191	484.6251319	Prodh
NewGene_5354	343.5204679	0.689137785	0.162273757	4.24676051	2.17E-05	0.000685503	376.7492166	508.1894226	350.4720994	309.087076	388.6734719	428.0277566	405.4661011	315.7270918	392.7092896	273.3852895	358.8371288	472.2786588	213.5026341	200.6078117	254.8931087	247.7213286	no_name
ENSMUSG00000020275	230.198721	0.584466691	0.137776379	4.24214001	2.21E-05	0.00069815	166.3975706	242.5449517	204.0061474	199.9975198	225.2885399	178.6813984	284.9221251	275.2256573	293.2367519	298.7928443	264.1439976	291.2553613	223.5821576	150.7104372	184.2698588	200.1242174	Rel
ENSMUSG00000079419	119.3805517	-1.227192343	0.289389251	-4.240628627	2.23E-05	0.000701241	90.00120173	157.4967219	104.6185371	53.58785219	143.0886672	145.3679173	44.8304043	69.95702325	88.07464278	104.6791257	115.625297	51.57647023	164.0213369	187.3697327	168.034629	221.7592679	Ms4a6c
ENSMUSG00000021458	1357.797042	0.48730624	0.11510406	4.233614684	2.30E-05	0.000721813	1203.504442	1211.67478	1208.344104	1578.927788	1685.604796	1241.684294	1513.275203	1382.571696	1361.53036	1583.398814	1807.143651	1566.50887	1051.019405	1006.094	1229.818661	1093.651804	Aopep
ENSMUSG00000037992	451.5501076	0.517954635	0.122514607	4.227696976	2.36E-05	0.000739349	468.8434695	362.2424603	497.9842368	459.3244474	423.1771222	360.3912951	528.0025395	597.3961591	518.086134	542.7053702	473.465656	514.753399	358.2812444	446.021429	353.9280108	320.1987478	Rara
ENSMUSG00000062694	1335.243836	0.384446665	0.091049143	4.222408362	2.42E-05	0.000755177	1392.925576	1406.970715	1284.715636	1533.952269	1381.160823	1459.73617	1400.701077	1437.800925	1450.641175	1134.193246	1518.080409	1601.904487	1159.145202	1047.844864	1143.771943	1010.35686	Cav3
ENSMUSG00000030655	2180.201854	-0.578915956	0.137164506	-4.220595938	2.44E-05	0.000759529	1858.629468	1725.114094	2204.312577	1725.337455	2095.589346	1663.655054	1921.729998	2279.126179	1903.448456	2661.695439	1583.867216	1479.536783	2771.868962	2696.494849	2921.529612	3391.29417	Smg1
ENSMUSG00000031210	39.02568841	-1.654479777	0.393191169	-4.207825373	2.58E-05	0.000800388	34.53534485	49.34897285	21.9698928	33.49240762	46.68140916	29.27548335	17.93216172	9.20487148	32.12134031	42.68469204	10.96446782	19.21476342	64.14242227	61.09882589	51.14097403	100.602985	Gpr165
ENSMUSG00000038462	18321.18657	0.377990725	0.089833175	4.207696366	2.58E-05	0.000800388	17190.22953	19890.78599	19103.34488	21927.95773	19418.4514	22187.78788	18357.55244	17496.61971	20446.78737	16086.03109	20150.69832	22081.80838	14698.69422	14027.27211	14385.22541	15689.73864	Uqcrfs1
ENSMUSG00000025930	74.51770076	-1.024683547	0.243553606	-4.207219767	2.59E-05	0.000800388	64.8845873	62.99868875	76.37153211	51.67400033	91.33319184	55.52246843	60.77010361	51.54728029	73.56823103	30.48906574	46.8481807	71.80253699	115.4563601	106.9229453	105.528994	126.5650456	Msc
ENSMUSG00000056602	2615.314948	-0.584061656	0.138974127	-4.202664697	2.64E-05	0.000814373	2651.895874	2156.655112	2417.734393	2264.086755	2289.418675	2443.99811	2361.06796	2489.917735	2324.134397	3146.471585	1920.775409	1571.565387	2945.969823	3839.042893	3143.140499	3879.16456	Fry
NewGene_3451	202.5511504	-1.0802741	0.257068953	-4.202273691	2.64E-05	0.000814373	192.5607107	149.0968967	305.4861284	144.4958157	185.7108234	158.4914099	221.1633279	149.118918	140.9194285	179.8854879	86.71897278	96.0738171	251.9880875	253.5601274	423.7394991	301.8089549	no_name
ENSMUSG00000028826	1373.966007	-0.400612224	0.095400429	-4.199270665	2.68E-05	0.000822445	1515.369071	1383.871196	1172.773801	1201.898971	1169.064856	1233.608299	1315.025193	1461.733591	1102.487293	1285.622272	1194.130223	1248.959622	1660.372416	1658.833123	1547.217405	1832.48878	Maco1
ENSMUSG00000032051	1155.460236	0.544744212	0.129731381	4.199016515	2.68E-05	0.000822445	965.9431302	1399.620868	1135.111128	1362.662527	1344.627547	1416.327695	1296.0968	1176.382575	1196.77897	920.7697855	1299.787822	1565.497567	900.7428727	865.5667001	779.2910329	862.1567636	Fdx1
ENSMUSG00000020153	9249.288375	0.462003833	0.110118306	4.195522508	2.72E-05	0.000833346	9541.173909	10716.07696	9166.676224	11079.28844	10209.02122	11755.62082	9759.0809	8962.78336	10391.77168	6948.458083	10026.50744	11539.98239	6875.151347	7724.92822	6490.033133	6802.059886	Ndufs7
ENSMUSG00000039115	534.4364864	-0.586216385	0.139759389	-4.194468709	2.74E-05	0.000835325	455.2386367	414.7413676	411.1508509	385.6411506	395.7771646	407.8377681	375.5791649	538.4849816	513.941445	705.3137209	515.3299877	390.3630884	711.0645669	790.2114815	787.4086478	752.8997584	Itga9
ENSMUSG00000029648	5744.36299	-0.45831221	0.109278948	-4.193966161	2.74E-05	0.000835325	4912.391174	4846.699121	5829.344889	4937.737809	5662.657894	5353.375456	4082.555485	5465.852685	5766.298672	6471.812355	4900.120347	4819.871709	6692.803603	7775.843908	6375.574763	8016.867974	Flt1
ENSMUSG00000040423	1584.464029	-0.522438784	0.124607594	-4.192672107	2.76E-05	0.000838227	1171.062148	1653.71558	1768.053278	1362.662527	1586.153098	1558.667114	1384.761377	1365.082441	1462.03907	1709.420286	1264.900879	1115.467582	1879.372972	1701.602301	2103.274027	2265.18979	Rc3h1
ENSMUSG00000020015	567.671731	0.497503022	0.118745893	4.189644032	2.79E-05	0.000846647	504.4253399	571.1881113	490.6609392	575.1124851	580.4731748	647.0891321	528.0025395	713.3775397	666.2587684	626.0421499	666.8389976	680.6071464	561.704355	400.1973096	416.4336457	454.3360611	Cdk17
ENSMUSG00000016933	1436.352383	-0.504116649	0.120331706	-4.189391703	2.80E-05	0.000846647	1342.692347	1430.070235	1514.876418	1355.00712	1395.368209	1260.864783	1146.662119	1317.217109	1396.760217	1643.360644	1104.420941	938.4894976	1585.23415	1815.653443	1854.875011	1880.085891	Plcg1
ENSMUSG00000071847	239.9893203	-0.794768258	0.189907036	-4.185038513	2.85E-05	0.000861119	149.653161	263.5445146	162.1587326	200.9544457	230.3626061	168.5864041	234.1143336	259.5773757	250.7536889	185.983301	148.5187005	156.7520174	401.3482993	344.1900525	371.7867636	311.5447276	Apcdd1
ENSMUSG00000025723	211.1995371	-0.795957435	0.190256294	-4.183606329	2.87E-05	0.000864385	186.2815571	238.3450391	170.5282155	198.0836679	271.969949	274.5838439	134.4912129	102.1740734	165.7875629	156.5105375	196.363651	190.1250275	234.5780014	255.596755	282.4929994	321.2805004	Nmb
ENSMUSG00000022223	2044.756815	0.33689347	0.080540968	4.1828833	2.88E-05	0.000864385	2289.798016	2398.150085	2166.649904	2534.896794	2016.433913	2341.029169	2156.840562	1954.194215	2114.827599	1809.017901	2037.397475	2343.189834	1610.891119	1629.302024	1622.711224	1690.779199	Sdr39u1
ENSMUSG00000031712	272.9709341	0.805749231	0.192639988	4.182668621	2.88E-05	0.000864385	256.3987724	259.344602	241.6688208	326.3117428	218.1848472	328.0873135	318.7939861	256.8159143	346.0815375	218.5049712	373.7886758	467.2221421	171.3518995	231.1572246	162.3522985	191.4701972	Il15
ENSMUSG00000027540	1034.107225	-0.545170944	0.130501948	-4.177492751	2.95E-05	0.000882281	1132.340701	894.5813803	1005.384142	916.7350429	798.658022	1092.278379	881.6646179	1188.348908	818.5760918	966.5033841	899.0863615	671.5054164	1265.438359	1453.133742	1275.277305	1286.203754	Ptpn1
ENSMUSG00000002910	5051.162675	-1.360004592	0.325593117	-4.177006573	2.95E-05	0.000882281	6669.507659	6101.423006	1703.189785	3925.310173	4510.844864	7399.630793	2150.863175	3697.596874	2512.71775	2879.184108	3946.211646	3442.476562	6408.744305	7949.975562	6967.348891	10553.57765	Arrdc2
ENSMUSG00000039883	227.3074923	0.758549249	0.18168029	4.175187359	2.98E-05	0.000887206	199.8863899	248.8448206	228.068411	125.3572971	226.3033531	231.1753686	282.9296627	382.9226536	230.0302435	273.3852895	264.1439976	272.0405979	176.8498214	143.5822408	182.6463358	168.7533941	Lrrc17
ENSMUSG00000031393	1786.696639	-0.408938017	0.097955293	-4.174741407	2.98E-05	0.000887206	1643.045194	1566.567394	1809.900692	1573.186232	1619.641935	1452.669674	1725.47245	1772.858247	1568.764814	2081.386888	1444.319443	1444.141167	2171.679154	2152.715299	2198.250122	2362.547518	Mecp2
ENSMUSG00000055639	543.8383651	0.503105059	0.120560013	4.1730674	3.01E-05	0.000891801	536.8676336	624.7369968	565.9862859	484.2045216	624.1101442	702.6116005	534.976158	524.6776744	689.0545582	556.9336009	553.2072402	652.290653	462.7417606	404.2705646	369.3514791	415.3929702	Dach1
ENSMUSG00000021265	362.2735346	0.636620328	0.152924344	4.16297569	3.14E-05	0.00093013	246.980042	448.3406683	346.2873579	368.4164838	307.4884125	427.0182572	400.4849451	497.0630599	477.6754156	403.47197	349.8662005	426.7700086	273.9797751	295.3109918	252.4578242	274.7651417	Slc25a29
ENSMUSG00000022551	15335.24462	0.370932894	0.0891169	4.16231821	3.15E-05	0.000930785	15166.24902	15075.58622	17032.94403	18672.49571	15223.21345	18257.80662	15319.04726	15782.67264	18000.38464	13472.10185	16222.42853	17496.55905	11804.95466	13654.56927	11880.12944	12302.77148	Cyc1
ENSMUSG00000058638	745.1465382	-0.332225675	0.079861762	-4.160009317	3.18E-05	0.000938205	694.8929994	739.1846147	643.4040034	780.8515605	687.0285653	703.6210999	683.4146078	745.5945899	717.0312095	702.2648143	612.0166585	710.9462466	898.9102321	846.2187386	851.5378057	905.4268647	Zfp110
ENSMUSG00000038065	1138.290518	-0.41981145	0.100933702	-4.159279236	3.19E-05	0.000939172	938.7334646	1153.925982	1151.850094	1003.815303	1046.272453	1084.202384	966.3442704	1263.828854	1036.172268	1100.655273	876.160656	1011.303338	1413.882251	1233.177969	1405.970905	1526.352815	Mturn
ENSMUSG00000018770	17155.67738	0.514519513	0.123755541	4.157547296	3.22E-05	0.000944274	13168.43164	19466.59482	19245.62609	21359.54373	18589.34898	21953.58402	18094.54741	16302.74788	20060.29511	15333.96747	19632.37802	20148.1964	13359.95024	10439.75272	12743.03191	14592.84158	Atp5g3
ENSMUSG00000050503	222.6986225	0.740378566	0.178208744	4.154558009	3.26E-05	0.000954642	203.0259667	300.2937497	261.5463428	199.9975198	235.4366723	288.7168358	194.2650853	243.9290942	232.102588	251.0266413	321.9566461	240.6901944	147.5275712	128.3075344	193.1992352	121.156283	Fbxl22
ENSMUSG00000054263	3667.992482	-0.407590933	0.098131243	-4.153528671	3.27E-05	0.000956886	3897.26134	4597.854301	3301.761032	3657.370912	3643.179541	4122.795656	2666.91094	3645.129106	3146.855178	3330.422281	2819.86177	3211.899401	4003.40347	4363.474482	3867.231751	4412.468555	Lifr
ENSMUSG00000039004	1755.721294	-0.515007234	0.124162434	-4.147850667	3.36E-05	0.000978818	1497.578136	1382.821218	1888.364595	1795.193048	1594.271604	1835.269957	1242.300315	1566.669126	1840.241948	1549.860842	1405.445421	1662.582688	2027.816864	2659.835554	1794.80466	2348.484735	Bmp6
ENSMUSG00000038179	26.74835993	-2.037173645	0.492395186	-4.137273688	3.51E-05	0.001022837	24.07008884	38.8491914	29.2931904	23.9231483	17.25182513	34.32298049	0	10.12535863	7.253205876	9.146719723	22.92570545	20.22606676	45.81601591	64.15376718	47.08216657	33.53432832	Slamf7
ENSMUSG00000043953	373.4405053	0.61839743	0.149503643	4.136336866	3.53E-05	0.001024825	392.4471006	367.492351	417.4279632	377.0288172	375.4808998	420.9612607	554.9007821	360.830962	473.5307265	290.6624268	421.6336263	425.7587053	324.3773926	247.4502448	262.1989621	262.8658639	Ccrl2
ENSMUSG00000047248	412.7823107	-0.488071962	0.118011405	-4.135803336	3.54E-05	0.001025019	333.8416669	347.5427663	371.3958068	365.545706	416.0734295	376.5432859	382.5527833	410.537268	416.5412518	447.1729642	299.0309406	314.5153381	520.4699407	523.4132751	530.8920162	548.4485309	C2cd3
ENSMUSG00000032041	838.6180986	-0.424140801	0.102611624	-4.133457627	3.57E-05	0.001033339	904.1981197	999.5791948	833.809741	780.8515605	837.2209252	828.7990288	725.2563184	874.4627906	691.1269028	732.7538801	736.6128837	585.5446327	933.7304042	952.1233701	1048.795848	953.0239758	Tirap
ENSMUSG00000005161	4019.743508	0.404282945	0.097828374	4.132573497	3.59E-05	0.001035121	3875.284303	4260.811316	4003.751416	4467.887177	4442.852376	4676.001341	3858.403463	3684.710054	4475.228026	3620.068406	4984.84578	5039.324533	3265.765614	3087.527335	3247.04597	3326.389019	Prdx2
ENSMUSG00000057967	50.36451255	1.105920993	0.267682685	4.131462564	3.60E-05	0.001037933	46.04712647	47.24901656	62.77112228	67.94174117	60.88879456	56.53196786	37.85678585	53.38825459	51.8086134	67.07594464	81.73512377	62.70080695	29.32225018	27.49447165	25.97636776	27.04381316	Fgf18
ENSMUSG00000042364	1053.800671	0.363995969	0.088135819	4.129943701	3.63E-05	0.001042605	907.3376965	1037.378408	1049.323927	1064.101636	1101.072368	1028.679915	1051.023923	1265.669829	1288.998301	1233.79086	1052.588911	1137.716255	886.9980679	844.182111	892.9376419	1019.01088	Snx18
NewGene_1462	201.8025933	0.876249674	0.212350265	4.126435511	3.68E-05	0.001056397	228.1425811	221.5453888	291.8857186	172.2466678	186.7256367	221.0803743	254.0389577	171.2106095	290.1282351	190.0485098	291.0567822	202.2606676	142.0296493	83.50172871	112.023086	170.9168992	no_name
ENSMUSG00000028063	3416.48403	0.324637205	0.078696943	4.125156507	3.70E-05	0.001060049	3482.837202	2862.240426	3517.275218	3692.777172	3454.424278	3805.812836	3593.405962	3808.975819	3658.724278	3758.285504	3810.650953	3459.668719	2769.120001	3236.201145	3026.246844	2727.098119	Lmna
ENSMUSG00000022510	430.4103334	-0.593848137	0.144029786	-4.123092559	3.74E-05	0.001067349	329.6555645	362.2424603	256.315416	411.4781508	340.9772495	363.4197934	374.5829337	431.7084724	335.7198148	379.0807174	404.6885396	477.3351755	458.1601591	721.9844593	616.1269729	623.0894552	Trp63
ENSMUSG00000000399	8663.438088	0.324994045	0.078843923	4.121992341	3.76E-05	0.001070212	8868.257948	9076.011093	9535.97966	10643.88714	8477.749829	9918.331861	8905.310756	8405.888636	8998.119976	7822.477968	10191.97123	9255.448149	7165.624888	6800.299321	7018.489865	7531.161089	Ndufa9
ENSMUSG00000067653	63671.37343	0.446624811	0.10844037	4.118621246	3.81E-05	0.001083715	71213.97413	58695.87831	82995.97788	70613.47837	62361.28857	61026.2593	73841.65327	60094.00346	83542.42528	55937.27262	66633.0645	70808.42581	49793.76241	53103.02621	51674.30133	46407.18339	Ankrd23
ENSMUSG00000025170	492.8740382	0.578305596	0.140573896	4.113890368	3.89E-05	0.001103868	423.8428686	704.5353359	510.5384612	467.9367808	539.8806451	537.0536946	640.5766659	539.4054687	487.000966	446.1566621	550.2169308	587.5672393	412.3441431	308.5490707	357.1750567	373.2046216	Rab40b
ENSMUSG00000043415	2300.084861	1.39546365	0.339542271	4.109837766	3.96E-05	0.00112108	2623.639683	752.8343306	1339.117275	1974.138198	3015.010144	2221.908237	2192.704886	2822.213596	3668.049829	5128.260858	3120.88625	2913.564917	988.7096232	1671.052888	1397.85329	971.4137688	Otud1
ENSMUSG00000001270	796.3715024	0.655899431	0.159679769	4.107592557	4.00E-05	0.001129677	605.9383233	880.9316644	666.4200815	858.362561	948.8503819	845.960519	831.8530575	918.6461737	930.4826967	807.9602422	1310.75229	776.6809635	755.0479421	493.8821759	539.0096311	571.165334	Ckb
ENSMUSG00000004655	28831.21526	-0.359197389	0.087595578	-4.100633828	4.12E-05	0.001161777	26566.0524	28349.40994	27733.32801	24679.11979	29736.05764	33097.44818	23661.48739	24834.74325	28767.25068	26490.93292	23548.68657	29632.19911	35029.09312	33390.50835	30684.58442	35098.54247	Aqp1
ENSMUSG00000049553	1406.039076	-0.626189893	0.152739932	-4.099713054	4.14E-05	0.001163994	1641.998669	1104.577009	1462.567149	1169.363489	1242.131409	1136.696354	1425.606857	1489.348206	934.6273858	1510.225057	923.0088367	980.9642378	1711.686354	2018.297882	1888.157232	1857.369088	Polr1a
ENSMUSG00000018076	1105.570401	-0.558551238	0.136267618	-4.098928611	4.15E-05	0.001165532	1095.712305	896.6813366	1106.864123	1018.169192	1037.139134	951.9579587	969.3329641	1236.21424	895.2528396	1232.774558	787.4481436	722.0705833	1287.430047	1550.891864	1340.218224	1560.968896	Med13l
ENSMUSG00000032593	124.7597127	1.057453848	0.25866882	4.088060745	4.35E-05	0.001218971	96.28035534	79.79833908	175.7591424	107.1757044	134.9701613	121.1399311	191.2763917	165.6876866	163.7152184	100.613917	188.3894926	159.7859274	70.55666449	51.93400201	65.7526809	123.319788	Amigo3
ENSMUSG00000018733	445.4212036	-0.386534117	0.094787864	-4.077886147	4.54E-05	0.001267848	423.8428686	452.5405809	428.9360023	416.2627804	496.2436757	447.2082457	410.4472571	358.0695006	373.0220165	385.1785306	397.711151	459.1317154	499.3945734	543.7795504	498.4215565	536.5492531	Pex12
ENSMUSG00000028098	3295.117116	0.414173347	0.101569762	4.077722924	4.55E-05	0.001267848	3204.461392	2687.944053	2429.242432	3252.591243	3348.883701	2947.738324	3755.791649	3620.275953	3280.521401	4610.963043	4192.413788	3769.127541	2705.893899	3061.051177	2925.588419	2929.385842	Rnf115
ENSMUSG00000052135	209.0242742	0.751235828	0.184239547	4.077494981	4.55E-05	0.001267848	175.8163011	203.6957603	281.4238649	227.7483718	175.562691	221.0803743	268.9824258	257.7364014	316.0325418	196.146323	257.1666089	177.9893875	124.6195633	155.802006	131.5053618	173.0804042	Foxo6
ENSMUSG00000031897	391.8084728	0.567833114	0.139354019	4.074752323	4.61E-05	0.00128026	347.4464997	474.5901219	379.7652898	427.7458916	406.9401103	467.3982343	463.2475111	411.4577552	432.0838358	342.4938385	471.4721164	476.3238722	356.4486037	229.1205971	268.693054	313.7082327	Psmb10
ENSMUSG00000008398	1363.195604	0.377460014	0.092645566	4.074237236	4.62E-05	0.001280477	1238.039787	1366.021568	1414.442622	1484.192121	1316.212776	1441.56518	1390.738764	1270.272264	1536.643474	1685.029033	1439.335594	1632.243587	1214.124421	1243.361107	1004.148966	1134.7584	Elk3
ENSMUSG00000030737	1124.766441	-0.409678403	0.100565111	-4.073762741	4.63E-05	0.001280477	921.989055	1207.474868	1108.956494	1085.154007	1280.694312	974.1669461	1047.038998	1138.642602	1009.231789	1065.084697	863.2026486	931.4103742	1409.300649	1342.137542	1267.15969	1344.61839	Slco2b1
ENSMUSG00000031750	336.5177278	-0.555365034	0.136594637	-4.065789461	4.79E-05	0.001320501	378.8422678	268.7944053	284.562421	298.5608908	371.4216468	347.2678026	312.8165989	288.1124773	362.6602938	225.6190865	282.085854	263.9501712	442.5827136	424.6368399	421.3042147	411.0659601	Il34
ENSMUSG00000001029	402.4286821	0.831635142	0.204551851	4.065644665	4.79E-05	0.001320501	299.306322	577.4879802	329.548392	367.4595579	414.043803	527.9681998	457.2701238	300.9992974	558.4968525	351.6405583	572.1458664	613.8611261	287.7245799	247.4502448	275.9989075	257.4571013	Icam2
ENSMUSG00000036585	1605.975116	-0.492470424	0.121160433	-4.064614246	4.81E-05	0.001323663	1647.231297	1340.822092	1749.221941	1759.786789	1600.360484	1630.341573	1296.0968	1380.730722	1285.889785	1661.654083	1346.636003	1268.174386	1421.212813	2392.019034	2001.803841	1913.620219	Fgf1
ENSMUSG00000032006	402.2365927	-0.49572674	0.122066925	-4.061106153	4.88E-05	0.001340999	282.5619124	326.5432034	310.7170553	393.2965581	370.4068336	398.7522733	337.7223791	363.5924235	350.2262266	425.8306182	359.8338986	406.5439419	470.0723232	612.0065727	517.0920708	510.5871925	Pdgfd
ENSMUSG00000068747	3958.662838	-0.527161228	0.130001243	-4.055047601	5.01E-05	0.001373461	4450.873383	3971.017348	4204.619007	3239.19428	3551.846349	3202.132179	4035.732618	4207.546754	3158.253073	3966.627453	2805.906993	2592.981758	5124.979539	4901.14415	5146.567863	4779.182662	Sort1
ENSMUSG00000021709	2729.751631	-0.324838174	0.080186794	-4.051018339	5.10E-05	0.001394093	2881.084981	2692.143966	2730.543819	2615.278572	2495.425764	2381.409146	2526.44234	2664.810294	2285.796023	2912.722081	2216.81604	2585.902635	3031.187612	3241.292713	3140.705215	3274.464898	Erbin
ENSMUSG00000026456	3098.266626	0.272647222	0.067310005	4.050619562	5.11E-05	0.001394093	3223.298853	3253.882274	3425.210906	3343.499206	3295.098599	3161.752202	3247.713734	3004.470051	3444.236619	2775.521285	3405.962414	3369.662722	2767.287361	2556.985863	2584.648592	2713.035336	Cyb5r1
ENSMUSG00000040111	400.6236425	-0.723633814	0.17875226	-4.048249876	5.16E-05	0.001405458	355.8187045	342.2928755	542.9702077	297.6039649	335.9031833	442.1607486	284.9221251	334.1368347	378.2028778	352.6568604	328.9340347	269.0066879	364.6954866	528.5048439	564.1742374	687.9946068	Gramd1b
ENSMUSG00000020709	145.8845586	-1.05139266	0.25982203	-4.046587818	5.20E-05	0.001412639	120.3504442	118.6475305	127.6346153	78.46792642	117.7183361	175.6529001	106.5967391	121.5043035	148.1726343	146.3475156	101.6705198	45.50865021	175.0171808	264.7615789	226.4814564	259.6206064	Adap2
ENSMUSG00000029864	1138.829896	0.362061373	0.089527428	4.044139111	5.25E-05	0.001424633	1243.272415	1198.025064	1130.926386	1177.018896	1292.872071	1320.425249	1092.865634	1159.813807	1171.910835	1025.448911	1406.442191	1294.468273	921.81824	904.2626232	980.6078831	901.0998545	Gstk1
ENSMUSG00000025465	4642.134592	0.340775997	0.084402793	4.037496669	5.40E-05	0.001461375	4627.73621	4335.359764	5055.167714	5431.51159	4902.562775	5241.32102	4656.38466	4580.344049	5035.797223	4253.224671	5586.894741	5157.647023	3864.122781	3756.559478	3600.973981	4188.545782	Echs1
ENSMUSG00000004951	10524.96592	0.873423171	0.216341986	4.037233761	5.41E-05	0.001461375	9101.633157	8967.863344	6219.572033	8439.129794	8735.512393	10732.9979	12183.90766	12734.93969	12130.46874	23555.85219	11250.54076	13343.13624	6730.372736	8551.798997	7999.097748	7722.631286	Hspb1
ENSMUSG00000029713	3542.955105	0.347519351	0.086155856	4.033612673	5.49E-05	0.001477092	3337.370143	3842.920014	3173.080231	3827.703728	3829.905178	4035.978705	3597.390887	3403.961473	4037.963329	3401.563435	4072.801411	4218.146223	3153.058215	2930.707015	3010.011615	2814.720074	Gnb2
ENSMUSG00000018774	276.7110994	0.723332771	0.179330318	4.033521925	5.49E-05	0.001477092	277.3292844	313.9434656	214.4680011	356.9333726	203.9774618	314.9638209	301.8580556	333.2163476	273.5494788	372.9829043	347.8726609	325.6396748	179.5987823	272.908089	160.7287755	177.4074143	Cd68
ENSMUSG00000031833	249.3692974	-0.690844195	0.171283993	-4.033326082	5.50E-05	0.001477092	208.2585947	243.5949298	172.6205863	202.8682976	243.5551782	274.5838439	249.0578017	271.5437087	204.1259368	221.5538777	150.5122401	175.9667808	300.5530643	381.8676618	308.4693672	380.7768893	Mast3
ENSMUSG00000063275	1446.017908	0.476833039	0.11835521	4.028830139	5.61E-05	0.001502653	1479.787201	1928.809854	1424.904476	1483.235195	1657.190025	1673.750048	1498.331735	1171.780139	1479.653999	1354.730821	1711.45375	1904.284185	1157.312562	1083.485846	1054.478179	1073.098506	Hacd1
ENSMUSG00000059743	719.3597343	0.341061858	0.08469955	4.026725716	5.66E-05	0.001513174	828.8482764	804.2832597	689.4361597	781.8084865	767.1988115	803.5615431	734.2223993	702.3316939	795.7803019	661.6127267	809.3770793	775.6696602	621.2651757	573.3106496	597.4564585	563.5930663	Fdps
ENSMUSG00000020846	1722.945026	0.502025992	0.124855088	4.020869317	5.80E-05	0.001548246	1266.295978	1444.769929	1666.573297	1892.799494	1762.730603	1608.132586	1726.468681	1576.794485	2323.098225	2446.239375	2060.323181	2055.979686	1419.380173	1571.258139	1431.947273	1314.32932	Rflnb
ENSMUSG00000002104	937.0823648	0.403636857	0.100526255	4.015238184	5.94E-05	0.001580183	1007.804154	994.3293041	902.8579755	1079.412451	1007.70955	1059.974397	1166.586743	1042.911939	1023.738201	833.367797	897.0928219	982.9868445	832.9351692	701.618184	794.7145012	665.2778038	Rapsn
ENSMUSG00000028989	2929.913782	-0.899395595	0.224001463	-4.01513268	5.94E-05	0.001580183	3061.087385	1758.713394	1840.240068	2979.867352	2570.521944	3321.253112	3029.539099	2601.29668	2106.538221	1533.600007	1990.549295	2710.292946	3405.046302	5726.996613	4152.971796	4090.106303	Angptl7
ENSMUSG00000034275	46.34185824	1.204399956	0.300358143	4.009879486	6.07E-05	0.001612597	39.76797286	50.398951	49.17071245	30.62162982	37.54808998	25.23748565	43.83417309	67.19556181	69.42354196	94.51610381	63.79326733	55.62168359	31.15489082	19.34796153	25.97636776	37.86133843	Igsf9b
ENSMUSG00000009828	525.0375049	-0.429676042	0.107230478	-4.007032801	6.15E-05	0.001628968	447.9129575	553.3384829	530.4159833	555.0170406	570.3250424	456.2937406	485.1645976	474.0508812	416.5412518	488.8413541	480.4430446	438.9056487	578.1981207	627.2812791	560.1154299	737.7552231	Cilk1
ENSMUSG00000031520	179.7329782	0.88230083	0.220237981	4.006124765	6.17E-05	0.001632058	193.6072363	160.6466563	176.8053278	165.5481862	130.9109083	216.0328772	285.9183563	153.7213537	169.932252	228.6679931	274.1116956	233.6110711	183.2640636	99.79474895	101.4701866	101.6847375	Vegfc
ENSMUSG00000039361	6553.975676	-0.405654637	0.101328194	-4.003373798	6.24E-05	0.001647955	6918.580752	6529.814089	5400.408887	6370.255929	6810.411672	7516.732726	4761.985168	5585.516014	5615.017521	6135.41633	6154.056758	6432.900533	6759.694987	8991.710543	7329.394517	7551.714387	Picalm
ENSMUSG00000022791	1640.066534	0.392793385	0.098176513	4.000889563	6.31E-05	0.001662127	1599.091119	1478.369229	1775.376575	1717.682048	1427.842232	1315.377752	1956.59809	1967.081035	1985.306066	2077.321679	1575.893057	1664.605294	1477.108353	1458.225311	1394.606244	1370.580451	Tnk2
ENSMUSG00000070639	263.9659225	-0.723523877	0.181207597	-3.99278997	6.53E-05	0.00171663	258.4918236	234.1451265	228.068411	275.5946684	250.6588709	313.9543215	187.2914668	281.6690673	162.6790461	258.1407566	202.3442698	173.9441741	258.4023297	370.6662104	310.9046517	456.4995662	Lrrc8b
ENSMUSG00000037601	774.5026542	0.479627343	0.120207892	3.989982147	6.61E-05	0.001733725	593.3800161	831.5826915	912.2736438	824.8701534	829.1024193	963.0624524	769.0904915	770.4477429	860.0229825	818.1232641	1010.724579	802.9748503	607.5203709	579.4205322	564.9859988	654.4602785	Nme1
ENSMUSG00000026568	7837.016374	0.46035792	0.115508423	3.985492194	6.73E-05	0.001763436	6930.092533	8704.318829	8601.736123	9486.006764	8807.564133	10162.63072	7184.819462	7389.670824	9048.892417	6470.796053	9231.085137	9645.811237	6110.940201	5481.582996	5642.554135	6493.760416	Mpc2
ENSMUSG00000025034	1306.18552	0.362075393	0.090998466	3.978917569	6.92E-05	0.001809426	1189.899609	1404.870759	1260.653372	1336.825527	1404.501528	1178.08583	1469.44103	1676.207097	1391.579356	1460.426249	1337.665074	1305.592609	1195.798015	1225.031459	1035.807665	1026.583148	Trim8
ENSMUSG00000023905	835.6523191	0.714714778	0.179672476	3.977875709	6.95E-05	0.001813882	685.474269	605.8373902	470.7834171	822.9563015	681.9544991	751.067573	988.261357	943.4993267	876.6017388	1598.643347	1252.939641	991.0772712	544.294269	882.8780341	735.4559123	538.7127582	Tnfrsf12a
ENSMUSG00000039195	507.8574925	0.477258491	0.120114286	3.973369936	7.09E-05	0.001842066	522.2162752	535.4888544	592.1409202	466.0229289	557.1324702	554.2151849	538.9610828	538.4849816	550.2074743	412.6186897	629.9585149	642.1776196	443.499034	394.087427	374.2220481	374.2863742	Bbln
ENSMUSG00000024620	2595.110118	-0.340537342	0.085706535	-3.973294951	7.09E-05	0.001842066	2015.608309	2112.556029	2452.25851	2547.336831	2337.114898	2412.703628	2531.423496	2708.993677	2590.43067	2685.07039	2386.266906	2087.33009	3305.167387	3274.897068	2987.282293	3087.321711	Pdgfrb
ENSMUSG00000022964	811.3163389	0.397116463	0.099978964	3.972000162	7.13E-05	0.001848575	797.4525084	811.6331067	911.2274584	861.2333388	879.8430814	833.8465259	791.0075781	837.6433047	853.8059489	731.7375779	942.9442328	1079.060662	682.658637	651.7208095	683.5031768	631.7434755	Tmem50b
ENSMUSG00000038305	168.2275618	0.593411896	0.149486855	3.969659388	7.20E-05	0.001863273	159.0718914	129.1473119	153.7892496	129.1850008	186.7256367	150.4154145	207.216091	178.5745067	216.560004	200.2115317	233.2441337	202.2606676	150.2765322	125.2525931	151.7993991	117.9110254	Spats2l
ENSMUSG00000050931	134.9956021	0.671614404	0.169278327	3.967515601	7.26E-05	0.001876534	139.187905	125.9973775	98.34142491	154.0650751	116.7035229	124.1684294	179.3216172	144.5164822	155.4258402	168.7061638	188.3894926	152.706804	115.4563601	83.50172871	119.3289394	94.1124698	Sgms2
ENSMUSG00000026027	4036.71431	0.329988121	0.083189936	3.966683203	7.29E-05	0.001879523	4067.845013	4625.153732	4528.936473	4510.948843	4455.030135	4095.539171	4014.811763	3704.040284	4388.189555	3610.921686	4503.405966	4809.758675	3423.372708	3106.875296	3502.750841	3239.848817	Stradb
ENSMUSG00000048960	1196.172274	-0.501489734	0.126515615	-3.963856417	7.37E-05	0.001898329	952.3382974	982.7795445	1170.681431	889.9411168	1036.124321	1054.9269	937.4535654	1164.416242	1106.631982	1464.491458	924.0056065	1116.478885	1489.020517	1523.397392	1383.241583	1942.827538	Prex2
ENSMUSG00000005533	726.4844417	-0.479594533	0.121172159	-3.957959802	7.56E-05	0.001942117	723.1491907	653.0864067	640.2654473	769.3684493	697.1766977	566.329178	642.5691283	720.7414369	683.8736969	783.5689896	528.2879951	565.3185659	940.1446464	852.3286211	806.0791621	1051.463456	Igf1r
ENSMUSG00000030729	1040.199292	-0.415839276	0.105080425	-3.95734291	7.58E-05	0.001943464	962.8035534	929.2306591	1262.745743	1014.341488	1036.124321	828.7990288	939.4460279	1021.740734	930.4826967	1023.416307	850.2446412	849.4948039	1206.793859	1156.804437	1288.265489	1342.454885	Pgm2l1
ENSMUSG00000068606	274.3787489	1.128546416	0.285461672	3.953407854	7.70E-05	0.001971999	173.7232499	278.2442086	329.548392	464.109077	176.5775042	189.7858921	321.7826797	231.0422742	265.2601006	667.7105398	314.9792575	328.6735848	175.0171808	139.5089858	192.3874737	141.709581	Gm4841
ENSMUSG00000024140	13560.0225	-0.28465274	0.072035743	-3.951548622	7.76E-05	0.00198365	12152.25529	12463.24059	12756.13823	14197.91005	14025.73383	13488.93133	11400.86993	13108.65748	13507.54169	13467.02034	12022.04058	12579.60222	15150.44014	17160.62356	14195.27322	15284.08145	Epas1
ENSMUSG00000039987	5321.573784	-0.248071618	0.062873658	-3.945557274	7.96E-05	0.002030098	5827.054549	5236.241013	5584.537512	5261.178774	5671.791213	4978.851169	5200.326899	4857.41068	4882.443727	4789.832228	4547.263837	5070.674936	5716.922465	5455.106838	5796.788819	6268.755891	Phtf2
ENSMUSG00000073489	478.6063906	-0.735962029	0.186838562	-3.939026408	8.18E-05	0.002082246	470.9365207	717.1350736	349.425914	389.4688543	463.7696519	657.1841263	266.9899634	343.3417062	325.3580922	409.5697832	441.5690223	397.4422118	486.5660889	666.995516	634.7974872	637.1522381	Ifi204
ENSMUSG00000032436	312.5302552	0.503118983	0.127749454	3.938325893	8.21E-05	0.00208443	294.073694	359.0925259	304.4399431	307.1732242	292.2662139	382.6002825	385.541477	304.681246	380.2752224	290.6624268	338.9017327	382.2726617	272.1471345	241.3403623	241.0931633	223.922773	Cmtm7
ENSMUSG00000027346	13899.48204	-0.351887883	0.089805886	-3.918316479	8.92E-05	0.002261015	15851.72329	15842.07026	12907.83511	12940.50938	14095.75594	11643.56638	13959.19167	11634.95755	11566.79103	12407.01715	12380.87771	13212.67811	16274.76517	14453.94558	16111.03034	17108.99796	Gpcpd1
ENSMUSG00000022032	2373.813998	-0.37882567	0.096703506	-3.917393338	8.95E-05	0.002265461	1721.534615	2483.198315	2337.17812	2110.02168	2377.707428	2190.613754	1933.684772	2433.768019	2147.985112	2428.962238	2197.877414	2120.7031	2770.036322	2680.201829	2971.047063	3076.504185	Scara5
ENSMUSG00000038695	723.9884598	0.401627119	0.102560581	3.915998881	9.00E-05	0.002274362	698.0325762	737.0846584	708.2674964	782.7654124	764.1543717	852.0175156	780.0490348	734.5487441	832.0463312	667.7105398	771.4998268	896.0147574	648.7547852	577.3839046	634.7974872	498.6879147	Josd2
ENSMUSG00000027219	819.6868263	0.406537934	0.1038468	3.914785382	9.05E-05	0.00228159	668.7298594	933.4305717	821.2555165	799.0331532	957.9837011	964.0719519	824.8794391	862.4964577	968.8210706	896.3785329	821.3383169	929.3877676	639.591582	629.3179067	687.5619842	710.7114099	Slc28a2
ENSMUSG00000029439	644.059376	-0.35658668	0.091109146	-3.913840662	9.08E-05	0.002286298	630.0084121	581.6878928	703.0365695	574.1555592	624.1101442	601.6616579	677.4372205	592.7937233	590.6181928	607.7487105	527.2912253	559.2507459	750.4663405	830.9440321	735.4559123	718.2836776	Sfswap
ENSMUSG00000110195	1958.558571	-0.526038104	0.134455298	-3.912364273	9.14E-05	0.002296073	1256.877247	1391.221043	2024.368694	1640.171047	2228.529881	1809.022971	1825.095571	1674.366122	2068.199847	1844.588478	1890.872315	1404.700336	2466.734296	2562.077432	2630.107236	2620.004619	Pde2a
ENSMUSG00000040782	2404.622073	-0.23909873	0.061127174	-3.911496534	9.17E-05	0.002300088	2326.426412	2494.748075	2626.971467	2508.102868	2448.744355	2361.219157	2124.961164	2257.954974	2329.315259	2141.348717	2220.803119	2194.528243	2590.437539	2372.671072	2745.377368	2730.343377	Cop1
ENSMUSG00000039395	1668.713697	0.300744178	0.076925192	3.9095668	9.25E-05	0.002314269	1794.791407	1540.31794	1715.744009	1894.713345	1691.693676	1582.8951	1757.351849	1556.543767	1746.986444	1919.79484	1823.091968	1889.114635	1408.384329	1421.566016	1473.347109	1483.082714	Mreg
ENSMUSG00000090066	5255.13695	0.808454967	0.206850954	3.908393698	9.29E-05	0.002321258	4614.131377	4564.255	5683.925123	4919.556216	4199.297198	3703.853394	7797.501654	7221.221676	5723.815609	10515.67878	4800.443367	4789.532608	4125.274072	3572.244687	4110.760198	3740.700237	1110002E22Rik
ENSMUSG00000031626	3091.265686	-0.451354824	0.115498845	-3.907873067	9.31E-05	0.002321996	3367.719386	3590.925259	2323.57771	2354.994719	2814.077122	2888.177858	3207.864485	2765.143393	2322.062053	2812.108164	2830.826238	2866.03366	3854.043258	3732.119948	4116.442529	3614.135191	Sorbs2
ENSMUSG00000022836	2307.698658	-0.334113061	0.085536523	-3.906086538	9.38E-05	0.002334937	2213.401647	2322.551659	2181.296499	2107.150902	2116.900424	2272.383208	1945.639547	2305.820306	1921.063385	2567.179336	2273.631919	1868.888569	2791.111689	2739.264027	2626.048429	2670.846988	Mylk
ENSMUSG00000047867	1030.605242	0.489977526	0.125575292	3.901862512	9.55E-05	0.002371726	884.3141333	948.1302657	936.3359074	1125.344896	880.8578946	1150.829346	957.3781896	961.9090697	1331.481364	1156.551894	1300.784592	1455.265503	857.6758177	941.9402325	784.1616018	816.7231575	Gimap6
ENSMUSG00000035948	364.2604428	-0.632339622	0.16212734	-3.900265191	9.61E-05	0.002383072	368.3770117	492.4397504	316.9941675	256.4561498	316.6217317	290.7358347	258.0238825	332.2958604	327.4304367	321.1514925	304.0147896	318.5605515	416.9257447	443.9848015	456.2099588	607.9449199	Acss3
ENSMUSG00000003072	13174.11686	0.34741381	0.089099542	3.899164914	9.65E-05	0.002389495	12825.17125	14468.69885	13305.38555	15978.74921	13193.58697	15957.15743	13024.7268	12447.7477	14946.78497	11670.19806	15134.95267	14833.79736	10567.00591	11374.56475	10216.01838	10841.32382	Atp5d
ENSMUSG00000037573	9887.169794	0.420344528	0.107815721	3.898731316	9.67E-05	0.002389495	10350.1382	9053.961552	6957.132719	9078.356317	9254.08196	8261.743303	10843.97668	12344.65314	11692.16787	9560.354715	12136.66911	13665.74201	8474.130302	9075.212272	7659.781444	9786.615107	Tob1
ENSMUSG00000019132	3686.590302	-0.267726054	0.06868074	-3.898124202	9.69E-05	0.002391145	3372.952014	3680.173401	3255.728876	3517.659726	3932.401315	3410.089061	3357.299166	3110.326073	3688.773274	3667.834609	3611.296993	3544.618199	4312.203417	3973.46031	4265.806644	4284.821757	BC005537
ENSMUSG00000093930	1499.640886	0.305364661	0.078369959	3.896450415	9.76E-05	0.002403361	1243.272415	1375.471371	1549.400535	1400.939564	1528.308743	1268.940779	1661.713653	1827.166989	1761.492856	1547.828238	1718.431139	1635.277497	1429.459696	1327.881149	1391.359198	1327.31035	Hmgcs1
ENSMUSG00000059734	4600.104574	0.413952753	0.106524269	3.885994788	0.000101912	0.002504669	4753.319282	5136.493089	5180.709959	5568.351998	4457.059762	5564.360836	4487.025355	3923.116225	5453.374647	3860.932025	5409.469716	5486.320608	3416.042146	3643.526651	3503.562602	3758.008277	Ndufs8
ENSMUSG00000074227	242.3485237	0.762788493	0.196337526	3.885087635	0.000102293	0.002509502	168.4906219	249.8947987	232.2531524	281.336224	268.9255093	300.830829	220.1670967	251.2929914	274.585651	221.5538777	421.6336263	316.5379448	198.841509	142.5639271	156.6699681	171.9986517	Spint2
ENSMUSG00000046562	904.2302209	0.41138904	0.105905611	3.884487667	0.000102546	0.002511174	754.5449587	850.4822981	1026.307849	1068.886266	1030.035441	959.0244547	937.4535654	951.7837111	1010.267961	1018.334796	1071.527537	859.6078372	734.8888951	681.2519087	826.3731995	686.9128543	Unc119b
NewGene_6820	93.50735841	0.840515504	0.216471639	3.88279733	0.000103262	0.002524153	86.86162493	97.64796756	81.60245896	75.59714863	87.27393887	93.88344662	108.5892015	159.2442766	136.7747394	110.7769389	94.6931312	98.09642378	74.22194577	58.04388459	46.27040508	86.54020212	no_name
ENSMUSG00000061904	38609.32964	0.307554032	0.079267921	3.87993058	0.000104486	0.002549503	38809.35541	42757.21006	41978.18803	46665.45	40827.96638	45524.38612	36721.08228	36442.08619	41419.95024	33550.16795	41574.27168	45031.31503	31120.07064	31359.9907	31371.33464	32596.44888	Slc25a3
ENSMUSG00000060538	318.2033792	0.612439471	0.157966833	3.877013043	0.000105747	0.002575633	276.2827588	392.6918265	352.5644701	360.7610764	319.6661714	260.4508519	285.9183563	350.7056034	432.0838358	298.7928443	416.6497773	395.4196051	264.8165719	189.4063603	258.1401546	236.9038033	Tmem219
ENSMUSG00000036469	90.16849082	-0.88369896	0.228008922	-3.875720973	0.000106309	0.002582787	91.04772734	128.0973338	73.23297599	91.86488947	115.6887097	100.9499426	67.74372205	50.62679314	77.7129201	64.02703806	79.74158417	37.4182235	112.7073991	118.1243967	97.41137911	136.3008183	Marchf1
ENSMUSG00000065954	1579.360767	-0.308082111	0.079496633	-3.875410828	0.000106445	0.002582787	1223.388428	1459.469623	1469.890447	1446.872009	1425.812606	1336.57724	1358.859366	1687.252942	1513.847684	1662.670385	1572.902748	1465.378537	1812.481589	1914.429878	1851.627965	2068.310831	Tacc1
ENSMUSG00000021327	797.5606778	-0.389242795	0.100448914	-3.875032375	0.000106611	0.002582787	733.6144467	803.2332816	659.0967839	642.0973004	855.4875636	774.2860598	721.2713936	667.3531823	715.9950372	895.3622307	724.6516461	702.8558199	926.3998416	978.599528	964.3726532	996.2940769	Zkscan3
ENSMUSG00000040506	919.1050064	-0.485397183	0.125369202	-3.871741814	0.00010806	0.002613254	1075.828318	796.9334127	938.4282781	918.6488947	818.9542868	768.2290632	952.3970335	887.3496107	757.4419279	941.0958293	671.8228466	645.2115296	1095.9191	1217.903263	1038.242949	1181.273759	Ambra1
ENSMUSG00000035877	1231.755973	-0.458862411	0.11863632	-3.867807182	0.000109818	0.002651052	1283.040388	1204.324933	1112.09505	1098.55097	1081.790917	1205.342315	1007.18975	1319.97857	1134.608634	1360.828634	1001.753651	814.099187	1582.485189	1466.371821	1414.08852	1621.547037	Zhx3
ENSMUSG00000071036	12.3560773	-2.172108145	0.562363633	-3.862461968	0.00011225	NA	8.372204812	11.5497596	4.184741485	3.827703728	9.133319184	11.10449369	8.96608086	12.88682007	2.072344536	6.097813149	1.993539604	5.05651669	19.24272668	40.73255059	21.10579881	31.37082327	no_name
ENSMUSG00000033685	1441.727749	-0.619938835	0.160530947	-3.86180264	0.000112553	0.002712259	1556.18357	1562.367481	914.3660146	1635.386418	1408.560781	1821.136965	927.4912534	1081.572399	1098.342604	977.6827082	1516.086869	1397.621213	1537.585494	2042.737412	1811.03989	1779.482906	Ucp2
ENSMUSG00000026883	3180.184563	-0.409618038	0.106087896	-3.861119431	0.000112869	0.002715042	2916.666852	2866.440338	3489.028213	3054.507575	2788.706791	2731.705447	3014.595631	3413.166345	2740.675649	3426.97099	2425.140928	2498.930548	3498.510975	4315.613735	3827.455438	3874.83755	Dab2ip
ENSMUSG00000026308	3068.570291	0.436771161	0.113153486	3.859988561	0.000113392	0.002722818	2850.735739	2770.892327	3027.660465	3102.353872	2393.944439	3127.429222	3704.983857	4098.92927	3733.328682	4133.301013	2998.283565	2653.659959	2551.952086	2687.330025	2736.447992	2525.892149	Klhl30
ENSMUSG00000005397	8409.03472	-0.338952899	0.087902246	-3.856020923	0.000115248	0.002762488	7267.073777	8639.220184	7524.165191	7139.624379	8194.616935	7718.632611	6887.942563	8601.952398	8295.595178	9193.469624	7273.429246	7522.074228	9062.407946	11102.67498	9815.819968	10305.85632	Nid1
ENSMUSG00000034161	273.7972666	0.74688335	0.193790592	3.854074355	0.000116168	0.002779654	400.8193054	183.7461755	273.0543819	303.3455204	340.9772495	244.2988611	334.7336854	242.0881199	317.068714	259.1570588	421.6336263	311.4814281	193.3435871	170.0583987	211.8697496	173.0804042	Scx
ENSMUSG00000056962	795.3873852	0.294696049	0.076473028	3.853594603	0.000116396	0.002780214	817.3364948	795.8834346	776.2695455	721.5221527	771.2580644	781.3525557	901.589242	890.1110721	810.2867136	877.0687912	840.2769432	903.0938808	720.22777	792.248109	659.150332	668.5230614	Jmjd6
ENSMUSG00000001524	501.4675005	0.344923753	0.089546112	3.851912104	0.000117199	0.002792008	507.5649168	532.3389199	531.4621686	491.8599291	526.6880729	538.0631941	510.0703778	471.2894198	609.2692936	550.8357878	521.3106065	549.1377125	409.5951822	408.3438197	451.3393899	414.3112176	Gtf2h4
NewGene_2642	1716.932091	-0.451789835	0.117298632	-3.851620658	0.000117339	0.002792008	1711.069359	1496.218858	1666.573297	1488.97675	1479.597708	1669.712051	1510.286509	1816.121143	1770.818406	1787.675555	1277.858886	1229.744859	2080.047122	1910.356623	2042.391915	2533.464417	no_name
ENSMUSG00000018001	1348.273412	-0.363213456	0.094310021	-3.851271064	0.000117506	0.002792008	1115.596291	1356.571764	1332.840163	1332.997823	1375.071944	1583.904599	1080.910859	1179.144037	1240.298205	1284.60597	1278.855656	1189.292725	1396.472165	1613.009003	1470.100063	1742.70332	Cyth3
ENSMUSG00000043091	801.0839525	0.453038773	0.117686273	3.849546435	0.000118337	0.002806832	730.4748699	884.0815988	670.604823	879.4149315	821.9987266	921.672976	764.1093355	892.8725336	893.1804951	866.9057693	1090.466163	812.0765804	755.0479421	621.1713965	635.6092487	577.6558491	Tuba1c
ENSMUSG00000057123	361.0497806	0.592884361	0.154082274	3.847842755	0.000119162	0.002821494	323.3764109	381.1420669	363.0263239	438.2720769	281.1032682	404.8092698	324.7713734	348.8646291	495.2903441	438.0262445	458.514109	421.7134919	285.8919392	308.5490707	291.4223758	212.0234952	Gja5
ENSMUSG00000040270	94.50351201	-1.055134045	0.274506296	-3.843751713	0.000121168	0.002863981	68.0241641	96.59798942	80.55627359	91.86488947	52.77028862	89.84544892	45.82663551	54.30874173	67.35119742	141.2660046	61.79972773	62.70080695	149.3602119	152.7470647	173.7169594	123.319788	Bach2
ENSMUSG00000021868	1509.955984	0.403477321	0.105007499	3.842366734	0.000121854	0.002875194	1587.579338	1609.616498	1687.497004	1797.1069	1423.782979	1554.629116	1670.679734	1486.586744	1741.805583	1290.703783	1642.676634	1806.187762	1045.521483	1397.126485	1125.101429	1292.694269	Ppif
ENSMUSG00000039457	518.1257977	-0.455925278	0.118708125	-3.840725135	0.000122671	0.002889475	497.0996607	484.0399252	468.6910464	456.4536696	458.6955857	536.0441952	444.3191182	442.7543182	414.4689072	636.2051719	472.4688862	404.5213352	680.8259964	668.0138297	592.5858896	632.825228	Ppl
ENSMUSG00000055322	14713.4841	-0.589129228	0.153512502	-3.837662863	0.000124211	0.002920674	13934.48838	10495.58155	16428.24889	14122.3129	12041.77394	12158.41109	13291.71676	16681.98858	11965.71735	17311.69153	9899.917674	8852.94942	18906.43712	19938.58352	18892.12522	20493.80161	Tns1
ENSMUSG00000006920	1731.257743	-0.291580532	0.076002367	-3.836466467	0.000124817	0.002929864	1841.885059	1661.065427	1757.591424	1610.506344	1822.604584	1648.512563	1756.355617	1671.604661	1500.377444	1678.93122	1565.925359	1384.47427	1828.975355	1953.125801	1998.556795	2019.631967	Ezh1
ENSMUSG00000022807	1075.692314	-0.307647916	0.080216174	-3.835235478	0.000125444	0.002936096	1177.341302	1112.976835	1022.123108	1001.901451	951.8948216	992.3379358	996.2312066	1024.502196	960.5316925	1026.465213	1053.585681	937.4781943	1217.789703	1323.807894	1112.925006	1299.184784	Osbpl11
ENSMUSG00000028909	88.59532844	-0.862571807	0.224915257	-3.835096904	0.000125515	0.002936096	54.41933128	74.54844836	84.74101508	98.563371	83.2146859	75.71245695	61.76633481	89.28725336	56.98947474	47.766203	94.6931312	76.85905368	153.0254931	126.2709068	108.77604	130.8920557	Ptpru
ENSMUSG00000009863	15130.40792	0.384358784	0.100244507	3.834212905	0.000125967	0.002938911	14324.84243	14649.29509	17790.38224	18333.74393	14641.72547	18317.36709	14771.1201	14258.34592	17706.11172	13561.53644	16635.09123	18403.69814	11557.54817	12368.43899	11811.12972	12956.15001	Sdhb
ENSMUSG00000015745	711.723082	0.514462679	0.134183739	3.834016569	0.000126068	0.002938911	766.0567403	698.235467	774.1771748	733.0052639	676.8804329	682.421612	573.829175	841.3252533	783.3462346	852.6775386	1064.550149	695.7766965	569.0349175	637.4644168	555.2448609	483.5433793	Plekho1
NewGene_2152	343.4770651	-0.591550513	0.154399441	-3.831299581	0.000127468	0.002966473	407.098459	312.8934875	257.3616014	366.502632	302.4143463	336.1633089	271.9711194	324.0114761	222.7770376	367.9013933	233.2441337	332.7187982	459.9927997	463.332763	442.4100135	394.8396722	no_name
ENSMUSG00000037787	1074.010448	0.364264397	0.095169247	3.827543113	0.000129429	0.00300695	1061.17696	1371.271458	1159.173391	1263.14223	1154.85747	1161.933839	1051.023923	975.7163769	1157.404423	961.4218731	1198.117302	1253.004836	851.2615755	900.1893681	846.6672368	817.80491	Coa8
NewGene_3848	156.1984871	-0.724803393	0.189538653	-3.82404002	0.000131283	0.003044815	135.0018026	114.4476179	105.6647225	96.64951913	179.621944	141.3299196	157.4045306	133.4706365	127.449189	159.5594441	135.5606931	108.2094572	194.2599074	187.3697327	271.1283385	252.0483387	no_name
ENSMUSG00000024759	1088.587787	-0.479016438	0.125297162	-3.82304299	0.000131815	0.00305195	927.221683	927.1307028	1028.40022	892.8118946	1010.75399	945.9009622	895.6118548	1140.483576	991.6168605	1349.64931	923.0088367	756.4548968	1463.363548	1224.013145	1415.712043	1525.271062	Atl3
ENSMUSG00000058655	9109.336372	-0.316560026	0.082835477	-3.821551301	0.000132615	0.003065252	10781.30675	7902.135526	9885.405574	8692.715166	8437.1573	8542.384143	9236.059517	8427.05984	7957.803019	8693.448946	7715.995038	7968.059	10264.6202	10294.13385	10776.13381	10174.96426	Eif4b
ENSMUSG00000022217	619.3973477	0.456350518	0.119447226	3.82052002	0.000133171	0.003072872	611.1709513	539.688767	704.0827549	634.4418929	701.2359507	728.8585856	672.4560645	596.4756719	726.3567599	535.5912549	741.5967328	758.4775035	435.2521511	517.3033925	467.5746197	539.7945107	Emc9
ENSMUSG00000046229	1429.624688	0.485082599	0.127191523	3.813796608	0.000136848	0.003152377	1390.832524	1679.965033	1394.5651	1486.105972	1609.493803	1661.636055	1587.992543	1507.757948	1706.575725	1017.318494	1561.93828	1865.854659	1143.567757	1203.64687	1095.066254	961.677996	Scand1
ENSMUSG00000024014	538.1720073	0.67857802	0.177977973	3.812707876	0.000137453	0.003159019	357.9117557	534.4388762	567.0324713	410.5212248	533.7917656	335.1538094	970.3291953	671.0351309	639.3182894	690.069188	566.1652476	608.8046094	564.453316	356.4098177	405.0689848	400.2484348	Pim1
ENSMUSG00000022521	1046.057407	-0.405259585	0.106306504	-3.812180524	0.000137746	0.003159019	1101.991458	1040.528343	994.9222881	948.3135986	893.0356535	905.5209852	955.3857272	959.1476083	835.154848	1210.41591	873.1703466	930.3990709	1213.208101	1468.408449	1247.677414	1159.638708	Crebbp
ENSMUSG00000007039	547.4620883	0.470950397	0.123543412	3.812023569	0.000137834	0.003159019	374.6561654	497.6896411	545.0625785	591.380226	612.9471986	623.8706453	554.9007821	662.7507466	642.4268062	604.6998039	649.893911	608.8046094	449.9132762	458.2411942	466.7628582	415.3929702	Ddah2
ENSMUSG00000020472	998.4008717	-0.339146877	0.088991214	-3.811015273	0.000138397	0.003164111	1088.386626	836.8325822	907.042717	1023.910747	958.9985143	959.0244547	1005.197288	901.1569179	935.663558	916.7045767	838.2834036	936.4668909	1320.417578	1108.94369	1072.336932	1165.047471	Zkscan17
ENSMUSG00000037679	696.6788975	-0.576327218	0.151235496	-3.810793327	0.000138522	0.003164111	642.5667194	361.1924822	707.221311	709.0821156	552.058404	542.1011918	713.301544	638.8180807	580.2564701	729.7049735	594.074802	571.3863859	877.8348647	1123.200083	927.843386	876.2195464	Inf2
ENSMUSG00000025862	2894.510706	-0.30497127	0.080060985	-3.809237024	0.000139396	0.003175751	3052.71518	2995.58765	2780.760717	2859.294685	2942.958404	2595.423024	2990.686082	2750.415598	2488.885788	2627.141165	2302.538243	2790.185909	3348.234442	2918.48725	3435.374637	3433.482519	Stag2
ENSMUSG00000005510	8062.080459	0.332102937	0.08718773	3.809055883	0.000139498	0.003175751	8746.860978	8855.515682	8141.41456	9253.473763	8510.223853	9161.207291	8722.004214	7370.340594	8785.704661	6591.736014	8930.060657	9499.172253	6816.506846	6566.087156	6416.162837	6626.815977	Ndufs3
ENSMUSG00000053475	105.2869524	0.837545807	0.219996272	3.807090916	0.000140611	0.003195727	100.4664577	86.09820796	97.29523954	113.8741859	106.5553905	90.85494834	113.5703576	114.1404064	162.6790461	80.28787313	175.4314852	147.6502873	89.79939117	77.39184613	68.99972687	59.49638896	Tnfaip6
ENSMUSG00000069601	2765.435447	-0.536201167	0.140902222	-3.805484103	0.000141527	0.003211177	3160.507317	2024.357865	2605.001575	2372.219385	2414.240704	1994.770866	2668.903403	2885.727209	2153.165973	3293.835403	2163.98724	1922.487645	3364.728208	3919.489681	3605.032789	3698.511888	Ank3
ENSMUSG00000033855	344.6766434	-0.816810504	0.214718089	-3.804106628	0.000142317	0.003223417	290.9341172	227.8452576	433.1207437	249.7576683	234.4218591	299.8213295	237.1030272	384.7636279	318.1048863	401.4393656	223.2764357	172.9328708	447.1643152	570.2557083	502.4803639	521.4047178	Ston1
NewGene_306	26.25969362	1.812815633	0.476595536	3.803677322	0.000142564	0.003223417	18.83746083	19.94958477	17.78515131	10.52618525	33.48883701	24.22798622	15.93969931	42.34240881	75.64057557	22.35864821	48.8417203	43.48604353	11.91216414	14.25639271	16.23522985	4.327010106	no_name
ENSMUSG00000020477	1585.303614	0.485875843	0.127750937	3.80330552	0.000142778	0.003223417	1451.531009	1892.060619	1717.83638	1781.796085	1606.449363	1920.067908	1508.294047	1458.97213	1858.893049	1315.095036	1825.085508	2193.51694	1396.472165	1084.50416	1198.971725	1155.311698	Mrps24
ENSMUSG00000020230	218.7408202	0.49345319	0.129840293	3.800462684	0.000144426	0.003255217	238.6078372	248.8448206	218.6527426	219.1360384	202.9626485	263.4793502	220.1670967	243.0086071	228.9940712	234.7658062	240.2215223	263.9501712	159.4397354	140.5272995	189.9521893	187.1431871	Prmt2
NewGene_1540	18.5027714	1.517409653	0.399358165	3.799620961	0.000144918	NA	9.418730414	14.69969404	12.55422446	14.35388898	16.23701188	12.11399311	32.87562982	20.25071726	26.94047897	26.42385698	44.85464109	24.27128011	9.163203181	9.164823883	9.741137911	12.98103032	no_name
ENSMUSG00000022146	775.9390049	-0.443324071	0.116683293	-3.799379158	0.000145059	0.003264068	804.7781876	844.1824293	663.2815254	604.777189	770.2432512	857.0650127	593.7537992	671.0351309	790.5994405	728.6886713	719.6677971	624.9854628	886.0817476	1075.339336	946.5139004	834.0311979	Osmr
ENSMUSG00000026895	5695.660928	0.382867621	0.100810695	3.797886931	0.000145935	0.003278348	6089.732475	5943.926284	6266.650374	7212.35075	5445.48786	6766.674653	5547.015359	5311.210844	6305.108251	4790.848531	6333.475322	7049.795569	4479.890035	4747.378772	4176.512879	4664.516894	Ndufa8
ENSMUSG00000045664	1043.904749	0.459361179	0.121011222	3.796021327	0.000147037	0.003290447	1030.827718	981.7295664	864.1491167	1132.043378	961.0281408	1255.817286	972.3216577	1209.520113	1275.528062	1078.296625	1358.59724	1159.964929	888.8307086	968.4163903	689.1855072	876.2195464	Cdc42ep2
ENSMUSG00000067787	1418.263688	0.366335149	0.09651107	3.795783724	0.000147178	0.003290447	1308.157002	1673.665164	1286.808007	1443.044305	1580.064219	1512.23014	1599.947318	1521.565256	1503.485961	1305.948316	1477.212847	1747.532168	1249.860914	1148.657927	1269.594974	1064.444486	Blcap
ENSMUSG00000027673	8543.350498	0.355507124	0.09365934	3.795746644	0.0001472	0.003290447	8563.718998	9241.90764	9657.337163	10252.50444	9384.992868	9813.34392	8027.631063	7562.722408	8830.260068	7436.283135	10131.16827	10461.93303	6948.456972	6695.413004	6642.644294	7043.2907	Ndufb5
ENSMUSG00000020167	684.4321157	0.384900196	0.101419058	3.795146624	0.000147556	0.003292999	504.4253399	632.0868438	626.6650374	608.6048928	588.5916807	646.0796327	854.7663753	891.0315593	883.8549446	791.6994072	698.7356313	742.29665	661.5832697	671.068771	603.138789	546.2850259	Tcf3
NewGene_2191	339.2785948	-0.489144409	0.128968781	-3.792734984	0.000148997	0.003316655	293.0271684	287.694012	286.6547917	273.6808166	373.4512733	234.2038668	302.8542868	326.7729376	319.1410586	353.6731626	284.0793936	313.5040348	403.18094	424.6368399	419.6806917	532.222243	no_name
ENSMUSG00000024913	1629.279046	-0.43478576	0.114641867	-3.792556531	0.000149104	0.003316655	1452.577535	1190.675217	1632.049179	1658.35264	1400.442275	1469.831164	1481.395804	1805.995784	1457.894381	1752.104978	1384.513255	1198.394455	1882.121933	2277.967892	2016.415548	2007.732689	Lrp5
ENSMUSG00000052137	233.9255059	0.522081659	0.137693225	3.791629251	0.000149662	0.003323626	234.4217347	235.1951047	194.5904791	199.0405939	228.3329796	251.3653571	304.8467492	238.4061713	241.4281385	254.0755479	264.1439976	336.7640115	202.5067903	165.9851437	201.3168502	190.3884447	Rbm12b2
ENSMUSG00000035649	623.7479741	-0.390123855	0.103071113	-3.784997001	0.00015371	0.003407958	578.7286577	669.8860571	500.0766075	514.8261514	608.8879456	600.6521585	639.5804347	557.8152117	498.3988609	649.4171004	526.2944555	601.7254861	768.7927469	728.0943418	784.9733633	751.8180059	Zcchc7
ENSMUSG00000030986	1855.061892	0.331550851	0.087610704	3.784364649	0.000154102	0.00341107	1880.606506	1797.562586	1848.609551	2210.498903	1858.123047	2018.998852	2266.425995	1666.081738	1901.376112	2088.501003	2053.345792	1835.515558	1570.573025	1538.672099	1641.381738	1504.717764	Dhx32
ENSMUSG00000051510	2223.999158	-0.373969205	0.098833293	-3.783838371	0.000154428	0.003412736	2145.377483	2048.507363	1761.776165	2267.914459	2090.51528	2008.903858	2144.885788	2000.218573	2141.768078	2596.652099	1842.030594	1753.599988	2623.425071	2864.51662	2579.778023	2714.117089	Mafg
ENSMUSG00000020577	2505.070835	0.436488957	0.115369638	3.783395407	0.000154703	0.003413268	2087.818575	2845.440775	2442.842842	2459.299645	2790.736417	2761.99043	2281.369463	2304.899819	2997.646371	2515.347924	3020.2125	3424.273102	2067.218638	2181.228084	1980.698042	1920.110734	Tspan13
ENSMUSG00000054648	455.1500322	-0.492790118	0.130295119	-3.782107277	0.000155506	0.003425119	605.9383233	405.2915643	417.4279632	383.7272987	429.2660016	436.103752	396.5000202	443.6748054	402.03484	393.3089481	400.7014604	338.7866182	599.273488	501.0103723	500.8568409	628.4982179	Zfp869
ENSMUSG00000025203	2841.719776	0.614509742	0.162494502	3.781726375	0.000155745	0.003425119	1780.140048	2862.240426	3049.630357	2391.357904	2550.225679	2534.853059	2240.523984	4646.619123	4018.276055	3306.031029	3971.130892	2925.700557	2241.319498	1963.308939	2620.366098	2365.792775	Scd2
ENSMUSG00000038116	1175.462771	-0.340528659	0.090200433	-3.775244148	0.000159851	0.00350975	1104.08451	1105.626988	1235.544924	1086.110933	1212.701825	1074.107389	1139.6885	1087.095322	1067.257436	1263.263624	913.0411387	1029.506798	1292.011649	1384.90672	1291.512535	1520.944052	Phf20
ENSMUSG00000071379	636.3832959	-0.572177074	0.151745475	-3.770636803	0.000162832	0.003569424	591.2869649	822.1328882	526.2312418	606.6910409	826.0579795	752.0770724	449.3002742	430.7879853	547.0989575	420.7491073	561.1813986	633.0758896	678.9933557	915.4640746	713.538352	707.4661523	Hpcal1
ENSMUSG00000034522	641.1199756	0.412390215	0.10944044	3.768170276	0.000164449	0.003599066	642.5667194	639.4366908	690.4823451	683.2451155	698.191511	607.7186545	855.7626065	806.3467417	609.2692936	615.879128	661.8551486	646.2228329	574.5328395	503.0469998	536.5743466	486.7886369	Zfp395
ENSMUSG00000031633	121304.5772	0.306479736	0.08138552	3.765777193	0.000166032	0.003627875	121400.1094	133331.4749	128735.2023	144181.944	122550.8768	139628.9131	119180.1355	113765.7681	133541.8819	106318.4212	131223.7477	143850.8207	101530.1239	97175.64595	99021.91391	105436.2552	Slc25a4
ENSMUSG00000037685	3687.418219	-0.476859956	0.126782934	-3.761231438	0.000169079	0.003688525	3926.564057	3728.472396	3793.468156	3263.117428	3437.172453	2847.797881	3975.958746	3454.588267	3118.878527	3750.155087	2854.748713	2558.597445	5337.565853	3599.739159	4631.099315	4720.768026	Atp8a1
ENSMUSG00000048776	176.9321437	0.860503825	0.228902129	3.759265274	0.000170413	0.003711673	175.8163011	239.3950173	218.6527426	224.877594	259.7921901	210.98538	117.5552824	254.0544529	164.7513906	174.8039769	258.1633787	128.4355239	111.7910788	130.3441619	80.36438777	81.13143949	Pthlh
ENSMUSG00000038400	1159.422806	0.418085035	0.111305029	3.75620975	0.000172506	0.003751249	1137.573329	1256.823841	1091.171342	1403.810342	1168.050042	1121.553862	1104.820408	1394.538029	1219.574759	1357.779728	1429.367896	1082.094572	1002.454428	973.5079592	1047.172325	760.4720261	Pmepa1
NewGene_6024	403.8494265	-0.480026228	0.127829951	-3.755193694	0.000173207	0.003760484	396.633203	424.1911709	331.6407627	394.253484	471.8881578	352.3152997	385.541477	361.7514492	345.0453653	432.9447336	308.0018688	286.1988446	460.90912	531.5597852	491.9274645	486.7886369	no_name
ENSMUSG00000029823	3221.34081	-0.315390907	0.084065049	-3.751748342	0.000175606	0.00380647	3070.506115	3081.685858	3224.343314	2859.294685	3152.009932	3068.878255	2964.784071	3171.078225	2998.682544	3546.894648	2629.478738	2771.982449	3732.172656	3311.556363	3786.867363	4171.237742	Luc7l2
ENSMUSG00000022215	6683.126318	0.371637443	0.099128837	3.749034638	0.000177517	0.003841764	6602.53002	7811.837405	6947.717051	8031.479347	7503.529116	7932.64649	6856.063164	6082.579074	7296.725112	5367.091873	6944.495211	8436.292445	5343.980095	5363.458599	5204.202929	5205.393157	Fitm1
ENSMUSG00000036459	367.6802809	0.462067019	0.123340983	3.74625699	0.000179493	0.003878355	299.306322	426.2911272	313.8556114	399.0381136	384.614219	403.7997704	367.6093153	438.1518825	433.120008	364.8524867	418.6433169	441.9395587	301.4693847	264.7615789	324.704597	300.7272024	Wtip
ENSMUSG00000022416	24.38638639	-2.258782914	0.603321341	-3.743913502	0.000181176	0.003908514	8.372204812	8.399825167	11.50803908	16.26774084	7.103692699	12.11399311	15.93969931	31.29656303	2.072344536	22.35864821	5.980618813	0	64.14242227	71.28196354	56.01154299	57.3328839	Cacna1i
ENSMUSG00000059173	221.5629848	-0.563600836	0.15057938	-3.742881909	0.000181922	0.003918381	208.2585947	261.4445583	180.9900692	266.982335	177.5923175	200.8903858	189.2839293	208.9505826	159.5705293	222.5701799	177.4250248	174.9554775	287.7245799	245.4136173	293.0458988	289.9096771	Pde1a
ENSMUSG00000021379	163.2334775	0.848620838	0.226823468	3.741327314	0.000183051	0.003936464	151.7462122	187.9460881	137.0502836	106.2187785	178.6071307	186.7573938	146.4459874	203.4276597	196.8727309	157.5268397	294.0470916	216.4189143	123.7032429	72.3002773	141.2464997	111.4205102	Id4
ENSMUSG00000037379	82.99710239	1.396895851	0.374203006	3.73298939	0.000189221	0.004061164	58.60543369	27.29943179	133.9117275	82.29563015	28.41477079	113.0639357	135.4874441	146.3574565	118.1236386	107.7280323	75.75450496	122.3677039	65.05874259	36.65929553	38.96455164	37.86133843	Spon2
ENSMUSG00000043822	990.7398942	0.4226898	0.11324006	3.732687871	0.000189447	0.004061164	1016.176359	837.8825604	1058.739596	1124.38797	860.5616298	1093.287878	998.2236691	1128.517243	1085.908537	1109.801993	1202.104381	1059.845898	700.9850434	1026.460275	774.4204639	774.534809	Adamtsl5
ENSMUSG00000025076	223.4393107	0.676751054	0.181387235	3.730973976	0.000190741	0.004082457	164.3045194	199.4958477	209.2370743	248.8007423	210.0663412	187.7668932	324.7713734	202.5071726	225.8855544	318.1025859	286.0729332	305.4136081	171.3518995	117.106083	202.9403731	201.2059699	Casp7
ENSMUSG00000041729	496.9120819	-0.504932179	0.135358203	-3.730340449	0.000191221	0.004083651	413.3776126	585.8878054	569.124842	459.3244474	454.6363327	515.8542067	451.2927366	428.0265238	418.6135963	518.3141177	334.9146535	393.3969985	504.8924953	710.7830078	604.762312	587.3916219	Coro2b
ENSMUSG00000059552	667.0587873	0.503032104	0.134874719	3.729624848	0.000191765	0.004083651	826.7552252	725.5348988	529.3697979	746.402227	838.2357384	666.2696212	744.1847114	568.8610575	772.984512	657.5475179	858.2187996	710.9462466	548.8758705	542.7612366	503.2921254	432.7010106	Trp53
ENSMUSG00000057411	683.7439106	0.550375855	0.147594402	3.728975135	0.00019226	0.004083651	528.4954288	702.4353796	811.8398482	748.3160788	744.8729201	873.2170035	736.2148617	706.0136425	875.5655665	576.2433426	794.4255323	799.9409403	562.6206753	371.6845242	548.750769	559.2660562	Antkmt
ENSMUSG00000049422	28877.71987	0.385266374	0.103317301	3.72896282	0.00019227	0.004083651	29894.00381	33439.70399	28777.42101	34861.76863	29327.0879	36699.34213	28927.56555	27087.17531	32061.24232	23334.29832	32026.21374	34687.70449	22665.18307	25531.16271	20803.01177	21920.6332	Chchd10
ENSMUSG00000052544	196.3902176	0.730652119	0.195941806	3.728924075	0.000192299	0.004083651	156.9788402	246.7448643	236.4378939	171.2897418	219.1996604	264.4888496	180.3178484	168.4491481	249.7175166	171.7550704	270.1246164	277.0971146	143.8622899	133.3991032	112.8348475	139.5460759	St6galnac3
ENSMUSG00000021835	349.8602378	-0.51592777	0.138455657	-3.726303274	0.000194309	0.004113863	329.6555645	410.541455	293.9780893	283.2500759	353.1550084	364.4292928	247.0653392	259.5773757	359.551777	286.597218	315.9760273	354.9674716	423.339987	424.6368399	397.7631314	493.2791521	Bmp4
NewGene_4054	906.2607607	-0.494988442	0.132841254	-3.726165072	0.000194415	0.004113863	960.7105022	1169.675654	1026.307849	918.6488947	690.073005	931.7679702	571.8367126	818.3130746	675.5843188	820.1558685	851.241411	800.9522436	1036.35828	1201.610242	986.2902135	1040.64593	no_name
ENSMUSG00000006932	11705.18929	0.221608558	0.059478072	3.725886725	0.00019463	0.004113863	10660.9563	12264.79472	12261.29255	12466.83104	11797.20395	11422.48601	12167.96796	12311.5156	11880.75123	12516.77779	12701.83759	12487.57362	11224.9239	9614.918567	11022.09755	10481.10023	Ctnnb1
ENSMUSG00000023723	2231.612488	0.269698981	0.072411322	3.724541621	0.00019567	0.004125847	2266.774453	2379.250478	2442.842842	2388.487126	2205.189176	2503.558577	2346.124492	2164.065285	2401.847317	1971.626251	2491.924505	2481.738391	1902.28098	1892.026975	1939.298206	1928.764755	Mrps23
ENSMUSG00000049076	1024.264688	-0.327955763	0.08805672	-3.724369513	0.000195804	0.004125847	913.6168502	870.4318829	946.7977611	853.5779314	985.3836586	939.8439656	867.717381	1048.434862	1064.148919	1072.198812	934.9700744	933.4329809	1091.337499	1280.020402	1203.842294	1382.479729	Acap2
ENSMUSG00000038526	1108.868737	-0.471486911	0.126732092	-3.720343466	0.000198952	0.004185692	1046.525602	1009.028998	1192.651323	1117.689489	849.3986841	1048.869904	1022.133218	1068.685579	997.8338941	862.8405606	1090.466163	920.2860375	1093.17014	1454.152056	1181.112972	1787.055174	Car14
ENSMUSG00000079481	329.018951	-0.685108658	0.184219882	-3.718972413	0.000200035	0.004201969	205.1190179	306.5936186	321.178909	185.6436308	261.8218166	295.7833318	177.3291548	337.8187833	319.1410586	356.7220692	266.1375372	322.6057648	416.9257447	503.0469998	462.7040508	525.7317279	Nhsl2
ENSMUSG00000050556	1179.05717	-0.50972923	0.137103203	-3.717850625	0.000200925	0.004214154	1115.596291	947.0802876	1272.161412	813.3870422	910.2874787	928.739472	1185.515136	1237.134727	1033.063751	1382.17098	941.947463	826.2348271	1490.853158	1715.858694	1488.770577	1576.113431	Kcnb1
ENSMUSG00000024677	169.0654977	-0.948479825	0.255175344	-3.716972853	0.000201624	0.004222301	148.6066354	236.2450828	108.8032786	155.9789269	183.6811969	262.4698508	73.72110929	95.7306634	99.47253773	127.0377739	176.428255	131.4694339	154.8581338	231.1572246	266.2577696	253.1300912	Ms4a6b
ENSMUSG00000043445	3692.087678	0.307402936	0.082758186	3.714471632	0.000203629	0.00425772	3537.256533	3517.426789	4083.261504	4435.351695	3677.683191	4090.491674	4004.849451	4121.020962	4081.482564	3223.710551	3871.453911	3918.800435	3072.422027	3254.530792	3114.728847	3068.931918	Pgp
ENSMUSG00000037608	1944.367461	-0.372266903	0.100281322	-3.712225708	0.000205445	0.004289091	2187.238507	1699.914618	1701.097414	1734.906715	2052.96719	1644.474565	1854.982507	1826.246502	1801.903574	2076.305377	1494.157933	1729.328708	2163.432271	2518.28994	2220.979444	2403.654114	Bclaf1
ENSMUSG00000022528	828.1857958	0.528220655	0.142348884	3.710746721	0.000206649	0.004307613	880.1280309	929.2306591	701.9903842	956.925932	903.183786	805.580542	703.3392319	810.9491774	961.5678647	759.177737	1153.262661	1132.659738	628.5957382	752.5338722	561.7389529	610.1084249	Hes1
ENSMUSG00000025795	2249.174251	0.334974212	0.090296881	3.709698568	0.000207506	0.004318861	1901.537018	2010.708149	2564.200345	2497.576683	2130.092996	2241.088726	2295.3167	2338.037356	2696.120241	2588.521682	2658.385062	2235.99168	1900.44834	2023.389451	1921.439453	1983.934134	Rassf3
ENSMUSG00000048285	1340.639712	0.34551199	0.093194568	3.707426267	0.000209376	0.004351122	1166.876046	1305.122835	1468.844261	1399.025713	1227.924024	1157.895842	1389.742533	1724.072428	1418.519835	1584.415117	1434.351745	1450.208987	1207.710179	1033.588471	1211.959908	1269.977466	Frmd6
ENSMUSG00000073775	961.9419887	0.340293095	0.091845531	3.705058809	0.000211342	0.004385259	985.8271167	1124.526594	938.4282781	971.279821	963.0577673	1059.974397	1152.639506	949.9427368	1012.340306	869.9546759	1020.692277	1116.478885	812.7761222	817.7059531	732.2088663	863.2385161	Kti12
ENSMUSG00000063953	12994.18769	0.381430109	0.102989072	3.703597865	0.000212563	0.004397509	14578.10163	18351.51803	12343.9412	14788.33335	15295.26519	13912.92109	11715.67899	14217.84449	13141.77288	14175.38297	11206.68288	14018.68687	11181.85684	8850.16493	10568.32287	9560.528829	Amd2
NewGene_9225	175.6753228	1.288812316	0.347991069	3.703578718	0.000212579	0.004397509	77.44289451	141.7470497	112.9880201	292.8193352	120.7627759	288.7168358	382.5527833	173.972071	154.3896679	221.5538777	262.1504579	201.2493643	153.0254931	52.95231577	90.10552568	84.37669706	no_name
ENSMUSG00000019838	2843.630743	0.350036451	0.094598396	3.700236664	0.000215398	0.004449059	3354.114553	3338.930504	2791.222571	2638.244795	3220.002419	2854.864377	3368.25771	3052.335383	2814.24388	2839.548323	2949.441844	2902.44058	2723.303985	1987.748469	2377.649412	2285.743088	Slc16a10
ENSMUSG00000050592	610.4924918	0.578850985	0.156569328	3.697090565	0.000218085	0.004497704	621.6362073	720.2850081	830.6711848	507.170744	488.1251697	504.749713	905.5741668	740.9921542	720.1397263	699.2159077	600.0554209	548.1264092	473.7376045	459.2595079	463.5158123	484.6251319	Fam78a
ENSMUSG00000035247	6803.044276	-0.455396016	0.123265958	-3.694418335	0.000220391	0.004538261	7685.684018	5822.128819	7487.548703	6702.309228	5995.516638	5771.308219	6665.783004	6947.836993	5518.6535	7476.935223	4916.068664	4722.786588	7795.136946	8594.568175	8043.74463	8702.699075	Hectd1
ENSMUSG00000024420	660.4152333	-0.386795113	0.104707879	-3.694040194	0.000220719	0.004538261	595.4730673	606.8873683	687.343789	625.8295595	662.6730475	569.3576763	668.4711397	657.2278237	631.0289112	626.0421499	576.1329456	485.4256022	898.9102321	739.2957933	827.9967224	708.5479048	Zfp521
ENSMUSG00000057729	6.01456886	-5.389583606	1.459666854	-3.692338145	0.000222202	NA	41.86102406	4.199912583	7.323297599	0	0	12.11399311	0	0	0	0	0	0	11.91216414	6.109882589	4.058807463	8.654020212	Prtn3
ENSMUSG00000037395	955.7138964	0.347188566	0.094034939	3.692123051	0.00022239	0.00456571	1086.293574	880.9316644	909.1350877	809.5593385	1045.25764	979.2144433	947.4158775	1086.174835	1119.066049	967.5196863	1165.223899	1001.190305	834.7678098	788.174854	835.3025759	836.194703	Rcor3
ENSMUSG00000020520	647.9524456	-0.473126624	0.128178855	-3.691144104	0.000223248	0.004576408	548.3794152	545.9886358	692.5747158	713.8667453	536.8362054	683.4311114	571.8367126	608.4420048	719.103554	590.4715732	511.3429085	450.0299854	740.386817	869.6399552	747.6323347	837.2764555	Galnt10
ENSMUSG00000090877	1126.552031	1.906977827	0.516952547	3.688883702	0.00022524	0.004610299	655.1250266	453.590559	556.5706176	510.0415218	600.7694397	731.8870839	1042.057842	1207.679138	1482.762516	6713.692277	1075.514616	803.9861537	422.4236666	771.8818337	518.7155938	478.1346167	Hspa1b
ENSMUSG00000024594	1655.019129	0.328831932	0.08915341	3.688383107	0.000225684	0.004612431	1609.556375	1568.66735	1402.934583	1725.337455	1931.189601	1643.465066	1644.777722	1746.16412	1764.601372	2061.060844	1933.733416	1693.933091	1403.802727	1415.456133	1509.876376	1425.74983	Prrc1
ENSMUSG00000028184	754.3942425	0.372442282	0.101123402	3.683047406	0.000230462	0.004703022	645.7062962	717.1350736	894.4884925	705.2544119	742.8432936	753.0865718	804.954815	799.9033316	907.6869068	945.1610381	754.5547402	811.065277	612.1019725	712.8196354	598.26822	665.2778038	Adgrl2
ENSMUSG00000038332	1381.248994	-0.485446298	0.131887185	-3.680769282	0.000232531	0.004738131	1386.646422	1540.31794	1065.016708	1180.8466	1333.464601	1416.327695	1116.775183	1032.78658	1144.970356	1244.970185	1387.503565	1406.722943	1293.844289	1583.477904	2086.227036	1880.085891	Sesn1
ENSMUSG00000028664	64.8620837	1.20012923	0.326526619	3.675440713	0.000237439	0.004830892	53.37280568	28.34940994	98.34142491	53.58785219	48.71103565	71.67445925	53.79648516	116.9018678	98.43636546	115.8584498	88.71251239	56.63298692	45.81601591	35.64098177	43.8351206	28.12556569	Ephb2
NewGene_3905	5.23501722	-4.93498575	1.343792791	-3.67243059	0.000240254	NA	0	2.099956292	12.55422446	1.913851864	0	3.028498278	0	0	0	0	2.990309406	0	10.0795235	9.164823883	20.29403731	21.63505053	no_name
ENSMUSG00000052675	170.217889	-0.634628765	0.172932213	-3.669812315	0.000242729	0.004931128	178.9558779	133.3472245	178.8976985	133.9696305	166.4293718	118.1114328	152.4233746	176.7335324	172.0045965	146.3475156	119.6123763	123.3790072	248.3228062	224.0290283	185.8933818	265.029369	Zfp112
ENSMUSG00000053094	2022.71684	0.209994395	0.057242835	3.668483497	0.000243993	0.004949425	2257.355723	1983.408718	2074.585591	2162.652606	2052.96719	2135.091286	2116.991314	2045.322443	2096.176498	1985.854482	2157.009852	2095.420516	1910.527863	1772.884265	1787.498807	1729.72229	Tmem248
ENSMUSG00000023020	2363.722303	0.38957378	0.106236755	3.667033867	0.00024538	0.00497014	2171.540623	2608.145714	2527.583857	2612.407794	2670.988455	3045.659768	2528.434802	2243.22718	2650.528662	1993.9849	2526.811448	2759.846809	2102.95513	1583.477904	1940.921729	1853.042078	Cox14
ENSMUSG00000038844	2223.944071	-0.390767482	0.10671471	-3.661795836	0.000250453	0.005063442	2228.053006	2067.406969	2493.05974	2190.403458	2114.870798	1940.257897	2063.194829	2348.162715	1847.495154	2364.9352	1662.61203	1744.498258	2354.026897	2894.04772	2550.55461	2719.525852	Kif16b
ENSMUSG00000003380	5047.055496	0.360747544	0.09852422	3.661511278	0.000250732	0.005063442	4699.946477	5808.479103	5093.876573	5790.358815	5367.34724	6008.540584	5604.796769	4902.51455	5488.604504	4135.333617	5366.608614	6089.057398	4483.555316	3792.20046	4183.006971	3938.660949	Rabac1
NewGene_7938	40.45291372	1.480963576	0.40473986	3.659050469	0.000253151	0.005104721	46.04712647	40.94914769	28.24700503	64.11403744	22.32589134	63.59846384	55.78894757	32.21705018	49.73626887	38.61948328	98.68021041	33.37301015	23.82432827	22.40290283	15.42346836	11.89927779	no_name
ENSMUSG00000036860	1243.638318	0.449962143	0.123006361	3.65803963	0.000254152	0.005117299	1324.901412	1256.823841	1227.175441	1405.724194	1258.368421	1558.667114	1312.036499	1321.819545	1294.179163	1001.057659	1257.92349	1786.972998	910.8223962	1086.540787	927.0316245	968.1685112	Mrpl55
ENSMUSG00000021690	1921.934201	-0.381888899	0.10446661	-3.655607282	0.000256574	0.005158425	1929.793209	1769.213176	2072.493221	1962.655087	1841.886035	1776.71899	1599.947318	1916.454242	1619.537255	2183.017107	1662.61203	1397.621213	2107.536732	2343.139973	2110.579881	2457.74174	Jmy
ENSMUSG00000042515	163.9155875	0.761058622	0.208285659	3.653917544	0.000258269	0.005184841	174.7697755	185.8461318	198.7752206	108.1326303	154.2516129	152.4344133	149.434681	206.1891212	265.2601006	234.7658062	156.4928589	171.9215674	115.4563601	108.9595728	146.9288302	93.03071728	Pwwp3b
ENSMUSG00000019768	1065.039083	-0.337449027	0.092381617	-3.652772481	0.000259424	0.005200343	1069.549165	1126.62655	1072.340006	920.5627466	921.4504243	812.647038	1030.103068	984.9212484	997.8338941	1080.32923	993.7794927	946.5799243	1230.618187	1225.031459	1227.383377	1400.869522	Esr1
ENSMUSG00000019179	30070.38884	0.319128987	0.087462023	3.648772085	0.000263497	0.005274203	34263.24819	32435.92488	31456.70175	36335.43456	29674.15403	35158.84601	29481.4701	28357.44757	32368.98548	25754.11383	32779.77171	34917.27035	23158.1634	27646.2004	23417.69554	23920.79362	Mdh2
ENSMUSG00000057182	73.3988225	-0.959507501	0.263101397	-3.646911459	0.000265411	0.005304714	79.53594572	70.34853577	74.27916137	68.8986671	82.19987266	79.75045466	21.91708655	46.0243574	42.48306299	81.30417532	67.78034654	53.59907691	90.71571149	105.9046315	91.72904866	117.9110254	Scn3a
ENSMUSG00000019278	2037.118688	-0.390199969	0.107035295	-3.645526165	0.000266845	0.005325542	2041.771449	2449.599014	1864.302332	1711.940492	2008.315407	2101.777805	1565.079226	1878.714269	1699.32252	1867.963428	1921.772178	1961.928476	2143.273224	2892.011092	2146.297386	2339.830715	Dpep1
ENSMUSG00000007659	1412.851663	-0.623924394	0.171237537	-3.643619295	0.000268831	0.005357304	1518.508648	1534.018071	958.3058002	1393.284157	1353.760866	2046.255337	934.4648718	1152.449909	1150.151218	1060.003186	1261.910569	1247.948319	1123.40871	2160.861809	1753.404824	1956.89032	Bcl2l1
ENSMUSG00000021179	436.5582873	-0.402935095	0.110603475	-3.643059997	0.000269416	0.005361102	509.657968	452.5405809	415.3355924	514.8261514	365.3327674	449.2272446	357.6470032	440.9133439	353.3347434	389.2437393	372.791906	359.012685	501.227214	530.5414715	478.9392806	494.3609046	Nrde2
ENSMUSG00000037894	2656.80695	0.511327268	0.14037765	3.642511967	0.00026999	0.005364678	2275.146658	3479.627575	2589.308794	2559.776868	2856.699278	3619.055442	2915.968742	2356.447099	2993.501682	2220.620288	3242.492166	3392.922699	2168.013873	1624.210455	2092.721128	2122.398457	H2az1
ENSMUSG00000057604	6557.337361	0.929377875	0.255803978	3.633164274	0.000279967	0.005554784	5193.906561	3119.485071	4597.984707	6753.983228	5055.799575	5734.966239	7358.163692	9554.656597	6508.198016	15199.81558	8656.945731	7876.030396	3730.340015	6045.728822	4549.923166	4981.470384	Lmcd1
ENSMUSG00000090019	209.1623387	0.621235222	0.171047034	3.631955537	0.000281282	0.005572738	233.3752091	181.6462192	199.8214059	186.6005567	199.9182088	186.7573938	169.3593051	262.3388372	348.1538821	224.6027843	249.1924505	251.8145311	182.3477433	155.802006	139.6229767	175.2439093	Gimap1
ENSMUSG00000042462	380.9470641	0.492797823	0.135745536	3.630305918	0.000283086	0.005600313	347.4464997	400.0416736	368.2572507	411.4781508	401.8660441	359.3817957	397.4962514	411.4577552	467.3136929	315.0536794	519.3170669	472.2786588	266.6492126	362.5197003	313.3399361	281.2556569	Dctpp1
ENSMUSG00000047686	59.96648839	1.246683374	0.343620294	3.628084244	0.000285532	0.005640504	63.83806169	86.09820796	72.18679062	71.7694449	66.97767402	66.62696212	74.7173405	41.42192166	63.20650835	69.10854902	69.77388615	98.09642378	42.15073463	27.49447165	40.58807463	5.408762632	Rtl3
ENSMUSG00000027435	2458.775876	0.44290409	0.122111728	3.627039747	0.000286689	0.005655142	1861.769045	2386.600326	2641.618063	2443.98883	2368.574108	2694.353968	2250.486296	2686.901985	3080.540153	3353.797232	2761.052352	2603.094792	2415.420359	2230.107145	1779.381192	1782.728164	Cd93
ENSMUSG00000078794	185.9185826	0.765059732	0.210993678	3.62598415	0.000287863	0.005670067	95.23382974	194.245957	211.329445	236.3607052	214.1255942	186.7573938	164.3781491	219.0759412	266.2962729	197.1626251	262.1504579	210.3510943	134.6990868	146.6371821	129.8818388	106.0117476	Dact3
ENSMUSG00000025940	2833.868437	0.375691122	0.103695951	3.623006665	0.000291198	0.005723602	2489.684406	3292.731465	2916.764815	3356.896169	3314.380051	3430.27905	2863.168488	2690.583934	3022.514506	2361.886293	3206.608453	3387.866182	2332.95153	2115.03769	2225.038251	2335.503705	Tmem70
ENSMUSG00000040269	1357.130543	0.356416838	0.098388764	3.622536	0.000291729	0.005723602	1287.22649	1588.616935	1296.223675	1613.377121	1452.19775	1636.39857	1428.59555	1331.944903	1428.881558	1186.024657	1477.212847	1589.768847	1163.726804	1137.456475	982.231406	1114.205102	Mrps28
ENSMUSG00000045954	5208.839531	0.369535055	0.102012925	3.622433666	0.000291844	0.005723602	4553.432892	5212.091516	4884.639499	4983.670254	5446.502673	5889.419651	4738.075619	5221.003104	6762.060221	5284.771396	5775.284233	6764.608027	4903.230022	4364.492796	4174.889356	4383.261237	Cavin2
ENSMUSG00000041695	2377.34667	-0.423359182	0.116905015	-3.621394524	0.000293019	0.005738364	2030.259667	1608.566519	2772.391234	2257.388274	2491.366511	2159.319272	2332.177255	2112.518005	2179.07028	2146.430228	1821.098428	2459.489718	2809.438095	2820.729129	3024.623321	3012.680786	Kcnj2
ENSMUSG00000030122	3273.770808	0.433117858	0.119643132	3.620081256	0.000294511	0.005752597	2831.898278	3444.978297	2806.915351	3303.308317	3240.298684	3761.394861	3234.762728	3279.695708	3846.271459	3005.20558	4133.604369	4587.271941	2760.873118	3082.435766	2761.612598	2299.805871	Ptms
ENSMUSG00000022793	484.3345063	-0.673752354	0.186118962	-3.620009193	0.000294593	0.005752597	515.9371216	538.6387888	377.6729191	523.4384848	528.7176994	759.1435684	213.1934782	344.2621934	423.7944576	368.9176955	341.8920421	491.4934222	549.7921909	638.4827305	542.2566771	591.718632	B4galt4
ENSMUSG00000020107	1432.756217	-0.372029704	0.102812245	-3.618534955	0.000296275	0.005777159	1771.767843	1663.165383	1273.207597	1396.154935	1509.027292	1749.462505	1236.322927	1180.985011	1128.3916	1039.677142	1302.778131	1391.553393	1473.443072	1632.356965	1565.076158	1610.729512	Anapc16
ENSMUSG00000024087	151.5194253	-1.249207391	0.345428049	-3.616404039	0.000298724	0.005816558	96.28035534	267.7444272	154.835435	138.7542601	118.7331494	25.23748565	90.6570398	83.76433047	97.4001932	129.0703783	111.6382178	115.2885805	272.1471345	272.908089	205.3756576	244.476071	Cyp1b1
ENSMUSG00000034610	810.6689895	-0.323249842	0.089397431	-3.615873945	0.000299336	0.005820137	830.9413276	752.8343306	774.1771748	710.0390416	828.087606	709.6780965	837.8304448	812.7901517	761.586617	799.8298247	685.7776238	662.4036864	902.5755133	1031.551844	945.7021389	924.8984101	Tut4
ENSMUSG00000051864	825.7702979	-0.387427741	0.107276406	-3.611490703	0.000304442	0.005908161	887.4537101	786.4336312	923.7816829	804.7747088	721.5322155	828.7990288	861.7399937	748.3560514	626.8842222	738.8516932	639.9262129	795.895727	931.8977635	1113.016945	927.843386	875.1377939	Tbc1d22a
ENSMUSG00000004383	1224.319554	-0.301730385	0.083553048	-3.611243311	0.000304733	0.005908161	1263.156401	1064.67784	1255.422446	1205.726674	1077.731664	1130.639357	1258.240014	1106.425552	1126.319255	1277.491855	1132.330495	1011.303338	1391.890563	1328.899463	1462.79421	1496.063744	Large1
ENSMUSG00000036880	7398.106944	0.272812864	0.07562257	3.607558735	0.000309092	0.005980244	7363.354133	7270.048682	8101.659516	8504.200758	7484.247665	8217.325328	7781.561955	7252.518239	8047.950006	6807.192079	8134.638355	8006.488526	5663.775886	6830.848734	6775.773179	6128.128062	Acaa2
ENSMUSG00000020388	334.1525821	0.600944543	0.166588544	3.607358158	0.000309331	0.005980244	285.7014892	362.2424603	284.562421	269.8531128	379.5401528	458.3127394	289.9032811	374.6382692	420.6859408	315.0536794	442.5657921	454.0751987	265.7328923	264.7615789	248.3990167	230.4132881	Pdlim4
ENSMUSG00000050737	184.9096289	0.632035634	0.175428047	3.602819759	0.000314784	0.006077027	213.4912227	154.3467874	180.9900692	159.8066306	200.933022	171.6149024	189.2839293	192.3818139	307.7431636	227.6516909	227.2635149	168.8876574	166.7702979	125.2525931	137.9994537	134.1373133	Ptges
ENSMUSG00000039683	119.0994359	-0.86271127	0.239591012	-3.600766411	0.000317281	0.006116539	88.95467613	66.14862319	133.9117275	88.99411168	96.40725805	84.79795179	93.64573342	141.7550208	69.42354196	134.1518893	109.6446782	59.66689694	185.0967043	158.8569473	194.0109967	200.1242174	Sdk1
ENSMUSG00000044405	135.1797612	0.820970219	0.228166431	3.59812009	0.000320526	0.006162442	137.0948538	110.2477053	132.8655422	206.6960013	128.8812818	209.9758806	145.4497562	111.3789449	201.01742	143.298609	174.4347154	122.3677039	67.80770354	81.46510119	86.04671821	103.8482425	Adig
ENSMUSG00000045667	19085.73163	0.268378631	0.074589291	3.598085306	0.000320568	0.006162442	22372.62431	20734.96842	17343.66109	20371.99617	18827.83009	19367.24649	20742.52995	21531.11488	19369.16821	20216.28319	20116.80815	17979.96205	17576.85634	17394.83573	15400.73904	16025.08193	Smtnl2
ENSMUSG00000038457	222.7319256	0.582015665	0.161990207	3.592906491	0.00032701	0.00627739	175.8163011	274.0442961	169.4820302	251.6715201	268.9255093	203.9188841	206.2198598	234.7242227	291.1644073	257.1244544	276.1052352	271.0292946	169.5192588	173.11334	181.8345743	159.0176214	Tmem255b
ENSMUSG00000032523	4779.405222	0.265124135	0.073806756	3.592139139	0.000327975	0.006284617	5294.373018	5542.834632	4554.044921	4649.703104	5043.621816	4943.518689	5550.004052	5080.16857	4496.987643	5280.706187	4686.811609	4775.374362	4222.404026	4148.610278	3953.278469	4248.042171	Hhatl
ENSMUSG00000107002	2183.517077	0.410842279	0.114381106	3.591871896	0.000328311	0.006284617	2378.752692	2361.40085	2158.280421	2633.460165	2290.433489	2570.185539	2347.120723	2083.062416	2503.3922	1605.757463	2483.950347	2658.716475	1860.130246	1712.803752	1524.488083	1764.338371	0610012G03Rik
ENSMUSG00000020893	2299.563221	-0.835605864	0.232812364	-3.589181653	0.000331718	0.006340892	2356.775655	1782.862892	870.426229	1355.964046	1404.501528	2028.084347	1998.439801	2514.770888	2029.861473	2461.483908	1556.954431	1765.735628	2677.48797	4254.514909	3575.809375	4159.338464	Per1
ENSMUSG00000079470	72.82912191	0.95471863	0.266183029	3.586699849	0.000334889	0.00638847	53.37280568	83.99825167	82.64864434	43.06166694	76.1109932	64.60796327	78.70226532	125.1862521	102.5810545	93.49980162	83.72866338	82.92687371	27.48960954	62.11713965	60.88211194	44.35185359	Utp14b
ENSMUSG00000024962	5151.794381	0.396031385	0.11042282	3.586499486	0.000335147	0.00638847	5407.397783	5261.440489	5643.123893	6551.114931	4904.592402	6226.59246	5043.918599	5223.764565	5819.143457	4212.572584	5488.21453	6359.075389	3953.922173	4829.862187	3669.161947	3834.812706	Vegfb
ENSMUSG00000035242	14434.38921	0.392996376	0.109629778	3.584759394	0.000337389	0.006422206	13768.09081	17631.23303	13520.89974	15815.11488	16702.81116	15584.65214	16383.02219	13334.17683	15626.51397	11921.22471	16600.20428	17617.91545	13155.61081	9914.302814	11686.11845	11688.33605	Oaz1
ENSMUSG00000029430	4203.338617	0.315418619	0.088021611	3.583422473	0.000339121	0.006446153	4274.010557	4577.904716	4307.145174	4390.376176	4498.667105	4640.668861	4227.00901	3889.0582	4396.478933	3828.410355	5116.419394	4958.420266	3809.143562	3132.333141	3793.361455	3414.010974	Ran
ENSMUSG00000022096	1925.161027	-0.85983395	0.240029795	-3.582196744	0.000340717	0.006467437	1950.723721	1645.315755	2362.286568	2088.012384	1082.80573	1326.482246	1238.31539	2274.523743	1532.498784	1801.903785	1383.516485	975.9077211	2480.479101	2968.384624	2545.684041	3145.736347	Hr
ENSMUSG00000026977	1668.790041	-0.347042396	0.096896375	-3.581582873	0.000341519	0.006473614	1669.208334	1736.663853	1468.844261	1621.032529	1758.67135	1434.498684	1427.599319	1371.525851	1555.294574	1531.567403	1458.27422	1861.809445	2075.465521	1690.40085	1927.121783	2112.662684	Marchf7
ENSMUSG00000041736	870.9745933	0.545419531	0.152383592	3.579253665	0.000344577	0.006522485	569.3099272	1024.77867	787.7775846	1048.790821	1064.539092	1026.660916	927.4912534	916.8051994	1153.259734	800.8461269	985.8053343	992.0885745	732.1399342	547.8528055	706.2324986	651.2150209	Tspo
ENSMUSG00000048450	211.5844015	0.616384422	0.172281628	3.577772209	0.000346535	0.006547893	243.8404652	240.4449954	213.4218158	203.8252235	201.9478353	167.5769047	243.0804144	235.6447099	256.9707225	196.146323	231.2505941	311.4814281	196.0925481	169.040085	166.411106	108.1752526	Msx1
ENSMUSG00000014329	927.8643863	-0.358401488	0.100181822	-3.57751018	0.000346883	0.006547893	783.8476756	851.5322763	967.7214685	859.3194869	963.0577673	899.4639886	779.0528036	932.453481	797.8526464	1044.758653	817.3512377	761.5114135	1001.538108	1087.559101	1138.089613	1160.720461	Bicc1
ENSMUSG00000042444	1505.78498	-0.41394799	0.115798625	-3.574722841	0.000350599	0.006608866	1445.251856	1237.924234	1647.74196	1300.462342	1480.612521	1260.864783	1291.115644	1453.449207	1567.728642	1674.866012	1228.020396	1109.399762	1640.213369	1861.477562	1843.51035	2049.921038	Mindy2
ENSMUSG00000003123	1849.367322	-0.46723101	0.130725631	-3.574134678	0.000351388	0.006614564	1432.693549	2266.902817	1633.095365	2080.356976	1698.797368	1826.184462	1735.434762	2051.765853	1653.73094	1643.360644	1310.75229	1310.649126	2311.876163	2356.378052	2160.909093	2116.989694	Lipe
ENSMUSG00000032898	770.5547934	-0.332315863	0.093022752	-3.572414881	0.000353704	0.006648959	863.3836213	791.683522	761.6229503	750.2299307	799.6728352	712.7065948	715.2940064	638.8180807	781.2738901	682.9550727	766.5159778	574.420296	846.6799739	909.354192	884.0082654	850.2574858	Fbxo21
ENSMUSG00000036078	355.3886787	0.463959844	0.129902763	3.571593352	0.000354816	0.006660642	338.0277693	388.491914	288.7471625	313.8717057	397.8067911	369.4767899	394.5075578	365.4333978	459.0243147	348.5916517	451.5367203	400.4761218	290.4735408	349.2816213	258.9519161	271.5198841	Sigmar1
ENSMUSG00000031505	973.0261899	0.313775512	0.08786729	3.571016141	0.000355599	0.006663109	995.2458471	982.7795445	981.3218783	1050.704673	954.9392613	1060.983897	939.4460279	990.4441713	1081.763848	971.5848951	973.8440966	1254.016139	853.0942162	888.9879167	796.3380242	792.9246019	Naxd
ENSMUSG00000109523	44.85942886	3.802800589	1.064979365	3.570773964	0.000355928	0.006663109	8.372204812	33.59930067	6.277112228	61.24325965	104.525764	107.0069392	8.96608086	4.60243574	67.35119742	116.874752	11.96123763	168.8876574	10.0795235	6.109882589	0.811761493	1.081752526	Gdf1
ENSMUSG00000019647	608.25975	0.45120908	0.126392325	3.569908855	0.000357105	0.006675956	443.7268551	528.1390074	484.3838269	624.8726336	505.3769948	438.1227509	665.482446	783.334563	670.4034574	867.9220715	736.6128837	784.7713902	563.5369956	675.1420261	495.1745105	465.1535864	Sema6a
ENSMUSG00000042302	518.7950904	-0.472177761	0.132368281	-3.567151873	0.000360882	0.006731085	675.009013	520.7891603	532.508354	438.2720769	559.1620967	450.236744	522.0251523	500.7450085	414.4689072	450.2218708	406.6820793	367.1031117	604.77141	638.4827305	539.8213926	680.4223391	Ehbp1
ENSMUSG00000024908	3850.18738	-0.308334494	0.086440025	-3.567033828	0.000361045	0.006731085	3838.655906	3507.976985	4115.693251	3791.340543	3907.030984	3455.516535	3678.085615	3966.379121	3270.159678	4135.333617	3034.167278	3271.566298	4225.152987	4418.463426	4428.970704	4558.505147	Ppp6r3
ENSMUSG00000029761	3458.877834	-0.295293927	0.082801993	-3.566265949	0.000362104	0.006741581	3090.390101	3287.481575	3697.219102	3509.047393	3302.202292	3655.397422	2725.688581	3423.291704	3135.457283	3651.573774	3263.424332	2941.88141	3843.963734	4148.610278	3993.866544	3672.549827	Cald1
ENSMUSG00000026470	586.1192418	0.424041651	0.118968789	3.564310044	0.000364815	0.006782756	536.8676336	545.9886358	569.124842	663.1496709	538.8658319	741.9820781	610.6897297	662.7507466	724.2844154	572.1781338	711.6936387	582.5107227	506.7251359	443.9848015	536.5743466	430.5375055	Stx6
ENSMUSG00000054435	492.2804719	0.610806241	0.171399634	3.563637959	0.00036575	0.006790864	510.7044936	510.2893789	383.9500313	466.9798548	499.2881154	575.4146728	413.4359508	393.0480122	772.984512	505.1021892	643.9132921	703.8671232	394.0177368	353.3548764	385.586709	364.5506014	Gimap4
ENSMUSG00000034118	622.5921931	0.360807148	0.10131214	3.561341671	0.000368965	0.006841197	615.3570537	627.8869312	608.8798861	697.5990044	704.2803904	587.528666	723.263856	576.2249547	652.7885289	702.2648143	740.599963	635.0984962	574.5328395	531.5597852	539.0096311	444.6002884	Tpst1
ENSMUSG00000022914	1352.872716	-0.542075558	0.152230852	-3.560878437	0.000369616	0.006842047	1204.550967	1075.177621	1437.4587	1205.726674	1401.457088	1180.104829	1137.696038	1423.073131	1172.947007	1629.132413	753.5579704	1058.834595	1606.309518	1632.356965	1711.193226	2016.386709	Brwd1
ENSMUSG00000036323	2019.861249	-0.23426986	0.065795168	-3.560593695	0.000370017	0.006842047	2218.634275	1830.111908	2088.186001	2035.381457	1900.745204	1882.71643	1876.899593	1913.692781	1780.143957	1942.153488	1990.549295	1908.329399	2139.607943	2300.370795	2255.885188	2254.372265	Srp72
ENSMUSG00000053063	57.65938843	0.866312237	0.243429549	3.55878011	0.000372581	0.006880098	65.9311129	65.09864504	48.12452708	52.63092626	59.87398132	65.61746269	82.68719015	58.91117747	97.4001932	55.89662053	61.79972773	57.64429026	41.23441431	36.65929553	40.58807463	32.45257579	Clec12a
ENSMUSG00000040957	247.878713	-0.574210747	0.16143881	-3.55683214	0.000375354	0.006921891	252.21267	275.0942742	251.0844891	288.9916315	247.6144312	298.8118301	146.4459874	194.2227882	241.4281385	227.6516909	210.3184282	159.7859274	232.7453608	364.5563278	261.3872006	313.7082327	Cables1
ENSMUSG00000004610	5485.479448	0.269295831	0.075761768	3.554508282	0.000378687	0.00697291	5658.563928	5400.037604	6079.383193	6054.470372	5079.14028	6043.873064	5488.237717	5094.896364	5971.460781	5453.477559	6296.59484	6111.306071	4468.894191	4607.869786	4983.403803	4976.061622	Etfb
ENSMUSG00000039891	17445.14227	-0.339892808	0.095631606	-3.554189064	0.000379147	0.00697291	19899.68431	14800.49194	18602.22209	17283.99618	15163.33947	15323.19179	18095.54364	16830.18701	15037.96813	17957.04342	14005.61249	14640.63842	19631.2465	21236.93357	19729.86308	20884.31428	Txlnb
ENSMUSG00000003438	1618.108122	0.335852189	0.094523068	3.553124097	0.000380685	0.00699174	1581.300184	1892.060619	1613.217843	1750.21753	1531.353183	1934.2009	1826.091802	1650.433456	1648.550078	1402.497024	1794.185644	1877.990299	1438.622899	1243.361107	1316.677141	1388.970244	Timm50
ENSMUSG00000024052	180.2079868	-0.670968522	0.189031244	-3.549511214	0.000385947	0.007078821	160.118417	152.2468311	132.8655422	173.2035937	150.1923599	255.4033548	123.5326696	166.6081738	173.0407688	146.3475156	170.4476362	121.3564006	197.9251887	277.9996578	215.928557	266.1111215	Lpin2
NewGene_822	133.6144206	-0.769269606	0.217007949	-3.544891376	0.000392775	0.007194345	125.5830722	88.19816425	92.06431268	102.3910747	90.3183786	173.6339013	86.67211498	146.3574565	97.4001932	110.7769389	134.5639233	110.2320638	153.0254931	201.6261254	234.5990714	190.3884447	no_name
ENSMUSG00000091971	1280.010299	1.583808156	0.447822028	3.536691044	0.000405173	0.007411455	848.7322629	622.6370405	517.8617588	699.5128563	908.2578522	899.4639886	1179.537749	1470.938463	1828.844053	6105.943566	1353.613391	1136.704952	535.1310658	1105.888749	662.397378	604.6996623	Hspa1a
ENSMUSG00000020440	1489.512995	0.417482645	0.118056313	3.536300893	0.000405772	0.007412434	1367.808961	1622.216235	1315.055012	1753.088307	1642.98264	1866.564439	1553.124451	1537.213537	1571.873331	1271.394042	1550.973812	2030.697103	1152.73096	1119.126828	1245.24213	1232.116128	Arf5
ENSMUSG00000022801	964.7133952	-0.514475212	0.145545973	-3.534795235	0.000408091	0.00744479	886.4071845	1141.326245	1031.538776	728.2206343	759.0803055	1146.791348	615.6708857	902.0774051	926.3380076	999.0250542	815.3576981	731.1723133	1154.563601	1321.771267	1102.372107	1173.701491	Lrch3
ENSMUSG00000041685	1820.339553	-0.275691121	0.078021596	-3.533523227	0.00041006	0.007470679	1859.675994	1960.309198	1763.868536	1713.854344	1907.848896	1598.037591	1580.022694	1653.194918	1608.13936	1786.659253	1657.628181	1851.696412	1900.44834	2102.817924	1940.921729	2240.309482	Fcho2
ENSMUSG00000042073	271.6051531	0.540443928	0.152988609	3.532576262	0.000411532	0.007487449	253.2591956	307.6435967	252.1306745	259.3269276	364.3179541	286.697837	284.9221251	244.8495814	327.4304367	313.021075	257.1666089	371.148325	212.5863138	167.0034574	215.928557	228.2497831	Abhd14b
ENSMUSG00000030842	2409.219782	0.305679923	0.086551809	3.531756606	0.000412809	0.007500653	2677.012489	2609.195692	2711.712483	3009.532056	2535.00348	2547.976551	2488.585554	2417.199251	2510.645405	1945.202394	2453.050483	2774.005056	2008.574137	2075.323453	1940.109967	1844.388058	Lamtor1
ENSMUSG00000021877	2338.211284	0.329954724	0.093442336	3.53110526	0.000413827	0.00750911	2240.611313	2670.094425	2168.742275	2417.194904	2355.381536	2537.881557	2514.487566	2217.45354	2351.074876	2171.837783	2832.819778	2955.028353	2076.381841	1977.565331	1885.721947	2039.103512	Arf4
ENSMUSG00000028037	51.94149041	1.169623419	0.331316775	3.53022698	0.000415203	0.007524037	45.00060087	55.64884173	38.70885874	64.11403744	42.62215619	75.71245695	49.81156033	62.59312607	87.03847052	49.79880738	58.80941832	83.93817705	17.41008604	46.84243318	16.23522985	36.7795859	Ifi44
ENSMUSG00000038459	355.8043463	0.512420213	0.145232724	3.528269646	0.000418286	0.007569804	432.2150734	433.6409742	361.9801385	328.2255947	294.2958404	381.590783	366.613084	464.8460098	365.7688106	319.1188881	424.6239357	418.6795819	267.5655329	238.285421	336.8810194	258.5388538	Abhd17c
ENSMUSG00000063888	1419.561755	0.237404892	0.067330456	3.525965891	0.000421941	0.007625804	1357.343705	1304.072857	1551.492906	1411.46575	1469.449575	1457.717171	1418.633238	1504.076	1483.798688	1455.344738	1638.689555	1544.260197	1263.605719	1311.588129	1241.183322	1300.266537	Rpl7l1
ENSMUSG00000032434	1126.991425	0.328612271	0.093215361	3.525301715	0.000423001	0.007634798	1000.478475	1036.32843	1047.231557	1151.181896	1135.576019	1227.551302	1095.854327	1319.058083	1263.093995	1261.23102	1261.910569	1269.185689	1012.533952	814.6510119	1120.23086	1015.765622	Cmtm6
ENSMUSG00000026617	533.664639	0.418669324	0.118802263	3.524085419	0.000424947	0.007659758	596.5195929	526.0390511	534.6007248	561.7155221	531.7621392	513.8352079	543.9422388	591.8732362	452.8072811	612.8302215	703.7194803	612.8498228	396.7666977	526.4682164	409.9395538	422.9652378	Bpnt1
ENSMUSG00000046997	84.09414002	1.190303588	0.338289428	3.518595289	0.000433838	0.007808594	82.67552252	36.7492351	58.5863808	155.022001	111.6294567	63.59846384	94.64196463	107.6969963	87.03847052	160.5757463	111.6382178	85.96078372	27.48960954	62.11713965	43.8351206	56.25113138	Spsb4
ENSMUSG00000039756	952.2489192	-0.379616662	0.107905176	-3.518057963	0.000434717	0.007808594	1240.132838	817.9329756	851.5948923	978.9352284	823.0135398	864.1315087	904.5779356	845.0072019	900.4337009	894.3459285	855.2284902	773.6470535	1115.161827	1159.859378	1103.183868	1108.79634	Dnttip2
ENSMUSG00000063524	3775.186485	0.217311067	0.061772434	3.517929485	0.000434928	0.007808594	4008.193054	3861.81962	3786.144859	4147.316989	3603.601825	4220.7171	3747.821799	3758.349025	3908.441795	3666.818307	4119.649592	4171.626269	3425.205349	3233.146203	3338.775019	3405.356953	Eno1
ENSMUSG00000001445	1407.159025	0.301325407	0.08568115	3.516822624	0.000436746	0.007830882	1477.694149	1762.913307	1461.520964	1607.635566	1527.29393	1563.714611	1293.108106	1472.779437	1554.258402	1202.285493	1568.915668	1418.858583	1191.216414	1156.804437	1147.830751	1107.714587	Mrpl10
ENSMUSG00000026547	2075.235278	0.443677673	0.126172096	3.516448467	0.000437362	0.007831595	1936.072363	2135.655549	1859.071405	2139.686384	2189.966978	2637.822	1890.84683	2008.502957	2173.889418	1951.300208	2757.065273	2844.79629	1770.330855	1845.184542	1564.264396	1499.309002	Tagln2
ENSMUSG00000048200	487.4053322	-0.354636912	0.100877419	-3.515523271	0.000438888	0.007848593	458.3782135	480.8899908	420.5665193	461.2382992	462.7548387	481.5312262	398.4924827	435.390421	487.000966	399.4067613	483.433354	512.7307923	567.2022769	655.7940645	533.3273006	560.3478087	Cracr2b
ENSMUSG00000051319	1428.684617	0.457930432	0.130342278	3.513291618	0.000442591	0.007904415	1297.691746	1721.964159	1443.735812	1390.413379	1628.775254	1712.111027	1600.943549	1250.942034	1536.643474	1300.866805	1757.305161	1753.599988	1303.923813	826.870777	1158.38365	1174.783244	Mtln
ENSMUSG00000028684	1570.263621	0.262760132	0.074838983	3.511006171	0.000446414	0.007962222	1797.930983	1706.214487	1550.44672	1718.638974	1666.323344	1717.158524	1490.361885	1504.076	1679.635247	1461.442551	1748.334233	1737.419135	1350.656149	1255.580872	1327.23004	1412.7688	Urod
ENSMUSG00000004319	2247.150513	0.326788737	0.093099424	3.510104803	0.00044793	0.007978792	2348.40345	2222.803735	2551.646121	2194.231162	2288.403862	2142.157782	2715.726269	2451.257275	2430.860141	2578.35866	1833.059666	2489.828818	1874.791371	1856.385993	1912.510077	2063.983821	Clcn3
ENSMUSG00000018160	1097.63688	-0.27843612	0.079333758	-3.509680214	0.000448646	0.007981082	1062.223486	955.4801127	1162.311948	1065.058562	1061.494652	997.3854329	993.242513	1104.584578	1027.88289	1162.649707	995.7730323	939.5008009	1193.965374	1306.49656	1227.383377	1306.757052	Med1
ENSMUSG00000066357	408.5017377	0.57783986	0.16466787	3.509123306	0.000449586	0.007984824	285.7014892	409.4914769	454.0444512	332.0532984	422.1623089	372.5052882	495.1269097	632.3746707	566.7862306	478.6783322	430.6045545	340.8092249	352.7833225	273.9264027	315.7752206	373.2046216	Wdr6
NewGene_1389	211.6482446	-0.534670441	0.152377239	-3.508860277	0.000450031	0.007984824	196.7468131	188.9960663	225.9760402	168.418964	243.5551782	191.8048909	155.4120682	170.2901224	180.2939746	243.912526	179.4185644	174.9554775	281.3103377	229.1205971	253.2695857	302.8907074	no_name
ENSMUSG00000002996	4119.227719	-0.274124174	0.078159701	-3.507231627	0.000452795	0.008023383	4328.429888	4202.01254	3953.534518	3794.21132	4394.141341	4208.603107	4113.438652	3506.135547	3225.60427	3738.975762	3775.76401	4354.672173	4637.49713	4490.763703	4511.770376	4672.089162	Hbp1
ENSMUSG00000001173	759.141343	-0.315520761	0.090009081	-3.505432518	0.000455866	0.008067286	684.4277434	719.2350299	736.5145014	665.0635227	799.6728352	628.9181424	769.0904915	742.8331285	768.8398229	757.1451327	646.9036016	639.1437096	835.6841301	919.5373296	895.3729263	937.8794404	Ocrl
ENSMUSG00000044197	2400.644553	-0.293280157	0.083716068	-3.503272014	0.00045958	0.008122432	2562.941198	2625.995343	2144.680011	2487.050497	2196.055857	2280.459203	2009.398344	2478.87189	2129.334011	2248.060448	2128.103527	2276.443814	2799.358572	2412.385309	2658.518888	2972.655943	Gpr146
ENSMUSG00000003444	598.0205755	0.419413756	0.119805697	3.50078309	0.000463893	0.008188017	666.6368082	703.4853577	558.6629883	599.9925594	604.8286926	706.6495982	676.4409893	615.805902	665.2225961	477.66203	760.535359	627.0080695	423.339987	507.1202549	506.5391714	468.398844	Med29
ENSMUSG00000025780	2606.71474	-0.360321979	0.10297437	-3.499142362	0.000466757	0.008227884	2138.051804	2397.100107	2665.680326	1932.033457	2312.75938	2132.062788	2482.608167	2766.06388	2484.741099	3063.134805	2092.219815	2268.353387	3131.066527	3209.724987	3221.069603	3410.765716	Itih5
ENSMUSG00000058258	501.6323264	0.441226966	0.12612086	3.498445577	0.000467979	0.008238727	498.1461863	417.891302	565.9862859	546.4047072	568.2954159	578.4431711	525.0138459	509.94988	599.9437432	426.8469204	648.8971412	543.0698925	430.6705495	348.2633076	398.5748929	419.7199803	Idi1
ENSMUSG00000024790	424.7249163	0.526913112	0.150650386	3.497588872	0.000469484	0.008254542	391.400575	574.3380458	387.0885874	502.3861143	497.2584889	502.7307142	412.4397195	404.093858	511.8691004	382.129624	446.5528713	538.0133758	306.9673066	360.4830727	347.4339188	230.4132881	Sac3d1
ENSMUSG00000021270	2817.462312	0.423565946	0.121144087	3.496381508	0.000471614	0.008273701	2964.807029	2655.394731	2802.73061	2489.921275	2610.09966	3005.279791	2487.589323	3233.671351	3101.263598	4473.762247	2928.509679	2846.818896	2174.428115	2555.96755	2435.284478	2313.868654	Hsp90aa1
ENSMUSG00000025997	383.0852123	0.681735889	0.19498887	3.496281036	0.000471792	0.008273701	352.6791277	466.1902968	363.0263239	466.9798548	383.5994057	268.5268473	438.3417309	463.0050355	460.060487	666.6942376	382.759604	294.2892713	300.5530643	215.8825181	332.0104505	274.7651417	Ikzf2
ENSMUSG00000027552	135.5983524	0.605081535	0.173092878	3.495704405	0.000472812	0.008280915	135.0018026	157.4967219	138.096469	125.3572971	125.8368421	146.3774168	144.453525	141.7550208	156.4620125	119.9236586	182.4088738	188.1024209	100.795235	122.1976518	106.3407555	78.96793443	E2f5
ENSMUSG00000024421	180.82623	-0.71789968	0.205575295	-3.492149576	0.00047915	0.008381114	148.6066354	139.6470934	146.465952	136.8404083	136.9997878	148.3964156	100.6193519	109.5379706	179.2578024	259.1570588	159.4831683	163.8311407	236.4106421	277.9996578	301.1635138	248.8030811	Lama3
ENSMUSG00000034173	723.2222061	0.609703113	0.174609803	3.491803457	0.000479771	0.008381195	455.2386367	910.3310524	720.8217209	897.5965242	642.3767826	971.1384478	754.1470234	688.5243867	960.5316925	676.8572595	801.4029209	972.8738111	615.7672538	447.0397428	556.0566224	500.8514198	Zbed5
ENSMUSG00000021112	1305.943534	-0.407617494	0.116789605	-3.490186413	0.000482684	0.008407494	1033.967294	1251.57395	1090.125157	1013.384562	1366.953438	1337.586739	1223.371922	1083.413373	1172.947007	1475.670782	1223.036547	1144.795379	1522.008048	1524.415706	1448.994264	1982.852381	Pals1
ENSMUSG00000032334	1260.425192	0.320373292	0.091796001	3.490057195	0.000482917	0.008407494	1094.665779	1313.52266	1184.28184	1379.887194	1386.234889	1297.206762	1220.383228	1419.391182	1352.20481	1395.382909	1553.964121	1214.575309	1021.697155	1186.335536	1093.442731	1053.626961	Loxl1
ENSMUSG00000018927	779.8361047	-0.575339443	0.164856632	-3.489938119	0.000483132	0.008407494	684.4277434	698.235467	598.4180324	707.1682638	792.5691425	1218.465807	525.0138459	654.4663623	611.3416381	673.8083529	648.8971412	787.8053003	910.8223962	1156.804437	805.2674007	1003.866345	Ccl6
ENSMUSG00000037533	557.6423523	-0.391567355	0.112220271	-3.489274712	0.000484333	0.008408104	524.3093264	520.7891603	488.5685684	521.5246329	654.5545415	456.2937406	562.8706318	512.7113415	506.6882391	594.536782	453.5302599	439.916952	647.8384649	702.6364977	645.3503866	690.1581119	Rapgef6
ENSMUSG00000024099	10642.94919	0.339043844	0.097168528	3.489235156	0.000484405	0.008408104	11095.26443	11478.36109	11678.5673	13146.24845	10875.75352	12162.44908	10127.68645	9455.243985	11620.67199	8959.72012	11963.23116	13261.22067	8764.603843	8934.684972	8041.309346	8722.170621	Ndufv2
ENSMUSG00000026288	265.4184891	-0.646748484	0.185576474	-3.485077974	0.000491994	0.008528936	264.7709772	171.1464378	260.5001575	289.9485574	307.4884125	356.3532974	198.2500101	223.678377	222.7770376	243.912526	216.2990471	164.8424441	267.5655329	438.8932326	281.6812379	338.5885408	Inpp5d
ENSMUSG00000027822	509.5016458	0.360069085	0.103337015	3.484415373	0.000493213	0.008539189	534.7745824	566.9881988	553.4320614	596.1648556	629.1842105	490.6167211	530.9912331	489.6991628	542.9542685	482.743541	571.1490966	527.9003424	419.6747057	361.5013865	378.2808555	475.9711116	Slc33a1
ENSMUSG00000031827	408.2273922	0.441428171	0.126701484	3.484001587	0.000493977	0.008541521	320.2368341	430.4910398	357.795397	451.6690399	429.2660016	437.1132515	386.5377082	444.5952925	438.3008694	486.8087497	548.2233911	449.018682	381.1892523	301.4208744	323.8928355	345.0790559	Cotl1
ENSMUSG00000022130	246.5024511	0.531400809	0.152607625	3.482137987	0.000497427	0.00859026	236.514786	299.2437716	197.7290352	248.8007423	335.9031833	274.5838439	256.0314201	256.8159143	242.4643107	259.1570588	307.005099	288.2214513	164.9376573	165.9851437	219.175603	191.4701972	Tgds
ENSMUSG00000029718	2718.424475	0.337034769	0.096818798	3.481088119	0.000499381	0.008613058	2382.938795	2565.09661	2501.429223	3083.215353	2870.906663	2992.156299	2772.511448	2712.675625	2931.331346	2586.489077	3411.943033	3323.142768	2235.821576	2523.381509	2413.366917	2188.385361	Pcolce
ENSMUSG00000025736	629.0354933	0.407839635	0.117215442	3.47940194	0.000502534	0.008656455	650.9389242	715.0351173	545.0625785	529.1800404	608.8879456	752.0770724	693.3769198	694.0473096	826.8654699	582.3411557	675.8099258	695.7766965	543.3779486	498.9737448	493.5509875	559.2660562	Jmjd8
ENSMUSG00000018398	1514.147548	-0.245736796	0.070653434	-3.478058797	0.000505059	0.008688935	1425.367869	1432.170191	1426.996847	1594.238603	1463.360696	1456.707672	1257.243783	1460.813104	1454.785864	1548.84454	1406.442191	1488.638513	1689.694667	1828.891522	1693.334474	1598.830234	Septin8
NewGene_9219	2.664754723	-5.558881792	1.598565124	-3.477419661	0.000506265	NA	0	0	3.138556114	2.870777796	2.029626485	0	0	0	0	0	0	0	3.665281272	24.43953036	3.24704597	3.245257579	no_name
ENSMUSG00000032288	1224.295796	0.423475125	0.121792643	3.477017288	0.000507025	0.00871173	1335.366668	1502.518727	1082.801859	1385.62875	1467.419949	1477.90716	1222.375691	1235.293753	1306.61323	942.1121315	1302.778131	1564.486264	967.6342559	820.7608944	1028.501811	946.5334607	Imp3
ENSMUSG00000003346	2347.622079	0.370238521	0.106579377	3.473828899	0.000513088	0.008804773	2168.401046	2688.994032	2228.374841	2452.601164	2724.773557	2951.776322	2627.061692	2412.596815	2866.052493	1954.349114	2282.602847	2601.072185	2042.477989	1908.319995	1894.651324	1757.847856	Abhd17a
ENSMUSG00000027470	24270.83104	-0.394546954	0.113593169	-3.473333463	0.000514036	0.00880992	31926.35653	22846.47448	21509.57123	24303.0479	22503.48366	20677.57674	26212.83551	22228.84414	21256.03791	21525.28042	18954.57456	20164.37726	31483.84981	24409.99926	29308.64869	29022.33853	Mylk2
ENSMUSG00000022789	3025.814585	-0.212353997	0.06117977	-3.470983898	0.000518555	0.008870039	3210.740546	2891.639814	3341.516076	2942.547241	2930.780645	2977.013807	2749.59813	2931.751566	2663.998901	3016.384904	2847.771325	2782.095483	3154.890855	3389.966523	3207.269657	3375.067883	Dnm1l
ENSMUSG00000045975	7537.885683	-0.340960423	0.098235946	-3.470831576	0.000518849	0.008870039	9057.679081	8062.782182	7693.647221	7194.169157	6438.990025	7446.067766	7516.564454	7377.704491	5972.496953	7586.695859	5788.242241	6266.035482	8254.213426	8999.857053	8771.894689	8179.130853	C2cd2
ENSMUSG00000037358	63.19673803	-0.923239559	0.266032101	-3.470406605	0.000519671	0.008872926	39.76797286	31.49934438	66.95586377	43.06166694	54.7999151	34.32298049	35.86432344	48.78581885	48.7000966	82.32047751	42.86110149	68.76862698	102.6278756	103.868004	106.3407555	100.602985	Dipk2b
ENSMUSG00000001020	293.6761579	0.794813141	0.229135878	3.468741561	0.000522902	0.008916893	187.3280827	234.1451265	261.5463428	300.4747427	260.8070034	378.5622848	494.1306785	274.3051701	279.7665124	244.9288281	456.5205694	473.2899622	264.8165719	162.9302024	250.0225397	175.2439093	S100a4
ENSMUSG00000012017	601.5445553	0.397628116	0.114658085	3.467946605	0.000524451	0.008932105	444.7733807	544.9386577	545.0625785	591.380226	629.1842105	561.2816809	727.2487808	729.0258212	618.594844	572.1781338	807.3835397	734.2062233	482.9008076	532.578099	577.1624212	526.8134804	Scarf2
ENSMUSG00000040521	537.1524819	0.454447992	0.13121447	3.463398458	0.000533398	0.009073105	418.6102406	551.2385266	583.7714372	669.8481524	544.9547113	701.6021011	574.8254062	521.9162129	693.1992473	508.1510957	571.1490966	578.4655093	390.3524555	422.6002124	447.2805824	416.4747227	Tsfm
ENSMUSG00000025351	3714.085193	0.335381117	0.096928609	3.460083872	0.000540007	0.009169394	3761.213012	4302.810442	3255.728876	3861.196136	3965.890152	4562.937406	4092.517797	3820.021664	3766.486194	3203.384508	4327.974481	4158.479326	3391.301497	2903.212543	3080.634864	2971.57419	Cd63
ENSMUSG00000046314	618.0126928	-0.37932744	0.109635881	-3.45988409	0.000540408	0.009169394	457.3316879	566.9881988	609.9260715	576.0694111	524.6584465	634.975139	550.9158573	635.1361321	626.8842222	522.3793264	527.2912253	627.0080695	755.0479421	721.9844593	678.6326078	872.9742889	Stxbp6
ENSMUSG00000022770	2753.002021	-0.254739982	0.073648575	-3.45885828	0.00054247	0.009192909	2917.713377	2771.942305	2901.072035	2507.145942	2527.899787	2643.878997	2632.042848	2767.904854	2505.464544	2745.032219	2232.764357	2587.925242	3213.535356	2922.560505	2986.470531	3184.679438	Dlg1
ENSMUSG00000028706	888.9002281	0.268477108	0.077647899	3.45762232	0.000544965	0.009223682	838.2670068	999.5791948	952.0286879	1016.25534	915.3615449	928.739472	892.6231611	945.340301	939.8082471	853.6938408	914.0379085	971.8625078	797.1986768	809.559443	713.538352	734.5099655	Nsun4
ENSMUSG00000019820	2735.071112	-0.449536941	0.13002838	-3.457221732	0.000545776	0.009225915	2214.448173	2105.206182	2702.296814	2285.139126	2313.774193	2102.787304	2204.65966	3053.25587	2691.975552	3561.122879	2240.738515	1971.030206	3461.858162	3740.266458	3538.468346	3574.110347	Utrn
ENSMUSG00000029570	343.7823085	-0.614879353	0.177871732	-3.456869435	0.00054649	0.009226509	267.910554	365.3923948	247.945933	439.2290028	468.8437181	431.0562549	211.2010158	289.0329645	305.6708191	306.9232618	266.1375372	244.7354078	439.8337527	357.4281314	480.5628036	378.6133843	Lfng
ENSMUSG00000051373	4235.628525	0.232094906	0.067152442	3.45623924	0.000547769	0.009236634	4479.129575	4834.099383	4341.669291	4283.200472	4431.689431	4493.281945	4833.713815	4198.341882	4596.460181	3857.883119	4123.636671	4486.141607	3881.532867	3595.665904	3690.267745	3643.342509	Plpp7
ENSMUSG00000017631	1022.746181	-0.412351297	0.119398573	-3.453569729	0.000553219	0.009312625	1061.17696	937.6304842	1013.753625	942.572043	1330.420161	1241.684294	709.3166191	835.8023304	857.9506379	1042.726048	981.8182551	784.7713902	1102.333343	1194.482046	1181.924733	1145.575926	Abr
ENSMUSG00000062234	752.7233942	-0.33482888	0.09695737	-3.453361815	0.000553646	0.009312625	686.5207946	709.7852266	754.2996527	747.3591529	664.7026739	781.3525557	688.3957638	783.334563	683.8736969	799.8298247	613.0134283	612.8498228	842.0983723	972.4896454	816.6320615	887.0370717	Gak
ENSMUSG00000070509	1190.147436	0.427575092	0.123851749	3.452313725	0.000555801	0.009337321	1118.735868	1048.928168	1312.962641	1156.923452	1103.101995	1083.192884	1606.920936	1612.693483	1497.268927	1327.290662	1085.482314	1038.608528	906.2407946	1113.016945	983.854929	1047.136446	Rgma
ENSMUSG00000030168	4993.990899	-0.228958035	0.066340999	-3.451229844	0.000558038	0.009354665	5219.023175	4875.048531	5220.465003	4885.106883	4519.978183	5089.896106	4593.622094	5061.758827	4557.085635	5110.983721	4506.396275	4290.960063	5117.648977	5640.439943	5584.919069	5630.5219	Adipor2
ENSMUSG00000022561	1328.098632	0.295364292	0.085584393	3.451146678	0.00055821	0.009354665	1514.322545	1527.718202	1271.115226	1356.920972	1478.582895	1448.631676	1304.066649	1379.810235	1478.617826	1223.627839	1454.287141	1358.180383	1091.337499	1272.892206	1094.254492	995.2123244	Gpaa1
ENSMUSG00000016262	247.4404153	0.617612769	0.179046575	3.449453128	0.000561723	0.009401946	164.3045194	255.1446894	354.6568409	326.3117428	316.6217317	233.1943674	265.9937322	320.3295275	267.3324452	259.1570588	240.2215223	256.8710478	180.5151027	162.9302024	193.1992352	162.262879	Sertad4
ENSMUSG00000006315	2772.156354	0.410743093	0.119104726	3.448587693	0.000563526	0.009420526	2661.314605	3351.530242	3070.554065	3215.271132	3093.150764	3304.091621	2858.187332	2396.028046	2913.716418	2131.185696	3149.792575	3640.692017	2389.76339	1951.089173	2154.415001	2073.719593	Tmem147
ENSMUSG00000007480	38.03427827	1.486450055	0.431181396	3.447389125	0.000566033	0.009440778	8.372204812	13.6497159	54.40163931	44.9755188	42.62215619	22.20898737	68.73995326	70.8775104	35.22985711	44.71729642	66.78357674	54.61038025	17.41008604	28.51278541	17.04699134	18.38979295	Mc5r
ENSMUSG00000048249	1176.532564	-0.373117831	0.108233419	-3.447344032	0.000566127	0.009440778	1098.851882	1163.375786	1114.18742	886.113413	1232.99809	1100.354374	1055.008848	1156.131858	846.552743	1111.834597	1124.356337	1267.163082	1331.413422	1466.371821	1323.982994	1545.82436	Crebrf
ENSMUSG00000026664	7560.785083	0.349939413	0.101537564	3.446403467	0.000568101	0.009462092	8055.107555	7509.443699	8353.79019	9277.396911	7779.558318	9073.380841	6887.942563	7240.551906	8201.303502	6958.621105	8349.940632	8925.763261	5449.356932	7300.29138	5279.696748	6330.415785	Phyh
ENSMUSG00000032285	3940.81589	0.435650922	0.126435336	3.445642138	0.000569704	0.009477173	3675.397913	2508.39779	3963.996372	4097.556841	4077.519609	4073.330184	3940.094422	4625.447919	4485.589748	5665.884717	4506.396275	4009.817735	2884.576361	3637.416768	3528.727208	3372.904378	Dnaja4
ENSMUSG00000062232	1119.124832	-0.407429212	0.118330234	-3.443153949	0.000574972	0.009553109	1139.66638	957.580069	1188.466582	1252.616045	1278.664686	1175.057332	863.7324562	1152.449909	977.1104488	1163.666009	873.1703466	761.5114135	1157.312562	1385.925034	1290.700773	1288.367259	Rapgef2
ENSMUSG00000058624	911.0455577	-0.402432853	0.116947109	-3.441152646	0.000579242	0.0096123	680.241641	776.9838279	943.659205	793.2915976	843.3098047	899.4639886	682.4183765	967.4319926	886.9634614	1044.758653	758.5418194	783.7600869	1116.078147	1127.273338	1093.442731	1179.110254	Gda
ENSMUSG00000031730	509.3647162	0.338996725	0.098587695	3.438529785	0.000584882	0.009694066	484.5413535	571.1881113	567.0324713	595.2079297	525.6732597	567.3386774	516.047765	531.1210844	592.6905373	455.3033818	537.2589233	537.0020724	416.0094244	456.2045666	426.1747836	371.0411166	Dhodh
ENSMUSG00000000276	544.8089517	-0.374527555	0.108974411	-3.436839455	0.000588544	0.009742882	477.2156743	490.3397941	569.124842	454.5398177	534.8065789	500.7117153	479.1872104	462.0845483	459.0243147	508.1510957	486.4236634	657.3471697	651.5037462	633.3911617	654.279763	698.8121321	Dgke
ENSMUSG00000021591	796.9263935	0.365001273	0.106213715	3.436479675	0.000589327	0.009743963	737.8005491	878.8317081	925.8740536	862.1902647	765.169185	961.0434536	779.0528036	742.8331285	829.9739867	751.0473195	897.0928219	1020.405068	637.7589414	674.1237123	616.9387344	670.6865664	Glrx
ENSMUSG00000071014	2587.170482	0.459869754	0.133977433	3.432441883	0.000598172	0.009878198	1981.072964	3106.885334	2884.333069	3130.104724	2678.092147	3258.664147	2669.899634	2370.254406	3052.563502	2491.972974	2699.252624	3120.882101	2238.570537	1476.554959	2005.050887	2230.57371	Ndufb6
ENSMUSG00000036862	377.4769094	0.540983926	0.157647938	3.431595324	0.000600042	0.009891623	300.3528476	355.9425914	438.3516706	279.4223721	377.5105263	387.6477796	447.3078118	497.0630599	411.3603904	596.5693864	334.9146535	387.3291784	321.6284317	329.9336598	283.3047609	290.9914296	Dchs1
ENSMUSG00000028259	62.65748119	-0.971911176	0.283239158	-3.43141528	0.000600441	0.009891623	57.55890809	28.34940994	85.78720045	38.27703728	54.7999151	46.4369736	48.81532913	54.30874173	45.59157979	67.07594464	34.88694307	48.54256022	87.05043022	118.1243967	75.49381881	111.4205102	Fhl5
ENSMUSG00000020321	25096.1699	0.286503162	0.083565319	3.428493607	0.000606941	0.009986601	24370.44168	23988.8507	27452.95033	30077.13897	25607.79737	29673.22613	23716.28011	23606.8134	26844.11495	25087.4196	28466.74878	27695.55321	19345.35456	21664.62535	20758.36489	23183.03839	Mdh1
ENSMUSG00000032528	207.8505093	-0.595270319	0.173649768	-3.42799374	0.000608059	0.00999291	221.8634275	129.1473119	224.9298548	137.7973342	185.7108234	181.7098967	192.2726229	169.3696352	202.0535923	226.6353887	156.4928589	170.9102641	269.3981735	288.1827954	240.2814018	328.852768	Vipr1
ENSMUSG00000030170	77.8174216	0.838318244	0.244687266	3.426080385	0.000612359	0.010051417	69.0706897	64.0486669	71.14060525	61.24325965	85.24431238	86.81695064	87.66834618	74.55945899	142.991773	104.6791257	94.6931312	83.93817705	48.56497686	34.622668	66.56444239	69.23216169	Wnt5b
ENSMUSG00000028992	685.9103573	-0.272014417	0.079433584	-3.424425832	0.0006161	0.010100621	704.3117298	678.2858822	722.9140916	730.1344861	681.9544991	669.2981195	572.8329438	610.2829791	642.4268062	648.4007982	671.8228466	614.8724295	769.7090672	836.0356009	728.9618203	692.3216169	Nmnat1
ENSMUSG00000026655	263.5603702	0.493738592	0.144376564	3.419797363	0.000626678	0.010261663	275.2362332	192.1460007	251.0844891	248.8007423	250.6588709	199.8808864	290.8995123	333.2163476	254.8983779	302.8580531	314.9792575	402.4987285	240.9922437	209.7726356	211.0579881	237.9855558	Fam107b
ENSMUSG00000039096	331.3215744	-0.382986765	0.112009903	-3.419222375	0.000628004	0.010270998	293.0271684	306.5936186	297.1166455	348.3210393	302.4143463	308.9068244	247.0653392	350.7056034	300.4899577	341.4775363	277.102005	325.6396748	411.4278228	405.2888784	392.8925624	392.6761671	Rsad1
ENSMUSG00000028967	2710.466081	0.532170905	0.155780479	3.416159132	0.000635111	0.010374755	1790.605304	2333.05144	1386.195617	2335.8562	1706.915874	2124.996292	2552.344351	3839.351894	3189.338241	4335.545149	3903.350545	3869.246571	1926.105309	2689.366653	2370.343558	3014.844291	Errfi1
ENSMUSG00000024939	204.2015475	0.948675705	0.277855223	3.41428063	0.000639507	0.010432674	151.7462122	241.4949735	235.3917086	67.94174117	295.3106536	255.4033548	304.8467492	203.4276597	191.6918696	209.3582514	305.0115594	287.210148	156.6907744	112.0145141	127.4465543	122.2380355	Fam89b
ENSMUSG00000035268	2208.056301	0.372628526	0.109155567	3.413738183	0.000640781	0.010432674	2471.893471	2096.806357	2157.234236	2499.490534	2432.507343	2453.083605	2301.294087	2285.569589	2315.845019	1769.382115	2625.491659	2708.270339	1715.351635	2129.294082	1766.393008	1600.993739	Pkig
ENSMUSG00000025503	2972.292896	0.280546277	0.082183371	3.413662318	0.00064096	0.010432674	2735.617922	3549.976111	2939.780893	3216.228057	3048.498981	3328.319608	3051.456186	2984.219334	3080.540153	2829.385301	3227.540619	3382.809665	2719.638704	2251.491734	2656.083604	2555.099468	Taldo1
ENSMUSG00000043518	833.0125972	0.364371217	0.106808991	3.411428337	0.000646235	0.010505955	947.1056694	894.5813803	768.9462479	841.1378942	936.672623	884.3214972	896.608086	977.5573512	808.2143691	780.5200831	958.8925496	885.901724	663.4159103	808.5411293	724.0912514	551.6937885	Rai2
ENSMUSG00000020589	410.2709504	-0.419681051	0.12304233	-3.410867229	0.000647566	0.01051502	363.1443837	410.541455	321.178909	414.3489286	487.1103565	339.1918071	331.7449918	375.5587564	356.4432602	428.8795248	409.6723887	332.7187982	481.068167	505.0836273	486.2451341	521.4047178	Cyria
ENSMUSG00000022052	2918.602651	0.193779647	0.056819017	3.410471653	0.000648506	0.010516283	3169.926047	3039.686732	2741.005673	3166.467909	2838.43264	2968.937812	2985.704926	2970.412027	2983.13996	2951.341564	3094.970235	3191.673335	2609.680266	2723.989321	2616.307291	2645.96668	Ppp2r2a
ENSMUSG00000016344	944.4634113	0.384457563	0.112738081	3.410183665	0.000649191	0.010516283	1001.525001	1047.87819	878.7957119	1097.594044	900.1393462	1047.860404	961.3631144	1016.217811	1160.51294	767.3081546	950.9183912	1192.326635	830.1862082	730.1309694	747.6323347	781.0253241	Ppdpf
ENSMUSG00000006386	2168.134499	0.313259579	0.091871849	3.409745023	0.000650236	0.010516446	1661.882655	1907.810291	2085.047445	2332.028496	2214.322495	2071.492822	2194.697348	2221.135488	2624.624355	2584.456473	2338.421956	2626.354769	2052.557513	2007.09643	1852.439726	1915.783724	Tek
NewGene_2888	12.67736681	2.079749175	0.609948696	3.409711648	0.000650316	NA	11.51178162	12.59973775	10.46185371	3.827703728	8.118505941	16.15199082	11.95477448	5.522922888	32.12134031	12.1956263	29.90309406	29.3277968	4.581601591	5.091568824	4.058807463	5.408762632	no_name
ENSMUSG00000026586	3153.801254	0.205635982	0.06031718	3.409243969	0.000651432	0.010516446	3223.298853	3070.136098	3142.740856	3096.612316	2944.98803	2870.006868	3196.905942	3382.790269	3350.981115	3289.770194	3747.854456	3379.775755	2862.584674	2828.875639	2945.070695	3128.428307	Prrx1
ENSMUSG00000021559	420.9342189	-0.506192623	0.148478162	-3.409205887	0.000651523	0.010516446	291.9806428	314.9934438	428.9360023	383.7272987	371.4216468	283.6693387	460.2588175	429.8674981	297.3814409	464.4501015	427.6142451	313.5040348	563.5369956	567.200767	534.9508236	601.4544047	Dapk1
ENSMUSG00000036833	1537.45801	-0.348105428	0.102133809	-3.408327102	0.000653625	0.01053786	1912.002274	1521.418333	1451.05911	1650.697233	1529.323557	1440.555681	1650.755109	1395.458516	1295.215335	1393.350305	1151.269121	1278.287419	1669.53562	1887.95372	1624.334747	1748.112083	Pnpla7
ENSMUSG00000048368	167.2684866	-0.690262641	0.202609443	-3.406863132	0.000657141	0.01058199	177.9093523	178.4962848	143.3273959	125.3572971	135.9849745	136.2824225	123.5326696	174.8925581	167.8599074	80.28787313	162.4734777	147.6502873	171.3518995	234.2121659	254.8931087	261.7841114	Omd
ENSMUSG00000020288	956.6462426	0.388787819	0.114238219	3.403307769	0.000665752	0.010699742	874.8954029	1183.32537	893.4423071	1035.393858	942.7615024	1118.525364	852.7739129	954.5451725	1096.27026	897.3948351	1195.126993	1138.727559	848.5126146	753.552186	760.6205186	760.4720261	Ahsa2
ENSMUSG00000025384	737.7810735	-0.401226154	0.117912613	-3.402741614	0.000667133	0.010699742	902.1050685	747.5844398	765.8076918	632.5280411	588.5916807	646.0796327	599.7311864	742.8331285	691.1269028	727.6723691	627.9649753	609.8159128	821.023005	984.7094106	822.314392	894.6093394	Faap100
ENSMUSG00000094686	699.5953143	0.680862992	0.200094393	3.402709	0.000667213	0.010699742	710.5908835	1033.178496	895.5346779	569.3709295	562.2065364	606.709155	667.4749084	624.0902864	712.8865204	739.8679954	1320.719988	749.3757734	566.2859566	412.4170747	525.2096857	497.6061622	Ccl21a
ENSMUSG00000024875	1190.738934	0.348538978	0.102442704	3.402282118	0.000668256	0.010699742	1373.041589	1220.074605	1331.793978	1425.819639	1320.272029	1347.681734	1034.087992	1086.174835	1276.564234	1049.840164	1364.577859	1429.98292	1002.454428	1029.515216	855.5966132	904.3451121	Yif1a
ENSMUSG00000025161	11564.58251	-0.234685007	0.068979808	-3.40222761	0.000668389	0.010699742	12192.02326	11809.10421	12074.02537	11403.68633	10560.1466	11633.47139	11157.78951	12246.16102	10253.96076	11047.20482	10164.06167	9777.280671	13320.54846	12592.46802	11871.20007	12930.18795	Slc16a3
ENSMUSG00000019158	1006.513181	0.493375004	0.145032855	3.401815433	0.000669398	0.010703285	842.4531093	1263.123709	988.6451759	1149.268044	1144.709338	1353.73873	1093.861865	930.6125067	1018.557339	822.1884729	1119.372488	1369.30472	847.5962942	601.823435	763.8675645	795.088107	Tmem160
ENSMUSG00000025939	484.256482	0.35472142	0.104289679	3.401308975	0.00067064	0.010707604	502.3322887	570.1381332	446.7211536	466.0229289	512.4806875	573.395674	535.9723892	453.800164	491.1456551	519.3304198	495.3945916	578.4655093	432.5031901	381.8676618	374.2220481	414.3112176	Ube2w
ENSMUSG00000031529	1208.241502	-0.330898923	0.097300007	-3.400810871	0.000671863	0.010707604	1228.621056	1064.67784	1051.416298	1014.341488	1143.694524	1093.287878	1163.598049	1172.700627	1048.606335	1445.181716	1035.643824	1061.868505	1342.409266	1406.291309	1579.687865	1479.837456	Tnks
ENSMUSG00000026158	497.094195	-0.436654341	0.128399721	-3.400742124	0.000672032	0.010707604	557.7981456	486.1398815	398.5966265	402.8658174	589.606494	396.7332744	408.4547947	423.4240881	413.4327349	457.3359862	487.4204332	502.617759	557.1227534	652.7391232	643.7268636	575.4923441	Ogfrl1
ENSMUSG00000011305	1093.265146	-0.460517508	0.135496747	-3.398734789	0.000676983	0.010773864	939.7799902	965.9798942	917.5045707	1033.480007	994.5169778	1018.584921	896.608086	1273.033726	780.2377178	1055.937977	1073.521077	981.9755411	1117.910788	1777.975833	1522.86456	1142.330668	Plin5
ENSMUSG00000037112	512.3374294	-0.741507635	0.218213475	-3.398083613	0.000678597	0.010786911	460.4712647	348.5927444	585.863808	409.5642989	321.6957979	386.6382802	451.2927366	619.4878506	423.7944576	654.4986113	287.069703	251.8145311	684.4912776	755.5888135	787.4086478	769.1260463	Sik2
ENSMUSG00000060152	775.368708	0.391114281	0.115215693	3.39462683	0.000687222	0.010911255	723.1491907	801.1333253	801.3779944	1008.599932	763.1395585	946.9104616	852.7739129	727.1848469	742.9355162	691.0854902	929.9862253	936.4668909	610.2693319	608.9516314	619.3740188	642.5610007	Pop5
ENSMUSG00000060206	517.0639433	0.63468684	0.187034931	3.393413397	0.000690274	0.010936292	510.7044936	432.5909961	613.0646276	401.9088914	492.1844227	374.5242871	709.3166191	694.9677968	532.5925458	900.4437416	581.1167946	393.3969985	333.5405958	421.5818986	492.739226	388.349157	Zfp462
ENSMUSG00000015127	427.7422939	-0.451613235	0.133087332	-3.393360056	0.000690408	0.010936292	412.331087	383.2420232	427.8898169	304.3024464	473.9177843	410.8662664	360.6356968	413.2987295	462.1328315	367.9013933	397.711151	315.5266414	512.2230578	484.7173521	491.9274645	625.2529603	Unkl
ENSMUSG00000022346	237.836666	-0.657241133	0.193752376	-3.392170695	0.000693412	0.010966254	286.7480148	193.1959788	138.096469	186.6005567	210.0663412	167.5769047	227.1407151	181.3359682	270.440962	216.4723668	176.428255	207.3171843	323.4610723	434.8199776	340.1280654	245.5578235	Myc
ENSMUSG00000025477	4906.301562	0.164356078	0.048454422	3.391972708	0.000693914	0.010966254	5456.584487	5170.09239	5224.649744	5319.551256	5197.873429	4904.148212	4889.502762	4824.273143	5054.448324	4781.701811	5230.051152	4832.007349	4402.002808	4547.789274	4344.547508	4321.601343	Inpp5a
ENSMUSG00000053716	987.5652343	-0.34597175	0.102023496	-3.391098767	0.00069613	0.010988507	887.4537101	872.5318392	863.1029314	863.1471907	770.2432512	896.4354903	896.608086	1065.924117	1091.089398	923.8186921	782.4642946	1003.212911	1167.392085	1443.968919	1122.666144	1150.984688	Dusp7
ENSMUSG00000022803	2178.138603	0.315265372	0.092981843	3.390612195	0.000697367	0.010995262	2576.546031	2397.100107	2222.097729	2277.483718	1990.048769	2076.540319	2570.276513	2455.859711	2242.276788	2162.691063	2197.877414	2248.12732	1984.749809	1532.562216	2029.403731	1886.576406	Popdc2
ENSMUSG00000078812	10872.46294	0.218478671	0.064495526	3.387501171	0.000705324	0.011107834	11693.87707	11883.65265	11172.21358	12140.5193	11740.3744	11223.61462	11475.58727	10484.34862	10824.89168	9561.371017	11957.25055	11880.79161	9823.87013	9423.47558	9486.244802	9187.324207	Eif5a
ENSMUSG00000002032	371.3631769	0.466777051	0.137808695	3.387137878	0.000706259	0.01110968	277.3292844	396.8917391	388.1347728	450.712114	372.4364601	412.8852652	406.4623323	449.1977282	449.6987643	357.7383714	394.7208416	398.4535151	247.4064859	319.7505222	269.5048155	350.4878186	Tmem25
ENSMUSG00000029392	7264.565489	-0.310536603	0.091702795	-3.386337397	0.000708322	0.01112926	8526.044076	6859.507227	7369.329756	7379.812788	6420.723386	6105.452529	7073.241567	7302.224545	6124.814276	6658.811959	6493.955261	6619.99165	7903.262744	9648.522922	7876.521763	7870.831383	Rilpl1
ENSMUSG00000025981	841.3131205	0.510330639	0.150721679	3.385913974	0.000709416	0.011133574	956.5243998	895.6313584	711.4060525	532.0508182	860.5616298	865.1410081	821.8907455	925.0895838	1112.849016	761.2103414	1114.388639	1149.851895	607.5203709	698.5632427	735.4559123	712.8749149	Coq10b
ENSMUSG00000066279	130.7462762	0.679328068	0.200669064	3.385315368	0.000710965	0.011145015	166.3975706	119.6975086	165.2972887	187.5574827	125.8368421	195.8428887	147.4422186	124.265765	132.6300503	119.9236586	108.6479084	164.8424441	72.38930513	88.59329754	66.56444239	106.0117476	Chrna10
ENSMUSG00000045205	1046.329402	-0.307914581	0.090969192	-3.384822659	0.000712243	0.011152176	932.454311	1062.577884	1161.265762	921.5196725	1031.050255	924.7014742	948.4121087	1051.196323	890.0719783	1088.459647	982.8150249	905.1164875	1257.191476	1086.540787	1219.265762	1278.631486	Dpy19l4
ENSMUSG00000020029	10877.01354	0.25020971	0.073930441	3.384393582	0.000713357	0.011156767	11183.17258	11329.26419	10723.40006	9863.035581	10552.0281	10351.40711	12131.1074	10961.16096	11877.64271	11783.00761	10236.82587	13521.12563	9808.292685	9429.585462	10663.29897	9617.861713	Nudt4
ENSMUSG00000051627	276.5064421	-0.544860166	0.161025186	-3.38369531	0.000715173	0.011172321	311.8646293	256.1946676	256.315416	292.8193352	168.4589983	263.4793502	212.197247	281.6690673	243.500483	291.678729	202.3442698	225.5206444	317.9631504	338.0801699	349.8692033	412.1477126	H1f4
ENSMUSG00000074406	432.6226576	-0.390900847	0.115583509	-3.381977678	0.00071966	0.011229504	442.6803295	374.8421981	375.5805483	377.0288172	335.9031833	354.3342985	372.5904713	457.4821126	444.517903	463.4337993	383.7563738	364.0692017	510.3904172	612.0065727	472.4451887	580.9011067	Zfp628
ENSMUSG00000075702	538.7214484	0.469757362	0.139002194	3.37949602	0.000726189	0.011318382	527.4489032	603.7374339	439.397856	554.0601146	450.5770797	620.842147	493.1344473	622.2493121	680.7651801	465.4664037	668.8325372	731.1723133	449.9132762	411.398761	470.0099042	430.5375055	Selenom
ENSMUSG00000035505	288.4223626	0.494015705	0.146224724	3.378469057	0.000728906	0.011347728	290.9341172	358.0425477	264.684899	286.1208537	326.7698641	370.4862894	329.7525294	295.4763745	335.7198148	247.9777347	276.1052352	360.0239883	268.4818532	192.4613015	206.1874191	205.53298	Cox18
ENSMUSG00000030074	150.7558341	0.64429253	0.190747034	3.377732879	0.00073086	0.01136513	143.3740074	143.847006	173.6667716	123.4434452	83.2146859	122.1494306	215.1859406	186.8588911	151.2811511	213.4234602	196.363651	174.9554775	117.2890007	126.2709068	144.4935457	96.27597486	Gxylt2
ENSMUSG00000020682	221.5841597	-0.745702205	0.221051661	-3.373429548	0.00074238	0.011531077	199.8863899	191.0960225	202.959962	111.0034081	175.562691	109.025938	235.1105648	256.8159143	176.1492856	263.2222676	130.5768441	144.6163773	326.2100332	379.8310343	323.0810741	320.1987478	Mmp28
ENSMUSG00000024909	447.9103178	0.44918323	0.13320299	3.372170772	0.000745782	0.011566688	398.7262542	418.9412802	354.6568409	433.4874472	461.7400254	456.2937406	503.0967594	467.6074712	459.0243147	418.7165029	660.8583788	610.8272161	350.9506818	379.8310343	426.1747836	365.6323539	Efemp2
ENSMUSG00000030878	273.0997731	0.482442538	0.14307516	3.371951761	0.000746375	0.011566688	295.1202196	261.4445583	303.3937577	248.8007423	322.7106112	351.3058003	287.9108187	300.0788103	279.7665124	290.6624268	235.2376733	356.9900783	236.4106421	224.0290283	174.5287209	201.2059699	Cdr2
ENSMUSG00000011752	1004.836419	0.328115319	0.097329034	3.371196704	0.000748424	0.011585228	1123.968496	1103.527031	959.3519855	1072.71397	1021.916935	1187.171325	976.3065825	925.0895838	1168.802318	1121.997619	1175.191597	909.1617008	840.2657317	904.2626232	823.937915	763.7172837	Pgam1
ENSMUSG00000020496	3879.070697	0.213954108	0.063503109	3.36919107	0.000753891	0.011656586	4106.56646	4272.361075	4015.259455	4493.724177	4102.88994	4164.185132	4109.453727	4028.972247	4097.025148	3456.443753	4003.027525	3744.85626	3447.197037	3426.625819	3467.033335	3129.510059	Rnf187
ENSMUSG00000039713	580.4217917	-0.369725099	0.109767144	-3.36826747	0.000756422	0.011682418	526.4023776	476.6900782	530.4159833	585.6386704	464.7844651	618.8231482	515.0515338	574.3839804	605.1246045	627.0584521	458.514109	488.4595122	680.8259964	731.1492831	714.3501135	689.0763594	Plekhg5
ENSMUSG00000033684	989.8226297	-0.462102263	0.137262334	-3.366562768	0.000761113	0.011741522	1018.26941	851.5322763	822.3017019	768.4115234	849.3986841	1059.974397	720.2751624	911.2822766	799.9249909	1160.617103	1118.375718	745.3305601	1129.822952	1333.991032	1212.77167	1334.882618	Qsox1
ENSMUSG00000030674	81.38837716	0.863867739	0.256695248	3.365343719	0.000764484	0.011780155	93.14077854	120.7474868	102.5261664	125.3572971	87.27393887	73.6934581	88.66457739	81.92335617	81.85760918	73.17375779	53.82556931	132.4807373	43.06705495	60.08051212	45.45864359	38.94309095	Qprt
ENSMUSG00000073676	1560.405157	0.323445358	0.096149443	3.363985776	0.000768255	0.011824863	1442.112279	1656.865514	1642.511033	1612.420195	1535.412436	1951.362391	1393.727458	1640.308098	1818.48233	1540.714122	1662.61203	1813.266885	1429.459696	1188.372164	1328.853563	1310.00231	Hspe1
ENSMUSG00000027447	16019.49377	0.366295831	0.108977621	3.361202302	0.00077604	0.01193117	15174.62122	18938.45582	15159.22603	18412.21186	19405.25883	19363.20849	16111.05107	15592.1318	16683.40969	12410.06606	18774.15922	19203.63908	13764.96382	12026.28556	12174.79887	13118.41289	Cst3
ENSMUSG00000024339	697.6251359	0.36011564	0.10714981	3.360861212	0.000776999	0.011932415	564.0772992	669.8860571	627.7112228	646.88193	618.0212648	782.3620552	830.8568263	868.9398677	682.8375246	843.5308189	774.4901362	771.6244468	634.0936601	549.889433	579.5977057	717.201925	Tap2
ENSMUSG00000024483	1481.479584	-0.348958712	0.103900909	-3.358572283	0.000783462	0.012018099	1429.553972	1237.924234	1400.842212	1292.806934	1360.864558	1160.92434	1483.388267	1582.317407	1284.853612	1735.844143	1153.262661	1315.705643	1764.832933	1967.382194	1775.322384	1757.847856	Ankhd1
ENSMUSG00000026656	383.5055324	-0.487472831	0.145181331	-3.357682624	0.000785988	0.012037647	372.5631142	482.9899471	353.6106555	344.4933355	406.9401103	530.9966981	307.8354429	335.0573219	294.2729241	328.2656078	313.9824877	303.3910014	338.1221974	533.5964128	417.2454072	472.7258541	Fcgr2b
ENSMUSG00000038705	462.477535	-0.379717357	0.113095273	-3.357499796	0.000786508	0.012037647	444.7733807	458.8404497	404.8737387	394.253484	470.8733446	428.0277566	402.4774075	469.4484455	410.3242181	517.2978155	366.8112872	401.4874252	526.8841829	554.9810018	502.4803639	645.8062583	Gmeb2
ENSMUSG00000053702	64.44558657	-0.908659263	0.270712248	-3.356550245	0.000789214	0.012057667	40.81449846	48.29899471	59.63256617	63.15711151	43.63696943	38.36097819	39.84924827	66.27507466	46.62775206	91.46719723	35.88371288	47.53125688	100.795235	88.59329754	125.0112699	95.19422233	Nebl
NewGene_9015	194.874993	-0.921605058	0.274579916	-3.356418315	0.00078959	0.012057667	187.3280827	194.245957	138.096469	80.38177829	148.1627334	135.2729231	124.5289008	277.0666316	105.6895713	164.640955	157.4896287	157.7633207	419.6747057	391.0324857	251.6460627	184.979682	no_name
ENSMUSG00000024181	1523.525525	0.279234823	0.083222895	3.355264468	0.000792891	0.012094486	1580.253658	1608.566519	1704.23597	1844.953197	1619.641935	1644.474565	1525.229977	1361.400492	1644.405389	1368.959052	1672.579728	1707.080034	1304.840133	1238.269538	1354.01817	1197.500047	Mrpl28
ENSMUSG00000036052	7831.140884	-0.306408805	0.091430963	-3.351258656	0.000804451	0.012247713	8473.717796	7844.386728	6446.594258	6659.247561	7381.751527	7426.887277	7994.755433	7246.074829	7227.30157	8466.813557	6409.229827	7088.225096	8552.933849	10090.4711	8435.825431	9554.038314	Dnajb5
ENSMUSG00000026786	182.1338913	-0.58646224	0.175030866	-3.350621831	0.000806303	0.012247713	167.4440962	227.8452576	180.9900692	196.1698161	129.8960951	188.7763927	139.4723689	127.0272264	148.1726343	210.3745536	158.4863985	127.4242206	205.2557513	255.596755	217.55208	233.6585457	Apbb1ip
ENSMUSG00000054720	1545.77914	-0.473056426	0.141197559	-3.350315892	0.000807194	0.012247713	1386.646422	1657.915492	1408.16551	1553.090788	1831.737903	1883.725929	866.7211498	1286.841033	1486.907205	1449.246925	1336.668305	1369.30472	1453.284025	2154.751926	1626.770031	1980.688876	Lrrc8c
ENSMUSG00000035354	679.6087994	-0.292627693	0.08734372	-3.350300339	0.00080724	0.012247713	679.1951154	689.8356418	736.5145014	667.9343005	655.5693548	666.2696212	623.6407354	663.6712337	570.9309197	725.6397647	603.0457303	544.0811958	797.1986768	750.4972447	740.3264812	759.3902736	Uvrag
ENSMUSG00000024160	1293.915202	0.355735912	0.106182509	3.350230802	0.000807443	0.012247713	1391.87905	1286.223229	1425.950661	1498.54601	1461.331069	1358.786227	1243.296546	1316.296622	1624.718116	1090.492251	1417.406659	1383.462966	1149.065679	877.7864653	1171.371834	1006.02985	Spsb3
ENSMUSG00000027368	55.55758734	1.50130247	0.448260347	3.349175272	0.000810525	0.012280765	10.46525602	51.44892915	39.75504411	26.7939261	84.22949914	65.61746269	50.80779154	88.36676621	67.35119742	141.2660046	51.83202971	95.06251377	42.15073463	14.25639271	38.96455164	20.553298	Dusp2
ENSMUSG00000006289	1255.050214	0.344114068	0.102779449	3.348082427	0.000813728	0.012315566	1276.761234	1388.071109	1325.516865	1083.240155	1228.938837	1456.707672	1447.523943	1176.382575	1295.215335	1147.405174	1447.309753	1565.497567	1105.998624	1103.852121	1054.478179	977.9042839	Osgep
ENSMUSG00000053004	41.13715238	1.187905757	0.354858314	3.347549454	0.000815294	0.012321258	18.83746083	46.19903842	37.66267337	33.49240762	50.74066213	56.53196786	35.86432344	50.62679314	62.17033608	66.05964245	63.79326733	42.47474019	17.41008604	12.21976518	31.65869821	32.45257579	Hrh1
ENSMUSG00000027203	240.4348282	0.57620615	0.172138634	3.347337758	0.000815917	0.012321258	306.6320013	215.2455199	230.1607817	242.1022608	249.6440577	269.5363468	337.7223791	256.8159143	261.1154115	164.640955	296.0406312	296.311878	166.7702979	160.8935748	196.4462812	196.8789598	Dut
ENSMUSG00000018293	5188.854114	0.416610313	0.124485311	3.346662423	0.000817907	0.012334141	5767.40259	6588.612865	4512.197507	5223.858663	5154.236459	6316.437909	5418.501533	4576.6621	5599.474937	4276.599622	6088.269951	7025.524289	4286.546448	4354.309658	4039.325187	3793.70611	Pfn1
ENSMUSG00000039852	4037.671445	-0.311445532	0.093067921	-3.346432691	0.000818586	0.012334141	4149.47401	3751.571915	4046.645016	4106.169174	3956.756833	3692.7489	4167.235137	4199.262369	3601.734804	4158.708568	3005.260953	3249.317625	4314.952378	4967.334545	4616.487608	4619.083288	Rere
ENSMUSG00000015957	353.1798615	0.487730453	0.145784051	3.34556799	0.000821142	0.012358964	240.7008884	328.6431597	460.3215634	336.8379281	441.4437606	344.2393043	395.503789	402.2528837	414.4689072	367.9013933	379.7692946	411.6004585	288.6409002	290.219423	283.3047609	265.029369	Wnt11
ENSMUSG00000014164	73.87830195	-0.68220592	0.20394213	-3.345095594	0.000822542	0.012366339	35.58187045	55.64884173	42.89360023	57.41555592	71.03692699	48.45597245	78.70226532	78.24140758	68.38736969	67.07594464	68.77711634	59.66689694	104.4605163	103.868004	125.0112699	116.8292729	Klhl3
ENSMUSG00000019907	1515.782654	-0.286290947	0.08560117	-3.344474675	0.000824386	0.012380358	1520.601699	1419.570453	1512.784047	1351.179416	1558.753141	1518.287137	1347.900823	1369.684876	1413.338974	1708.403984	1410.42927	1227.722252	1697.941549	1694.474105	1633.264123	1868.186613	Ppp1r12a
ENSMUSG00000024589	1025.015634	-0.309867786	0.092698615	-3.342744493	0.000829542	0.012431697	941.8730414	1057.327993	1002.245586	993.2891174	1158.916723	1010.508925	906.570398	1096.300193	898.3613564	840.4819124	982.8150249	877.8112973	1202.212257	1238.269538	1006.584251	1186.682522	Nedd4l
ENSMUSG00000020023	1678.623928	-0.283808268	0.084908585	-3.342515597	0.000830227	0.012431697	1638.859092	1478.369229	1720.974936	1627.73101	1627.760441	1635.38907	1579.026463	1502.235026	1749.058788	1816.132016	1453.290371	1355.146473	1787.740941	1898.136858	1929.557068	2058.575058	Tmcc3
ENSMUSG00000022571	273.8122892	0.47588409	0.14237761	3.342408197	0.000830548	0.012431697	309.7715781	270.8943616	314.9017968	294.7331871	245.5848047	261.4603513	304.8467492	286.271503	279.7665124	250.0103391	299.0309406	395.4196051	232.7453608	188.3880465	249.2107782	197.9607123	Pycrl
ENSMUSG00000032702	1073.223477	0.350699449	0.104936962	3.342001175	0.000831767	0.012436245	1031.874243	1053.12808	986.5528052	960.7536357	995.5317911	871.1980047	1287.130719	1186.507934	1427.845385	1379.122074	1208.085	914.2182175	1003.370748	930.738781	968.4314607	967.0867587	Kank1
ENSMUSG00000052713	224.5891801	0.581457797	0.174017857	3.34136857	0.000833665	0.012447083	235.4682603	146.9969404	256.315416	222.0068162	190.7848896	236.2228657	301.8580556	307.4427074	244.5366553	309.9721684	212.3119678	218.441521	193.3435871	203.662753	151.7993991	162.262879	Zfp608
ENSMUSG00000031502	11622.51695	-0.316255022	0.094654564	-3.341149228	0.000834324	0.012447083	9057.679081	10109.18959	11058.17938	10886.94633	9057.208191	11319.51706	10387.70279	11705.83506	11145.06892	13770.89469	11271.47292	9733.794628	13236.247	15498.7355	14236.67306	13485.12699	Col4a1
ENSMUSG00000045201	53.19693992	1.167768374	0.349756423	3.338804657	0.000841397	0.012534719	35.58187045	40.94914769	18.83133668	40.19088914	74.08136671	49.46547188	65.75125964	48.78581885	95.32784866	74.19005998	80.73835397	92.02860375	58.64450036	25.45784412	25.16460627	25.96206064	Lrrc3b
ENSMUSG00000039879	1466.84079	-0.25742605	0.07710618	-3.338591679	0.000842042	0.012534719	1325.947937	1620.116279	1265.884299	1445.915083	1443.064431	1321.434749	1311.040268	1397.299491	1413.338974	1506.159848	1358.59724	1386.496876	1672.284581	1614.027317	1594.299571	1793.545689	Heca
ENSMUSG00000034154	734.2970558	-0.407831216	0.122184997	-3.337817444	0.000844392	0.012555944	754.5449587	547.038614	701.9903842	637.3126707	673.8359931	638.0036373	720.2751624	792.5394345	600.9799155	846.5797255	639.9262129	535.9907691	959.3873731	897.1344268	858.8436592	944.3699556	Ino80
ENSMUSG00000033436	263.8444399	0.399199695	0.119732244	3.334103507	0.000855748	0.01269743	259.5383492	263.5445146	267.8234551	229.6622237	233.4070458	274.5838439	294.8844372	344.2621934	322.2495754	289.6461246	256.1698391	281.1423279	210.7536732	207.736008	236.2225943	249.8848336	Armcx2
ENSMUSG00000078348	990.7310968	0.358192549	0.10743323	3.33409457	0.000855776	0.01269743	1085.247049	1051.028124	869.3800436	1004.772229	1093.968676	1108.43037	1084.895784	975.7163769	1022.702029	885.1992088	1072.524307	1298.513486	782.5375517	912.4091333	734.6441508	869.7290313	Sf3b5
ENSMUSG00000039159	3306.822302	0.219006161	0.065693917	3.333735757	0.00085688	0.012699955	3533.070431	3387.229499	3374.994008	3662.155542	3257.550509	3508.010505	3775.716273	3336.765912	3481.538821	3262.330035	3040.147896	3567.878176	2770.952642	2980.60439	2982.411724	2987.800478	Ube2h
ENSMUSG00000022358	14712.48377	-0.324312542	0.097322012	-3.332365792	0.00086111	0.012736107	14178.32885	15193.18377	14773.18363	14443.84002	15355.13917	14813.39458	16471.68677	13855.17255	9885.083437	13905.04658	12392.83895	13415.95008	16548.74494	16235.99467	16220.61814	17711.53412	Fbxo32
ENSMUSG00000024998	421.2464695	-0.542126612	0.162723928	-3.331572792	0.000863567	0.012736107	317.0972573	282.4441212	410.1046656	365.545706	348.0809422	412.8852652	337.7223791	526.5186487	377.1667056	484.7761453	318.9663367	290.244058	512.2230578	535.6330403	577.9741827	642.5610007	Plce1
ENSMUSG00000000093	317.3343615	-0.502812612	0.150925215	-3.331534844	0.000863685	0.012736107	193.6072363	304.4936623	232.2531524	339.7087059	293.2810271	281.6503399	354.6583096	280.7485802	296.3452687	263.2222676	322.9534159	246.7580145	407.7625416	477.5891557	383.1514245	399.1666823	Tbx2
ENSMUSG00000030036	364.1573158	0.428338897	0.128580401	3.331292273	0.000864438	0.012736107	365.2374349	425.2411491	287.7009771	378.9426691	363.3031409	390.6762779	402.4774075	335.0573219	438.3008694	396.3578547	414.6562377	432.8378286	327.1263536	272.908089	342.5633499	253.1300912	Mogs
ENSMUSG00000030048	37.70606178	1.139157783	0.341971625	3.331147091	0.000864889	0.012736107	31.39576805	43.04910398	42.89360023	16.26774084	34.50365025	48.45597245	45.82663551	42.34240881	36.26602938	48.78250519	46.8481807	76.85905368	31.15489082	22.40290283	17.85875284	18.38979295	Gkn3
ENSMUSG00000057342	769.5829219	0.306164732	0.091914226	3.330983075	0.000865399	0.012736107	778.6150476	770.6839591	842.1792239	839.2240424	899.124533	761.1625672	905.5741668	878.1447392	729.4652767	757.1451327	801.4029209	748.3644701	614.8509334	713.8379491	597.4564585	676.095329	Sphk2
ENSMUSG00000094786	88.46124624	-0.928194591	0.278667777	-3.330828566	0.000865879	0.012736107	93.14077854	75.5984265	101.479981	81.33870422	64.94804753	93.88344662	73.72110929	73.63897184	90.14698732	79.27157094	60.80295793	21.2373701	91.63203181	136.4540445	136.3759308	141.709581	no_name
ENSMUSG00000019990	1025.276888	-0.409267567	0.122904382	-3.329967241	0.000868562	0.012761758	1208.73707	900.8812491	1192.651323	1114.818711	881.8727079	829.8085282	921.5138661	1045.6734	965.7125538	985.8131257	761.5321288	769.6018402	1172.890007	1289.185226	1180.30121	1183.437264	Pde7b
ENSMUSG00000030022	407.2405114	-0.497298896	0.149368026	-3.329353078	0.00087048	0.012776124	478.2621999	439.9408431	363.0263239	370.3303357	519.5843802	480.5217268	305.8429804	395.8094737	329.5027812	402.4556678	307.005099	249.7919245	399.5156587	553.9626881	482.1863266	438.1097732	Adamts9
ENSMUSG00000000805	507.689103	-0.550578367	0.165426219	-3.328241268	0.000873961	0.012813387	390.3540494	505.0394882	466.5986756	571.2847814	471.8881578	545.1296901	303.850518	381.0816793	511.8691004	334.363421	520.3138367	565.3185659	590.1102849	634.4094755	576.3506597	755.0632635	Car4
ENSMUSG00000051515	127.3274162	0.652713012	0.196408434	3.323243294	0.000889773	0.013031144	98.37340655	165.896547	98.34142491	95.6925932	115.6887097	128.2064271	163.3819179	135.3116108	152.3173234	117.8910542	164.4670173	204.2832743	99.87891467	91.64823883	103.0937096	102.76649	Fam181b
ENSMUSG00000039640	3440.745494	0.344564403	0.103767886	3.320530235	0.000898466	0.0131443	3623.071633	3224.482886	3988.058636	4288.942027	3341.780008	3833.069321	3299.517756	3400.279525	3782.028778	2891.379735	3793.705867	4309.163523	2783.781126	3069.197687	2642.283658	2781.185746	Mrpl12
ENSMUSG00000031910	120.8002654	0.71559506	0.215540209	3.32000726	0.000900151	0.013154788	91.04772734	77.69838279	119.2651323	105.2618525	96.40725805	104.9879403	108.5892015	158.3237895	192.7280419	214.4397624	126.5897649	151.6955007	109.9584382	109.9778866	99.84666359	65.98690411	Has3
ENSMUSG00000025781	25337.03819	0.319891833	0.096366437	3.319535755	0.000901673	0.01316287	28266.6565	27829.67076	26676.68078	30113.50215	25565.17521	28870.67409	23482.16577	22562.98097	26508.39513	21367.75358	29627.9856	31637.61362	20726.24928	21597.41664	19988.00323	20571.6878	Atp5c1
ENSMUSG00000018126	57.90980113	1.013446717	0.305626476	3.315965059	0.000913272	0.013317904	62.79153609	83.99825167	32.43174651	47.8462966	50.74066213	70.66495982	85.67588377	50.62679314	71.4958865	60.97813149	92.69959159	73.82514367	51.31393781	25.45784412	42.21159761	23.79855558	Baiap2l2
ENSMUSG00000035357	4750.072103	-0.362461581	0.109360169	-3.314383876	0.000918453	0.013379097	5838.566331	4687.102443	4166.956334	4764.534215	4690.466808	3830.040822	4781.909792	4316.164237	3885.646005	5171.961852	3812.644493	3891.495244	5421.867322	5961.208779	5607.648391	5172.940582	Pdzrn3
ENSMUSG00000027452	1579.77575	-0.364502538	0.110025194	-3.312900661	0.000923338	0.013435849	1495.485085	1327.172376	1406.073139	1549.263084	1554.693888	1953.381389	1447.523943	1490.268693	1337.698398	1587.464023	1170.207748	1571.565387	1616.389041	1992.840038	1941.73349	1834.652285	Acss1
ENSMUSG00000060961	850.3556519	-0.389598583	0.11764144	-3.31174614	0.000927156	0.013476986	821.5225972	895.6313584	811.8398482	846.8794498	891.0060271	712.7065948	810.9322022	834.8818433	670.4034574	976.666406	585.1038738	726.1157966	1013.450272	990.8192932	968.4314607	1049.299951	Slc4a4
ENSMUSG00000032512	657.7718713	-0.332686972	0.100476124	-3.311104753	0.000929284	0.013480236	676.0555386	599.5375213	752.207282	563.629374	665.7174872	643.0511344	519.0364587	604.7600563	647.6076675	669.7431442	538.2556931	620.9402495	733.9725748	804.4678742	711.914829	773.4530564	Wdr48
ENSMUSG00000071342	921.4265964	0.38466503	0.116175065	3.311080828	0.000929364	0.013480236	1083.153998	1076.227599	848.4563362	950.2274505	860.5616298	943.8819633	1147.65835	783.334563	1053.787197	864.8731649	1029.663206	1065.913718	789.8681142	648.6658682	774.4204639	822.1319201	Lsmem1
ENSMUSG00000054252	368.340595	-0.470203001	0.142060535	-3.309877718	0.000933367	0.013522882	394.5401518	384.2920014	326.4098359	301.4316686	373.4512733	447.2082457	235.1105648	300.9992974	311.8878527	375.0155087	391.7305322	291.2553613	431.5868698	470.4609593	435.10416	422.9652378	Fgfr3
ENSMUSG00000022299	735.5360397	-0.325779663	0.098434753	-3.309600043	0.000934294	0.013522882	834.0809044	712.935161	587.9561787	671.7620043	736.7544142	695.5451045	666.4786772	743.7536156	699.4162809	702.2648143	676.8066956	612.8498228	757.7969031	921.5739572	889.6905959	858.911506	Slc25a32
ENSMUSG00000019804	4349.926358	0.332181002	0.100487061	3.305709197	0.000947364	0.013697466	4497.967035	5440.986752	4268.436315	4884.149957	4752.370415	5135.32358	4018.796688	4321.68716	4674.173101	3460.508962	4930.023441	5151.579203	3646.038546	3706.662104	3450.798105	3259.320362	Snx3
ENSMUSG00000030062	2965.858529	-0.175672052	0.053150293	-3.305194459	0.000949105	0.013708065	2965.853555	2960.938371	3144.833226	2946.374945	2883.084422	3118.343727	2843.243864	2929.910592	2860.871632	2730.803988	2740.120186	2682.987756	3156.723496	3291.190088	2972.670586	3225.786034	Rpn1
ENSMUSG00000029545	3084.187469	0.246213499	0.074518168	3.304073447	0.000952909	0.013748388	3169.926047	3265.432034	3241.08228	3710.001838	3090.106324	3387.880074	3004.633319	3050.494409	3559.251741	2949.30896	3273.39203	3037.955227	2517.131914	2859.425052	2752.683221	2478.295038	Acads
ENSMUSG00000006587	411.4455486	0.619885387	0.187737601	3.301871245	0.000960421	0.013842087	422.796343	328.6431597	429.9821876	476.5491141	471.8881578	348.277302	418.4171068	466.6869841	353.3347434	504.085887	538.2556931	582.5107227	266.6492126	448.0580565	327.951643	199.0424649	Snai3
ENSMUSG00000041057	1096.505331	-0.224951742	0.068149913	-3.300836794	0.000963969	0.013867378	1071.642216	1118.226725	1076.524747	1038.264636	1099.042742	948.9294605	1074.933472	1086.174835	1024.774373	1057.970581	980.8214853	1063.891112	1170.141046	1232.159655	1194.912917	1305.675299	Wdr43
ENSMUSG00000015766	734.7733926	-0.376938003	0.114197173	-3.30076475	0.000964217	0.013867378	706.404781	968.0798505	755.3458381	596.1648556	833.1616722	737.9440804	580.8027935	613.0444406	707.7056591	681.9387705	646.9036016	606.7820028	788.9517939	902.2259956	810.9497311	819.9684151	Eps8
ENSMUSG00000031765	656.4819835	-0.619401899	0.187684477	-3.30022977	0.000966057	0.013872146	600.7056953	418.9412802	433.1207437	589.4663741	470.8733446	747.0295753	413.4359508	567.0200832	510.8329281	587.4226667	855.2284902	644.2002263	732.1399342	1186.335536	852.3495672	894.6093394	Mt1
ENSMUSG00000074623	48.77686163	-0.992661783	0.300806211	-3.30000428	0.000966834	0.013872146	42.90754966	49.34897285	38.70885874	57.41555592	72.05174023	41.38947647	15.93969931	40.50143451	32.12134031	30.48906574	34.88694307	51.57647023	66.89138322	89.6116113	56.01154299	60.57814148	Gm826
ENSMUSG00000028809	2046.936985	-0.229823181	0.069648056	-3.299778831	0.000967611	0.013872146	2115.028241	1828.011952	2042.153845	1725.337455	2099.648599	2057.35983	1898.81668	1943.148369	1938.678314	2121.022674	1909.810941	1908.329399	2288.968155	2361.469621	2211.238306	2301.969376	Srrm1
ENSMUSG00000034810	886.3845812	-0.402257678	0.121973602	-3.29790768	0.000974082	0.013950203	677.1020642	935.530528	776.2695455	666.0204487	863.6060695	831.8275271	667.4749084	902.0774051	800.9611632	979.7153126	886.1283541	777.6922669	1152.73096	925.6472122	1126.724952	1212.644582	Scn7a
ENSMUSG00000029343	37.50012923	1.067790522	0.32391279	3.296537072	0.000978847	0.014003694	27.20966564	46.19903842	48.12452708	39.23396321	35.51846349	24.22798622	38.85301706	44.18338311	68.38736969	44.71729642	29.90309406	61.68950361	21.07536732	20.3662753	21.10579881	29.20731821	Crybb1
ENSMUSG00000052921	1318.227735	0.410855794	0.12468484	3.295154364	0.000983676	0.014055173	1135.480278	1263.123709	1620.54114	1600.937084	1448.138497	1485.983155	1165.590512	1412.027285	1770.818406	1460.426249	1154.259431	1387.50818	1084.006936	1149.67624	1022.819481	930.3071728	Arhgef15
ENSMUSG00000026678	27688.67178	-0.251771888	0.07641225	-3.294915255	0.000984514	0.014055173	27556.06561	26487.79869	28756.4973	28655.14703	28451.30407	27779.40521	23798.9673	22149.68224	26890.7427	24791.67566	25393.70748	30467.53566	29997.57825	30968.95822	28392.98173	32480.70136	Rgs5
ENSMUSG00000087408	1295.599195	0.418142734	0.126968437	3.293280948	0.000990255	0.0141223	1432.693549	1868.9611	1299.362231	1165.535785	1454.227377	1176.066831	1579.026463	1579.555946	1287.962129	1392.334002	1198.117302	1191.315332	1090.421179	969.4347041	1092.630969	951.9422233	Gdf1
ENSMUSG00000026768	331.2251474	-0.446233411	0.135544157	-3.292162641	0.000994201	0.014150958	308.7250525	349.6427226	276.192938	270.8100388	237.4662988	317.9923192	237.1030272	316.6475789	303.5984745	326.2330035	329.9308045	339.7979215	405.9299009	418.5269573	364.4809102	496.5244096	Itga8
ENSMUSG00000061455	1206.660505	-0.258808747	0.078614581	-3.292121439	0.000994347	0.014150958	1292.459118	1057.327993	1355.856241	1208.597452	1128.472326	1109.439869	1202.451066	1164.416242	1109.740499	1139.274757	1047.605062	1097.264122	1311.254375	1389.998289	1343.46527	1348.945401	Stx17
ENSMUSG00000052837	987.6854562	1.068396546	0.324597393	3.291451411	0.000996718	0.014169873	675.009013	1110.876878	686.2976036	563.629374	659.6286077	548.1581883	601.7236488	1683.570994	2250.566166	1761.251698	1197.120532	1276.264812	660.6669494	948.050115	419.6806917	760.4720261	Junb
ENSMUSG00000021127	2067.412077	0.298591332	0.090738622	3.290675196	0.000999472	0.01419418	1953.863298	2265.852839	1811.993063	1651.654159	2120.959677	1857.478944	2140.900863	2295.694947	2389.41325	2428.962238	2147.042154	2486.794908	1954.511239	2073.286825	1789.934091	1710.250744	Zfp36l1
ENSMUSG00000030652	1536.072706	0.312036667	0.094848878	3.289829824	0.00100248	0.01422203	1602.230696	1462.619557	1674.94278	1783.709937	1603.404923	1719.177523	1476.414648	1493.950641	1629.898978	1385.219887	1649.654022	1947.770229	1254.442515	1283.075344	1185.983541	1424.668077	Coq7
ENSMUSG00000047907	1353.780309	-0.367365159	0.111745481	-3.287516922	0.001010751	0.01432442	1209.783595	1139.226288	1413.396437	1262.185304	1017.857682	1102.373373	1226.360615	1540.895486	1330.445192	1419.774161	1011.721349	1274.242206	1555.9119	1874.715641	1653.55816	1628.037552	Tshz2
ENSMUSG00000066151	572.6686422	-0.529561602	0.161100839	-3.287143654	0.001012092	0.01432848	537.9141592	476.6900782	651.7734863	477.5060401	465.7992784	544.1201906	546.9309324	636.9771064	462.1328315	674.8246551	394.7208416	345.8657416	711.9808872	804.4678742	683.5031768	747.4909958	Fkbp15
ENSMUSG00000015968	19.46671357	-1.328528653	0.404205904	-3.28676212	0.001013464	NA	19.88398643	29.39938808	21.9698928	13.39696305	19.28145161	20.18998852	19.92462413	6.443410036	14.50641175	14.22823068	5.980618813	9.101730041	26.57328923	26.47615789	31.65869821	32.45257579	Cacna1d
ENSMUSG00000045136	306.6694934	0.579634372	0.176355344	3.286741194	0.001013539	0.014334041	313.9576805	248.8448206	334.7793188	307.1732242	309.518039	501.7212147	253.0427265	340.5802448	330.5389535	295.7439377	349.8662005	428.7926153	209.8373528	218.9374594	213.4932726	249.8848336	Tubb2b
ENSMUSG00000059273	1126.490928	-0.468361124	0.142544417	-3.285720576	0.001017219	0.014371121	1097.805356	1012.178933	1179.050914	1047.833896	926.5244906	1045.841405	1141.680963	1318.137596	835.154848	1217.530025	843.2672526	737.2401334	1274.601562	1644.57673	1368.629877	1333.800865	Zc3h4
ENSMUSG00000044147	1020.645438	0.33717531	0.102693295	3.283323516	0.001025909	0.014473988	1059.083909	974.3797193	932.1511659	1057.403155	1121.368633	961.0434536	1126.737495	1011.615376	1102.487293	1053.905373	1302.778131	1096.252818	856.7594974	1049.881492	905.1140642	719.3654301	Arf6
ENSMUSG00000033610	822.5036181	-0.416409633	0.126834788	-3.283086923	0.00102677	0.014473988	849.7787885	814.7830412	832.7635556	1044.006192	825.0431663	832.8370265	836.8342136	696.8087711	568.8585752	839.4656102	653.8809902	616.8950361	793.5333955	1093.668983	1010.643058	850.2574858	Pank1
ENSMUSG00000010461	1557.024046	-0.528288412	0.160924539	-3.282833158	0.001027695	0.014473988	1831.419803	1757.663416	1363.179539	1678.448085	811.8505941	1163.952838	1493.350579	1478.30236	1254.804617	1495.996826	1363.581089	1226.710949	2132.27738	2144.568789	1813.475174	1902.802694	Eya4
ENSMUSG00000058672	1005.135508	0.438953594	0.133771739	3.2813627	0.001033068	0.014534605	982.6875399	1006.929042	979.2295076	1012.427636	1055.405772	1438.536682	919.5214037	906.6798408	1111.812844	1057.970581	1098.440322	1345.033439	672.5791135	951.1050563	760.6205186	783.1888292	Tubb2a
ENSMUSG00000033777	40.2081294	-1.203592497	0.366848531	-3.280897684	0.001034773	0.014543533	18.83746083	29.39938808	32.43174651	43.06166694	41.60734295	69.6554604	15.93969931	20.25071726	27.97665124	31.50536794	33.89017327	31.35040348	37.56913304	57.02557083	57.63506597	95.19422233	Tlr13
ENSMUSG00000044378	774.3873085	0.551998869	0.16831008	3.279654252	0.001039344	0.014592687	694.8929994	1151.826026	714.5446086	1167.449637	856.5023768	1139.724852	588.7726431	659.068798	881.7826001	724.6234625	925.9991461	800.9522436	573.6165191	549.889433	409.9395538	550.612036	Slc15a5
ENSMUSG00000047497	316.0434002	-0.569262221	0.173691953	-3.277424264	0.001047588	0.014693264	232.3286835	334.9430285	344.1949872	221.0498903	293.2810271	189.7858921	283.9258939	275.2256573	218.6323486	371.9666021	269.1278466	311.4814281	428.8379089	372.7028379	486.2451341	422.9652378	Adamts12
ENSMUSG00000031070	211.5103724	0.551169663	0.168197257	3.276924202	0.001049445	0.014700076	129.7691746	235.1951047	234.3455232	279.4223721	235.4366723	190.7953915	257.0276513	253.1339657	242.4643107	227.6516909	228.2602847	220.4641277	159.4397354	154.7836923	167.2228675	168.7533941	Mrgprf
ENSMUSG00000041741	628.77187	-0.411674691	0.125636548	-3.276711242	0.001050237	0.014700076	585.0078113	753.8843087	655.9582278	626.7864855	586.5620543	510.8067096	517.0439962	683.0014638	497.3626887	566.0803207	612.0166585	484.4142989	615.7672538	803.4495604	776.8557484	785.3523342	Pde3a
ENSMUSG00000034647	515.9496353	-0.558491451	0.170498223	-3.275643814	0.001054214	0.014715883	599.6591697	364.3424166	489.6147538	373.2011135	494.2140492	398.7522733	435.3530373	558.7356989	490.1094828	545.7542768	370.7983664	391.3743918	521.386261	648.6658682	662.397378	910.8356273	Ankrd12
ENSMUSG00000056204	530.8152559	0.405737313	0.123872063	3.27545456	0.001054921	0.014715883	559.8911968	565.9382206	732.3297599	509.0845958	528.7176994	513.8352079	518.0402275	621.3288249	503.5797223	565.0640185	636.9359035	538.0133758	427.9215886	382.8859756	503.2921254	386.1856519	Pgpep1
ENSMUSG00000024065	369.1621712	-0.455248125	0.13899064	-3.275386923	0.001055173	0.014715883	403.9588822	361.1924822	373.4881776	406.6935211	340.9772495	393.7047762	386.5377082	318.4885532	240.3919662	362.8198824	234.2409035	351.9335616	407.7625416	471.4792731	424.5512606	428.3740005	Ehd3
ENSMUSG00000028266	938.9697614	0.335705758	0.102497856	3.275246651	0.001055698	0.014715883	1023.502038	956.5300909	924.8278683	1031.566155	862.5912563	798.514046	1113.786489	948.1017625	979.1827933	864.8731649	1181.172215	1081.083268	848.5126146	867.6033276	802.8321162	738.8369756	Lmo4
ENSMUSG00000068735	526.5758879	0.657514421	0.200805719	3.274380956	0.001058937	0.014734729	365.2374349	478.7900345	826.4864434	546.4047072	507.4066213	568.3481769	654.5239028	525.5981615	673.5119742	567.0966228	570.1523268	616.8950361	523.2189016	231.1572246	324.704597	445.6820409	Trp53i11
ENSMUSG00000040740	500.3578989	-0.572577515	0.174869878	-3.274306139	0.001059218	0.014734729	408.1449846	304.4936623	464.5063049	475.5921882	341.9920628	379.5717842	529.9950019	555.9742374	414.4689072	597.5856886	448.5464109	281.1423279	625.8467773	796.3213641	757.3734726	624.1712078	Slc25a34
ENSMUSG00000041939	324.1454055	0.379311522	0.115897202	3.272827256	0.001064775	0.014796893	368.3770117	328.6431597	365.1186946	331.0963725	323.7254244	350.2963008	312.8165989	399.4914222	313.9601972	293.7113333	377.775755	364.0692017	285.8919392	279.0179716	250.0225397	242.3125659	Mvk
ENSMUSG00000048534	25.96075809	-1.326041038	0.405352126	-3.271331154	0.001070425	0.014845492	25.11661444	10.49978146	10.46185371	30.62162982	22.32589134	31.29448221	21.91708655	15.64828152	22.7957899	24.3912526	11.96123763	10.11303338	30.2385705	56.00725706	55.1997815	36.7795859	Jaml
ENSMUSG00000024158	1531.159992	0.29428594	0.089959314	3.271322652	0.001070457	0.014845492	1693.278423	1580.21711	1447.920554	1822.9439	1512.071732	1690.911539	1507.297816	1439.6419	1581.198881	1436.034997	1836.049975	1755.622595	1368.066235	1320.752953	1219.265762	1287.285506	Hagh
NewGene_2747	29.92309711	1.456682611	0.445699379	3.268307474	0.001081928	0.014989274	15.69788402	24.14949735	32.43174651	37.32011135	22.32589134	42.39897589	51.80402275	20.25071726	17.61492856	59.9618293	50.83525991	44.49734687	6.414242227	12.21976518	20.29403731	20.553298	no_name
ENSMUSG00000043061	592.1034141	0.384267959	0.11764742	3.266267637	0.001089752	0.015082301	524.3093264	665.6861445	580.6328811	529.1800404	672.8211799	572.3861746	740.1997865	518.2342643	682.8375246	700.2322099	685.7776238	597.6802727	447.1643152	471.4792731	556.0566224	528.9769854	Tmem18
ENSMUSG00000061126	22.39236161	-1.414440111	0.433180269	-3.26524593	0.001093691	NA	34.53534485	20.99956292	20.92370743	7.655407456	27.39995755	19.18048909	9.962312066	22.09169155	8.289378144	17.27713726	14.95154703	9.101730041	26.57328923	29.53109918	35.71750567	54.08762632	Cyp4f39
ENSMUSG00000046671	5121.882614	0.232697188	0.071282228	3.264448858	0.001096773	0.015164025	5388.560322	6054.173989	5505.027424	5595.145924	5388.658319	5328.137971	5235.194991	4855.569706	5532.123739	4394.490676	5581.910892	5467.105845	4496.383801	4440.866328	4471.182301	4215.589596	Mtfr1l
ENSMUSG00000025340	3122.19378	0.250265956	0.076727095	3.261767619	0.001107199	0.015292619	3315.393106	3261.232121	3092.523958	3405.699392	2963.254669	2765.018928	3442.97505	3637.765209	2981.067615	3323.308166	3317.249901	3261.453265	3060.509862	2596.7001	2852.529885	2678.419256	Rabgef1
ENSMUSG00000016087	662.1408768	0.478688238	0.146774013	3.261396397	0.001108649	0.01529711	579.7751833	749.6843961	661.1891547	609.5618187	619.036078	604.6901562	522.0251523	604.7600563	925.3018354	721.5745559	880.1477352	925.3425542	547.0432299	592.6586111	491.115703	560.3478087	Fli1
ENSMUSG00000068794	82.44554221	-0.951235133	0.291693294	-3.261079889	0.001109888	0.015298664	35.58187045	26.24945365	83.69482971	52.63092626	67.99248726	63.59846384	46.82286671	72.71848469	109.8342604	77.23896655	52.82879951	72.81384033	113.6237194	175.1499675	136.3759308	131.9738082	Col28a1
ENSMUSG00000029228	372.8017944	-0.634409431	0.194586191	-3.260300368	0.001112943	0.015325234	343.2603973	409.4914769	265.7310843	268.8961869	287.1921477	440.1417498	294.8844372	321.2500147	267.3324452	278.4668005	281.0890842	497.5612423	382.1055727	530.5414715	468.3863812	628.4982179	Lnx1
ENSMUSG00000027805	6386.529099	0.306021213	0.093885741	3.259506802	0.001116061	0.015352617	6408.922784	7477.944355	6460.194668	6532.933338	7107.751952	6120.59502	6946.720204	5796.307571	6472.968158	5854.916925	7161.791028	8097.505827	6051.379381	5076.294118	5451.790184	5166.450066	Pfn2
ENSMUSG00000070436	4588.646952	0.269682214	0.082786036	3.257580945	0.001123662	0.015441548	4467.617793	4467.657011	4291.452393	4908.073105	4369.785823	5264.539507	4095.50649	4612.561099	5219.199714	5382.336406	4977.868392	5108.09316	4119.77615	4193.416084	4171.64231	3768.825802	Serpinh1
ENSMUSG00000035104	87.60213039	0.853269503	0.262023528	3.256461389	0.001128103	0.015465605	83.72204812	49.34897285	84.74101508	102.3910747	77.12580644	80.75995408	93.64573342	79.16189473	113.9789495	104.6791257	94.6931312	188.1024209	66.89138322	54.9889433	49.51745105	77.88618191	Eva1a
ENSMUSG00000049988	56.14532407	0.86012699	0.264136725	3.25637031	0.001128465	0.015465605	39.76797286	48.29899471	44.98597097	56.45862999	78.14061969	69.6554604	64.75502843	65.35458751	62.17033608	54.88031834	86.71897278	75.84775035	39.40177368	44.80580565	25.97636776	41.10659601	Lrrc25
ENSMUSG00000030884	18646.02335	0.228506535	0.07017412	3.256279307	0.001128826	0.015465605	20920.04678	19364.74694	19740.47177	22246.61407	19144.45182	21039.98704	18237.00847	17535.28017	19372.27672	16999.68676	20217.4819	19732.55073	14478.77735	17042.49917	15481.10343	16783.39045	Uqcrc2
ENSMUSG00000058569	2143.914636	0.193909468	0.059557547	3.255833697	0.0011306	0.015474298	2010.375681	2296.302205	2125.848675	2161.69568	2240.70764	2352.133663	2145.882019	2234.022308	2231.915065	2154.560646	2332.441337	2242.0595	1871.12609	1899.155171	2020.474355	1983.934134	Tmed9
ENSMUSG00000026209	1489.057526	0.227453868	0.069869443	3.255412659	0.001132277	0.015481669	1549.904416	1476.269273	1442.689627	1684.18964	1655.160399	1650.531562	1625.849329	1579.555946	1454.785864	1487.866408	1508.112711	1495.717637	1361.651993	1335.009346	1195.724679	1321.901587	Dnpep
ENSMUSG00000026466	5600.708271	-0.274756464	0.084427488	-3.254348443	0.001136528	0.015518989	6309.502852	5325.489156	5687.063679	5261.178774	5036.518123	4745.656802	5741.280444	5831.286083	4840.996836	5565.270801	5026.710112	4682.334455	6492.129454	6549.794135	6334.986688	6181.133936	Tor1aip1
ENSMUSG00000034621	1262.015606	-0.356558639	0.109570171	-3.254157923	0.00113729	0.015518989	1326.994463	1111.926856	1263.791929	1121.517192	1339.55348	1170.009835	1294.104337	1247.260086	1169.838491	1352.698217	970.8537872	902.0825774	1362.568313	1528.488961	1530.170414	1500.390754	Gpatch8
ENSMUSG00000022354	10520.92763	0.326431467	0.10045787	3.249436489	0.001156339	0.015763092	9895.946088	10748.62628	11748.66172	13180.69779	11395.3379	12622.78082	10093.81459	9874.065637	11631.03371	8563.362265	11815.70923	12489.59622	9104.558681	8214.737141	8318.120015	8637.793924	Ndufb9
ENSMUSG00000023892	334.2956914	-0.442510634	0.136216773	-3.248576701	0.001159839	0.015776267	325.4694621	367.492351	324.3174651	293.7762611	333.8735568	302.8498278	351.6696159	250.3725043	368.8773274	283.5483114	222.2796659	308.4475181	420.591026	414.4537023	413.9983612	366.7141065	Zfp51
ENSMUSG00000024772	2484.146713	-0.244509903	0.07527399	-3.248265479	0.001161109	0.015776267	2614.220953	2444.349124	2550.599935	2701.401906	2709.551358	2691.32547	2093.081765	2327.911997	2382.160044	2373.065617	2220.803119	2030.697103	2410.838757	3045.776471	2581.401546	2569.16225	Ehd1
ENSMUSG00000041028	16717.89723	0.172958608	0.053250117	3.248041863	0.001162022	0.015776267	17441.39568	17757.2304	18524.80437	18318.43312	17364.4694	17665.23046	17422.09134	16010.03297	17131.03611	15558.57025	16885.28045	17797.92744	15407.00983	13879.61661	14877.96464	15445.26257	Ghitm
ENSMUSG00000021759	2044.987061	0.338879943	0.104339758	3.247850584	0.001162803	0.015776267	1962.235503	2305.752008	1891.503151	2264.086755	2335.085271	2431.884117	2148.870713	1969.842497	2043.331713	1732.795236	2388.260446	2504.998368	1556.82822	1876.752269	1669.79339	1637.773325	Plpp1
ENSMUSG00000053279	4857.151435	-0.290748824	0.089522447	-3.247775656	0.001163109	0.015776267	5495.305934	4685.002487	5358.561472	5033.430402	4348.474745	4626.53587	4490.014048	4534.319691	4215.148786	3795.888685	5267.928404	4226.236649	5650.031081	5438.813818	4948.498059	5600.23283	Aldh1a1
ENSMUSG00000043259	579.3426606	0.313438218	0.096532283	3.246978193	0.001166373	0.015804765	546.286364	649.9364723	485.4300123	572.2417073	565.2509762	572.3861746	659.5050588	648.9434394	595.7990541	609.7813149	654.87776	654.3132596	505.8088156	531.5597852	444.0335364	573.328839	Fam13c
ENSMUSG00000079168	77.02135174	1.083593336	0.333890527	3.245355129	0.001173042	0.015879301	26.16314004	123.8974212	40.80122948	57.41555592	61.9036078	46.4369736	108.5892015	70.8775104	131.593878	112.8095433	128.5833045	114.2772772	66.89138322	37.6776093	63.31739642	41.10659601	Cd209g
ENSMUSG00000064254	846.855355	0.479234004	0.147694057	3.244775145	0.001175434	0.015895844	969.082707	889.3314895	875.6571558	954.0551542	703.2655772	1091.26888	821.8907455	850.5301248	998.8700664	614.8628258	1023.682587	1147.829289	614.8509334	721.9844593	694.8678377	577.6558491	Ethe1
ENSMUSG00000051212	44.09030391	-1.11879479	0.34502858	-3.242614831	0.001184382	0.016000931	39.76797286	55.64884173	44.98597097	30.62162982	65.96286077	75.71245695	39.84924827	14.72779437	34.19368485	18.29343945	21.92893565	31.35040348	64.14242227	56.00725706	36.52926717	75.72267685	Gpr183
ENSMUSG00000053774	944.9766061	-0.345009813	0.106425399	-3.241799582	0.001187775	0.016028487	679.1951154	875.6817736	968.7676539	810.5162644	905.2134125	767.2195638	766.1017979	913.1232508	886.9634614	1008.171774	946.931312	953.6590477	1131.655593	1108.94369	1069.089886	1328.392103	Ubxn7
ENSMUSG00000035172	960.2751857	0.356536817	0.109989321	3.241558478	0.00118878	0.016028487	715.8235115	984.8795008	955.167244	836.3532646	805.7617147	770.2480621	1182.526442	1196.633292	1309.721747	1164.682311	959.8893194	957.704261	897.9939117	915.4640746	893.7494033	817.80491	Plekhh3
ENSMUSG00000079557	2236.820954	0.224235153	0.069189996	3.240860914	0.001191693	0.016051835	2278.286235	2326.751571	2376.933164	2549.250683	2342.188964	2188.594756	2334.169717	2376.697816	2267.144922	2163.707366	2350.383193	2344.201137	2011.323098	1909.338309	2204.744214	1765.420123	Marchf2
ENSMUSG00000042502	1012.772219	-0.272186423	0.084022745	-3.239437412	0.001197657	0.016116201	1055.944332	965.9798942	1068.155264	1010.513784	938.7022495	973.1574467	980.2915073	1043.832426	925.3018354	1022.400005	820.3415471	853.5400172	1118.827108	1228.0864	1125.101429	1074.180259	Cd2bp2
ENSMUSG00000050014	149.0382351	0.669003102	0.206600779	3.238144141	0.0012031	0.016173426	140.2344306	95.54801127	146.465952	133.9696305	176.5775042	128.2064271	220.1670967	128.8682007	214.4876595	208.3419493	147.5219307	182.0346008	143.8622899	108.9595728	86.04671821	123.319788	Apol10b
ENSMUSG00000025150	1678.056353	0.32488524	0.100377294	3.23664076	0.001209456	0.016232701	1555.137044	2106.256161	1592.294135	1769.356048	2085.441214	1936.219899	1541.169677	1667.922712	1726.262999	1618.969391	2028.426547	1732.362618	1455.116665	1325.844522	1390.547437	1317.574577	Cbr2
ENSMUSG00000024376	205.0459901	0.649328761	0.200624585	3.236536342	0.001209898	0.016232701	227.0960555	202.6457821	171.5744009	145.4527417	269.9403225	228.1468703	172.3479987	193.3023011	233.1387603	277.4504983	279.0955446	273.0519012	119.1216414	201.6261254	146.1170687	140.6278284	Epb41l4a
ENSMUSG00000035697	193.2518181	-0.543966894	0.168105562	-3.23586494	0.001212748	0.016254883	177.9093523	205.7957166	187.2671815	201.9113717	166.4293718	170.605403	130.5062881	207.1096083	157.4981847	210.3745536	135.5606931	163.8311407	201.59047	301.4208744	255.7048702	218.5140103	Arhgap45
ENSMUSG00000070498	130.6666952	0.9416623	0.291169226	3.234072202	0.001220386	0.016341149	75.34984331	158.5467	133.9117275	130.1419268	89.30356535	145.3679173	173.34423	257.7364014	129.5215335	240.8636194	94.6931312	111.2433672	64.14242227	98.77643519	73.05853433	114.6657678	Tmem132b
ENSMUSG00000027412	218.7011459	-0.656822308	0.203193818	-3.232491594	0.001227157	0.016415647	200.9329155	282.4441212	208.1908889	180.8590011	210.0663412	256.4128542	192.2726229	191.4613268	130.5577058	264.2385698	133.5671535	140.571164	216.2515951	336.0435424	252.4578242	302.8907074	Lpin3
ENSMUSG00000019775	14.93611706	-1.489223533	0.460706475	-3.232477975	0.001227216	NA	9.418730414	12.59973775	6.277112228	5.741555592	11.16294567	18.17098967	7.969849653	18.40974296	12.43406722	9.146719723	7.974158417	5.05651669	21.99168763	28.51278541	31.65869821	32.45257579	Rgs17
ENSMUSG00000056698	447.8912346	-0.365156711	0.112987374	-3.231836439	0.001229974	0.01643715	456.2851623	461.9903842	400.6889972	468.8937067	429.2660016	413.8947647	419.413338	400.4119094	370.949672	413.6349919	459.5108788	375.1935384	417.8420651	626.2629654	521.9626397	530.058738	Elmod3
ENSMUSG00000057098	1108.873471	0.298875415	0.092590078	3.227942159	0.001246842	0.016628507	959.6639766	1012.178933	946.7977611	1143.526489	1200.524066	1139.724852	1090.873171	1265.669829	1401.941079	1183.992053	1199.114072	1211.541399	934.6467245	1082.467532	951.3844693	1017.929127	Ebf1
ENSMUSG00000022992	2040.279678	0.211788382	0.065616095	3.227689516	0.001247943	0.016628507	2045.957551	2110.456073	2097.60167	1961.698161	1910.893336	1944.295895	2227.572978	2132.768722	2018.463578	2003.131619	2338.421956	2336.110711	1861.046566	1976.547018	1832.95745	1846.551563	Kansl2
ENSMUSG00000079442	664.3279969	0.311302163	0.096454609	3.227447265	0.001249001	0.016628507	592.3334905	639.4366908	697.8056427	676.5466339	692.1026315	747.0295753	699.3543071	646.1819779	735.6823103	704.2974187	819.3447773	677.5732364	521.386261	653.757437	564.9859988	561.4295612	St6galnac4
ENSMUSG00000029592	452.9811535	-0.365441056	0.113230634	-3.227404489	0.001249187	0.016628507	471.9830463	402.1416299	468.6910464	571.2847814	432.3104414	467.3982343	401.4811763	455.6411383	351.2623989	348.5916517	407.6788491	419.6908852	542.4616283	530.5414715	469.1981427	507.3419349	Usp30
ENSMUSG00000090115	251.8508855	-0.64610906	0.200277827	-3.226063864	0.001255053	0.016690247	304.5389501	157.4967219	215.5141865	261.2407794	216.1552207	201.8998852	244.0766456	243.0086071	216.560004	304.8906574	148.5187005	150.6841974	332.6242755	339.0984837	315.7752206	377.5316317	Usp49
ENSMUSG00000028036	271.4587819	-0.627587595	0.194603452	-3.224956136	0.00125992	0.016731828	159.0718914	365.3923948	265.7310843	222.0068162	261.8218166	346.2583031	209.2085534	235.6447099	184.4386637	277.4504983	180.4153342	253.8371378	330.7916348	340.1167974	314.1516976	397.0031772	Ptgfr
ENSMUSG00000032314	8020.455531	0.241582511	0.074914138	3.224791951	0.001260642	0.016731828	7289.050815	8082.731767	8209.416609	9132.901095	8305.231578	9096.599328	7932.989098	7917.10996	8553.602073	7574.500233	9147.356474	8885.311127	6596.58997	7179.112042	7159.736365	7265.049968	Etfa
ENSMUSG00000031059	5920.782482	0.379702584	0.11776933	3.22412113	0.001263599	0.016754711	4518.897548	6460.515531	6731.156679	7060.199526	6320.256875	7184.607415	5922.594523	5406.941508	6521.668255	5401.646148	6523.858355	7553.424631	5279.837673	4310.522166	4788.581045	4747.811839	Ndufb11
ENSMUSG00000032135	1498.586686	0.284325302	0.088237734	3.222264321	0.001271817	0.016847243	1485.019829	1568.66735	1458.382408	1452.613565	1400.442275	1588.952097	1328.97243	1795.870426	1620.573427	1785.64295	1740.360074	1437.062043	1274.601562	1355.375621	1366.194592	1318.65633	Mcam
ENSMUSG00000072772	1448.799272	0.331642632	0.103024948	3.219051683	0.001286153	0.017020551	1581.300184	1645.315755	1522.199715	1711.940492	1408.560781	1882.71643	1417.637007	1463.574565	1580.162709	1165.698614	1573.899517	1577.633207	1204.044898	1296.313423	1124.289667	1025.501395	Grcc10
ENSMUSG00000022508	2917.751175	0.508240386	0.158046675	3.215761337	0.00130099	0.017200148	3397.022103	3611.924822	3394.87153	3216.228057	3019.069397	2735.743445	3769.738886	3133.338252	2505.464544	4004.230634	2619.51104	2559.608748	1533.003892	2697.513163	1802.922275	2683.828018	Bcl6
ENSMUSG00000032392	218.6612457	0.602488499	0.187532483	3.212715411	0.001314865	0.017366697	125.5830722	162.7466126	199.8214059	211.480631	209.051528	241.2703628	264.0012698	259.5773757	317.068714	197.1626251	336.9081931	257.8823512	222.6658373	160.8935748	177.7757669	154.6906113	Parp16
ENSMUSG00000045930	481.4762167	0.383192679	0.119307654	3.211802978	0.001319048	0.017405031	424.8893942	487.1898597	511.5846466	482.2906697	428.2511884	409.856767	461.2550487	457.4821126	582.3288146	555.9172987	541.2460025	684.6523598	443.499034	399.1789958	429.4218296	404.5754449	Clec14a
ENSMUSG00000030357	5136.683777	0.226065454	0.070429148	3.209828043	0.001328144	0.017508055	5684.727068	5023.09545	5465.27238	5309.025071	4806.155517	5497.733874	4832.717583	5485.182915	5943.48413	5374.205989	5210.115756	5256.754751	4361.684714	5014.176978	4497.158669	4425.449586	Fkbp4
ENSMUSG00000062825	14013.55121	0.405768611	0.126445516	3.209039147	0.001331794	0.017537112	13911.46482	17972.47592	10337.35765	12896.49079	16264.41184	16832.39343	14191.31354	13276.18614	16997.36989	13884.72054	15213.69749	16911.01442	12787.25004	9717.768258	11230.72025	11792.18429	Actg1
ENSMUSG00000022983	585.1615932	-0.389614471	0.121420837	-3.208794145	0.001332929	0.017537112	618.4966305	489.289816	549.24732	457.4105955	491.1696094	536.0441952	632.6068162	559.656186	529.484029	643.3192872	529.2847649	425.7587053	634.0936601	806.5045017	715.9736365	744.2457382	Scaf4
ENSMUSG00000052676	83.12923106	-0.658317546	0.205203167	-3.208125657	0.001336031	0.017560927	79.53594572	82.94827352	83.69482971	71.7694449	118.7331494	74.70295753	79.69849653	59.83166462	59.06181928	54.88031834	72.76419555	72.81384033	87.05043022	119.1427105	116.0818934	97.35772738	Zmat1
ENSMUSG00000029174	2848.33377	-0.508229892	0.158443476	-3.207641637	0.001338281	0.01756958	2945.969568	2062.157078	2683.465477	2884.174759	2328.996392	2406.646632	2024.341812	2776.189238	2839.112014	3382.253693	2959.409542	1551.33932	3466.439763	3855.335914	3324.975074	4082.534035	Tbc1d1
ENSMUSG00000048271	1582.310482	-0.330167057	0.102938254	-3.207428195	0.001339275	0.01756958	1400.251255	1678.915055	1555.677647	1404.767268	1453.212563	1388.061711	1527.22244	1539.974999	1383.289978	1843.572175	1175.191597	1472.45766	1739.175964	1801.39705	1954.721674	1999.078669	Rbm33
ENSMUSG00000049764	572.9077246	0.360403885	0.112387711	3.206790856	0.001342245	0.017591569	573.4960297	499.7895974	559.7091737	529.1800404	594.6805602	516.8637061	744.1847114	772.2887172	574.0394365	590.4715732	631.9520545	565.3185659	561.704355	441.9481739	489.49218	521.4047178	Zfp280b
ENSMUSG00000023939	1749.255439	0.365960438	0.114200694	3.204537773	0.001352795	0.017712757	1546.764839	1763.963285	1833.962956	2128.203273	1924.085908	2145.18628	1774.287779	1596.124715	1867.182427	1497.013128	2113.15198	2122.725706	1332.329743	1616.063945	1369.441638	1357.599421	Mrpl14
ENSMUSG00000032231	3103.15967	0.321712851	0.100404145	3.204178984	0.001354482	0.017717778	2620.500106	2880.090054	2827.839059	3538.712097	2837.417826	3455.516535	2858.187332	3186.726506	3371.70456	3382.253693	3768.786622	3969.365601	2845.174588	2763.703558	2778.659589	2565.916993	Anxa2
ENSMUSG00000009214	6.054558064	5.142745354	1.605252701	3.203698304	0.001356746	NA	0	0	2.092370743	35.40625948	8.118505941	14.13299196	3.984924827	4.60243574	8.289378144	4.065208766	0	16.18085341	0	0	0	0	Mymk
ENSMUSG00000027079	175.4166849	-0.465089508	0.145193378	-3.203241859	0.001358898	0.017758446	177.9093523	200.5458259	164.2511033	214.3514088	199.9182088	191.8048909	138.4761377	147.2779437	145.0641175	155.4942353	133.5671535	143.605074	185.0967043	153.7653785	220.799126	234.7402982	Clp1
ENSMUSG00000018425	930.9282353	-0.284034002	0.088752154	-3.200305448	0.00137282	0.01792315	978.5014375	1097.227162	810.7936628	870.8025981	945.8059422	919.6539771	840.8191384	914.043738	762.6227893	855.7264452	843.2672526	901.0712741	1116.078147	1036.643413	1003.337205	998.4575819	Dhx40
ENSMUSG00000049091	1349.219358	0.318413313	0.099544416	3.198705913	0.001380459	0.018005585	1374.088115	1377.571327	1453.151481	1530.124565	1305.04983	1483.964156	1633.819179	1264.749341	1500.377444	1179.926844	1482.196696	1451.22029	1136.237194	970.4530179	1145.395466	1299.184784	Sephs2
ENSMUSG00000057497	611.6133065	0.431999816	0.135080124	3.198100531	0.00138336	0.018010217	649.8923986	576.4380021	685.2514182	645.9250041	617.0064515	733.9060827	581.7990247	713.3775397	537.7734071	517.2978155	902.0766709	680.6071464	462.7417606	477.5891557	480.5628036	523.5682228	Fam136a
ENSMUSG00000020899	495.2879835	-0.423755418	0.132503118	-3.198078838	0.001383465	0.018010217	475.1226231	499.7895974	466.5986756	354.0625948	477.9770373	477.4932285	521.0289211	462.0845483	465.2413484	554.9009965	347.8726609	380.2500551	618.5162147	550.9077468	635.6092487	637.1522381	Pfas
ENSMUSG00000006095	795.3880954	0.360120195	0.112724006	3.194707222	0.001399728	0.018201146	903.1515941	813.733063	721.8679062	877.5010797	880.8578946	895.4259909	887.6420051	755.7199485	742.9355162	690.069188	956.89901	992.0885745	693.6544808	623.2080241	696.4913606	594.9638896	Tbcb
ENSMUSG00000070493	15163.95668	0.383563259	0.12007048	3.194484258	0.001400809	0.018201146	12751.91445	17745.68064	16229.47367	17136.62959	16880.40348	18233.57863	15519.28974	14143.28503	16423.33045	12755.60881	17712.59938	18510.8963	13336.12591	9432.640403	12062.77578	13749.07461	Chchd2
ENSMUSG00000034640	1359.49237	-0.346528636	0.10853902	-3.192664144	0.001409668	0.018285816	1419.088716	1511.96853	1153.942465	1163.621933	1347.671986	1417.337194	1265.213632	1375.207799	1196.77897	1162.649707	1225.030087	1208.507489	1269.103641	1594.679356	1512.311661	1928.764755	Tiparp
ENSMUSG00000090958	533.9620203	0.348428018	0.109136381	3.192592738	0.001410017	0.018285816	511.7510192	447.2906901	581.6790665	510.9984477	573.3694821	514.8447073	589.7688743	694.9677968	591.6543651	608.7650127	535.2653837	525.8777357	536.0473861	459.2595079	430.2335911	431.6192581	Lrrc32
ENSMUSG00000021254	771.210043	-0.332486216	0.104160351	-3.192061216	0.001412614	0.018302036	774.4289451	637.3367345	765.8076918	845.9225239	814.8950339	700.5926017	814.917127	731.7872827	640.3544617	762.2266436	660.8583788	629.0306762	916.3203181	883.8963479	787.4086478	973.5772738	Gpatch2l
ENSMUSG00000031661	173.2165857	0.552400145	0.173086135	3.191475418	0.001415482	0.018321724	200.9329155	205.7957166	193.5442937	187.5574827	146.1331069	158.4914099	170.3555363	209.8710698	169.932252	244.9288281	154.4993193	204.2832743	142.0296493	158.8569473	109.5878015	114.6657678	Nkd1
ENSMUSG00000026491	1581.914432	-0.434447353	0.136147576	-3.191003214	0.001417797	0.018334234	1530.020429	1313.52266	1687.497004	1399.025713	1429.871859	1251.779288	1478.407111	1708.424147	1276.564234	1967.561043	1045.611522	1307.615216	1938.017473	1818.708384	1997.745033	2160.259795	Ahctf1
ENSMUSG00000000253	5433.403386	0.265602932	0.083246132	3.190573849	0.001419905	0.018344045	6143.105281	6112.972765	5684.971308	5902.319149	5351.110229	5522.97136	6381.85711	4995.483752	5462.700197	4705.479147	5731.426362	6312.555435	4698.890591	4690.353201	4585.640672	4652.617616	Gmpr
ENSMUSG00000059447	14771.81835	0.19758458	0.061946278	3.189611789	0.00142464	0.018387736	14375.07566	15801.12112	15442.74227	15929.94599	16252.23408	15252.52683	15451.54601	14304.37028	15975.70403	13863.37819	15687.16315	15336.41512	12137.57893	13343.98357	14330.02563	12865.2828	Hadhb
ENSMUSG00000028552	3341.55037	-0.226805442	0.071129285	-3.188636619	0.001429454	0.018432368	3439.929652	3599.325084	3313.269071	3059.292205	3306.261545	2942.690827	3352.31801	3391.995141	3028.731539	3333.471188	2903.590433	2979.299634	3840.298453	3563.079863	3739.785196	3671.468075	Eps15
ENSMUSG00000022452	2182.290805	0.348506233	0.109353894	3.18695769	0.001437778	0.018522125	1939.21194	2253.253101	2270.222256	2213.369681	2399.018506	2488.416085	2417.853139	2170.508695	2357.29191	1804.952692	2603.562723	2661.750385	2095.624568	1527.470647	1871.922002	1842.224553	Smdt1
ENSMUSG00000019478	414.0158114	0.50384833	0.158150902	3.185870744	0.001443191	0.018574246	506.5183912	489.289816	409.0584802	460.2813733	436.3696943	432.0657543	416.4246444	447.3567539	392.7092896	322.1677947	412.6626981	655.324563	348.2017209	339.0984837	293.8576603	262.8658639	Rab4a
ENSMUSG00000031835	1803.545341	-0.27083732	0.085036614	-3.184949497	0.001447793	0.018615848	1735.139447	1599.116716	1844.42481	1458.35512	1687.634423	1548.57212	1906.78653	1890.680602	1577.054192	1877.110148	1721.421448	1548.30541	2056.222794	2046.810667	2271.308656	2087.782376	Mbtps1
ENSMUSG00000038523	3.911474612	5.750604528	1.80562632	3.184825379	0.001448414	NA	0	0	0	0	0	6.056996556	28.89070499	8.284384332	8.289378144	5.081510957	5.980618813	0	0	0	0	0	1700003F12Rik
ENSMUSG00000030643	334.1592559	0.57058857	0.179237085	3.183429204	0.001455417	0.018665433	289.8875916	386.3919577	308.6246845	328.2255947	435.3548811	373.5147876	323.7751422	402.2528837	230.0302435	365.8687889	496.3913614	407.5552452	219.000556	224.0290283	300.3517523	255.2935962	Rab30
ENSMUSG00000027300	296.4576834	-0.481771763	0.151337642	-3.183423225	0.001455447	0.018665433	331.7486157	318.1433782	377.6729191	253.585372	241.5255518	235.2133663	279.9409691	253.1339657	241.4281385	292.6950311	259.1601485	219.4528243	315.2141894	429.7284088	353.9280108	340.7520458	Ubox5
ENSMUSG00000034926	295.9701078	0.646019979	0.202940486	3.183297689	0.001456078	0.018665433	195.7002875	271.9443398	344.1949872	211.480631	361.2735144	317.9923192	272.9673506	498.9040342	317.068714	341.4775363	415.6530075	281.1423279	244.6575249	174.1316538	263.0107236	223.922773	Dhcr24
ENSMUSG00000038733	5159.541894	-0.319412824	0.100346899	-3.183086137	0.001457143	0.018665433	5313.210479	4479.20677	5257.081491	4988.454884	4581.881791	4429.683481	5022.001513	5150.125593	4345.706492	6158.79128	4221.320112	4308.15222	5790.22809	5776.893988	6144.222737	6585.709381	Wdr26
NewGene_3882	31.56554338	-1.232554729	0.38751348	-3.180675754	0.00146932	0.018800949	29.30271684	17.84962848	17.78515131	33.49240762	28.41477079	24.22798622	7.969849653	34.05802448	37.30220165	24.3912526	23.92247525	10.11303338	60.477141	52.95231577	42.21159761	60.57814148	no_name
ENSMUSG00000058267	1441.40243	0.361585295	0.113690144	3.180445397	0.001470488	0.018800949	1432.693549	1668.415274	1555.677647	1458.35512	1520.190238	1714.130025	1385.757608	1331.944903	1509.702995	1243.953882	1720.424678	1836.526862	1210.45914	971.4713316	1165.689503	1337.046123	Mrps14
ENSMUSG00000033306	1188.036175	-0.271113034	0.085277675	-3.179179461	0.001476926	0.018865511	1025.59509	1043.678277	975.0447661	965.5382654	914.3467316	1087.230882	1201.454835	1329.183442	1172.947007	1355.747123	1048.601832	1093.218908	1434.957618	1454.152056	1368.629877	1538.252093	Lpp
ENSMUSG00000030869	5842.469334	0.296314938	0.093215225	3.178825538	0.001478731	0.018870825	5646.00562	5984.875431	6834.729031	6983.645452	5875.768675	6879.738588	5632.691242	5156.569003	6461.570264	5159.766226	6661.412587	6753.483691	4888.568897	4734.140693	4735.816548	5090.72739	Ndufab1
ENSMUSG00000004151	345.4171248	-0.493841765	0.155416789	-3.177531643	0.001485345	0.01892515	251.1661444	366.4423729	358.8415824	358.8472245	389.6882852	375.5337865	213.1934782	274.3051701	337.7921594	295.7439377	296.0406312	349.9109549	332.6242755	398.160682	435.10416	493.2791521	Etv1
ENSMUSG00000038650	1993.509879	0.252675238	0.079521436	3.177448147	0.001485773	0.01892515	1899.443967	2221.753757	1790.02317	2037.295309	2144.300382	2094.711309	2297.309163	1939.466421	2107.574393	1974.675158	2180.932327	2137.895256	1825.310074	1569.221512	1800.486991	1875.758881	Rnh1
ENSMUSG00000024844	1893.31928	0.347192284	0.10935402	3.174938469	0.001498683	0.019069879	1927.700158	2073.706838	1738.760087	2201.88657	2022.522793	2404.627633	2110.017696	1648.592482	2227.770376	1563.07277	2057.332872	2154.07611	1464.279868	1647.631671	1559.393827	1491.736734	Banf1
ENSMUSG00000029499	949.3163057	0.28483923	0.089721765	3.174694905	0.001499941	0.019069879	919.8960038	962.8299597	1156.034835	1063.14471	1005.679923	995.3664341	1041.061611	902.0774051	981.2551378	934.9980162	910.0508293	1103.331942	727.5583326	872.6948964	832.0555299	781.0253241	Pxmp2
ENSMUSG00000036461	657.6640132	0.273014658	0.086086692	3.171392136	0.001517102	0.019270031	498.1461863	555.4384392	599.4642178	526.3092626	635.2730899	597.6236602	756.1394858	713.3775397	779.2015456	805.9276378	750.567661	775.6696602	611.1856522	650.7024957	589.3388436	678.2588341	Elf1
ENSMUSG00000046230	923.7436365	-0.422255494	0.133244857	-3.169019089	0.001529543	0.019395818	827.8017508	726.5848769	1007.476513	777.9807827	761.109932	773.2765603	1026.118143	931.5329938	766.7674784	1084.394438	682.7873144	739.26274	1072.094772	1139.493103	1102.372107	1360.844678	Vps13a
ENSMUSG00000002413	479.3469288	-0.274060321	0.086482757	-3.168959101	0.001529859	0.019395818	458.3782135	461.9903842	458.2291926	446.8844102	440.4289473	413.8947647	417.4208756	474.0508812	496.3265164	488.8413541	466.4882674	419.6908852	580.0307614	518.3217063	555.2448609	573.328839	Braf
ENSMUSG00000062070	32117.71204	0.22095843	0.069781422	3.166436327	0.001543191	0.01954661	33999.52374	38287.45309	36674.02819	36578.49375	31905.72835	36812.40607	31073.44757	31650.0301	32278.83849	29098.76435	32477.75046	34023.2782	27858.88663	24002.67375	27720.03145	29442.05851	Pgk1
ENSMUSG00000020859	9534.57475	-0.292943968	0.092530297	-3.165924878	0.001545907	0.019562778	9730.595043	8016.583144	10031.87153	8641.998092	8543.71269	8280.923792	9780.001756	9911.80561	8647.893749	10572.5917	8057.88708	7690.961885	11198.35061	10685.16633	10939.29787	11823.55511	Spag9
NewGene_744	312.026935	0.431794013	0.13641089	3.165392524	0.001548739	0.019580379	310.8181037	383.2420232	417.4279632	315.7855576	278.0588285	293.764333	347.6846911	335.0573219	335.7198148	292.6950311	334.9146535	358.0013816	296.8877831	227.0839696	246.7754937	218.5140103	no_name
ENSMUSG00000028776	2834.303103	-0.452178019	0.142888518	-3.164551112	0.001553224	0.019618833	2798.409459	2892.689792	2157.234236	2482.265868	3072.854499	3758.366363	1984.492564	2194.441361	2327.242914	2496.038182	3114.905632	2624.332162	3013.777526	4240.258517	3182.105051	3009.435529	Tinagl1
ENSMUSG00000026766	3412.077495	0.263743534	0.083356578	3.164039856	0.001555955	0.019635081	3447.255332	3846.069948	3357.208857	3877.463877	3662.460993	3511.039004	3535.624552	3274.172786	3733.328682	2963.53719	3729.912599	3911.721311	3109.99116	2651.689044	2843.600509	3138.164079	Mmadhc
ENSMUSG00000079049	26.79742737	1.209165149	0.382255969	3.163234188	0.001560268	0.019671241	14.65135842	41.99912583	23.01607817	26.7939261	31.45921052	28.26598393	52.80025395	27.61461444	29.01282351	24.3912526	35.88371288	34.38431349	10.0795235	13.23807894	21.10579881	14.06278284	Serpinb1c
NewGene_5824	184.5231285	0.90135677	0.285037738	3.16223661	0.001565623	0.019720465	159.0718914	136.497159	111.9418347	327.2686687	170.4886248	140.3204202	233.1181024	144.5164822	150.2449789	272.3689873	378.7725248	226.5319477	119.1216414	140.5272995	142.0582612	99.52123244	no_name
ENSMUSG00000025651	31528.44225	0.249679071	0.078976166	3.161448361	0.001569867	0.019755607	32648.45919	32297.32777	35226.10764	37612.93068	30529.64159	36005.81603	31096.36088	31073.80514	34998.7907	29311.1715	32563.47266	33259.74418	24816.70318	31100.32069	25111.84177	26802.58235	Uqcrc1
ENSMUSG00000022570	635.2512519	0.307144186	0.097168988	3.160928123	0.001572673	0.019772617	749.3123307	691.9355981	561.8015444	641.1403744	679.9248726	712.7065948	674.4485269	671.0351309	641.3906339	593.5204798	682.7873144	717.0140666	481.9844873	574.3289634	513.0332633	577.6558491	Gfus
ENSMUSG00000002897	145.5173228	-0.623138792	0.197194863	-3.160015335	0.001577608	0.019811694	127.6761234	153.2968093	136.0040983	109.0895562	135.9849745	122.1494306	86.67211498	145.4369694	80.82143691	134.1518893	154.4993193	159.7859274	209.8373528	178.2049088	176.1522439	218.5140103	Il17ra
ENSMUSG00000006276	919.0226026	-0.268747749	0.085051751	-3.159814434	0.001578697	0.019811694	929.3147342	913.4809869	895.5346779	936.8304874	977.2651527	958.0149553	853.7701441	844.0867147	747.0802053	894.3459285	880.1477352	823.2009171	900.7428727	1186.335536	1015.513627	948.6969657	Eps15l1
ENSMUSG00000018559	5143.511282	0.230364027	0.072911922	3.159483648	0.00158049	0.0198159	6205.896817	5705.581245	5224.649744	5998.011742	5384.599066	5379.622441	5334.818112	4967.869138	5232.669954	4568.278351	5111.435545	5646.106536	4694.30899	4521.313116	4253.630221	4067.3895	Ctdnep1
ENSMUSG00000045555	24.10355136	1.36610396	0.432710624	3.157084401	0.001593552	0.01996126	12.55830722	33.59930067	14.6465952	28.70777796	15.22219864	32.30398163	48.81532913	21.1712044	22.7957899	23.3749504	37.87725248	43.48604353	8.246882863	11.20145141	15.42346836	16.2262879	Mettl24
ENSMUSG00000047344	37.83637507	-1.3520885	0.428407748	-3.156078543	0.001599058	0.020011783	54.41933128	25.1994755	49.17071245	41.14781508	22.32589134	42.39897589	18.92839293	12.88682007	17.61492856	48.78250519	32.89340347	6.067820028	55.8955394	70.26364977	41.39983612	65.98690411	Lancl3
ENSMUSG00000038502	3911.978377	0.275263297	0.087284834	3.153621116	0.001612583	0.02016248	4653.89935	4496.006421	3543.429853	3950.190247	4058.238157	4256.04958	4521.893447	3744.541718	4116.712421	3381.237391	4287.106919	4215.112313	3352.816044	3318.68456	3360.692579	3335.043039	Ptov1
ENSMUSG00000024907	7.92345058	2.836361123	0.899537607	3.153132344	0.001615286	NA	6.279153609	2.099956292	0	8.612333388	7.103692699	14.13299196	14.9434681	8.284384332	12.43406722	7.11411534	15.94831683	22.24867343	0	0	3.24704597	4.327010106	Gal
ENSMUSG00000034997	52.97988867	-0.999096335	0.316865907	-3.153057218	0.001615701	0.020173837	46.04712647	59.84875431	49.17071245	44.01859287	32.47402377	80.75995408	15.93969931	32.21705018	33.15751258	41.66838985	51.83202971	54.61038025	62.30978163	79.42847366	72.24677284	91.94896475	Htr2a
ENSMUSG00000031959	482.713749	-0.388632801	0.123261354	-3.152916848	0.001616478	0.020173837	458.3782135	484.0399252	576.4481396	431.5735953	366.3475806	410.8662664	468.2286671	474.0508812	435.1923526	495.9554694	416.6497773	377.2161451	632.2610195	525.4499026	555.2448609	615.5171876	Wdr59
ENSMUSG00000021510	228.2079455	-0.397313214	0.126035394	-3.152393951	0.001619376	0.020173837	231.2821579	179.5462629	233.2993378	214.3514088	225.2885399	186.7573938	195.2613165	222.7578898	183.4024914	208.3419493	216.2990471	240.6901944	273.0634548	276.981344	255.7048702	308.29947	Zfp729a
ENSMUSG00000025825	3408.957786	0.335372261	0.106386851	3.152384498	0.001619429	0.020173837	3771.678268	3627.674494	3470.196877	3977.941099	3717.260908	3956.228251	3906.222561	3092.836817	3579.975186	2540.755479	3815.634802	4016.896858	2860.752033	2961.256428	2750.247937	2497.766584	Iscu
ENSMUSG00000014846	2139.273632	0.415013332	0.131782525	3.14922887	0.001637019	0.020374295	1987.352117	1788.112782	2065.169923	2669.82335	2579.655263	2639.840999	1800.18979	2389.584636	2361.436599	1868.97973	2491.924505	2752.767686	1806.983667	1638.466848	1548.029166	1840.061048	Tppp3
ENSMUSG00000094066	15.61645338	-1.396087156	0.44341721	-3.148473095	0.001641258	NA	13.60483282	9.449803313	6.277112228	5.741555592	8.118505941	11.10449369	12.95100569	9.20487148	15.54258402	8.130417532	12.95800743	12.13564006	44.89969559	22.40290283	16.23522985	41.10659601	Fam205a2
ENSMUSG00000047221	470.0564383	0.297703511	0.094567193	3.148063321	0.001643561	0.020432594	520.123224	422.0912146	529.3697979	514.8261514	495.2288624	504.749713	512.0628402	516.39329	504.6158945	487.8250519	479.4462748	438.9056487	362.862846	428.710095	400.1984158	403.4936924	Fam185a
ENSMUSG00000017132	1869.061812	-0.29671124	0.094258112	-3.147858951	0.00164471	0.020432594	1676.534014	1662.115405	2008.675913	1928.205753	1702.856621	1910.982413	1804.174715	1940.386908	1697.250175	1781.577742	1856.982141	1372.33863	2086.461364	2175.118202	1983.133326	2318.195664	Cyth1
ENSMUSG00000039476	70.14722233	1.057679694	0.336107921	3.146845484	0.001650422	0.020484821	47.09365207	53.54888544	65.90967839	70.81251897	120.7627759	64.60796327	68.73995326	89.28725336	88.07464278	54.88031834	103.6640594	125.4016139	16.49376573	43.78749189	61.69387344	47.59711116	Prrx2
ENSMUSG00000037486	768.2686961	-0.46009809	0.146269652	-3.145547163	0.001657765	0.020557189	807.9177644	688.7856637	777.3157309	733.9621899	672.8211799	588.5381654	713.301544	824.7564846	665.2225961	908.5741592	551.2137006	521.8325224	1130.739273	807.5228155	922.9728171	976.8225314	Asxl2
ENSMUSG00000030970	465.8658899	0.396057126	0.126029532	3.142573976	0.001674694	0.020743146	496.0531351	325.4932252	556.5706176	467.9367808	500.3029286	467.3982343	460.2588175	477.7328298	502.54355	553.8846944	517.3235273	568.3524759	374.7750101	365.5746416	410.7513153	408.902455	Ctbp2
ENSMUSG00000031596	2278.078256	-0.346955125	0.110411631	-3.142378418	0.001675813	0.020743146	2021.887462	2194.454325	2003.444986	1696.629677	2090.51528	1841.326953	2096.070459	2580.125476	1881.688839	2537.706572	1825.085508	2392.743698	2568.445852	2812.582618	3264.904723	2641.63967	Slc7a2
ENSMUSG00000026526	9215.320544	0.201960476	0.064275886	3.142087786	0.001677477	0.020743889	10041.41315	9452.953247	9381.144225	10486.95129	9059.237817	10722.9029	9397.448972	9014.330641	9430.203811	8639.58493	9208.159432	10210.1185	7908.760666	8438.766169	7757.192823	8295.960125	Fh1
ENSMUSG00000034057	3.725246697	5.249810812	1.670833675	3.142030766	0.001677804	NA	0	7.349847021	9.415668342	2.870777796	0	0	3.984924827	8.284384332	14.50641175	9.146719723	0	4.045213352	0	0	0	0	Myrfl
ENSMUSG00000039263	4263.730187	0.223847446	0.071247357	3.141835099	0.001678926	0.020743889	4892.507187	4346.909524	4550.906365	4600.899881	4569.704032	4294.410558	4566.723851	4260.014521	4707.330614	3640.39445	4307.042315	4596.373671	3808.227242	3821.731559	3639.126771	3617.380449	Npepl1
ENSMUSG00000031903	363.1428316	0.341803965	0.108916659	3.138215671	0.001699798	0.020970531	368.3770117	341.2428974	372.4419922	326.3117428	340.9772495	340.2013066	407.4585635	474.0508812	370.949672	397.3741569	431.6013243	356.9900783	326.2100332	274.9447165	345.8103958	335.3432832	Pla2g15
ENSMUSG00000029759	696.7126909	-0.419135444	0.133562611	-3.138119568	0.001700355	0.020970531	712.6839347	632.0868438	802.4241798	582.7678926	539.8806451	624.8801447	681.4221453	729.9463084	599.9437432	793.7320115	520.3138367	508.685579	810.9434815	908.3358782	842.6084293	856.748001	Pon3
ENSMUSG00000021792	1070.820872	0.249101252	0.079394562	3.137510233	0.001703893	0.020980262	1149.085111	1074.127643	1207.297919	1197.114341	1089.909423	1119.534863	1074.933472	1074.208502	1038.244613	1009.188076	1276.862116	1123.558008	903.4918337	871.6765827	990.349021	933.5524303	Prxl2a
ENSMUSG00000026788	615.8835291	-0.342130532	0.109047254	-3.137452054	0.001704231	0.020980262	571.4029784	565.9382206	652.8196717	475.5921882	563.2213497	577.4336717	516.047765	627.772235	590.6181928	717.5093472	507.3558293	534.9794658	735.8052154	739.2957933	726.5265359	751.8180059	Zbtb43
ENSMUSG00000063558	944.9287758	-0.31878927	0.101621572	-3.137023599	0.001706724	0.020991932	871.7558261	808.4831723	734.4221307	728.2206343	969.1466467	970.1289484	949.4083399	894.7135079	876.6017388	1027.481516	864.1994184	867.698264	1026.278756	1078.394277	1227.383377	1224.54386	Aox1
ENSMUSG00000030103	4571.512798	0.388146896	0.123754427	3.136428359	0.001710192	0.021015571	3812.492766	3217.133039	3364.532154	4010.476581	3921.23837	2916.443842	4562.738926	6000.655718	6398.363755	4388.392863	6566.719456	6468.296149	4850.999764	4024.375999	3993.054782	4648.290606	Bhlhe40
ENSMUSG00000023845	3503.487467	-0.305652773	0.097517155	-3.134348756	0.00172236	0.021141472	2984.691016	3132.084809	3509.951921	2965.513463	3031.247156	2780.161419	3124.181064	3862.364073	3157.216901	4126.186897	3205.611684	3166.390751	4257.224198	3719.900183	4236.58323	4796.490702	Lnpep
ENSMUSG00000003153	502.9207118	-0.537491674	0.171495398	-3.134146337	0.001723549	0.021141472	717.9165627	518.689204	494.8456806	542.5770034	497.2584889	426.0087578	528.0025395	492.4606242	322.2495754	354.6894648	413.6594679	353.9561683	746.8010593	451.1129978	657.526809	528.9769854	Slc2a3
ENSMUSG00000026797	342.7522891	0.438932109	0.140108135	3.132809592	0.001731417	0.021218838	320.2368341	432.5909961	335.8255042	373.2011135	273.9995755	310.9258232	426.3869564	381.0816793	417.577424	421.7654095	351.8597401	306.4249114	314.2978691	270.8714614	300.3517523	246.639576	Stxbp1
ENSMUSG00000036748	1602.954179	0.24853534	0.079358561	3.131802509	0.001737367	0.021272572	1780.140048	1573.917241	1616.356399	1742.562122	1650.086333	1769.652494	1649.758878	1398.219978	1667.201179	1589.496627	1737.369765	1896.193759	1380.894719	1442.950605	1377.559253	1374.907461	Cuedc2
NewGene_8956	45.60689152	1.08579115	0.346970665	3.129345675	0.001751961	0.021431952	34.53534485	33.59930067	57.54019542	70.81251897	84.22949914	35.33247991	61.76633481	46.0243574	51.8086134	35.5705767	72.76419555	46.51995355	31.15489082	23.42121659	15.42346836	29.20731821	no_name
ENSMUSG00000053291	240.3129652	0.503582749	0.161064114	3.126598068	0.001768415	0.021613786	166.3975706	255.1446894	194.5904791	230.6191496	276.029202	253.3843559	282.9296627	212.6325312	301.52613	269.3200807	289.0632426	324.6283715	231.8290405	174.1316538	202.1286117	180.6526719	Rab4b
ENSMUSG00000046753	399.85371	-0.336806907	0.107839176	-3.123233302	0.001788759	0.02181765	504.4253399	371.6922636	437.3054852	498.5584106	428.2511884	431.0562549	333.7374542	344.2621934	306.7069913	367.9013933	346.8758911	322.6057648	422.4236666	403.2522509	402.6337003	475.9711116	Ccdc66
ENSMUSG00000011171	115.5892038	-0.628549067	0.201262751	-3.123027312	0.001790011	0.02181765	171.6301987	109.1977272	128.6808007	103.3480007	94.37763157	119.1209323	109.5854327	122.4247907	77.7129201	73.17375779	84.72543318	84.94948039	131.9501258	137.4723582	145.3053072	155.7723638	Vipr2
ENSMUSG00000026065	50.9836325	0.93866499	0.300576171	3.122885575	0.001790874	0.02181765	35.58187045	44.09908213	48.12452708	33.49240762	53.78510186	58.55096671	28.89070499	64.43410036	76.67674784	85.36938408	66.78357674	79.8929637	26.57328923	36.65929553	35.71750567	41.10659601	Slc9a4
ENSMUSG00000019906	65.39861651	-0.879440172	0.281620922	-3.122779965	0.001791516	0.02181765	79.53594572	40.94914769	54.40163931	86.12333388	63.93323429	73.6934581	30.88316741	54.30874173	34.19368485	66.05964245	49.8384901	55.62168359	70.55666449	124.2342793	94.97609463	67.06865664	Lin7a
ENSMUSG00000034911	802.2981969	0.342414669	0.109732076	3.120461046	0.001805682	0.021970475	586.0543369	816.8829975	808.701292	838.2671164	755.0210525	937.8249668	894.6156236	809.1082031	1014.41265	905.5252526	810.3738491	870.732174	684.4912776	701.618184	689.1855072	713.9566675	Ushbp1
ENSMUSG00000044938	14938.05147	0.34703446	0.11124817	3.1194622	0.001811815	0.022025383	18091.28807	20270.87808	13978.08275	15283.06406	15159.28022	14859.83155	17992.93182	13326.81293	14332.33481	13997.53008	14693.38365	18409.76596	13370.94608	11623.03331	12028.6818	11590.97832	Klhl31
ENSMUSG00000028277	1796.984311	-0.252380493	0.080938602	-3.11817215	0.001819765	0.022102255	2000.95695	2033.807669	1658.203814	1701.414307	1868.27118	1832.241458	1580.022694	1669.763687	1667.201179	1577.301001	1851.998292	1494.706333	1779.494058	2054.957177	1998.556795	1982.852381	Ube2j1
ENSMUSG00000028842	446.1505913	-0.388710632	0.124693444	-3.117330149	0.001824971	0.022130491	319.1903085	459.8904279	429.9821876	461.2382992	420.1326825	353.3247991	410.4472571	448.2772411	391.6731173	488.8413541	359.8338986	406.5439419	505.8088156	564.1458257	502.4803639	616.5989401	Ago3
ENSMUSG00000032705	1220.147558	0.276795988	0.088794372	3.11726951	0.001825346	0.022130491	1095.712305	1296.72301	1153.942465	1200.942045	1228.938837	1271.969277	1306.059112	1457.131155	1458.930553	1285.622272	1194.130223	1214.575309	1227.869226	1015.258824	983.0431675	1131.513143	Exd2
ENSMUSG00000046768	1527.315228	-0.320693815	0.102922457	-3.115877964	0.001833982	0.022189407	1452.577535	1633.765995	1414.442622	1636.343344	1659.219652	1859.497943	1185.515136	1235.293753	1359.458016	1223.627839	1450.300062	1611.006217	1673.200901	1907.301681	1533.41746	1602.075492	Rhoj
ENSMUSG00000016520	328.376301	0.410327178	0.13168946	3.115869539	0.001834034	0.022189407	309.7715781	263.5445146	346.2873579	319.6132613	286.1773344	323.0398163	427.3831876	429.8674981	369.9134997	376.0318108	289.0632426	376.2048417	252.9044078	308.5490707	321.4575511	254.2118437	Lnx2
ENSMUSG00000044894	7377.363702	0.351618415	0.112853833	3.115697587	0.001835104	0.022189407	6747.997079	6905.706265	8533.734074	9213.282873	7049.907597	9232.88175	7066.267949	6846.583407	8563.963795	6509.415536	8350.937402	8873.175487	6173.249983	6645.515629	5515.107581	5810.09282	Uqcrq
ENSMUSG00000025314	392.2457706	-0.470965855	0.151210871	-3.114629593	0.00184176	0.022250102	340.1208205	303.4436841	369.3034361	399.9950396	365.3327674	324.0493158	383.5490146	383.8431407	354.3709157	457.3359862	355.8468193	233.6110711	438.9174324	471.4792731	491.115703	603.6179098	Ptprj
ENSMUSG00000072872	568.9886679	0.287074272	0.09220449	3.113452202	0.001849125	0.022319229	470.9365207	516.5892478	546.1087638	527.2661885	549.0139643	617.8136487	590.7651055	592.7937233	663.1502515	717.5093472	618.9940471	616.8950361	503.0598546	537.6696678	520.3391168	514.9142026	Rybp
ENSMUSG00000037373	5732.953002	0.15844772	0.050899	3.112982936	0.001852067	0.022334912	5672.16876	5826.328731	6293.851194	6136.766002	5779.361417	5982.293599	6089.961366	5845.09339	6062.64394	5589.662053	5811.167946	5684.536063	5289.000876	4956.133093	5421.755009	5286.524597	Ctbp1
ENSMUSG00000046062	1466.122712	-0.277373842	0.089120439	-3.112348236	0.001856054	0.022363149	1313.38963	1419.570453	1326.563051	1307.160823	1517.145798	1322.444248	1248.277702	1570.351075	1375.0006	1625.067204	1368.564938	1246.937016	1587.983111	1702.620615	1660.864014	1866.023108	Ppp1r15b
ENSMUSG00000028291	1256.474756	0.322677757	0.103743011	3.110356581	0.001868616	0.022494563	1212.923172	1307.222792	1106.864123	1455.484343	1333.464601	1427.432188	1376.791528	1164.416242	1257.913133	1140.291059	1558.94797	1498.751547	1046.437803	1011.185568	1067.466363	1138.003658	Akirin2
ENSMUSG00000030870	1019.870003	0.270217114	0.086911331	3.109112596	0.001876502	0.022555479	1097.805356	1067.827774	1016.892181	983.7198581	971.1762732	1083.192884	1039.069149	1126.676269	1179.164041	1207.367003	919.0217575	1032.540708	900.7428727	820.7608944	964.3726532	907.5903697	Ubfd1
ENSMUSG00000045503	1139.538775	0.290095642	0.093318178	3.108672374	0.0018793	0.022555479	1322.80836	1284.123272	1090.125157	1300.462342	1293.886884	1294.178264	1176.549055	1057.639733	1208.176865	971.5848951	1172.201287	1304.581306	966.7179356	1036.643413	912.4199177	840.5217131	Sys1
ENSMUSG00000006378	432.2078705	0.43507807	0.139962201	3.108539787	0.001880143	0.022555479	458.3782135	450.4406246	496.9380514	366.502632	467.8289049	515.8542067	385.541477	562.4176474	437.2646971	372.9829043	512.3396783	514.753399	394.0177368	371.6845242	301.1635138	307.2177175	Gcat
ENSMUSG00000027602	5591.515773	0.278647412	0.089640103	3.108512845	0.001880315	0.022555479	5657.517402	5952.326109	6695.586377	6709.007709	5734.709634	6078.196044	5754.23145	5602.084783	6173.514373	4673.973779	5537.056251	6226.594652	4512.877567	5404.19115	4283.665396	4468.719687	Map1lc3a
ENSMUSG00000022193	3839.505619	0.306399061	0.098599907	3.107498479	0.00188678	0.02261307	3392.836	4409.908213	3894.948138	4385.591546	3977.053098	4430.692981	4096.502722	3707.722232	4078.374047	3265.378941	4384.790359	4469.960754	3424.289029	2816.655873	3411.021792	3286.364175	Psmb5
NewGene_73	31.60433067	1.053285746	0.33902087	3.106846326	0.001890947	0.022626976	36.62839605	15.74967219	26.15463428	20.09544457	19.28145161	33.31348106	36.86055465	37.73997307	52.84478567	41.66838985	63.79326733	35.39561683	29.32225018	21.38458906	17.04699134	18.38979295	no_name
ENSMUSG00000021745	2272.608077	-0.334940792	0.107809077	-3.10679585	0.00189127	0.022626976	2090.958152	2333.05144	2131.079601	2204.757347	2458.892487	2353.143162	1797.201097	2347.242227	2132.442528	2527.54355	1675.570037	1898.216365	2430.081484	2766.758499	2333.00253	2881.788731	no_name
ENSMUSG00000078931	888.5127658	0.421306839	0.135630067	3.106293818	0.001894484	0.022634393	682.3346922	939.7304405	1026.307849	787.550042	850.4134974	976.185945	1014.163368	965.5910183	1074.510642	768.3244568	919.0217575	1236.823982	884.249107	636.446103	736.2676738	718.2836776	Pdf
ENSMUSG00000048763	53.22873749	-0.874911877	0.281668221	-3.106178872	0.00189522	0.022634393	50.23322887	86.09820796	64.86349302	65.07096338	42.62215619	63.59846384	24.90578017	29.45558874	41.44689072	37.60318108	44.85464109	37.4182235	57.72818004	96.73980766	62.50563493	46.51535864	Hoxb3
ENSMUSG00000047067	842.6014012	0.390677406	0.125892214	3.103269008	0.001913956	0.02283808	770.2428427	874.6317955	827.5326287	995.2029693	860.5616298	898.4544892	948.4121087	832.1203818	930.4826967	628.0747543	1034.647055	1098.275425	735.8052154	661.9039471	655.0915245	730.1829554	Dusp28
ENSMUSG00000041075	2778.90673	0.422903114	0.136333185	3.101982198	0.001922295	0.022917468	2645.616721	2933.638939	3108.216738	2462.170423	3044.439728	2617.632012	4230.993935	2646.400551	3074.323119	3499.128445	2372.312129	2645.569532	2612.429227	2250.47342	2446.649139	1872.513623	Fzd7
ENSMUSG00000069662	2580.379528	0.353310115	0.11396682	3.100113838	0.001934463	0.023028202	1884.792608	2985.087869	2629.063838	2577.001535	2839.447453	2403.618133	2557.325507	2498.20212	3071.214602	2733.852895	3009.248033	3193.695941	2473.148539	1918.503133	2238.026435	2273.843811	Marcks
ENSMUSG00000030089	4563.09671	0.245788437	0.079285675	3.10003586	0.001934972	0.023028202	4691.574272	5854.678141	4886.73187	4628.650733	4990.851527	4538.709419	4981.156033	4502.102641	4997.458849	4228.833419	4536.299369	4545.808504	3560.820756	3976.515252	3948.4079	4140.948671	Slc41a3
ENSMUSG00000020409	1343.904868	-0.250997265	0.081001147	-3.098687781	0.001943797	0.023112993	1534.206532	1250.523972	1459.428593	1242.08986	1330.420161	1325.472746	1358.859366	1263.828854	1147.042701	1236.839767	1113.391869	1329.863889	1440.45554	1476.554959	1508.252853	1485.246219	Slu7
ENSMUSG00000028082	949.2481606	-0.312910423	0.101005328	-3.097959566	0.00194858	0.023149609	802.6851364	801.1333253	918.550756	839.2240424	803.7320882	1089.249881	919.5214037	966.5115054	952.2423143	971.5848951	773.4933664	849.4948039	1039.107241	1180.225653	1106.430914	1174.783244	Sh3d19
ENSMUSG00000062797	1572.636835	0.369431491	0.119355468	3.09522049	0.001966666	0.023344072	1527.927378	2025.407843	1485.583227	1459.312046	1647.041893	1777.728489	1694.589282	1511.439897	1909.66549	1260.214717	1751.324542	1925.521555	1379.062079	1155.786123	1362.135785	1289.449012	Hikeshi
ENSMUSG00000031004	37.67277814	-1.359667287	0.439409284	-3.094307149	0.001972731	0.02339563	51.27975448	23.09951921	31.38556114	24.88007423	8.118505941	40.37997704	12.95100569	50.62679314	16.57875629	36.58687889	16.94508664	22.24867343	48.56497686	90.62992507	56.01154299	72.47741927	Mki67
ENSMUSG00000007617	3359.589924	-0.250521605	0.08097623	-3.093767229	0.001976325	0.023408492	3567.605776	3666.523685	3373.947823	2868.863944	3191.587648	3025.46978	3329.404693	3316.515194	3049.454985	3453.394847	2879.667958	2966.15269	3630.4611	3550.860098	3903.761018	3979.767545	Homer1
ENSMUSG00000005354	5095.284457	0.283548714	0.091655761	3.093626762	0.001977261	0.023408492	5871.008625	5176.392259	5705.895015	6047.77189	5335.88803	5611.807309	5029.971362	4889.62773	5317.63608	4097.730436	5665.639555	5866.570663	4029.060439	4714.792731	3858.302374	4306.456808	Txn2
ENSMUSG00000034361	476.0734162	0.397768216	0.12867298	3.091311151	0.001992747	0.0235713	505.4718656	482.9899471	372.4419922	465.066003	541.9102716	537.0536946	522.0251523	524.6776744	503.5797223	461.4011949	553.2072402	564.3072626	337.2058771	486.7539796	423.7394991	335.3432832	Cpne2
ENSMUSG00000044791	1310.054229	-0.413545079	0.133895235	-3.088572049	0.002011209	0.023768995	1465.135842	1122.426638	1328.655422	1279.409971	1125.427886	999.4044318	1098.843021	1334.706365	1263.093995	1577.301001	1060.563069	889.9469374	1511.928525	1578.386335	1582.934911	1742.70332	Setd2
ENSMUSG00000066043	732.9863363	0.292762492	0.09482223	3.08748794	0.00201856	0.023824295	726.2887675	741.284571	659.0967839	724.3929305	693.1174447	806.5900414	868.7136122	830.2794075	794.7441296	813.0417532	731.6290347	738.2514367	642.340543	768.8268924	613.6916884	575.4923441	Phactr4
ENSMUSG00000043079	5592.193182	-0.484392317	0.156895057	-3.087365061	0.002019394	0.023824295	6180.780203	3734.772265	6000.91929	5826.722	4949.244184	4612.402878	5596.826919	6228.016044	4751.886021	6135.41633	4009.008144	3376.741845	6667.146635	8193.352552	6640.209009	6571.646598	Synpo
ENSMUSG00000027433	767.8348982	-0.281625883	0.091237646	-3.086728938	0.00202372	0.023854627	824.662174	866.2319703	731.2835746	683.2451155	789.5247028	749.0485741	743.1884802	706.9341297	612.3778104	735.8027866	768.5095174	654.3132596	798.1149971	872.6948964	913.2316792	836.194703	Xrn2
ENSMUSG00000058793	2907.065316	-0.309103733	0.100218286	-3.08430473	0.002040285	0.024029041	2476.079573	2496.848031	3139.602299	2796.137573	2754.203141	2613.594014	2628.057923	3020.118333	2831.858809	3381.237391	2388.260446	2309.816824	3334.489638	3294.245029	3558.762384	3489.73365	Cds2
ENSMUSG00000071226	445.7727492	0.501988648	0.16278494	3.083753617	0.002044068	0.024052752	416.5171894	394.7917828	469.7372317	444.9705584	388.6734719	371.4957888	715.2940064	516.39329	563.6777138	610.7976171	347.8726609	404.5213352	386.6871742	346.22668	336.0692579	418.6382277	Cecr2
ENSMUSG00000039431	66.14658475	-0.822498212	0.266781052	-3.083045841	0.002048936	0.024071449	40.81449846	45.14906027	53.35545394	62.20018558	80.17024617	67.63646154	30.88316741	48.78581885	64.24268062	56.91292272	63.79326733	60.67820028	67.80770354	130.3441619	92.54081016	93.03071728	Mtmr7
NewGene_1515	2247.761745	0.399703504	0.129654577	3.082833739	0.002050397	0.024071449	2503.289239	2505.247856	2207.451134	2470.782756	2418.299957	2624.698508	2006.40965	2189.838925	2256.7832	1738.89305	2835.810087	3078.407361	1871.12609	2044.77404	1676.287482	1536.088588	no_name
ENSMUSG00000013663	3280.226821	-0.298029326	0.096676435	-3.08275049	0.00205097	0.024071449	3182.484354	3612.9748	2661.495585	2820.060722	3660.431366	3282.892133	2668.903403	3068.904152	2822.533258	3093.623871	3236.511547	3388.877485	3513.1721	3607.885669	3728.420535	4134.458156	Pten
NewGene_6685	28.82918369	-1.317034433	0.427275443	-3.082401421	0.002053377	0.024078905	25.11661444	40.94914769	15.69278057	16.26774084	53.78510186	40.37997704	7.969849653	12.88682007	17.61492856	19.30974164	14.95154703	28.31649346	26.57328923	47.86074695	37.34102866	56.25113138	no_name
ENSMUSG00000032902	2518.752908	0.36118091	0.117215067	3.081352255	0.002060627	0.024126278	2193.517661	2013.858084	2576.75457	2697.574202	2651.707003	2714.543957	2011.390806	2841.543826	2690.93938	2985.895839	3412.939802	2812.434583	2149.687466	2233.162086	2087.850559	2226.246699	Slc16a1
ENSMUSG00000031841	3729.04117	-0.225334308	0.07312955	-3.081303086	0.002060967	0.024126278	3908.773122	3262.282099	3781.960117	3381.776244	3261.609762	3642.273929	3431.020276	3764.792435	3606.915665	3917.844948	3388.020557	3485.962606	4026.311478	4631.291002	4114.007244	4059.817232	Cdh13
ENSMUSG00000028337	54.11207309	-1.083432429	0.35191229	-3.078700177	0.002079058	0.024306703	25.11661444	94.49803313	43.9397856	32.53548169	30.44439728	54.51296901	25.90201137	34.05802448	67.35119742	44.71729642	31.89663367	38.42952684	70.55666449	99.79474895	74.68205732	97.35772738	Coro2a
ENSMUSG00000037075	2694.950958	0.259880487	0.084415937	3.078571379	0.002079957	0.024306703	2550.382891	2994.537672	2905.256776	2697.574202	2979.49168	2695.363468	2693.809183	2612.342526	2730.313926	2534.657666	3017.222191	3302.916702	2385.181788	2149.660358	2298.096786	2572.407508	Rnf139
ENSMUSG00000026459	158.901763	0.700594174	0.227674759	3.077171035	0.002089754	0.024400207	203.0259667	151.196853	130.7731714	142.5819639	143.0886672	167.5769047	264.997501	191.4613268	142.991773	193.0974164	103.6640594	240.6901944	108.1257975	139.5089858	94.16433314	125.4832931	Myog
ENSMUSG00000022844	167.8651028	0.606101905	0.197031097	3.076173824	0.002096756	0.02446095	140.2344306	178.4962848	133.9117275	138.7542601	154.2516129	159.5009093	203.2311662	163.8467123	195.8365587	134.1518893	309.9954084	231.5884644	133.7827664	120.1610242	148.5523531	139.5460759	Pdia5
ENSMUSG00000002871	847.0878665	0.349494144	0.113631047	3.075692377	0.002100144	0.024479466	884.3141333	1007.97902	749.0687259	983.7198581	902.1689727	925.7109737	877.6796931	949.0222496	847.5889153	724.6234625	891.1122031	1026.472888	649.6711055	835.0172871	620.9975418	678.2588341	Tpra1
ENSMUSG00000022708	3820.66217	-0.445619979	0.144942714	-3.074455886	0.002108869	0.024549874	3181.437829	2774.042261	3333.146593	3249.720465	3215.943166	2948.747823	3462.899674	4990.881317	3501.226094	4707.511751	2741.116956	2832.66065	4130.771994	4989.737448	5083.250467	5987.500234	Zbtb20
ENSMUSG00000026154	608.7760403	0.470276049	0.152968897	3.074324635	0.002109797	0.024549874	526.4023776	598.4875431	563.8939152	735.8760417	704.2803904	812.647038	627.6256602	514.5523158	641.3906339	534.5749527	788.4449135	808.031367	475.5702451	400.1973096	451.3393899	557.1025511	Sdhaf4
ENSMUSG00000034168	2258.72028	0.307472688	0.100072947	3.072485582	0.002122841	0.024680522	1918.281428	2038.007581	1911.380673	2420.065682	2269.122411	1980.637874	2379.000121	2611.422039	2876.414216	2817.189675	2053.345792	2600.060882	2012.239419	2185.301339	1848.380919	2218.674432	Irf2bpl
ENSMUSG00000046329	699.7071195	0.383092478	0.124709063	3.071889639	0.002127084	0.024708711	549.4259408	636.2867564	780.454287	696.6420785	662.6730475	800.5330448	690.3882262	724.4233855	939.8082471	770.3570611	884.1348145	668.4715064	596.5245271	538.6879816	577.1624212	679.3405866	Slc25a23
ENSMUSG00000052738	9973.679027	0.231173422	0.075314924	3.069423813	0.002144721	0.024892317	11414.45474	10270.88622	10628.19719	11327.13226	9811.21443	11300.33658	9868.666333	9566.62293	10396.95254	8679.220715	10997.36123	10968.596	8406.322598	9350.156989	8369.260989	8223.482706	Suclg1
ENSMUSG00000038732	110.9501219	0.527757885	0.172030907	3.067808533	0.002156347	0.025005901	111.9782394	71.39851392	102.5261664	95.6925932	114.6738964	97.92144433	155.4120682	130.709175	145.0641175	132.1192849	130.5768441	113.2659738	88.88307086	88.59329754	89.29376419	107.0935001	Mboat1
ENSMUSG00000038002	465.1497407	-0.419278812	0.136737081	-3.066313885	0.002167157	0.025109828	399.7727798	307.6435967	435.2131145	383.7272987	414.043803	447.2082457	347.6846911	486.0172142	492.1818273	537.6238593	346.8758911	462.1656254	575.4491598	557.0176294	629.9269183	619.8441977	Cramp1
ENSMUSG00000052915	2571.622578	0.181812299	0.059304755	3.065728846	0.002171401	0.025135608	2309.682003	2505.247856	2744.144229	2637.287869	2409.166638	2630.755504	2801.402153	2636.275192	2813.207708	2622.059654	2686.294617	2759.846809	2441.993648	2328.88358	2392.261119	2427.452669	Msl1
ENSMUSG00000070348	681.4785624	0.448530593	0.146315751	3.06549767	0.002173081	0.025135608	492.9135583	628.9369094	570.1710274	718.6513749	615.9916383	869.1790058	715.2940064	648.0229522	825.8292976	928.900203	900.0831313	689.7088765	518.6373	674.1237123	564.1742374	543.0397683	Ccnd1
ENSMUSG00000078570	521.1391651	0.480595575	0.156802161	3.06498056	0.002176841	0.025157698	463.6108415	580.6379147	514.7232027	572.2417073	625.1249575	671.3171183	526.0100771	503.50647	558.4968525	364.8524867	643.9132921	726.1157966	457.2438387	398.160682	354.7397723	377.5316317	1110065P20Rik
ENSMUSG00000058881	766.4604869	0.377458921	0.123189486	3.06405144	0.002183614	0.025211781	847.6857373	726.5848769	805.5627359	618.1741521	643.3915958	789.4285512	994.2387442	933.3739681	801.9973355	987.8457301	695.7453219	762.5227168	708.3156059	726.0577143	604.762312	617.6806926	Zfp516
ENSMUSG00000035199	5202.65993	0.273145627	0.089151694	3.063829898	0.002185231	0.025211781	5034.834669	5335.988937	4527.890287	5376.966812	5918.390831	6204.383472	5721.35582	4905.276012	5038.90574	5529.700224	5374.582773	6198.278158	4219.655065	4680.170063	4808.063321	4368.116702	Arl6ip5
ENSMUSG00000069045	2812.630355	-0.297954658	0.09731852	-3.061643936	0.002201251	0.0253511	2581.778659	3011.337322	2706.481556	2665.995647	2873.951103	2551.00505	2796.420997	2305.820306	2419.462246	2909.673174	2352.376733	2939.858803	3152.141894	2762.685244	3164.246298	3808.850646	Ddx3y
ENSMUSG00000028549	90.14461924	-0.604366052	0.197405473	-3.061546588	0.002201967	0.0253511	127.6761234	132.2972464	103.5723518	86.12333388	91.33319184	88.83594949	60.77010361	65.35458751	76.67674784	72.15745559	64.79003714	63.71211029	121.8706023	88.59329754	89.29376419	109.2570052	Itgb3bp
ENSMUSG00000000171	9076.323354	0.281632109	0.091993964	3.061419443	0.002202903	0.0253511	9076.516542	9749.047084	9597.704597	10505.13288	9253.067147	10610.84847	9028.843426	8464.799813	10170.03081	7461.69069	9918.856301	10771.39185	7180.286013	7946.920621	7253.900698	8232.136726	Sdhd
ENSMUSG00000047044	266.9748518	0.457530985	0.14951935	3.060011872	0.002213282	0.025449	226.0495299	363.2924385	248.9921184	254.5422979	279.0736417	231.1753686	273.9635818	244.8495814	359.551777	277.4504983	323.9501857	316.5379448	219.000556	217.9191457	206.9991806	228.2497831	D030056L22Rik
ENSMUSG00000112449	3093.559391	-0.270334025	0.088392131	-3.05834946	0.002225599	0.025548519	3243.182839	3091.135661	3033.937577	2879.390129	2592.847835	3044.650269	3166.022775	3172.919199	2663.998901	3154.602002	2796.936065	2569.721782	3711.097288	3219.908124	3919.996248	3236.603559	Srp54b
ENSMUSG00000035173	1105.99446	-0.336989007	0.110202553	-3.057905621	0.002228898	0.025548519	1211.876647	1060.477927	1259.607187	985.63371	1097.013115	941.8629645	1082.903322	1155.211371	981.2551378	1130.128037	822.3350867	874.7773873	1291.095328	1180.225653	1257.418552	1364.089936	Ccdc186
ENSMUSG00000025492	1882.574831	0.448838869	0.146784064	3.057817431	0.002229554	0.025548519	1446.298381	2185.004522	1640.418662	1918.636494	2020.493166	2579.271034	1723.479987	1748.005094	2201.86607	1661.654083	2377.295978	2604.106095	1484.438915	1496.921234	1606.475994	1426.831582	Ifitm3
ENSMUSG00000033209	1048.868632	-0.516956826	0.169070634	-3.057638179	0.002230888	0.025548519	936.6404134	891.4314458	1085.940415	988.5044878	931.5985568	756.1150701	1020.140756	1215.963523	897.3251841	1264.279926	790.4384531	539.0246791	1258.107797	1535.617157	1333.724132	1337.046123	Ttc28
ENSMUSG00000034575	404.3745621	0.345211643	0.112907624	3.057469746	0.002232142	0.025548519	324.4229365	393.7418047	394.411885	407.650447	368.3772071	372.5052882	398.4924827	387.5250893	512.9052727	530.509744	463.497958	468.2334455	389.4361352	362.5197003	357.1750567	338.5885408	Tent4a
ENSMUSG00000060803	5052.653117	0.273463326	0.089446475	3.057284563	0.002233521	0.025548519	5158.32469	5758.080152	4775.83622	5245.867959	5505.361841	5464.420393	5510.154804	4871.217987	5347.685075	4355.871193	5321.753973	6134.566048	4721.798599	4045.760588	4648.146307	3977.60404	Gstp1
ENSMUSG00000040631	523.1171111	0.334158822	0.109306774	3.057073322	0.002235096	0.025548519	411.2845614	592.1876743	606.7875154	559.8016702	564.2361629	570.3671757	509.0741466	509.94988	607.1969491	585.3900623	543.2395421	559.2507459	455.4111981	407.3255059	457.8334818	430.5375055	Dok4
ENSMUSG00000075592	283.6753282	-0.46385351	0.151789891	-3.055891982	0.002243921	0.025627838	253.2591956	234.1451265	243.7611915	298.5608908	353.1550084	261.4603513	279.9409691	259.5773757	250.7536889	298.7928443	246.2021411	172.9328708	344.5364396	363.538014	364.4809102	313.7082327	Nynrin
ENSMUSG00000032171	1293.531295	0.237638213	0.077785138	3.055059355	0.00225016	0.025665138	1265.249452	1311.422704	1438.504886	1313.859305	1391.308956	1411.280198	1256.247552	1336.547339	1367.747394	1235.823465	1382.519715	1448.18638	1222.371304	984.7094106	1139.713136	1191.009532	Pin1
ENSMUSG00000067336	4902.065782	-0.25270574	0.082720029	-3.054952267	0.002250963	0.025665138	4692.620797	5011.54569	4849.069196	4682.238585	4500.696731	4392.332003	4194.13338	4977.994497	4968.446025	5524.618713	4220.323342	4149.377596	5464.934377	5526.388802	5366.555228	5911.777557	Bmpr2
ENSMUSG00000021764	4960.741476	0.293681521	0.096141808	3.05467025	0.002253081	0.025667748	4538.781534	5017.845559	5550.013395	6131.024446	5123.792062	5959.075112	4513.923597	4726.701505	5370.480865	4444.289483	5653.678317	5766.451633	4184.834893	4119.079179	3929.737386	4342.154641	Ndufs4
ENSMUSG00000040482	244.745269	0.425206299	0.139270637	3.053093656	0.002264952	0.02578138	264.7709772	218.3954543	222.8374841	236.3607052	246.599618	256.4128542	236.106796	280.7485802	258.0068947	250.0103391	289.0632426	337.7753149	170.4355792	220.974087	243.5284478	183.8979295	Dxo
ENSMUSG00000048148	67.40807633	0.760041659	0.248970383	3.052739242	0.002267629	0.025790246	62.79153609	82.94827352	59.63256617	61.24325965	80.17024617	69.6554604	85.67588377	87.44627906	106.7257436	85.36938408	52.82879951	56.63298692	48.56497686	37.6776093	40.58807463	60.57814148	Nwd1
ENSMUSG00000021027	2216.094166	-0.314153279	0.102951989	-3.051454193	0.002277358	0.025857387	2246.890467	2134.605571	2526.537672	2055.476902	2042.819057	1960.447885	1889.850599	2287.410563	2115.863771	2399.489474	1694.508664	1909.340702	2338.449452	2455.154487	2476.684314	2923.977079	Ralgapa1
ENSMUSG00000024121	5076.200379	0.256137058	0.083941389	3.0513798	0.002277922	0.025857387	5516.236446	5312.889418	4832.33023	5804.712704	5878.813115	6063.053553	5333.82188	4844.52386	4780.898845	4441.240577	5511.140236	5772.519453	4607.258559	4255.533223	4264.994882	3999.23909	Atp6v0c
ENSMUSG00000021282	6631.903195	-0.205011323	0.067195954	-3.050947415	0.002281205	0.025857387	6710.322157	7123.051741	6081.475564	5905.189926	6569.900933	6205.392972	6821.195072	6316.38281	6126.886621	6062.242572	6313.539926	6536.053473	7503.747085	6737.163868	7158.924603	7938.981792	Eif5
ENSMUSG00000034401	335.391085	-0.449182981	0.147243843	-3.050606201	0.002283799	0.025857387	364.1909093	309.743553	237.4840793	251.6715201	383.5994057	274.5838439	242.0841832	301.9197846	298.4176132	317.0862837	334.9146535	361.0352916	429.7542292	445.0031152	379.9043785	434.8645156	Spata6
ENSMUSG00000056211	2641.035206	-0.291754885	0.095647708	-3.050307115	0.002286075	0.025857387	3225.391904	2514.697659	2619.64817	2656.426387	2486.292445	2418.760625	2635.031542	2535.942093	2353.147221	2589.537984	2316.49302	2070.137933	2868.998916	3428.662446	2771.353736	2766.04121	R3hdm1
ENSMUSG00000061414	25.14760939	-1.213351923	0.397784558	-3.050274071	0.002286326	0.025857387	26.16314004	24.14949735	12.55422446	22.00929644	38.56290322	17.16149024	14.9434681	23.0121787	11.39789495	23.3749504	14.95154703	15.16955007	21.07536732	36.65929553	60.07035045	41.10659601	Cracr2a
ENSMUSG00000000787	9728.772482	-0.177695981	0.058257056	-3.050205274	0.00228685	0.025857387	9498.26636	9611.499947	9308.957434	8796.063167	9261.185653	9566.016561	9340.663793	10093.14158	8806.428106	10408.96705	8924.080038	9218.029925	10570.67119	10547.69398	10466.04092	11242.65401	Ddx3x
ENSMUSG00000042379	46.86059741	1.129871837	0.370648375	3.04836582	0.002300896	0.025974639	40.81449846	57.74879802	70.09441988	38.27703728	54.7999151	36.34197934	54.79271637	67.19556181	39.37454619	47.766203	69.77388615	67.75732364	49.48129718	7.128196354	26.78812926	21.63505053	Esm1
ENSMUSG00000020027	366.0812256	0.797021893	0.261460376	3.048346773	0.002301042	0.025974639	166.3975706	480.8899908	258.4077867	399.0381136	301.3995331	260.4508519	298.869362	437.2313953	346.0815375	516.2815133	547.2266213	739.26274	331.7079552	249.4868724	341.7515884	182.816177	Socs2
ENSMUSG00000026384	1441.899656	0.301972479	0.099078278	3.047817187	0.002305101	0.025998863	1554.090518	1432.170191	1617.402584	1564.573899	1656.175212	1370.900221	1500.324197	1403.742901	1653.73094	1687.061638	1474.222537	1286.377846	1215.040742	1007.112313	1254.171506	1393.297254	Ptpn4
ENSMUSG00000024528	327.7986911	-0.339527249	0.111454425	-3.046332601	0.002316514	0.026105925	325.4694621	316.0434219	290.8395332	281.336224	267.9106961	333.1348106	311.8203677	299.1583231	317.068714	358.7546736	259.1601485	314.5153381	358.2812444	390.0141719	402.6337003	418.6382277	Srfbp1
ENSMUSG00000020154	6658.721896	-0.35150351	0.115417748	-3.045489245	0.002323021	0.026157561	5621.935532	5917.67683	6458.102297	5799.928074	6537.426909	6435.558841	4943.299247	6617.382107	6603.525864	8561.329661	5391.527859	5583.405729	7721.831321	8565.037076	7666.275536	8115.307454	Ptprb
ENSMUSG00000012848	10551.03154	0.372678504	0.122412899	3.044438188	0.002331153	0.026227404	10015.25001	13006.07929	10255.7552	11068.76226	12199.06999	12971.05813	10680.59477	9555.577084	11322.25437	8184.281548	12091.81447	13715.29587	9701.083208	7259.558829	8198.791075	8591.278565	Rps5
ENSMUSG00000020067	12798.85548	-0.356015716	0.116970629	-3.04363341	0.002337398	0.026265677	15976.25983	11211.66664	12449.60592	11546.2683	11678.4708	11111.56018	13400.30596	13373.75777	10903.64078	13454.82471	9859.050112	9590.189554	14365.15363	16539.45217	14308.91983	15012.56156	Mypn
ENSMUSG00000026610	1264.733358	-0.514453405	0.169033382	-3.043501825	0.00233842	0.026265677	1512.229494	717.1350736	1124.649274	1550.22001	1588.182725	1266.92178	927.4912534	1107.346039	864.1676715	1338.469986	1130.336956	1022.427675	1332.329743	1696.510732	1495.264669	1562.050648	Esrrg
ENSMUSG00000013822	794.8537467	0.405587903	0.133284045	3.043034174	0.002342057	0.026284807	731.5213955	940.7804187	783.5928431	974.1505988	925.5096773	955.9959565	813.9208958	661.8302594	883.8549446	624.0095456	908.0572897	1035.574618	685.4075979	588.5853561	612.0681654	592.8003845	Elof1
ENSMUSG00000038463	667.1561806	0.341203978	0.112234702	3.040093409	0.002365048	0.026520928	518.0301728	612.137259	655.9582278	588.5094482	643.3915958	652.1366292	650.5389779	808.187716	667.2949406	686.0039792	922.0120669	854.5513206	562.6206753	598.7684937	609.6328809	644.7245058	Olfml2b
ENSMUSG00000025907	2666.28015	-0.281359245	0.092588254	-3.038822241	0.002375049	0.026611127	3030.738142	2475.848468	2772.391234	2549.250683	2377.707428	2338.000671	2662.926015	2754.097547	2337.604637	2576.326055	2094.213354	2553.540928	2989.953198	2773.886695	3020.564514	3353.432832	Rb1cc1
ENSMUSG00000029364	4746.33402	0.200973982	0.066144284	3.038417992	0.002378238	0.026624906	5338.327094	4827.799515	4949.502992	5675.527703	5103.495797	4953.613684	4752.022856	4602.43574	4784.007362	4357.903797	5348.666758	4696.492701	4217.822424	4167.958239	4216.289193	3949.478474	Wsb2
ENSMUSG00000033379	2405.843382	0.284492146	0.093646697	3.037930395	0.00238209	0.026646075	2459.335164	2627.045321	2192.804538	2558.819942	2905.410314	2775.113922	2299.301625	2416.278764	2411.172868	2092.566212	2764.042661	2864.011053	2069.051278	2028.48102	1946.604059	2083.455366	Atp6v0b
ENSMUSG00000037706	4454.761542	0.29816483	0.098168783	3.037267267	0.002387337	0.026661034	4297.03412	5118.643461	3870.885874	4647.789252	4738.16303	5216.083534	4385.409772	4019.767375	4659.666689	4286.762644	5440.36958	5342.715534	3868.704383	3939.855956	3897.266926	3547.066534	Cd81
ENSMUSG00000044533	21032.7182	0.266397549	0.087709667	3.037265551	0.00238735	0.026661034	22206.22674	22184.98824	22022.20207	22840.86507	22664.83896	24473.29459	20071.07012	19524.4529	23441.32522	17464.13686	23778.9404	24483.65381	19313.28334	16409.10801	17689.09469	17956.01019	Rps2
ENSMUSG00000021273	2511.14656	0.290570402	0.095705072	3.03610244	0.002396579	0.026742125	2919.806428	2391.850216	2923.041928	2680.349536	2297.537181	2703.439463	2685.839333	2130.927748	2763.471439	2381.196035	2794.942525	2946.937927	1995.745653	2185.301339	2156.038524	2221.919689	Fdft1
ENSMUSG00000006800	954.4783378	-0.310593324	0.102320558	-3.035492865	0.002401429	0.026774259	843.4996349	944.9803313	1101.633196	934.9166356	854.4727503	986.2809392	727.2487808	998.7285556	956.3870034	941.0958293	819.3447773	815.1104904	1114.245507	1166.987574	1042.301756	1024.419643	Sulf2
ENSMUSG00000023967	1842.065554	0.281166686	0.092672312	3.033988037	0.00241344	0.026886117	2079.44637	2111.506051	1787.9308	2023.898346	1757.656536	2202.727748	1953.609396	1625.580303	2017.427406	1661.654083	1949.681733	2099.46573	1585.23415	1671.052888	1517.18223	1428.995087	Mrps18a
ENSMUSG00000030059	877.9065912	-0.238133142	0.07849766	-3.033633626	0.002416277	0.026895674	1001.525001	858.8821233	862.056746	828.6978571	814.8950339	837.8845236	878.6759243	797.1418702	851.7336043	832.3514948	788.4449135	801.963547	925.4835213	919.5373296	1009.831297	1037.400673	Tmf1
ENSMUSG00000017188	1660.158801	0.31538942	0.104005326	3.032435287	0.002425891	0.026980594	1755.023434	2063.207057	1805.715951	1937.775012	1706.915874	1836.279456	1597.954855	1496.712103	1618.501083	1363.877541	1988.555755	1999.346699	1434.041298	1305.478246	1269.594974	1383.561481	Coa3
ENSMUSG00000030697	755.3343679	0.308249979	0.101762323	3.029116983	0.002452697	0.027239008	683.3812178	802.1833034	688.3899743	779.8946346	920.4356111	845.960519	766.1017979	737.3102056	858.9868102	697.1833034	833.2995545	895.0034541	664.3322306	659.8673196	636.4210102	616.5989401	Ppp4c
ENSMUSG00000018830	4185.96161	-0.477580686	0.157666138	-3.029063131	0.002453134	0.027239008	4497.967035	3188.783629	4408.625155	3617.180023	3253.491256	3781.58485	3124.181064	4793.897067	3515.732505	5039.842568	4101.707736	2360.381991	5273.423431	5768.747478	4845.404349	5404.435622	Myh11
ENSMUSG00000072941	1169.958398	0.355500373	0.11743436	3.027226208	0.002468092	0.027382724	974.315335	1339.772114	1059.785781	1230.606749	1177.183361	1454.688673	1098.843021	1301.568827	1147.042701	1199.236586	1493.161164	1310.649126	1085.839577	951.1050563	1046.360564	849.1757333	Sod3
ENSMUSG00000063856	2710.0398	0.341005819	0.112686587	3.02614383	0.002476944	0.027458526	2632.011888	3255.98223	2489.921184	3045.895242	2725.78837	3392.927571	2529.431034	2639.957141	2796.628951	2288.712535	3253.456634	3407.080946	2267.892787	2388.964092	2159.28557	2086.700624	Gpx1
ENSMUSG00000021748	9213.193524	0.230438511	0.076158964	3.025756897	0.002480116	0.027471279	9427.102619	9130.609956	10619.8277	10709.91503	9008.497155	10200.9917	8878.412514	8832.994673	9991.809181	8356.036618	9754.389283	10499.35125	7751.153571	8054.86188	7775.863338	8419.279914	Pdhb
NewGene_7390	163.9355883	0.690424692	0.228216931	3.025300043	0.002483866	0.027487893	114.0712906	180.5962411	108.8032786	94.73566727	146.1331069	158.4914099	231.1256399	181.3359682	293.2367519	248.9940369	138.5510025	194.1702409	103.5441959	131.3624757	119.3289394	178.4891669	no_name
ENSMUSG00000020116	2138.319253	0.209936371	0.069405137	3.024795843	0.00248801	0.027487893	2420.613716	2321.50168	2226.28247	2229.637422	2295.507555	2306.706188	2158.833025	2008.502957	2167.672385	1912.680724	2259.677141	2441.286258	1909.611543	1855.367679	1789.934091	1909.293209	Pno1
ENSMUSG00000035385	30.00621645	1.598266418	0.528400433	3.024725791	0.002488586	0.027487893	6.279153609	25.1994755	39.75504411	23.9231483	22.32589134	74.70295753	12.95100569	33.13753733	34.19368485	64.02703806	36.88048268	54.61038025	12.82848445	16.29302024	8.929376419	14.06278284	Ccl2
ENSMUSG00000058093	240.9951793	-0.528871395	0.174857235	-3.024589716	0.002489706	0.027487893	253.2591956	302.393706	206.0985182	236.3607052	197.8885823	261.4603513	205.2236286	203.4276597	172.0045965	245.9451303	136.5574629	258.8936545	254.7370484	297.3476193	279.2459535	345.0790559	Zfp729b
ENSMUSG00000028691	6434.636497	0.263680216	0.087218672	3.023208321	0.0025011	0.027573427	6574.273829	7039.05349	6242.588111	7177.901416	6706.900721	7642.920154	5985.357089	6193.037532	6226.359159	6005.329649	7128.897625	8048.963267	5553.817448	5134.338002	5653.107034	5641.339426	Prdx1
ENSMUSG00000031503	8573.41884	-0.276439541	0.091440634	-3.023158605	0.002501511	0.027573427	6831.719127	7129.35161	7607.86002	8522.38235	7102.677885	8133.536876	7980.808196	8866.13221	8339.114413	10019.72331	8402.769432	7206.547586	9551.722996	11577.20919	10277.71226	9625.433981	Col4a2
ENSMUSG00000060301	640.5415114	-0.314673035	0.104103809	-3.022685137	0.002505428	0.027575854	709.5443579	648.8864941	625.6188521	555.9739665	615.9916383	603.6806568	560.8781693	569.7815446	596.8352264	702.2648143	561.1813986	555.2055325	695.4871214	700.5998702	670.5149929	876.2195464	2610008E11Rik
ENSMUSG00000030126	2922.252965	-0.25911795	0.085729136	-3.022519089	0.002506803	0.027575854	3627.257735	3387.229499	2816.33102	2765.515944	3125.624787	2777.132921	2469.657161	2750.415598	2524.115645	2825.320092	2449.063404	2698.157306	2923.061815	3333.959266	3156.940445	3126.264801	Tmcc1
ENSMUSG00000020312	387.0277524	-0.710816302	0.235183007	-3.022396522	0.002507818	0.027575854	576.6356065	319.1933563	369.3034361	376.0718913	275.0143888	257.4223536	285.9183563	426.1855495	339.8645039	390.2600415	329.9308045	149.672894	656.0853478	456.2045666	519.5273553	465.1535864	Shc2
ENSMUSG00000039242	3236.340922	0.372638053	0.12336084	3.020715917	0.002521778	0.027706944	3296.555645	4010.916517	3722.327551	3602.826134	3028.202716	2705.458462	3613.330586	3645.129106	3626.602938	3964.594849	3105.934703	2782.095483	3022.940729	2076.341766	2710.471624	2867.725948	B3galnt2
ENSMUSG00000055538	3606.337252	-0.211214321	0.069935401	-3.020134553	0.002526624	0.027732304	3962.145927	4009.866539	3662.694985	3264.074354	3542.71303	3382.832577	3566.50772	3533.750161	3116.806182	3350.748325	3316.253132	3365.617509	3903.524555	3698.515594	4098.583776	3926.761671	Zcchc24
ENSMUSG00000002844	1471.821721	0.21637778	0.071649467	3.019949601	0.002528168	0.027732304	1480.833726	1527.718202	1306.685529	1555.00464	1428.857046	1497.087649	1595.962393	1500.394051	1541.824335	1410.627442	1646.663713	1679.774844	1314.919656	1362.503817	1410.841474	1289.449012	Adprh
ENSMUSG00000042050	380.4623085	-0.415303748	0.137569786	-3.01885873	0.002537288	0.027809906	496.0531351	360.142504	428.9360023	317.6994094	390.7030984	349.2868014	390.522633	360.830962	290.1282351	358.7546736	298.0341708	284.176238	493.8966515	405.2888784	446.4688209	416.4747227	Dync2i1
ENSMUSG00000070942	127.5740209	-0.640165654	0.212105506	-3.018147275	0.002543253	0.027852819	87.90815053	162.7466126	101.479981	122.4865193	62.91842105	112.0544363	125.525132	111.3789449	121.2321554	128.0540761	105.657599	91.01730041	167.6866182	159.8752611	210.2462266	170.9168992	Il1rl2
ENSMUSG00000034453	517.2174162	-0.388069353	0.128657911	-3.0162883	0.002558898	0.0280016	543.1467872	447.2906901	580.6328811	528.2231145	414.043803	458.3127394	528.9987707	483.2557527	478.7115878	564.0477163	400.7014604	376.2048417	561.704355	654.7757508	590.1506051	665.2778038	Polr3b
ENSMUSG00000048402	105.3507793	-0.695585648	0.230642472	-3.015861044	0.002562507	0.028018526	97.32688094	68.24857948	92.06431268	91.86488947	111.6294567	105.9974397	91.65327101	123.3452778	62.17033608	126.0214717	72.76419555	61.68950361	131.9501258	167.0034574	157.4817296	124.4015405	Gli2
ENSMUSG00000048706	177.9308288	0.602349452	0.200187184	3.008931139	0.002621685	0.028642544	111.9782394	186.89611	178.8976985	251.6715201	226.3033531	204.9283835	149.434681	243.9290942	183.4024914	182.9343945	181.412104	230.5771611	144.7786103	130.3441619	122.5759854	116.8292729	Lurap1l
ENSMUSG00000073889	1978.766857	0.223987831	0.07445356	3.008423402	0.00262607	0.028667403	1714.208935	1882.610816	2213.728246	1945.43042	2069.204202	1992.751867	2158.833025	2183.395515	2028.825301	1993.9849	2068.297339	2199.58476	1754.753409	1685.309281	1936.862921	1832.48878	Il11ra1
ENSMUSG00000035095	111.147186	0.681812007	0.226660294	3.008078723	0.00262905	0.028669929	83.72204812	86.09820796	104.6185371	121.5295934	163.3849321	156.472411	124.5289008	114.1404064	152.3173234	120.9399608	101.6705198	137.537254	78.80354736	57.02557083	93.35257165	82.21319201	Fam167a
ENSMUSG00000014504	980.1336787	0.319315395	0.106158601	3.007908841	0.00263052	0.028669929	1228.621056	1159.175873	995.9684735	1046.87697	1152.827844	1103.382873	1011.174675	853.2915862	998.8700664	767.3081546	1134.324035	1098.275425	814.6087628	731.1492831	789.0321708	797.251612	Srp19
ENSMUSG00000036138	1774.408891	0.289153923	0.096140291	3.007624789	0.00263298	0.028673743	1550.950942	1759.763372	1605.894545	2129.160199	1733.301018	2063.416827	1936.673466	1855.70209	2037.114679	1806.985296	1928.749567	1788.995605	1618.221682	1337.045973	1600.793663	1637.773325	Acaa1a
ENSMUSG00000034040	457.8412347	-0.489165282	0.162754568	-3.005539493	0.002651102	0.028847976	435.3546502	335.9930067	418.4741485	472.7214104	423.1771222	491.6262205	482.175904	545.8488788	359.551777	437.0099423	346.8758911	280.1310246	544.294269	658.8490058	482.1863266	611.1901775	Galnt17
ENSMUSG00000018672	729.3470294	0.418500255	0.139264578	3.005073224	0.002655169	0.028869124	725.2422419	811.6331067	701.9903842	782.7654124	896.0800933	779.3335569	713.301544	638.8180807	776.0930288	607.7487105	929.9862253	987.0320578	713.8135278	515.266765	565.7977603	524.6499753	Copz2
ENSMUSG00000032579	298.2515117	0.375790666	0.12509836	3.003961567	0.00266489	0.028951653	336.9812437	285.5940557	309.6708699	360.7610764	329.8143039	273.5743445	293.888206	281.6690673	326.3942644	279.4831027	347.8726609	371.148325	238.2432827	258.6516963	259.7636776	218.5140103	Hemk1
ENSMUSG00000001985	24.55279993	-1.113777533	0.37087673	-3.003093597	0.002672502	0.029011165	16.74440962	25.1994755	30.33937577	23.9231483	16.23701188	15.14249139	19.92462413	27.61461444	19.68727309	15.24453287	17.94185644	8.090426704	45.81601591	25.45784412	42.21159761	43.27010106	Grik3
ENSMUSG00000027993	276.696322	-0.512205488	0.170618994	-3.002042591	0.002681747	0.029075255	163.2579938	291.8939245	245.8535623	232.5330015	329.8143039	238.2418645	235.1105648	269.7027344	240.3919662	275.4178939	275.1084654	203.2719709	314.2978691	316.6955809	346.6221573	448.9272985	Trim2
ENSMUSG00000053560	604.2272147	0.977941489	0.325770255	3.0019361	0.002682685	0.029075255	388.2609982	741.284571	423.7050754	426.7889657	366.3475806	489.6072216	463.2475111	883.6676621	1362.566532	1176.877938	515.3299877	701.8445165	372.0260492	565.1641395	282.4929994	508.4236874	Ier2
NewGene_3471	13.1145561	-1.54088228	0.513313912	-3.001832297	0.0026836	NA	9.418730414	8.399825167	9.415668342	8.612333388	6.088879456	14.13299196	8.96608086	13.80730722	2.072344536	17.27713726	4.98384901	5.05651669	23.82432827	19.34796153	25.97636776	32.45257579	no_name
ENSMUSG00000048486	5354.612494	-0.20474611	0.068242276	-3.000282568	0.002697293	0.029210281	5467.049743	5003.145865	5784.358918	5540.601146	5335.88803	5444.230405	4889.502762	5453.886352	4970.51837	5006.304595	4780.507971	4923.024649	5256.013345	6100.717765	5338.955337	6379.094649	Fitm2
ENSMUSG00000036278	6628.242997	0.266727652	0.088915058	2.999802938	0.002701543	0.029233021	7438.703976	6405.916668	6842.052329	7431.486788	7018.448386	7180.569417	6882.961407	6507.844137	6930.956301	5617.102212	7402.01255	7667.701908	5489.675026	6634.314178	5194.461791	5407.68088	Macrod1
ENSMUSG00000020737	1330.383647	0.403839799	0.134703032	2.998000816	0.002717569	0.029383044	1334.320142	1760.813351	1289.946563	1694.715826	1469.449575	1503.144645	1215.402072	1059.480707	1477.581654	1255.133206	1496.151473	1633.254891	1086.755897	840.108856	1262.289121	907.5903697	Jpt1
ENSMUSG00000027678	1418.799899	-0.347358076	0.115973968	-2.995138324	0.002743204	0.029636635	1150.131636	1237.924234	1491.86034	1315.773157	1401.457088	1404.213702	1260.232476	1445.164822	1212.321554	1727.713726	1230.013936	1077.038055	1587.983111	1861.477562	1547.217405	1750.275588	Ncoa3
NewGene_540	391.7670058	-0.498163922	0.166378056	-2.99416842	0.00275194	0.029707399	328.6090389	328.6431597	352.5644701	452.6259658	338.9476231	346.2583031	480.1834416	299.1583231	266.2962729	334.363421	389.7369926	352.9448649	365.6118069	518.3217063	621.8093033	492.1973995	no_name
ENSMUSG00000033849	138.4609976	0.747122334	0.249551193	2.993864006	0.002754687	0.029713453	84.76857373	128.0973338	162.1587326	141.6250379	162.3701188	141.3299196	119.5477448	275.2256573	128.4853612	179.8854879	159.4831683	135.5146473	118.205321	68.22702224	92.54081016	117.9110254	B3galt2
ENSMUSG00000052273	14.81493443	-1.76427447	0.589353704	-2.993574927	0.002757298	NA	0	10.49978146	18.83133668	17.22466678	7.103692699	17.16149024	3.984924827	9.20487148	13.47023948	14.22823068	4.98384901	5.05651669	32.07121113	27.49447165	24.35284478	31.37082327	Dnah3
ENSMUSG00000046841	521.2631438	0.391578201	0.130850229	2.992567948	0.002766411	0.029816248	467.7969439	435.7409305	518.9079442	566.5001517	618.0212648	552.196186	559.8819381	686.6834124	566.7862306	510.1837001	671.8228466	439.916952	442.5827136	404.2705646	458.6452433	440.2732783	Ckap4
ENSMUSG00000022579	2329.236734	-0.48038439	0.160556817	-2.991989996	0.002771653	0.029827213	1955.956349	2328.851527	1665.527111	2151.169495	2556.314558	3022.441282	1641.789029	1542.73646	2125.189322	1706.371379	2436.105396	2768.948539	2774.617923	3180.193888	2652.024796	2759.550695	Gpihbp1
ENSMUSG00000032388	509.359063	0.386401116	0.129148646	2.991909925	0.002772381	0.029827213	452.0990599	686.6857074	451.9520804	524.3954107	495.2288624	603.6806568	487.15706	597.3961591	547.0989575	491.8902607	577.1297154	568.3524759	490.2313702	384.9226031	404.2572233	387.2674045	Spg21
ENSMUSG00000025586	1710.732784	0.394378776	0.13182297	2.991730312	0.002774012	0.029827213	1737.232499	2185.004522	1324.47068	1300.462342	1989.033956	1793.88048	2118.983777	1589.681305	2051.621091	2019.392454	1695.505433	1832.481648	1537.585494	1384.90672	1486.335293	1325.146845	Cpeb1
ENSMUSG00000032743	230.7644185	-0.48489776	0.162293641	-2.987780398	0.002810114	0.030191508	192.5607107	185.8461318	266.7772697	234.4468533	166.4293718	191.8048909	208.2123222	235.6447099	240.3919662	253.0592457	181.412104	150.6841974	284.0592986	309.5673845	284.1165224	307.2177175	Katnip
ENSMUSG00000056201	2762.993314	0.284221577	0.095136428	2.987515751	0.002812548	0.030191801	2755.501909	2802.391671	2286.961222	2924.365648	2784.647538	3072.916253	2793.432303	2580.125476	2910.607901	2754.178939	3293.327426	3492.030426	2543.705203	2585.498649	2317.579061	2310.623397	Cfl1
ENSMUSG00000030523	32.08850937	1.450314242	0.485512138	2.987184309	0.002815599	0.030191801	24.07008884	30.44936623	21.9698928	53.58785219	31.45921052	46.4369736	8.96608086	46.0243574	65.27885289	60.97813149	29.90309406	34.38431349	26.57328923	16.29302024	7.305853433	9.735772738	Trpm1
ENSMUSG00000058620	94.55240836	-0.632374464	0.211705111	-2.987053358	0.002816806	0.030191801	116.1643418	80.84831723	114.0342055	156.9358528	119.7479626	84.79795179	60.77010361	68.11604895	89.11081505	72.15745559	66.78357674	56.63298692	103.5441959	104.8863178	117.7054164	100.602985	Adra2b
ENSMUSG00000053226	341.4364095	0.489082446	0.163768324	2.986428836	0.002822565	0.030229696	434.3081246	307.6435967	355.7030263	369.3734098	351.125382	320.0113181	298.869362	322.1705018	330.5389535	325.2167013	516.3267575	460.1430188	242.8248843	291.2377367	234.5990714	302.8907074	Dand5
ENSMUSG00000028497	270.1727277	0.374507785	0.125420001	2.986029185	0.002826257	0.030245397	204.0724923	218.3954543	261.5463428	246.8868905	236.4514855	273.5743445	308.8316741	305.6017331	376.1305333	294.7276355	340.8952723	276.0858113	237.3269624	255.596755	221.6108875	265.029369	Hacd4
ENSMUSG00000007877	73653.4606	-0.280235984	0.093858345	-2.985733275	0.002828993	0.030250858	86899.29985	61651.56679	73928.68927	78548.3082	69709.55127	71280.75447	65668.57245	67456.98016	70652.44227	55764.50125	70117.77173	77300.99324	78730.24173	83060.79885	78571.20663	89113.69138	Tcap
ENSMUSG00000015852	280.3504207	0.486316056	0.162984678	2.983814564	0.002846792	0.030404884	232.3286835	320.2433345	239.57645	223.9206681	296.3254669	338.1823077	299.8655932	291.7944259	427.9391467	298.7928443	297.037401	304.4023047	218.0842357	237.2671072	185.0816203	274.7651417	Fcrls
ENSMUSG00000031538	540.9182889	0.359583455	0.12051601	2.983698638	0.002847871	0.030404884	487.6809303	592.1876743	536.6930955	439.2290028	547.999151	579.4526705	548.9233949	501.6654957	741.8993439	567.0966228	653.8809902	588.5785427	473.7376045	426.6734675	517.9038323	451.0908035	Plat
ENSMUSG00000030539	129.284729	-0.54688278	0.183354255	-2.982656605	0.002857584	0.030484636	148.6066354	108.147749	112.9880201	146.4096676	138.014601	137.2919219	100.6193519	137.1525851	112.9427772	89.43459285	113.6317574	92.02860375	138.364368	193.4796153	124.1995084	175.2439093	Sema4b
NewGene_8995	31.99755879	-1.181037602	0.396020794	-2.982261588	0.002861274	0.030496359	10.46525602	31.49934438	20.92370743	40.19088914	27.39995755	41.38947647	17.93216172	22.09169155	15.54258402	42.68469204	15.94831683	21.2373701	32.07121113	51.93400201	63.31739642	57.3328839	no_name
ENSMUSG00000030035	903.6330581	0.350148844	0.117418494	2.982058722	0.002863171	0.030496359	990.0132191	789.5835657	935.289722	1080.369377	943.7763157	937.8249668	811.9284334	863.4169449	936.6997303	824.2210773	1136.317574	1193.337939	762.3785047	762.7170098	746.0088117	744.2457382	Wbp1
ENSMUSG00000025393	101844.4281	0.205651069	0.068971063	2.981700738	0.002866521	0.030508129	110970.4352	99201.93522	114350.1535	115962.1983	96988.74604	110064.7129	101043.7464	100741.7954	109012.5758	96864.77817	106061.2908	108524.9838	84122.7868	99751.97977	86149.81192	89698.91949	Atp5b
ENSMUSG00000032878	1154.118295	-0.391251135	0.131267802	-2.98055677	0.002877249	0.03059835	799.5455596	1234.7743	1210.436475	1106.206377	1175.153735	1217.456308	789.0151157	1123.914808	1194.706625	992.9272411	1156.25297	996.1337879	1211.375461	1505.067744	1229.818661	1523.107557	Ccdc85a
ENSMUSG00000054509	736.3871995	-0.377068835	0.126538834	-2.979866525	0.00288374	0.030643402	726.2887675	600.5874994	703.0365695	722.4790787	761.109932	707.6590976	696.3656134	806.3467417	574.0394365	866.9057693	555.2007798	553.1829259	827.4372472	891.0245442	909.9846332	880.5465565	Parp4
ENSMUSG00000032330	3540.074442	0.408031356	0.136960068	2.97919942	0.002890026	0.030686208	2796.316407	4026.666189	4412.809896	4325.305213	3663.475806	4425.645484	3275.608207	3184.885532	3873.211938	3080.411942	4297.074617	4247.474019	3217.200637	2146.605416	2666.636503	3001.863261	Cox7a2
ENSMUSG00000053199	1512.547984	0.320629392	0.107634031	2.978884936	0.002892994	0.03069374	1693.278423	1408.020694	1509.645491	1532.038417	1389.279329	1099.344875	1890.84683	1860.304526	1490.015721	1806.985296	1602.805842	1499.76285	1308.505414	1296.313423	1440.876649	1372.743956	Arhgap20
ENSMUSG00000026566	445.8280244	0.421018673	0.141351529	2.978522239	0.00289642	0.030694735	453.1455855	432.5909961	373.4881776	389.4688543	506.3918081	513.8352079	593.7537992	442.7543182	554.3521634	349.6079539	545.2330817	494.5273323	339.0385177	367.6112691	381.5279015	395.9214247	Mpzl1
ENSMUSG00000026000	1614.066109	0.277274943	0.093095363	2.978396935	0.002897605	0.030694735	1724.674191	1935.109723	1511.737862	1712.897418	1678.501103	1672.740549	1655.736265	1545.497922	1662.020318	1394.366607	1845.020904	1953.838049	1337.827664	1365.558759	1357.265216	1472.265189	Lancl1
ENSMUSG00000007476	1233.510614	-0.416579301	0.139919443	-2.977279585	0.002908187	0.030782839	1226.528005	1058.377971	984.4604344	1294.720786	1053.376146	1436.517683	926.4950222	1242.65765	1292.106818	1241.921278	1090.466163	916.2408242	1110.580226	1778.994147	1477.405917	1605.320749	Lrrc8a
ENSMUSG00000029298	531.3928988	0.454024457	0.152558069	2.97607632	0.002919622	0.03087983	480.3552511	412.6414113	562.8477298	382.7703728	561.1917232	486.5787233	613.6784233	618.5673635	707.7056591	764.259248	567.1620174	504.6403656	448.9969559	419.5452711	367.7279561	603.6179098	Gbp9
ENSMUSG00000002379	3725.154333	0.250795204	0.084315902	2.974470973	0.002934942	0.031017729	3957.959825	3840.820058	4134.524588	4263.105027	3703.053522	4346.904528	3560.530333	3401.200012	4150.906106	3223.710551	4029.94031	4293.993973	3120.070683	3343.12409	3143.140499	3089.485216	Ndufa11
ENSMUSG00000035064	3045.499302	-0.348390788	0.117145481	-2.974001096	0.00293944	0.031041129	3682.723592	3072.236055	3299.668661	2560.733794	2732.892062	2681.230476	3244.72504	3115.848996	2427.751624	3062.118503	2574.656399	2179.358693	3661.615991	3620.105434	3413.457076	3398.866438	Eef2k
ENSMUSG00000037710	4999.68634	0.297124145	0.099933761	2.973210874	0.002947019	0.031097	4590.061288	5691.931529	5218.372632	5753.038703	5459.695246	5800.583702	4990.122114	4501.182154	5389.131966	4307.088687	5431.398652	6161.871238	4429.492418	3637.416768	4159.465888	4474.128449	Cisd1
ENSMUSG00000028073	848.5131031	-0.276638988	0.093065949	-2.972504874	0.002953805	0.031144427	663.4972314	804.2832597	890.303751	860.2764129	805.7617147	908.5494834	734.2223993	794.3804088	870.3847052	812.025451	748.5741214	823.2009171	993.2912248	1007.112313	986.2902135	874.0560414	Pear1
ENSMUSG00000029815	1414.628968	0.383237443	0.128940287	2.972208702	0.002956656	0.031150322	1368.855487	1721.964159	1411.304066	1312.902379	1637.908574	1617.218081	1633.819179	1336.547339	1437.170936	1036.628235	1634.702475	1897.205062	1180.22057	1158.841064	1132.407282	1116.368607	Malsu1
ENSMUSG00000035296	6325.822431	0.179239797	0.060312489	2.971852105	0.002960092	0.031162367	7054.62908	5935.526458	6506.226824	6918.574488	6557.723174	6346.722891	7042.3584	6391.862756	6093.729108	6337.660466	6684.338293	6406.606646	5883.692763	5546.755077	5675.024595	5831.72787	Sgcg
ENSMUSG00000027639	1284.337945	-0.27887789	0.093896416	-2.970058944	0.002977426	0.031299978	1407.576934	1271.523535	1207.297919	1243.046786	1313.168336	1215.437309	1188.50383	1137.722115	1112.849016	1395.382909	1287.826584	1003.212911	1301.174852	1487.75641	1372.688684	1604.238997	Samhd1
ENSMUSG00000021967	833.6183014	0.417041151	0.140416786	2.970023476	0.00297777	0.031299978	945.0126182	927.1307028	861.0105606	901.424228	867.6653225	1069.059892	883.6570803	651.7049008	935.663558	625.0258478	928.9894555	1155.919715	687.2402386	597.7501799	675.3855618	625.2529603	Mrpl57
ENSMUSG00000033769	808.8759922	-0.342921281	0.115512187	-2.968702184	0.002990603	0.031410575	883.2676077	757.0342432	834.8559263	740.6606714	700.2211374	793.4665489	834.8417512	745.5945899	706.6694868	861.8242584	781.4675248	529.9229491	878.7511851	967.3980766	944.8903774	981.1495415	Exoc6b
ENSMUSG00000021676	214.9067958	-0.566758097	0.190983283	-2.967579613	0.003001545	0.031490517	138.1413794	161.6966345	223.8836695	158.8497047	245.5848047	204.9283835	167.3668427	243.0086071	176.1492856	209.3582514	224.2732055	139.5598606	221.749517	321.7871497	319.8340281	282.3374094	Iqgap2
ENSMUSG00000054690	1116.807712	0.369963973	0.124692086	2.967020479	0.003007009	0.031490517	1063.270011	1190.675217	1038.862074	1076.541674	1139.635272	1297.206762	1020.140756	1071.44704	1385.362322	1038.66084	1375.542327	1406.722943	928.2324822	1171.06083	862.9024666	802.6603746	Emcn
ENSMUSG00000021326	834.8783262	0.247257249	0.083339925	2.966852321	0.003008654	0.031490517	824.662174	770.6839591	789.8699554	812.4301163	812.8654074	734.9155822	1042.057842	838.5637919	955.3508311	827.2699839	925.0023763	926.3538576	806.3618799	718.929518	741.9500042	830.7859403	Trim27
ENSMUSG00000001870	1358.001076	-0.234963059	0.079197713	-2.966790946	0.003009255	0.031490517	1452.577535	1321.922486	1475.121374	1282.280749	1442.049618	1330.520244	1175.552824	1327.342467	1268.274856	1421.806766	1241.975173	1086.139785	1434.957618	1486.738097	1452.24131	1528.51632	Ltbp1
ENSMUSG00000027955	1455.714661	0.298295364	0.100546672	2.966735336	0.003009799	0.031490517	1150.131636	1535.068049	1318.193568	1684.18964	1517.145798	1363.833725	1393.727458	1504.996487	1852.676015	1549.860842	1606.792921	1639.322711	1271.852602	1276.965461	1313.430095	1313.247567	Gask1b
NewGene_1737	4.196473871	4.660411037	1.570929923	2.966657499	0.003010561	NA	12.55830722	12.59973775	8.369482971	0	7.103692699	0	2.98869362	8.284384332	2.072344536	4.065208766	0	9.101730041	0	0	0	0	no_name
ENSMUSG00000000901	182.4964855	0.582525206	0.196449697	2.965263966	0.003024233	0.031604693	141.2809562	235.1951047	141.2350251	175.1174456	221.2292869	169.5959036	239.0954896	189.6203525	181.3301469	161.5920484	281.0890842	218.441521	166.7702979	144.6005546	144.4935457	109.2570052	Mmp11
ENSMUSG00000027509	503.8149353	0.332574728	0.112161217	2.965149083	0.003025363	0.031604693	540.0072104	553.3384829	472.8757878	468.8937067	511.4658743	614.7851505	570.8404814	445.5157796	598.9075709	480.7109366	574.139406	534.9794658	416.0094244	400.1973096	471.6334272	406.73895	Rae1
ENSMUSG00000021311	1219.969562	-0.388968364	0.131230718	-2.96400392	0.003036644	0.031698181	1258.970299	1175.975523	1225.08307	1079.412451	1194.435187	1056.945899	991.2500506	1366.002928	886.9634614	1495.996826	1078.504926	869.7208706	1482.606275	1465.353508	1392.982721	1499.309002	Mtr
ENSMUSG00000039629	40.59062315	-1.110416322	0.374936801	-2.961609316	0.003060358	0.031881626	20.93051203	31.49934438	37.66267337	48.80322253	59.87398132	33.31348106	22.91331775	44.18338311	32.12134031	29.47276355	25.91601485	16.18085341	57.72818004	29.53109918	57.63506597	101.6847375	Strip2
ENSMUSG00000004642	397.1151824	0.438597363	0.148099262	2.961509443	0.003061351	0.031881626	364.1909093	430.4910398	331.6407627	356.9333726	453.6215195	436.103752	353.6620784	419.7421395	552.2798189	351.6405583	510.3461387	480.3690855	363.7791663	292.2560505	295.4811833	361.3053438	Slbp
ENSMUSG00000025702	1426.13016	-0.321605872	0.108596431	-2.961477369	0.00306167	0.031881626	1470.36847	1269.423578	1682.266077	1487.062898	1356.805305	1170.009835	1326.979967	1465.41554	1259.985478	1518.355474	1116.382178	1157.942322	1649.376573	1502.012803	1620.275939	1765.420123	Marchf8
ENSMUSG00000023068	1605.363437	0.214816389	0.072541657	2.96128318	0.003063601	0.031881626	1757.116485	1725.114094	1728.298233	1418.164231	1672.412224	1680.816544	1517.260128	1615.454945	1746.986444	1723.648517	1642.676634	1728.317405	1425.794415	1375.741896	1435.194319	1492.818487	Nus1
ENSMUSG00000022894	1727.472508	-0.331453201	0.111978289	-2.959977371	0.003076616	0.031992573	1588.625863	2178.704653	1592.294135	1525.339936	1601.375297	1609.142085	1609.90963	1754.448504	1555.294574	1815.115714	1266.894418	1538.192377	1848.218082	1935.814467	1970.145143	2250.045255	Adamts5
ENSMUSG00000079478	1176.019935	0.346483423	0.117128727	2.958142148	0.003094994	0.032159066	1162.689943	1355.521786	1061.878152	1498.54601	1150.798217	1333.548742	1158.616893	1174.541601	1297.28768	955.32406	1299.787822	1497.740243	957.5547324	966.3797628	1037.431188	908.6721222	Znrd2
ENSMUSG00000058690	3608.575241	-0.230586059	0.077986159	-2.956756182	0.003108938	0.032241682	4092.961628	3349.430285	3554.937892	3254.505095	3612.735144	3201.12268	3687.051696	3511.65847	3231.821304	3729.829043	3316.253132	3099.644731	3995.156587	3845.152776	4091.277923	4163.665474	Ccser2
NewGene_2111	48.76943808	1.788164295	0.604788806	2.956675582	0.003109751	0.032241682	31.39576805	0	19.87752206	18.18159271	11.16294567	15.14249139	81.69095894	92.0487148	29.01282351	291.678729	31.89663367	47.53125688	30.2385705	28.51278541	29.22341373	22.71680306	no_name
ENSMUSG00000038055	1155.70007	0.372914422	0.126135773	2.956452519	0.003112001	0.032241682	1350.018026	1556.067612	1038.862074	1183.717378	1336.509041	1273.988276	1459.478718	1111.027988	1180.200213	950.242549	1082.492005	1315.705643	990.5422639	930.738781	973.3020296	758.3085211	Dexi
ENSMUSG00000028195	2183.592695	0.479896976	0.162326091	2.956376093	0.003112773	0.032241682	2338.984719	1522.468311	1556.723833	2057.390754	1752.58247	1630.341573	1892.839293	2693.345395	3039.093262	3439.166616	2547.743614	2677.931239	1716.267956	2636.414337	1478.217678	1957.972073	Ccn1
ENSMUSG00000041258	657.3653692	-0.383024432	0.129570944	-2.956098187	0.003115579	0.032241682	622.6827329	665.6861445	673.7433791	588.5094482	658.6137945	620.842147	585.7839495	719.8209498	591.6543651	755.1125283	462.5011882	462.1656254	695.4871214	789.1931677	809.3262081	816.7231575	Zfp236
ENSMUSG00000028978	1005.435691	0.290363954	0.098230669	2.955939898	0.003117178	0.032241682	927.221683	1158.125895	1025.261664	972.2367469	1078.746477	1017.575421	975.3103513	983.0802741	1099.378776	1194.155075	1083.488775	1079.060662	963.0526543	914.4457608	914.8552022	700.9756372	Nos3
ENSMUSG00000038812	631.1648591	0.335122162	0.113387328	2.955552153	0.003121099	0.032257604	645.7062962	620.5370842	597.371847	680.3743377	671.8063666	787.4095523	704.3354631	629.6132093	635.1736003	576.2433426	755.55151	687.6862698	639.591582	454.1679391	505.7274099	507.3419349	Trmt112
ENSMUSG00000036019	202.4791313	0.586336496	0.198400444	2.955318462	0.003123465	0.032257604	131.8622258	164.8465689	219.698928	236.3607052	170.4886248	243.2893617	147.4422186	251.2929914	272.5133065	267.2874764	270.1246164	226.5319477	147.5275712	151.728751	149.3641146	189.3066921	Tmtc2
ENSMUSG00000005481	480.5462232	0.379408196	0.128404391	2.954791453	0.003128805	0.032288219	410.2380358	516.5892478	484.3838269	532.0508182	550.0287775	614.7851505	483.1721352	438.1518825	448.6625921	459.3685905	600.0554209	599.7028794	378.4402914	360.4830727	418.8689302	393.7579196	Ddx39a
ENSMUSG00000038583	288.7597234	-0.508404069	0.172149207	-2.953275686	0.00314421	0.032422581	307.6785269	275.0942742	273.0543819	294.7331871	339.9624363	217.0423766	249.0578017	173.0515838	310.8516804	214.4397624	236.2344431	311.4814281	289.5572205	325.8604047	375.8455711	426.2104954	Pln
ENSMUSG00000000088	14752.75058	0.312478173	0.105846365	2.952186147	0.003155327	0.032512542	13454.13313	16129.76428	16406.27899	17796.90848	15381.52432	18638.3879	13864.5497	12990.83512	15745.67379	12658.04379	16070.91952	18619.10575	12578.32901	11246.25722	11794.89449	12668.40384	Cox5a
ENSMUSG00000071649	1061.926983	0.302957795	0.102645943	2.951483366	0.003162516	0.032561933	1086.293574	1189.625239	1123.603089	1103.3356	1117.30938	1306.292257	1197.46991	1040.150477	1094.197915	858.7753518	1067.540458	1276.264812	877.8348647	955.1783114	911.6081562	785.3523342	B3gat3
ENSMUSG00000020810	1152.213947	0.287213773	0.097319584	2.951243345	0.003164975	0.032562581	1055.944332	1141.326245	1135.111128	1149.268044	1222.849957	1126.601359	1084.895784	1183.746472	1340.806915	1154.51929	1240.978404	1499.76285	1147.233038	1097.742238	931.9021935	922.7349051	Cygb
ENSMUSG00000000915	763.6173747	-0.34166798	0.115796106	-2.950599906	0.003171575	0.032605802	879.0815053	804.2832597	820.2093311	682.2881895	594.6805602	784.381054	730.2374745	764.92482	611.3416381	773.4059677	657.8680694	610.8272161	846.6799739	949.0684288	931.9021935	776.698314	Hip1r
ENSMUSG00000025171	561.4042351	0.37989821	0.128803739	2.949434651	0.003183559	0.032673098	535.821108	717.1350736	637.1268911	574.1555592	518.569567	673.3361172	697.3618446	539.4054687	575.0756088	499.004376	503.3687501	707.9123366	407.7625416	453.1496253	481.3745651	461.9083288	Ubtd1
ENSMUSG00000003423	926.6386066	0.311265173	0.105537624	2.949328979	0.003184648	0.032673098	890.5932869	1243.174125	937.3820927	929.17508	834.1764855	927.7299725	1022.133218	971.1139412	982.2913101	841.4982145	1042.621213	1036.585921	811.8598018	843.1637973	779.2910329	733.4282129	Pih1d1
ENSMUSG00000014158	236.5946129	-0.484812524	0.164384323	-2.949262535	0.003185333	0.032673098	250.1196188	282.4441212	198.7752206	178.9451493	277.0440152	295.7833318	154.415837	208.0300955	177.1854578	240.8636194	218.2925867	192.1476342	284.0592986	312.6223258	257.3283932	257.4571013	Trpv4
ENSMUSG00000037902	836.5787696	0.273089941	0.092633142	2.94808029	0.00319754	0.03277358	743.0331771	869.3819048	829.6249995	814.3439681	992.4873513	862.1125098	830.8568263	886.4291236	862.095327	925.8512964	973.8440966	854.5513206	820.1066847	735.2225382	736.2676738	649.0515159	Sirpa
ENSMUSG00000026241	11.6983417	2.225969649	0.755093515	2.947939037	0.003199001	NA	5.232628008	10.49978146	5.230926857	16.26774084	9.133319184	0	17.93216172	26.69412729	23.83196217	17.27713726	6.977388615	30.33910014	0	10.18313765	3.24704597	4.327010106	Nppc
ENSMUSG00000045210	1033.330454	-0.255605292	0.086741495	-2.946747582	0.003211352	0.032890346	1008.85068	994.3293041	1057.69341	936.8304874	970.16146	972.1479473	846.7965256	1111.948475	983.3274824	1051.872768	917.0282179	986.0207545	1150.89832	1087.559101	1128.348475	1329.473855	Vcpip1
ENSMUSG00000014856	422.6010004	0.353798638	0.120080091	2.946355513	0.003215426	0.03290727	428.028971	427.3411054	396.5042557	473.6783363	446.5178268	453.2652423	426.3869564	362.6719363	468.3498652	405.5045744	507.3558293	549.1377125	351.8670022	315.6772671	391.2690394	358.0600863	Tmem208
ENSMUSG00000047554	1029.383895	0.248145149	0.084240813	2.945664229	0.00322262	0.032956081	1016.176359	1277.823403	935.289722	1010.513784	1062.509465	1050.888903	1161.605587	1042.911939	1051.714852	1091.508554	1097.443552	1034.563315	865.0063803	929.7204673	929.466909	912.9991323	Tmem41b
ENSMUSG00000053470	684.2239882	-0.286059889	0.097125798	-2.945251367	0.003226924	0.03297528	601.7522209	659.3862756	677.9281206	680.3743377	736.7544142	632.9561401	605.7085736	575.3044675	593.7267096	781.5363852	670.8260768	610.8272161	730.3072935	804.4678742	761.4322801	824.2954252	Kdm3a
ENSMUSG00000015133	404.1660944	-0.478780896	0.162610312	-2.944345223	0.003236388	0.033047142	313.9576805	255.1446894	477.0605293	393.2965581	370.4068336	384.6192813	349.6771535	371.8768078	330.5389535	475.6294256	394.7208416	292.2666647	434.3358308	591.6402974	554.4330994	477.0528642	Lrrk1
ENSMUSG00000075324	80.09673956	0.788679634	0.268028196	2.942524872	0.003255476	0.033204792	76.39636891	83.99825167	99.38761028	56.45862999	83.2146859	84.79795179	150.4309122	89.28725336	115.0151218	71.1411534	74.75773516	74.83644701	60.477141	32.58604047	61.69387344	67.06865664	Fign
ENSMUSG00000034165	1025.561879	0.296808115	0.100882379	2.94212049	0.003259731	0.033204792	1021.408987	975.4296975	931.1049805	1046.87697	1123.39826	1098.335376	1023.129449	1052.11681	1016.484995	976.666406	1328.694146	1223.677039	823.771966	947.0318013	987.9137365	832.9494454	Ccnd3
ENSMUSG00000039168	614.8651372	0.365862092	0.124357245	2.942024739	0.003260739	0.033204792	527.4489032	690.88562	568.0786566	684.2020414	728.6359082	643.0511344	598.7349552	585.4298261	683.8736969	545.7542768	755.55151	782.7487836	569.9512379	462.3144492	514.6567863	496.5244096	Dap
ENSMUSG00000029538	347.863176	0.457661873	0.155564493	2.941943018	0.003261599	0.033204792	317.0972573	351.7426789	310.7170553	318.6563354	389.6882852	396.7332744	324.7713734	344.2621934	446.5902475	402.4556678	336.9081931	489.4708156	317.0468301	198.5711841	314.9634591	306.135965	Srsf9
ENSMUSG00000033763	2570.474981	-0.39886904	0.135598373	-2.941547389	0.003265769	0.033212597	3223.298853	2143.005396	2732.63619	2699.488054	1931.189601	1927.134404	2758.564211	2271.762281	2448.475069	2561.081523	2061.319951	1987.211059	3290.506262	3273.878754	3150.446353	2667.60173	Mtss2
ENSMUSG00000018920	131.1081173	0.545589493	0.185485914	2.941406606	0.003267254	0.033212597	114.0712906	154.3467874	119.2651323	125.3572971	134.9701613	171.6149024	122.5364384	140.8345336	169.932252	116.874752	152.5057797	173.9441741	107.2094772	95.72149389	79.55262627	118.9927779	Cxcl16
ENSMUSG00000067274	24911.17592	0.267285732	0.090904234	2.940300121	0.003278945	0.033297219	25645.10987	26544.49751	25680.71231	29006.33885	27823.13467	28048.94155	25225.57038	23330.66725	25633.86574	19910.37623	27363.32461	30301.68191	22657.85251	20016.99367	21118.78699	20270.96059	Rplp0
ENSMUSG00000031154	950.7643578	-0.218486562	0.074311232	-2.940155279	0.003280478	0.033297219	947.1056694	895.6313584	872.5185997	996.1598952	1021.916935	938.8344662	911.5515541	907.600328	864.1676715	915.6882745	822.3350867	950.6251377	1110.580226	1060.064629	970.8667451	1026.583148	Otud5
ENSMUSG00000020826	262.8473643	0.540272371	0.183791377	2.939595852	0.003286406	0.033332496	219.7703763	250.9447769	337.9178749	259.3269276	250.6588709	241.2703628	305.8429804	246.6905557	424.8306299	334.363421	230.2538243	272.0405979	187.8456652	276.981344	191.5757123	175.2439093	Nos2
ENSMUSG00000022400	2565.109425	0.259418163	0.088305438	2.937737104	0.003306173	0.033507972	2680.152066	3043.886645	2784.945459	2785.611388	2659.825509	2814.4844	2591.197368	2376.697816	2724.096893	2202.326849	2764.042661	2932.77968	2502.470789	1941.92435	2117.073973	2120.234952	Rbx1
ENSMUSG00000040732	657.0599011	-0.403868969	0.137527063	-2.936650873	0.003317774	0.033590727	684.4277434	485.0899034	749.0687259	622.0018558	603.8138794	583.4906682	452.2889678	619.4878506	624.8118776	783.5689896	546.2298515	578.4655093	707.3992856	867.6033276	780.9145559	824.2954252	Erg
ENSMUSG00000003955	1427.726473	0.351003256	0.119530753	2.936510033	0.003319281	0.033590727	1173.155199	1620.116279	1622.633511	1528.210713	1634.864134	1649.522062	1486.37696	1253.703496	1569.800986	1200.252888	1706.469901	1725.283495	1237.032429	1017.295451	1177.054164	1241.8519	Fam162a
ENSMUSG00000024889	255.2635458	0.444501823	0.151481241	2.934368771	0.003342269	0.033798193	243.8404652	311.8435093	211.329445	253.585372	262.8366299	304.8688267	237.1030272	308.3631946	246.6089998	226.6353887	327.9372649	328.6735848	225.4147983	189.4063603	204.5638961	201.2059699	Rce1
ENSMUSG00000027217	254.2125317	0.561696787	0.191529926	2.932684194	0.003360455	0.033956838	128.722649	220.4954106	240.6226354	341.6225577	259.7921901	183.7288955	308.8316741	301.9197846	340.9006762	321.1514925	312.9857179	269.0066879	240.0759233	207.736008	194.0109967	195.7972073	Tspan18
NewGene_2252	154.4761862	0.558209489	0.190396138	2.931832001	0.00336969	0.034024854	192.5607107	197.3958914	125.5422446	133.9696305	160.3404923	185.7478944	198.2500101	144.5164822	161.6428738	129.0703783	175.4314852	206.3058809	113.6237194	131.3624757	89.29376419	126.5650456	no_name
ENSMUSG00000069495	944.4812594	-0.249789864	0.08520796	-2.931532026	0.003372946	0.034030067	1013.036782	913.4809869	891.3499364	841.1378942	931.5985568	888.3594949	852.7739129	874.4627906	1033.063751	887.2318132	784.4578342	940.5121043	1044.605163	1083.485846	998.4666359	1133.676648	Epc2
ENSMUSG00000051451	775.6582518	-0.315406991	0.107605086	-2.931153194	0.003377062	0.034030067	609.0779001	851.5322763	639.2192619	667.9343005	747.9173598	806.5900414	746.1771738	638.8180807	869.3485329	757.1451327	709.7000991	699.8219099	919.9855994	960.2698802	871.831843	915.1626374	Crebzf
ENSMUSG00000027547	111.9219461	0.59593669	0.203345895	2.93065513	0.003382481	0.034030067	137.0948538	101.8478801	124.4960592	100.4772229	120.7627759	74.70295753	146.4459874	108.6174835	119.1598108	157.5268397	116.6220668	136.5259506	98.96259436	103.868004	68.99972687	74.64092433	Sall4
ENSMUSG00000022769	150.6142615	0.579138445	0.19762127	2.93054713	0.003383657	0.034030067	182.0954547	138.5971153	112.9880201	156.9358528	153.2367996	240.2608634	152.4233746	162.9262252	165.7875629	153.4616309	204.3378094	147.6502873	116.3726804	94.70318013	130.6936003	97.35772738	Sdf2l1
ENSMUSG00000049800	905.7631158	-0.289842735	0.098906144	-2.930482613	0.003384359	0.034030067	884.3141333	910.3310524	912.2736438	894.7257464	876.7986417	691.5071068	769.0904915	880.9062007	850.6974321	1010.204378	838.2834036	785.7826936	998.7891467	1084.50416	969.2432222	1134.7584	Sertad2
ENSMUSG00000035478	3528.592684	0.190749144	0.065096911	2.930233401	0.003387075	0.034030067	3845.981586	3608.774887	3817.53042	3731.054209	3719.290534	3770.480356	3446.959975	3919.434276	3810.00543	3121.06403	3506.636164	3637.658107	3192.459988	3175.102319	3217.010795	2938.039862	Mbd3
ENSMUSG00000036504	1150.425557	0.330732675	0.112871381	2.930173024	0.003387733	0.034030067	1105.131035	1403.820781	1082.801859	1266.013008	1236.04253	1339.605738	1188.50383	1078.810937	1206.10452	936.0143184	1420.396968	1341.999529	1046.437803	877.7864653	905.9258257	971.4137688	Phpt1
ENSMUSG00000015396	84.88815539	0.744265834	0.254214151	2.927712058	0.003414661	0.034265603	53.37280568	86.09820796	71.14060525	73.68329676	81.18505941	86.81695064	76.70980291	111.3789449	141.9556007	83.3367797	88.71251239	145.6276807	67.80770354	91.64823883	47.89392806	50.84236874	Cd83
ENSMUSG00000063727	24.10286005	1.355445031	0.462993236	2.927569832	0.003416223	0.034265603	20.93051203	11.5497596	14.6465952	17.22466678	23.34070458	8.075995408	83.68342136	39.58094737	29.01282351	24.3912526	28.90632426	24.27128011	7.330562545	22.40290283	16.23522985	14.06278284	Tnfrsf11b
ENSMUSG00000020482	1354.619377	0.259618489	0.088687631	2.927335919	0.003418794	0.034266098	1121.875445	1435.320125	1303.546973	1217.209786	1226.90921	1392.099708	1512.278972	1417.550208	1613.320221	1563.07277	1419.400198	1452.231593	1249.860914	1068.211139	1289.889012	1391.133749	Ccdc117
ENSMUSG00000020530	1549.336324	-0.236167691	0.08070436	-2.926331255	0.003429855	0.03435163	1615.835529	1418.520475	1451.05911	1329.17012	1620.656749	1637.408069	1482.392035	1473.699924	1393.651701	1414.692651	1368.564938	1670.673114	1730.012761	1620.1372	1754.216585	1808.690224	Ggnbp2
ENSMUSG00000033805	21.92661129	1.620284192	0.553804203	2.925734735	0.003436438	NA	25.11661444	13.6497159	7.323297599	22.96622237	22.32589134	24.22798622	23.90954896	14.72779437	43.51923526	10.16302191	49.8384901	51.57647023	18.32640636	6.109882589	13.79994537	3.245257579	Ephx4
ENSMUSG00000074166	128.483771	-0.57736306	0.197402553	-2.924800367	0.003446773	0.034495646	153.8392634	135.4471808	124.4960592	87.08025981	145.1182937	114.0734351	119.5477448	135.3116108	103.6172268	92.48349942	84.72543318	114.2772772	175.9335011	165.9851437	185.8933818	117.9110254	AW146154
ENSMUSG00000044770	39.91779421	1.082864708	0.370410667	2.923416643	0.003462129	0.034623839	29.30271684	29.39938808	36.616488	53.58785219	44.65178268	56.53196786	42.83794189	68.11604895	40.41071845	45.73359862	72.76419555	25.28258345	10.99584382	22.40290283	24.35284478	35.69783337	Scml4
ENSMUSG00000021779	711.1259621	-0.595432093	0.203732325	-2.922619631	0.003471003	0.034687055	835.12743	722.3849643	732.3297599	377.0288172	398.8216044	589.5476648	425.3907252	504.4269571	654.8608734	853.6938408	667.8357674	741.2853467	884.249107	989.8009794	962.7491302	1038.482425	Thrb
ENSMUSG00000023092	53432.68798	0.415921155	0.142362353	2.921567014	0.003482753	0.034778914	40160.41996	32496.82361	45270.53339	59622.22712	50954.78773	54846.10382	50879.52019	63902.05879	67020.65847	69881.95499	70131.72651	59308.89556	36462.2181	51819.95086	46815.09704	55350.03152	Fhl1
ENSMUSG00000000804	764.1466568	-0.3164046	0.108382387	-2.919335972	0.003507779	0.035003106	692.7999482	631.0368657	743.837799	666.0204487	702.2507639	787.4095523	773.0754164	788.8574859	713.9226927	880.1176978	590.0877228	627.0080695	884.249107	856.4018762	964.3726532	924.8984101	Usp32
ENSMUSG00000004508	572.7537046	-0.293883672	0.100694935	-2.918554667	0.003516582	0.0350652	532.6815312	443.0907775	523.0926857	499.5153365	519.5843802	457.30324	478.1909792	638.8180807	563.6777138	586.4063645	559.187859	577.454206	620.3488554	750.4972447	652.65624	761.5537786	Gab2
ENSMUSG00000109324	2530.531574	0.243921689	0.083594277	2.917923319	0.00352371	0.035110514	2746.083178	2778.242174	2291.145963	2373.176311	2693.314346	2422.798622	2782.47376	2471.507992	2631.877561	2453.35349	2915.551671	2858.954536	2013.155739	2269.821382	2496.978351	2290.070099	Prmt1
[truncated: 19,496 more rows]
