# Supplementary material for: Transcriptomic adaptation of skeletal muscle in response to MICT and HIIT exercise modalities
Source: PLoS One. 2025 Feb 25;20(2):e0318782. doi: 10.1371/journal.pone.0318782 (PMC11856427; doi:10.1371/journal.pone.0318782)
Supplement: S3 Table — (CSV) [file pone.0318782.s003.csv]

	baseMean	log2FoldChange	lfcSE	stat	pvalue	padj	H1	H2	H3	H4	H5	H6	M1	M2	M3	M4	M5	M6	C1	C2	C3	C4	genenames
ENSMUSG00000038068	2152.21863	-1.194622126	0.104004441	-11.48626076	1.55E-30	1.98E-26	1634.67299	1759.763372	1463.613335	1569.358528	1771.863922	1874.640434	1557.109376	1667.002225	1401.941079	1706.371379	1439.335594	1215.586612	3306.083708	3937.819329	3717.867636	4412.468555	Rnf144b
ENSMUSG00000021903	2176.999735	-1.068995342	0.101554421	-10.5263299	6.53E-26	4.18E-22	1900.490492	1977.108849	1603.802174	1503.330639	2033.685738	2017.989353	1380.776452	1395.458516	1308.685575	1588.480325	1394.480953	1290.423059	3422.456388	4454.104407	3589.60932	3971.113525	Galnt15
ENSMUSG00000002831	8570.667491	-1.358536285	0.140391657	-9.676759396	3.79E-22	1.61E-18	7216.840548	6673.661095	6474.841263	5682.226184	6034.079541	6737.399169	5350.757811	6408.431525	4631.690038	7386.484328	4578.163701	3595.183366	14750.92448	16963.07069	16722.28675	17924.63936	Plin4
ENSMUSG00000032942	7100.402253	-1.395967746	0.156486275	-8.920704052	4.63E-19	1.48E-15	7814.406667	7012.804036	4163.817778	6207.578521	5031.444057	5541.142349	2916.964973	2625.229346	1902.412284	3212.531227	2083.248886	2336.110711	12945.77345	17932.5054	15471.36229	16409.10407	Ucp3
ENSMUSG00000024066	3292.621071	-0.901660852	0.102530174	-8.79410245	1.44E-18	3.69E-15	3073.645692	2742.542917	2709.620112	2809.534536	2833.358574	3058.783261	1727.464912	2612.342526	2340.713154	2649.499813	2344.402575	2320.941161	4774.028857	5928.622739	4964.733289	5791.703027	Xdh
ENSMUSG00000070565	948.1672824	-1.077099111	0.123328169	-8.733601736	2.47E-18	5.26E-15	758.7310611	673.0359915	788.82377	823.9132275	625.1249575	564.3101792	729.2412433	919.5666609	845.5165707	1021.383702	719.6677971	744.3192567	1354.32143	1577.368022	1402.723859	1622.62879	Rasal2
ENSMUSG00000038594	3673.728519	-1.258400961	0.146304149	-8.60126641	7.88E-18	1.44E-14	3382.370744	2887.439901	3256.775061	2507.145942	2788.706791	3302.072623	1450.512637	2697.027344	1721.082137	2038.702196	1734.379456	2105.53355	5880.027481	7780.935477	6226.210648	9020.734318	Cep85l
ENSMUSG00000026991	1931.825009	-0.847687743	0.102642373	-8.258653025	1.47E-16	2.35E-13	1650.370874	1738.76381	1636.233921	1932.990383	1788.100934	1686.873541	1007.18975	1482.904795	1491.051894	1430.953486	1245.962253	1297.502183	2930.392377	3569.189746	2866.32983	3154.390367	Pkp4
ENSMUSG00000026473	16846.46085	-1.225399697	0.153075197	-8.005213898	1.19E-15	1.69E-12	17541.86213	13589.86714	10825.92622	10288.86762	11335.46392	15724.97256	8702.07959	14181.94549	9190.848018	11668.16546	11112.98652	11756.4013	23947.11519	36014.70292	30355.00925	33307.16029	Glul
ENSMUSG00000039943	1356.88348	-0.624843852	0.079663473	-7.843542686	4.38E-15	5.60E-12	1180.480879	1280.973338	1241.822036	1221.037489	1238.072156	1264.902781	991.2500506	1077.89045	1277.600406	1213.464817	1028.666436	1055.800685	1835.389597	1900.173485	1815.910459	2086.700624	Plcb4
ENSMUSG00000022180	1038.381625	-0.989724507	0.126579636	-7.818986851	5.33E-15	6.19E-12	1244.31894	1083.577447	787.7775846	838.2671164	926.5244906	891.3879932	455.2776614	610.2829791	517.0499618	608.7650127	528.2879951	481.3803889	1626.468565	2019.316196	1910.886554	2084.537119	Slc7a8
ENSMUSG00000070803	993.8708755	0.960659034	0.123698817	7.76611333	8.09E-15	8.62E-12	1143.852482	1490.968967	936.3359074	979.8921544	1204.583319	1071.078891	1097.84679	1181.905498	1230.972654	927.8839008	1158.24651	1139.738862	649.6711055	624.2263378	519.5273553	545.2032733	Cited4
ENSMUSG00000028834	10689.02636	-0.876885018	0.113276034	-7.741134531	9.85E-15	9.69E-12	9723.269364	8352.57615	7377.699239	10590.29929	8925.282469	9576.111555	9035.817044	7616.110663	6609.742898	9487.180957	8624.052328	8325.049078	14446.70614	15630.09798	16735.27493	19969.15164	Trim63
ENSMUSG00000025982	4270.31606	-0.482569822	0.063141526	-7.642669635	2.13E-14	1.94E-11	4016.565259	3982.567107	4053.968314	3613.352319	3889.779159	3943.104758	3949.060503	3932.321096	3691.881791	4161.757474	3714.961052	3484.951303	5069.084	5740.234692	5392.531595	5688.936537	Sf3b1
ENSMUSG00000066687	2467.87621	-2.022965053	0.264990898	-7.634092612	2.27E-14	1.94E-11	1633.626464	1012.178933	1773.284204	1477.493639	1506.997665	1524.344133	870.7060746	1618.216406	1116.993705	1528.518496	716.6774877	516.7760057	5178.126118	6472.402289	5896.635482	6643.042265	Zbtb16
ENSMUSG00000031762	414.6334035	-1.53816896	0.20266597	-7.589675575	3.21E-14	2.43E-11	208.2585947	195.2959351	233.2993378	241.1453349	323.7254244	416.923263	245.0728768	299.1583231	209.3067981	379.0807174	398.7079208	349.9109549	700.9850434	787.1565402	892.1258804	753.9815109	Mt2
ENSMUSG00000026971	1044.377115	0.737123245	0.097137441	7.58845646	3.24E-14	2.43E-11	1129.201124	1024.77867	1235.544924	1222.951341	1071.642784	1109.439869	1243.296546	1056.719246	1263.093995	1315.095036	1084.485545	1234.801376	574.5328395	668.0138297	699.7384066	776.698314	Itgb6
ENSMUSG00000057133	1400.086655	-1.034879394	0.136954185	-7.556391189	4.14E-14	2.80E-11	1279.900811	1117.176747	1124.649274	806.6885607	1098.027929	1108.43037	960.3668832	1399.140465	925.3018354	1230.741954	1309.75552	1116.478885	1772.163495	2166.971692	2573.283932	2412.308134	Chd6
ENSMUSG00000038371	968.862004	-0.812316028	0.107505885	-7.556014511	4.16E-14	2.80E-11	851.8718397	687.7356855	767.9000626	707.1682638	821.9987266	767.2195638	799.9736589	1026.34317	969.8572429	1048.823862	915.0346783	746.3418634	1206.793859	1422.584329	1273.653782	1488.491476	Sbf2
ENSMUSG00000024222	3407.468186	-1.212328292	0.162806904	-7.446418203	9.59E-14	6.13E-11	3496.442035	3334.730591	2192.804538	2323.416163	2863.802971	3934.019263	1222.375691	1878.714269	1139.789495	1370.991656	1605.796151	1126.591918	5862.617395	6658.753708	7055.830894	8452.814242	Fkbp5
ENSMUSG00000046818	7820.621049	1.048613111	0.140975428	7.438268671	1.02E-13	6.21E-11	6583.692559	10689.8275	9375.913298	7682.201382	8825.830771	7410.735287	11136.86866	8135.265414	9344.201513	8431.24298	8809.451511	12408.69196	4896.81578	3233.146203	4241.453799	3924.598166	Ddit4l
ENSMUSG00000067279	25741.10694	-0.982081404	0.132286565	-7.423893758	1.14E-13	6.61E-11	26084.65062	27208.08369	17415.84788	21027.49043	16872.28497	24313.79368	16201.70811	20340.00451	14255.65806	17467.18576	18768.1786	16860.44925	35583.46691	45571.5776	44929.37509	48957.95584	Ppp1r3c
ENSMUSG00000025129	3926.477143	1.129696955	0.154774593	7.298981902	2.90E-13	1.61E-10	3518.419072	3810.370691	2858.178435	4703.290956	5121.762436	4294.410558	5210.289211	4196.500908	4323.946875	5231.923682	5716.474815	6434.923139	2003.992536	1633.375279	2318.390823	1447.38488	Ppp1r27
ENSMUSG00000028584	1762.497781	0.892204635	0.122530983	7.281461496	3.30E-13	1.76E-10	1683.859693	2330.951484	2085.047445	1739.691344	1983.959889	1989.723369	2453.717462	1881.475731	2370.762149	1830.360247	1586.857525	2021.595373	1155.479921	900.1893681	1112.113245	1074.180259	Lrrc38
ENSMUSG00000033863	6057.971986	-0.725402527	0.100053199	-7.250168233	4.16E-13	2.13E-10	5933.800161	5072.444423	5249.758193	5229.600218	5215.125254	5106.048097	4911.419849	6384.498859	4729.090231	5251.233423	4519.354283	4264.666176	7610.040242	8950.977993	8663.118649	9836.375723	Klf9
ENSMUSG00000055980	2259.934826	0.836363214	0.116226778	7.195959752	6.20E-13	3.05E-10	1879.55998	2517.847594	2067.262294	2030.596828	2277.240917	2083.606815	2419.845601	3712.324668	2572.815742	3175.944348	3160.757042	3462.702629	1247.111953	1236.23291	1267.971451	1047.136446	Irs1
ENSMUSG00000021215	2093.010279	-0.558115925	0.077789845	-7.174663032	7.25E-13	3.43E-10	2008.282629	1905.710335	1782.699873	1832.51316	1668.352971	1813.060969	1876.899593	2187.997951	1837.133431	1959.430625	2046.368404	1761.690415	2464.901656	2943.945094	2728.330377	2670.846988	Net1
ENSMUSG00000023032	384.0836088	-0.884322395	0.124653825	-7.094225906	1.30E-12	5.94E-10	319.1903085	349.6427226	277.2391234	302.3885945	360.2587011	390.6762779	246.069108	335.0573219	293.2367519	286.597218	247.1989109	275.0745079	607.5203709	634.4094755	528.4567317	692.3216169	Slc4a8
ENSMUSG00000040170	2022.012888	-0.717189352	0.101573327	-7.060803987	1.66E-12	7.30E-10	1975.840336	1896.260531	1648.788145	1373.188712	1859.137861	1972.561878	1381.772684	1633.864688	1649.586251	1761.251698	1825.085508	1620.107947	2825.931861	2820.729129	2915.847281	3192.251706	Fmo2
ENSMUSG00000036438	6520.106739	0.724576099	0.103388564	7.0082809	2.41E-12	1.03E-09	7298.469545	8120.53098	6435.086219	7072.639563	7396.973726	7049.334492	6818.206378	6328.349143	7571.310763	6034.802413	8174.509147	8523.264532	5037.012789	4550.844215	4034.454618	3875.919302	Calm2
ENSMUSG00000008845	1333.705733	-0.91948143	0.131804892	-6.976079693	3.04E-12	1.25E-09	1194.085711	1204.324933	1128.834016	1068.886266	1220.820331	1236.636797	847.7927569	1047.514374	895.2528396	1144.356268	869.1832674	586.555936	1928.85427	2220.942321	2225.850013	2519.401634	Cd163
ENSMUSG00000020848	135.3061659	-2.30312033	0.332062352	-6.935806835	4.04E-12	1.61E-09	148.6066354	57.74879802	31.38556114	43.06166694	90.3183786	91.86444777	43.83417309	34.05802448	20.72344536	19.30974164	41.86433169	19.21476342	320.7121113	336.0435424	381.5279015	484.6251319	Doc2b
ENSMUSG00000028525	3361.382543	0.694326343	0.100252928	6.925746305	4.34E-12	1.68E-09	3585.396711	4476.056836	3340.469891	3033.455204	3415.861375	3295.006127	3472.861986	4295.91352	4034.854812	4156.675963	3996.050137	3970.376905	2251.399022	1906.283368	2427.978624	2123.480209	Pde4b
ENSMUSG00000058297	848.5049063	-0.953949574	0.138540352	-6.885716377	5.75E-12	2.16E-09	695.939525	585.8878054	613.0646276	725.3498565	799.6728352	692.5166063	834.8417512	830.2794075	556.4245079	773.4059677	681.7905446	475.3125688	1274.601562	1324.826208	1365.382831	1346.781895	Spock2
ENSMUSG00000029287	2697.192141	-0.479692242	0.070111081	-6.841889132	7.82E-12	2.85E-09	2777.478947	2432.799364	2258.714217	2279.39757	2669.973641	2454.093105	2398.924746	2523.97576	2370.762149	2371.033013	2360.350891	2429.150618	3223.614879	3608.903983	3323.351551	3672.549827	Tgfbr3
ENSMUSG00000069094	3616.745179	-0.517690659	0.075920317	-6.818868527	9.18E-12	3.26E-09	3563.419673	3658.12386	3004.644387	3182.73565	3322.498556	3334.376604	3338.370773	2993.424205	3127.167905	3176.960651	2690.281696	3324.154072	4474.392113	4659.803788	4909.533507	5108.03543	Pde7a
ENSMUSG00000039959	1604.024393	-0.644130057	0.094607937	-6.808414534	9.87E-12	3.41E-09	1385.599896	1274.673469	1467.798076	1422.948861	1310.123896	1301.24476	1532.203596	1389.935594	1394.687873	1860.849313	1570.909208	1248.959622	1982.000848	2189.374594	2183.638415	2149.44227	Hip1
ENSMUSG00000021281	1684.919318	0.76183083	0.113314929	6.72312849	1.78E-11	5.98E-09	1684.906219	1698.86464	2200.127836	1809.546937	1652.115959	1511.220641	2398.924746	2151.178465	2115.863771	2036.669592	1761.29224	1786.972998	1203.128578	1013.222196	909.1728717	1025.501395	Tnfaip2
ENSMUSG00000066877	809.3611496	0.68460492	0.101946913	6.715308025	1.88E-11	6.15E-09	792.2198804	961.7799816	828.5788141	926.3043022	958.9985143	928.739472	919.5214037	971.1139412	865.2038438	840.4819124	763.5256684	951.636441	489.3150499	570.2557083	524.3979242	657.7055361	Nck2
NewGene_7957	1942.661588	-0.647450884	0.096523783	-6.707682461	1.98E-11	6.32E-09	1524.787801	2119.905876	1507.55312	1740.64827	1741.419524	1939.248397	1394.723689	1533.531589	1713.828931	1724.664819	1532.035186	1568.531477	2980.789995	2723.989321	2639.036612	2697.890801	no_name
ENSMUSG00000025558	2092.016288	-0.68780586	0.103076758	-6.672754126	2.51E-11	7.83E-09	1595.951542	1593.866825	2011.814469	1807.633086	1701.841808	1687.88304	1945.639547	2209.169155	2120.00846	2351.723271	1633.705706	1645.390531	2781.032165	2719.916066	2808.694764	2857.990175	Dock9
ENSMUSG00000031145	1067.139759	-0.954783803	0.144489188	-6.607994783	3.90E-11	1.18E-08	1007.804154	757.0342432	689.4361597	886.113413	961.0281408	1065.021894	666.4786772	888.2700979	771.9483397	658.5638201	902.0766709	883.8791174	1373.564157	2204.649301	1595.111333	1763.256618	Prickle3
ENSMUSG00000015243	1540.141706	-0.675217433	0.102223304	-6.60531803	3.97E-11	1.18E-08	1326.994463	1561.317503	1363.179539	1089.938637	1411.605221	1392.099708	1310.044037	1471.85895	1304.540885	1396.399211	1255.929951	1087.151088	1906.862582	2204.649301	2162.532616	2397.163599	Abca1
ENSMUSG00000025422	228.4054066	-1.322316188	0.201114407	-6.574945124	4.87E-11	1.41E-08	162.2114682	143.847006	227.0222256	196.1698161	174.5478777	97.92144433	147.4422186	195.1432754	165.7875629	201.2278339	137.5542327	134.5033439	373.8586898	537.6696678	344.1868729	415.3929702	Agap2
ENSMUSG00000026380	1208.253568	-1.211515992	0.185522605	-6.530287733	6.56E-11	1.86E-08	1332.227091	993.279326	1119.418347	742.5745232	1004.66511	1052.907901	543.9422388	892.8725336	494.2541719	688.0365836	396.7143812	429.8039186	2153.352748	2172.06326	2350.861283	2965.083675	Tfcp2l1
ENSMUSG00000036452	363.6815187	-1.060084007	0.163686118	-6.476321997	9.40E-11	2.61E-08	383.0283702	388.491914	243.7611915	218.1791125	278.0588285	320.0113181	284.9221251	281.6690673	230.0302435	224.6027843	233.2441337	188.1024209	558.955394	708.7463803	658.3385705	618.7624451	Arhgap26
ENSMUSG00000056492	9615.479691	-0.586094483	0.090579925	-6.470467718	9.77E-11	2.66E-08	8514.532294	8161.480128	9256.648166	8486.976091	9047.060058	9225.815255	6838.131002	8037.693777	8783.632316	9595.925292	7809.691399	7353.18657	12396.89758	14936.6263	11863.08245	13540.29637	Adgrf5
ENSMUSG00000015468	1195.234476	-0.844794918	0.131324672	-6.432872858	1.25E-10	3.33E-08	986.8736423	932.3805935	913.3198292	950.2274505	1098.027929	1223.513304	713.301544	1022.661221	1093.161743	1169.763822	754.5547402	955.6816544	1695.192588	2077.36008	1709.569703	1828.16177	Notch4
ENSMUSG00000020315	14561.42083	-0.587976636	0.09159937	-6.419003084	1.37E-10	3.58E-08	12249.58217	12192.34623	13609.8255	13346.24597	13233.16468	12494.5744	10791.17643	14365.12243	13009.14283	16051.47681	12157.60128	12193.28435	17940.63551	20951.80571	18555.2442	19841.50484	Sptbn1
ENSMUSG00000026836	929.6305105	0.48846113	0.076304499	6.401472209	1.54E-10	3.93E-08	888.5002357	1063.627862	889.2575656	1070.800118	945.8059422	967.1004501	992.2462818	1069.606066	1030.991407	1093.541158	1027.669666	1065.913718	682.658637	684.30685	692.4325532	709.6296574	Acvr1
ENSMUSG00000027365	1799.523336	-0.54229312	0.084962563	-6.382730265	1.74E-10	4.36E-08	1592.811966	1678.915055	1634.14155	1319.60086	1854.063794	1632.360572	1551.131989	1585.999356	1569.800986	1718.567006	1599.815532	1625.164464	2231.239975	2277.967892	2273.743941	2647.048432	Trpm7
ENSMUSG00000023805	1369.555891	-1.031900757	0.161791402	-6.377970288	1.79E-10	4.41E-08	1208.73707	770.6839591	1149.757723	1249.745267	1161.961163	1094.297378	810.9322022	989.5236841	1030.991407	1488.882711	1100.433862	810.0539737	1776.745097	2632.341082	2080.544706	2557.262973	Synj2
ENSMUSG00000039115	534.4364864	-0.885259701	0.140393802	-6.305546866	2.87E-10	6.93E-08	455.2386367	414.7413676	411.1508509	385.6411506	395.7771646	407.8377681	375.5791649	538.4849816	513.941445	705.3137209	515.3299877	390.3630884	711.0645669	790.2114815	787.4086478	752.8997584	Itga9
ENSMUSG00000020044	14693.22312	-0.518964729	0.08241109	-6.297268081	3.03E-10	7.17E-08	14594.84604	14320.65193	11988.23817	11115.65163	14625.48845	14149.14396	12034.47298	12979.78927	13570.74819	12979.19529	12598.17353	12952.77315	18130.31381	21218.60392	18160.72811	19672.75145	Timp3
ENSMUSG00000024163	870.9227944	-0.702774549	0.111689675	-6.292206969	3.13E-10	7.27E-08	759.7775867	764.3840902	711.4060525	714.8236712	751.9766128	634.975139	621.6482729	902.0774051	731.5376212	968.5359885	793.4287625	874.7773873	1055.601006	1209.756753	1282.583158	1157.475203	Mapk8ip3
ENSMUSG00000016918	1184.440254	-0.563175862	0.089973039	-6.259384707	3.86E-10	8.82E-08	924.0821062	1160.225851	1121.510718	1027.738451	989.4429116	1114.487366	939.4460279	1134.960654	1030.991407	1179.926844	1114.388639	969.8399011	1430.376017	1566.16657	1544.78212	1702.678477	Sulf1
ENSMUSG00000033306	1188.036175	-0.531902634	0.085660865	-6.209400711	5.32E-10	1.19E-07	1025.59509	1043.678277	975.0447661	965.5382654	914.3467316	1087.230882	1201.454835	1329.183442	1172.947007	1355.747123	1048.601832	1093.218908	1434.957618	1454.152056	1368.629877	1538.252093	Lpp
ENSMUSG00000041798	251.8493083	-1.327102163	0.214190234	-6.195904154	5.80E-10	1.28E-07	256.3987724	173.2463941	149.6045081	188.5144086	150.1923599	207.9568818	112.5741264	192.3818139	109.8342604	244.9288281	146.5251609	213.3850043	480.1518467	471.4792731	390.4572779	541.9580158	Gck
ENSMUSG00000035606	7634.827278	0.684362771	0.110583084	6.188675051	6.07E-10	1.31E-07	7578.938406	7840.186815	7730.263709	6775.992525	6857.093081	6267.981936	12560.48305	10518.40664	8814.717484	10379.49428	8238.302414	10739.03015	4993.029413	4125.189061	4911.968792	3826.158686	Ky
ENSMUSG00000040093	234.7674556	-0.898519476	0.145357349	-6.181451988	6.35E-10	1.35E-07	149.653161	191.0960225	185.1748107	236.3607052	241.5255518	205.9378829	158.4007619	218.1554541	156.4620125	183.9506967	160.4799381	164.8424441	389.4361352	393.0691132	373.4102866	348.3243135	Bmf
ENSMUSG00000002688	308.995795	-0.67568224	0.109660761	-6.16156806	7.20E-10	1.51E-07	243.8404652	284.5440775	260.5001575	236.3607052	266.8958828	241.2703628	264.997501	275.2256573	285.983546	300.8254487	324.9469555	324.6283715	381.1892523	388.9958582	398.5748929	465.1535864	Prkd1
ENSMUSG00000024247	4689.90724	0.446000637	0.072649859	6.139043407	8.30E-10	1.71E-07	4556.572469	5381.137997	4694.233761	5306.154293	5080.155093	4973.803672	5339.799268	5585.516014	5004.712055	4715.642168	4861.246325	4860.323842	4018.064595	3694.442339	3355.82201	3610.889933	Pkdcc
ENSMUSG00000026773	9774.53099	1.552435588	0.253609309	6.121366729	9.28E-10	1.86E-07	10155.48444	10382.18391	11785.27821	7494.643899	11264.42699	6766.674653	21841.37297	15007.62246	8283.161111	10624.42311	12863.3143	16776.51107	4177.50433	2841.095404	3673.220754	2455.578235	Pfkfb3
ENSMUSG00000024413	3962.991654	-0.741609388	0.12116118	-6.120849816	9.31E-10	1.86E-07	4340.988195	3446.028275	3185.634456	3451.631837	3323.51337	2993.165798	3457.918518	4006.880555	2569.707225	3762.350713	2832.819778	2916.598827	5994.567521	6118.029099	5125.462064	5882.570239	Npc1
ENSMUSG00000041548	19274.6855	0.445024305	0.072777546	6.114857267	9.66E-10	1.90E-07	20731.67217	23104.7691	18324.98296	18657.1849	21088.834	19492.42442	21881.22222	19554.82897	19748.40726	23369.86889	21204.284	21787.51911	15184.34399	14935.60799	15226.21032	14102.80769	Hspb8
ENSMUSG00000032735	1809.993929	-0.504568725	0.082588547	-6.109427335	1.00E-09	1.94E-07	1718.395038	1613.81641	1872.671815	1588.497047	1668.352971	1628.322574	1426.603088	1675.286609	1681.707591	1679.947523	1405.445421	1456.276807	2204.666685	2669.000378	2283.485079	2387.427826	Ablim3
ENSMUSG00000049791	3927.265632	-0.582325468	0.095549199	-6.094509141	1.10E-09	2.09E-07	2914.5738	3352.58022	2909.441518	3405.699392	2948.03247	3422.203054	3628.274055	4566.536741	3592.409253	4681.087894	4063.830483	4430.519924	4224.236666	4661.840415	4613.240562	5421.743663	Fzd4
ENSMUSG00000029313	2812.734198	-0.923406004	0.152385433	-6.059673738	1.36E-09	2.56E-07	2786.897677	2344.6012	2620.694355	2050.692272	2186.922538	2203.737247	2356.086804	2759.62047	1885.833528	2753.162637	1598.818763	1509.875884	4063.880611	4542.697705	4116.442529	5223.78295	Aff1
ENSMUSG00000004328	122.905469	-1.598780319	0.264612008	-6.041979474	1.52E-09	2.79E-07	115.1178162	71.39851392	52.30926857	106.2187785	103.5109508	98.93094375	26.89824258	69.95702325	55.95330247	59.9618293	67.78034654	32.36170681	192.4272668	300.4025606	319.0222666	294.2366872	Hif3a
ENSMUSG00000038145	3287.968282	-0.482180159	0.079810054	-6.041596714	1.53E-09	2.79E-07	2886.317609	3072.236055	2614.417243	2993.264315	3081.987818	3177.904193	2965.780302	3036.687101	3251.508577	3197.286694	2926.516139	2798.276336	3648.787507	4334.961697	3915.93744	4705.62349	Snrk
ENSMUSG00000024948	600.5044133	-0.793902166	0.13183264	-6.022045553	1.72E-09	3.10E-07	438.4942271	511.339357	476.014344	495.6876328	628.1693972	481.5312262	350.6733847	602.919082	491.1456551	568.112925	507.3558293	552.1716225	809.1108409	895.0977993	874.2671275	925.9801627	Map4k2
ENSMUSG00000022223	2044.756815	0.484029621	0.080463405	6.015524998	1.79E-09	3.18E-07	2289.798016	2398.150085	2166.649904	2534.896794	2016.433913	2341.029169	2156.840562	1954.194215	2114.827599	1809.017901	2037.397475	2343.189834	1610.891119	1629.302024	1622.711224	1690.779199	Sdr39u1
ENSMUSG00000032946	514.3704009	-0.600191784	0.099937986	-6.005642202	1.91E-09	3.34E-07	466.7504183	505.0394882	435.2131145	427.7458916	442.4585738	522.9207027	377.5716273	460.243574	395.8178064	471.5642168	409.6723887	484.4142989	652.4200665	727.0760281	704.6089756	746.4092433	Rasgrp2
ENSMUSG00000025648	1951.757279	-0.659750963	0.110533823	-5.968769957	2.39E-09	4.13E-07	2146.424009	1904.660357	1579.739911	1482.278269	1785.056494	1613.180083	1750.37823	1861.225013	1530.42644	1670.800803	1431.361436	1401.666426	2432.830445	2789.161402	2748.624414	3100.302741	Pfkfb4
NewGene_1514	1135.426502	-0.667777117	0.112178253	-5.952821498	2.64E-09	4.49E-07	934.5473622	1076.227599	862.056746	976.0644506	1304.035017	939.8439656	991.2500506	1093.538732	877.637911	904.5089504	856.22526	896.0147574	1623.719604	1548.855236	1456.300118	1825.998265	no_name
ENSMUSG00000046668	768.7405052	0.735422575	0.123887623	5.936206983	2.92E-09	4.91E-07	698.0325762	781.1837405	812.8860335	713.8667453	836.206112	826.7800299	1156.624431	891.0315593	1005.0871	845.5634233	872.1735768	992.0885745	613.0182928	404.2705646	430.2335911	420.8017328	Cxxc5
ENSMUSG00000030711	1524.298272	-0.732784714	0.123511087	-5.932946824	2.98E-09	4.94E-07	1575.02103	1702.014574	1212.528845	1107.163303	1336.509041	1654.569559	1017.152062	1007.933427	943.9529362	889.2644175	1130.336956	1298.513486	2253.231662	2454.136173	2360.60242	2445.842462	Sult1a1
ENSMUSG00000004939	6221.041013	1.546066995	0.260893806	5.92603948	3.10E-09	5.09E-07	8847.327436	7742.538847	10186.70696	6602.788931	7133.122283	5192.865048	5058.862067	6590.68798	10671.53819	5934.188496	9804.227773	5336.647714	1878.456652	3296.281657	2189.320746	3071.095423	Nmrk2
ENSMUSG00000035168	933.4191812	-0.574630785	0.097432466	-5.89773416	3.69E-09	5.96E-07	745.1262283	733.9347239	872.5185997	857.4056351	831.1320457	809.6185397	861.7399937	901.1569179	720.1397263	1014.269587	806.3867699	963.7720811	1188.467453	1294.276795	1108.054437	1226.707365	Tanc1
ENSMUSG00000038175	1289.380559	-0.584205864	0.099119495	-5.893955231	3.77E-09	6.02E-07	1024.548564	1259.973775	1026.307849	1014.341488	1217.775891	1078.145387	1297.093031	1212.281574	1178.127869	1105.736784	1162.233589	1434.028133	1434.957618	1859.440935	1581.311388	1743.785073	Mylip
ENSMUSG00000028211	915.7447779	-0.816479807	0.138656752	-5.888496571	3.90E-09	6.15E-07	680.241641	934.4805498	631.8959643	664.1065968	865.635696	838.894023	631.610585	812.7901517	659.0055625	862.8405606	810.3738491	840.3930738	1066.59685	1300.386678	1398.665052	1653.999613	Trp53inp1
ENSMUSG00000055116	707.714743	0.779153579	0.132368673	5.886238505	3.95E-09	6.16E-07	692.7999482	832.6326697	855.7796338	890.8980427	744.8729201	677.3741149	962.3593456	771.3682301	770.9121674	870.9709781	866.192958	563.2959592	511.3067375	464.3510768	412.3748382	435.9462682	Arntl
ENSMUSG00000035963	2895.007098	-1.498192963	0.254764233	-5.88070368	4.09E-09	6.29E-07	3073.645692	2415.999714	1395.611285	2042.079939	2227.515068	2490.435084	965.3480392	1873.191346	850.6974321	1185.008355	1376.539097	726.1157966	6124.685006	6735.12724	5666.095218	7172.01925	Odf3l2
ENSMUSG00000034158	3198.633083	-0.669824298	0.114421587	-5.854002838	4.80E-09	7.30E-07	2826.66565	3426.07869	2229.421026	2557.863016	2931.795458	3257.654648	2283.361926	2783.553136	2555.200813	2658.646533	2795.939295	2596.015668	4022.646196	4484.65382	4178.136402	5590.497057	Lrrc58
ENSMUSG00000071347	1699.981398	-0.561269061	0.096267526	-5.830305234	5.53E-09	8.32E-07	1325.947937	1473.119339	1590.201764	1543.521528	1534.397623	1712.111027	1245.289008	1399.140465	1537.679646	1559.007562	1493.161164	1753.599988	2162.515951	2530.509706	2053.756576	2285.743088	C1qtnf9
ENSMUSG00000026313	1439.313881	-0.623139116	0.107166063	-5.814705675	6.07E-09	9.03E-07	1369.902012	1293.573076	1232.406367	1249.745267	1326.360908	1189.190324	1288.12695	1459.892617	1246.515238	1359.812332	1070.530767	1076.026752	1541.250775	2005.059803	2162.532616	2158.09629	Hdac4
ENSMUSG00000037904	5127.296409	-0.495556191	0.085290034	-5.810247331	6.24E-09	9.16E-07	5141.58028	5902.977136	4085.353875	4618.124548	4853.85174	5184.789052	4031.747693	4113.657065	4159.195484	3716.617114	4318.006783	3912.732614	6931.963206	6907.222267	6628.844349	7530.079337	Ankrd9
NewGene_8678	320.4093599	-0.792645344	0.137539419	-5.763041221	8.26E-09	1.20E-06	188.3746083	254.0947113	260.5001575	205.7390754	303.4291596	255.4033548	317.7977549	382.0021664	352.2985711	332.3308166	303.0180198	278.1084179	415.0931041	381.8676618	472.4451887	424.0469904	no_name
ENSMUSG00000025612	1529.643966	-0.538026643	0.093753987	-5.738706824	9.54E-09	1.37E-06	1475.601098	1401.720825	1373.641393	1434.431972	1518.160611	1232.598799	1221.379459	1491.18918	1263.093995	1502.094639	1211.07531	1180.190995	1933.435871	2023.389451	1883.286663	2329.013189	Bach1
ENSMUSG00000038550	336.8038985	-1.481488985	0.258455964	-5.732075063	9.92E-09	1.41E-06	295.1202196	301.3437279	87.87957119	170.3328159	259.7921901	232.184868	180.3178484	224.5988641	245.5728275	179.8854879	385.7499134	319.5718548	526.8841829	639.5010443	683.5031768	656.6237836	Ciart
ENSMUSG00000047963	1479.908595	0.536929255	0.093786862	5.724994367	1.03E-08	1.45E-06	1785.372676	1653.71558	1931.258196	1437.30275	1559.767954	1611.161084	1408.670926	1403.742901	1627.826633	1366.926448	1751.324542	1558.418444	1128.906632	1150.694554	1211.959908	1091.488299	Stbd1
ENSMUSG00000065954	1579.360767	-0.455477939	0.07968614	-5.715899133	1.09E-08	1.52E-06	1223.388428	1459.469623	1469.890447	1446.872009	1425.812606	1336.57724	1358.859366	1687.252942	1513.847684	1662.670385	1572.902748	1465.378537	1812.481589	1914.429878	1851.627965	2068.310831	Tacc1
ENSMUSG00000014606	9687.320731	0.513354141	0.089912277	5.709499951	1.13E-08	1.56E-06	10058.15756	10020.99142	11201.50677	12184.53789	9554.46668	11600.1579	9450.249226	9770.971076	10506.7868	8476.976579	10587.68884	11401.43383	6911.804159	8293.147301	7437.358795	7540.896862	Slc25a11
ENSMUSG00000020262	1001.692428	-0.730794657	0.128122957	-5.703854108	1.17E-08	1.59E-06	866.5231981	802.1833034	1040.954444	865.0610425	866.6505092	860.093511	729.2412433	815.5516132	795.7803019	1153.502987	678.8002352	686.6749665	1334.162383	1581.441277	1432.759034	1517.698795	Adarb1
ENSMUSG00000007817	2370.784355	-0.675954869	0.119016728	-5.67949465	1.35E-08	1.82E-06	2230.146057	1991.808543	2360.194198	1860.264012	2066.159762	1991.742368	2087.104378	2322.389074	1956.293242	2375.098221	1759.298701	1616.062734	2782.864806	4014.192861	2981.599962	3537.330762	Zmiz1
ENSMUSG00000034958	143.3812439	-1.549907452	0.273369669	-5.66963942	1.43E-08	1.91E-06	92.09425294	65.09864504	77.41771748	101.4341488	190.7848896	84.79795179	124.5289008	77.32092043	70.45971423	79.27157094	61.79972773	74.83644701	273.9797751	194.4979291	348.2456803	377.5316317	Atcay
ENSMUSG00000041040	1068.070432	-0.735216879	0.130306835	-5.642197359	1.68E-08	2.21E-06	1039.199922	1055.228037	749.0687259	886.113413	951.8948216	1282.064271	708.3203879	785.1755373	740.8631717	736.8190888	812.3673887	722.0705833	1263.605719	1785.10403	1647.87583	1923.355992	Fam117b
ENSMUSG00000040339	1402.823128	-0.483331326	0.085729706	-5.637851173	1.72E-08	2.25E-06	1157.457315	1338.722136	1334.932534	1196.157415	1359.849745	1395.128207	1169.575437	1452.52872	1199.887486	1259.198415	1148.278812	1180.190995	1664.037698	1747.42642	1881.66314	1960.135578	Fam102b
ENSMUSG00000041235	876.1520121	-0.85792198	0.152472859	-5.626719305	1.84E-08	2.37E-06	821.5225972	650.9864504	832.7635556	691.8574488	593.665747	691.5071068	857.7550689	904.8388665	761.586617	945.1610381	578.1264852	513.7420957	1260.856758	1416.474447	1148.642512	1348.945401	Chd7
ENSMUSG00000030560	1978.534456	0.307283761	0.054640595	5.623726537	1.87E-08	2.39E-06	1972.700759	2072.65686	2116.433006	2016.242939	2080.367147	2077.549819	2077.142066	1970.762984	2147.985112	2116.957465	2118.135829	2245.09341	1723.598518	1616.063945	1668.169867	1636.691573	Ctsc
ENSMUSG00000022510	430.4103334	-0.812971017	0.144605364	-5.62199765	1.89E-08	2.39E-06	329.6555645	362.2424603	256.315416	411.4781508	340.9772495	363.4197934	374.5829337	431.7084724	335.7198148	379.0807174	404.6885396	477.3351755	458.1601591	721.9844593	616.1269729	623.0894552	Trp63
ENSMUSG00000041794	267.719121	-1.073694017	0.191065933	-5.619494815	1.92E-08	2.40E-06	187.3280827	266.694449	191.451923	129.1850008	185.7108234	292.7548335	150.4309122	236.565197	231.0664158	230.7005975	230.2538243	193.1589375	435.2521511	399.1789958	413.1865997	510.5871925	Myrip
ENSMUSG00000034235	528.9912375	-0.98646995	0.176326182	-5.594574442	2.21E-08	2.74E-06	585.0078113	448.3406683	435.2131145	341.6225577	496.2436757	538.0631941	292.8919748	358.0695006	282.8750292	382.129624	326.9404951	218.441521	635.9263008	1138.474789	901.8670183	1081.752526	Usp54
ENSMUSG00000021134	2270.19928	-0.569105127	0.101746498	-5.593363271	2.23E-08	2.74E-06	1903.630069	1799.662542	2107.017338	2225.809718	2139.226316	1776.71899	2325.203636	1717.629018	2156.27449	2146.430228	1872.930458	2328.020284	3103.576917	3104.838669	2511.590058	3104.629751	Srsf5
ENSMUSG00000107705	98.51109375	21.58995487	3.862787295	5.5892166	2.28E-08	2.78E-06	0	375.8921762	0	14.35388898	0	0	0	375.5587564	337.7921594	472.580519	0	0	0	0	0	0	no_name
ENSMUSG00000062070	32117.71204	0.389741027	0.069774517	5.585721566	2.33E-08	2.81E-06	33999.52374	38287.45309	36674.02819	36578.49375	31905.72835	36812.40607	31073.44757	31650.0301	32278.83849	29098.76435	32477.75046	34023.2782	27858.88663	24002.67375	27720.03145	29442.05851	Pgk1
ENSMUSG00000026490	1885.282136	-0.565159039	0.101287138	-5.579771063	2.41E-08	2.88E-06	1560.369672	1629.566082	1772.238019	1703.328159	1697.782555	1698.987534	1597.954855	1982.729317	1628.862805	2045.816311	1587.854295	1331.886496	2419.08564	2566.150687	2301.343831	2640.557917	Cdc42bpa
ENSMUSG00000027695	426.0536455	-0.729643322	0.131006728	-5.569510303	2.55E-08	3.02E-06	393.4936262	373.7922199	332.6869481	335.8810021	496.2436757	330.1063123	331.7449918	343.3417062	323.2857476	379.0807174	311.9889481	362.046595	602.022449	630.3362204	524.3979242	746.4092433	Pld1
ENSMUSG00000015501	2477.978761	-0.76372392	0.137749942	-5.544277609	2.95E-08	3.46E-06	2514.801021	1791.262717	2506.66015	1977.965901	1774.908361	1747.443506	2035.300355	2805.644827	2359.364254	2617.994445	1816.114579	1762.701718	3420.623747	3370.618562	3307.116321	3839.139716	Hivep2
ENSMUSG00000044951	52927.63079	-0.558719188	0.101217174	-5.52000383	3.39E-08	3.94E-06	54529.21647	48203.4467	47437.18329	47210.89778	49508.67886	38354.92119	43401.80875	56074.23608	45478.63702	53952.43444	40482.80874	42104.60317	71195.33976	68358.38472	65966.98593	74582.50969	Mylk4
ENSMUSG00000052957	2406.702966	0.486552807	0.088193357	5.516887253	3.45E-08	3.97E-06	2198.750289	2652.244796	2693.927331	2530.112164	2429.462903	2081.587816	2903.017736	2709.914164	2716.843687	2762.309356	2804.910223	3085.486484	1793.238863	1915.448192	1746.910732	1483.082714	Gas1
ENSMUSG00000063953	12994.18769	0.567344966	0.102976329	5.509469696	3.60E-08	4.09E-06	14578.10163	18351.51803	12343.9412	14788.33335	15295.26519	13912.92109	11715.67899	14217.84449	13141.77288	14175.38297	11206.68288	14018.68687	11181.85684	8850.16493	10568.32287	9560.528829	Amd2
ENSMUSG00000038007	344.5562439	-1.043575391	0.189442745	-5.508658517	3.62E-08	4.09E-06	218.7238507	303.4436841	204.0061474	213.3944828	314.5921052	300.830829	193.2688541	293.6354002	297.3814409	297.7765421	401.6982302	335.7527082	472.8212841	504.0653136	449.7158669	711.7931624	Acer2
ENSMUSG00000061904	38609.32964	0.435820913	0.079264432	5.498316214	3.83E-08	4.27E-06	38809.35541	42757.21006	41978.18803	46665.45	40827.96638	45524.38612	36721.08228	36442.08619	41419.95024	33550.16795	41574.27168	45031.31503	31120.07064	31359.9907	31371.33464	32596.44888	Slc25a3
ENSMUSG00000032411	1693.469185	-0.569945029	0.103666266	-5.497883271	3.84E-08	4.27E-06	1825.140649	1486.769055	1742.944829	1325.342416	1363.908998	1284.08327	1606.920936	1689.093917	1359.458016	1533.600007	1527.051337	1417.84728	2037.896387	2215.850752	2341.931906	2337.66721	Tfdp2
ENSMUSG00000068742	1839.751732	-0.603043671	0.10971186	-5.496613348	3.87E-08	4.27E-06	2078.399845	1643.215798	1496.045081	1440.173528	1785.056494	1445.603178	1905.790298	1705.662685	1454.785864	1591.529232	1404.448651	1473.468963	2331.118889	2501.99692	2659.33065	2519.401634	Cry2
ENSMUSG00000009013	1222.915239	0.680111603	0.123888744	5.489696499	4.03E-08	4.40E-06	1333.273616	1376.521349	1160.219577	1161.708081	1324.331282	1571.790606	1155.6282	1304.330289	1436.134764	1124.030224	1588.851065	1732.362618	863.1737397	861.493445	849.1025213	723.6924402	Dynll1
ENSMUSG00000026425	909.6229493	-0.464116206	0.084696749	-5.479740503	4.26E-08	4.60E-06	750.3588563	687.7356855	728.1450185	751.1868566	819.9691001	851.0080161	1049.031461	951.7837111	971.9295874	1026.465213	925.0023763	821.1783104	1069.345811	1069.229453	1046.360564	1035.237168	Srgap2
ENSMUSG00000030287	563.4639224	-0.738251037	0.134744989	-5.478875621	4.28E-08	4.60E-06	460.4712647	406.3415424	469.7372317	518.6538551	476.9622241	479.5122274	485.1645976	615.805902	492.1818273	605.7161061	494.3978218	380.2500551	733.9725748	814.6510119	640.4798177	941.124698	Itpr2
ENSMUSG00000032265	400.5776084	-0.640171292	0.117868824	-5.431218125	5.60E-08	5.96E-06	306.6320013	349.6427226	310.7170553	291.8624093	286.1773344	323.0398163	416.4246444	426.1855495	403.0710123	447.1729642	539.2524629	367.1031117	446.2479949	461.2961355	474.0687117	560.3478087	Tent5a
ENSMUSG00000054978	896.9810041	0.565818559	0.104461835	5.41650984	6.08E-08	6.42E-06	658.2646034	957.580069	923.7816829	978.9352284	847.3690576	892.3974926	1077.922166	1169.939165	1182.272558	1028.497818	1107.41125	1157.942322	651.5037462	568.2190808	540.6331541	609.0266724	Kbtbd13
ENSMUSG00000034714	444.8430617	0.713750794	0.132274359	5.395987536	6.81E-08	7.10E-06	499.1927119	473.5401438	454.0444512	436.358225	402.8808573	514.8447073	492.1382161	645.2614908	599.9437432	513.2326067	439.5754827	516.7760057	339.954838	227.0839696	272.7518615	289.9096771	Ttyh2
ENSMUSG00000042851	441.7164719	-0.665414059	0.123324287	-5.395644872	6.83E-08	7.10E-06	445.8199063	389.5418921	371.3958068	378.9426691	376.495713	305.8783261	410.4472571	333.2163476	374.0581888	402.4556678	372.791906	507.6742756	625.8467773	614.0432002	542.2566771	616.5989401	Zc3h6
ENSMUSG00000028957	554.3904156	-0.651311035	0.120970397	-5.384053062	7.28E-08	7.51E-06	531.6350056	433.6409742	382.9038459	410.5212248	519.5843802	545.1296901	507.0816842	521.9162129	573.0032642	576.2433426	442.5657921	468.2334455	666.1648713	780.0283438	701.3619296	810.2326423	Per3
ENSMUSG00000000532	2113.846322	-0.697487499	0.129700945	-5.377659356	7.55E-08	7.69E-06	2423.753293	1622.216235	2042.153845	1745.4329	1854.063794	1514.249139	2041.277742	1998.377598	1823.663192	1773.447324	1505.122401	1367.282113	3137.480769	2718.897752	2893.11796	3361.0051	Acvr1b
ENSMUSG00000051456	487.9801379	0.516580082	0.096076753	5.376743772	7.58E-08	7.69E-06	589.1939137	535.4888544	489.6147538	480.3768179	500.3029286	558.2531826	559.8819381	497.0630599	580.2564701	504.085887	489.4139728	556.2168359	370.1934085	369.6478966	388.0219935	339.6702933	Hspb3
ENSMUSG00000014164	73.87830195	-1.117793857	0.208544196	-5.359985466	8.32E-08	8.38E-06	35.58187045	55.64884173	42.89360023	57.41555592	71.03692699	48.45597245	78.70226532	78.24140758	68.38736969	67.07594464	68.77711634	59.66689694	104.4605163	103.868004	125.0112699	116.8292729	Klhl3
ENSMUSG00000042292	1212.419867	0.587922726	0.110010953	5.344219911	9.08E-08	9.07E-06	1277.807759	1290.423141	1297.26986	1006.68608	1244.161036	1221.494306	1554.120682	1721.310967	1634.043667	1357.779728	1305.768441	1234.801376	726.6420123	880.8414066	893.7494033	751.8180059	Mrtfa
ENSMUSG00000057738	5224.419953	-0.524017072	0.098123611	-5.340376968	9.28E-08	9.19E-06	4712.504784	4531.705677	5100.153685	5170.270811	4622.47432	5049.516129	3896.260249	4804.942913	4421.347068	5453.477559	4288.103689	3558.776446	6646.071267	7751.404378	6644.267817	6939.442457	Sptan1
ENSMUSG00000037235	2740.725624	-0.382228199	0.072067041	-5.303786493	1.13E-07	1.12E-05	2392.357525	2701.593769	2588.262609	2389.444052	2463.966553	2982.061305	2497.551635	2630.752269	2497.175166	2469.614325	2367.32828	2388.698484	3124.652285	3311.556363	3544.962438	3501.632928	Mxd4
ENSMUSG00000047409	435.4813784	-0.636198434	0.120434223	-5.282538619	1.27E-07	1.24E-05	342.2138717	391.6418484	417.4279632	344.4933355	370.4068336	394.7142756	284.9221251	405.9348323	393.7454619	433.9610358	379.7692946	466.2108388	588.2776442	544.7978642	592.5858896	616.5989401	Ctdspl
ENSMUSG00000033502	697.7958002	-0.775465729	0.147163472	-5.269417188	1.37E-07	1.33E-05	488.7274559	711.8851829	532.508354	644.9680782	539.8806451	603.6806568	525.0138459	513.6318286	680.7651801	821.1721707	574.139406	508.685579	1142.651437	1117.0902	839.3613833	920.5714	Cdc14a
ENSMUSG00000024620	2595.110118	-0.451664734	0.085792495	-5.26461826	1.40E-07	1.35E-05	2015.608309	2112.556029	2452.25851	2547.336831	2337.114898	2412.703628	2531.423496	2708.993677	2590.43067	2685.07039	2386.266906	2087.33009	3305.167387	3274.897068	2987.282293	3087.321711	Pdgfrb
ENSMUSG00000020153	9249.288375	0.578359968	0.110109346	5.252596535	1.50E-07	1.43E-05	9541.173909	10716.07696	9166.676224	11079.28844	10209.02122	11755.62082	9759.0809	8962.78336	10391.77168	6948.458083	10026.50744	11539.98239	6875.151347	7724.92822	6490.033133	6802.059886	Ndufs7
ENSMUSG00000037916	12856.86871	0.36997673	0.070494442	5.24831065	1.54E-07	1.45E-05	12384.58397	12639.63692	14302.40021	15131.86976	13407.71256	14811.37558	12899.20166	12871.17179	14106.44926	12397.87043	13954.77723	14149.145	10526.68781	10434.66115	10261.47703	11430.87895	Ndufv1
ENSMUSG00000025175	452.192457	0.575369462	0.109969189	5.232096961	1.68E-07	1.58E-05	555.7050944	433.6409742	463.4601195	521.5246329	502.3325551	542.1011918	464.2437423	470.3689326	526.3755122	403.47197	491.4075124	508.685579	374.7750101	312.6223258	305.2223212	359.1418388	Fn3k
ENSMUSG00000006057	12417.16538	0.594980384	0.114424319	5.199772112	2.00E-07	1.85E-05	11644.69037	13318.97278	14236.49053	15253.39936	12900.30594	15455.43621	11651.92019	11587.09222	14245.29634	10362.21714	15125.98175	16342.66194	9179.696947	9862.368812	8749.165367	8758.950207	Atp5g1
ENSMUSG00000044378	774.3873085	0.87387618	0.168067432	5.199556927	2.00E-07	1.85E-05	694.8929994	1151.826026	714.5446086	1167.449637	856.5023768	1139.724852	588.7726431	659.068798	881.7826001	724.6234625	925.9991461	800.9522436	573.6165191	549.889433	409.9395538	550.612036	Slc15a5
ENSMUSG00000001445	1407.159025	0.444887012	0.085578055	5.198610962	2.01E-07	1.85E-05	1477.694149	1762.913307	1461.520964	1607.635566	1527.29393	1563.714611	1293.108106	1472.779437	1554.258402	1202.285493	1568.915668	1418.858583	1191.216414	1156.804437	1147.830751	1107.714587	Mrpl10
ENSMUSG00000034858	1142.614412	-0.538757669	0.103983511	-5.181183687	2.20E-07	2.01E-05	1130.24765	917.6808995	1162.311948	1013.384562	1229.95365	948.9294605	1070.948547	961.9090697	902.5060455	986.8294279	914.0379085	840.3930738	1326.831821	1595.697669	1517.993991	1762.174866	Fam214a
ENSMUSG00000037820	5316.298274	-0.484692567	0.093561147	-5.180489786	2.21E-07	2.01E-05	4763.784538	4522.255874	4883.593313	4568.364399	4744.251909	5483.600882	4372.458766	5537.650683	4679.353962	5666.90102	4848.288317	3967.342995	6574.598282	7132.269609	6300.892706	7015.165134	Tgm2
ENSMUSG00000030842	2409.219782	0.447109685	0.086493401	5.169292447	2.35E-07	2.12E-05	2677.012489	2609.195692	2711.712483	3009.532056	2535.00348	2547.976551	2488.585554	2417.199251	2510.645405	1945.202394	2453.050483	2774.005056	2008.574137	2075.323453	1940.109967	1844.388058	Lamtor1
ENSMUSG00000042644	446.263676	-0.915627507	0.177451412	-5.15987728	2.47E-07	2.21E-05	289.8875916	304.4936623	421.6127047	333.9671503	301.3995331	310.9258232	365.6168528	602.919082	407.2157013	598.6019908	449.5431807	287.210148	604.77141	638.4827305	689.1855072	534.3857481	Itpr3
ENSMUSG00000048756	1609.7024	-0.698108365	0.135474648	-5.153055368	2.56E-07	2.27E-05	1737.232499	1261.023753	1494.998896	1277.496119	1449.153311	1529.39163	1162.601818	1578.635459	1226.827965	1508.192452	1044.614753	1022.427675	1828.059035	2526.436451	2656.895365	2451.251225	Foxo3
ENSMUSG00000014633	477.3407545	0.51475362	0.100299441	5.132168373	2.86E-07	2.52E-05	528.4954288	596.3875868	559.7091737	595.2079297	539.8806451	586.5191665	398.4924827	458.4025997	511.8691004	388.2274371	417.6465471	465.1995355	389.4361352	382.8859756	373.4102866	445.6820409	Cmc2
ENSMUSG00000003032	1915.361733	0.592186214	0.11570164	5.118217986	3.08E-07	2.70E-05	1679.67359	1712.514356	1969.967054	1590.410899	2051.952377	2392.51364	1983.496332	2176.031618	2595.611531	2691.168203	2149.035693	2613.207825	1193.049054	1341.119228	1266.347928	1239.688395	Klf4
ENSMUSG00000034573	323.7773	-0.697494656	0.136321546	-5.116540109	3.11E-07	2.71E-05	233.3752091	254.0947113	333.7331335	305.2593723	293.2810271	276.6028427	261.0125761	299.1583231	268.3686174	341.4775363	204.3378094	276.0858113	452.6622371	427.6917812	493.5509875	459.7448237	Ptpn13
ENSMUSG00000037787	1074.010448	0.485075868	0.095073856	5.10209523	3.36E-07	2.90E-05	1061.17696	1371.271458	1159.173391	1263.14223	1154.85747	1161.933839	1051.023923	975.7163769	1157.404423	961.4218731	1198.117302	1253.004836	851.2615755	900.1893681	846.6672368	817.80491	Coa8
ENSMUSG00000000399	8663.438088	0.402136164	0.078836854	5.100865205	3.38E-07	2.90E-05	8868.257948	9076.011093	9535.97966	10643.88714	8477.749829	9918.331861	8905.310756	8405.888636	8998.119976	7822.477968	10191.97123	9255.448149	7165.624888	6800.299321	7018.489865	7531.161089	Ndufa9
ENSMUSG00000033416	2022.583614	-0.373632248	0.073504521	-5.083119275	3.71E-07	3.16E-05	2009.329155	2022.257909	1861.163776	1863.13479	2033.685738	1899.87792	1978.515176	1654.115405	1733.516204	1715.518099	1908.814171	1582.689724	2378.767546	2530.509706	2464.507892	2724.934614	Gucd1
NewGene_4867	91.65905723	-1.03103462	0.203043867	-5.077890984	3.82E-07	3.23E-05	71.16374091	99.74792386	73.23297599	58.37248185	76.1109932	88.83594949	52.80025395	55.22922888	48.7000966	76.22266436	55.81910892	72.81384033	144.7786103	157.8386335	137.9994537	196.8789598	no_name
ENSMUSG00000048960	1196.172274	-0.642948933	0.126674304	-5.075606584	3.86E-07	3.24E-05	952.3382974	982.7795445	1170.681431	889.9411168	1036.124321	1054.9269	937.4535654	1164.416242	1106.631982	1464.491458	924.0056065	1116.478885	1489.020517	1523.397392	1383.241583	1942.827538	Prex2
ENSMUSG00000030884	18646.02335	0.35608825	0.070165926	5.07494552	3.88E-07	3.24E-05	20920.04678	19364.74694	19740.47177	22246.61407	19144.45182	21039.98704	18237.00847	17535.28017	19372.27672	16999.68676	20217.4819	19732.55073	14478.77735	17042.49917	15481.10343	16783.39045	Uqcrc2
ENSMUSG00000055866	704.1617666	-0.961059708	0.189726166	-5.06550955	4.07E-07	3.38E-05	775.4754708	684.5857511	445.6749682	432.5305213	639.3323429	557.2436832	300.8618244	604.7600563	632.0650835	660.5964245	460.5076486	485.4256022	974.0484981	1326.862836	1096.689776	1189.927779	Per2
ENSMUSG00000032238	3846.83047	-0.518178925	0.102478822	-5.056448877	4.27E-07	3.50E-05	4052.147129	4020.36632	3282.929695	3443.019503	3298.143039	3114.305729	3390.174796	3574.251596	2929.259002	4062.159859	3040.147896	3092.565607	4813.430631	4584.448569	5523.225196	5328.712945	Rora
ENSMUSG00000022215	6683.126318	0.501116767	0.099112656	5.056032089	4.28E-07	3.50E-05	6602.53002	7811.837405	6947.717051	8031.479347	7503.529116	7932.64649	6856.063164	6082.579074	7296.725112	5367.091873	6944.495211	8436.292445	5343.980095	5363.458599	5204.202929	5205.393157	Fitm1
ENSMUSG00000027673	8543.350498	0.473392942	0.093647552	5.055048737	4.30E-07	3.50E-05	8563.718998	9241.90764	9657.337163	10252.50444	9384.992868	9813.34392	8027.631063	7562.722408	8830.260068	7436.283135	10131.16827	10461.93303	6948.456972	6695.413004	6642.644294	7043.2907	Ndufb5
ENSMUSG00000025780	2606.71474	-0.519247055	0.103069873	-5.037815997	4.71E-07	3.81E-05	2138.051804	2397.100107	2665.680326	1932.033457	2312.75938	2132.062788	2482.608167	2766.06388	2484.741099	3063.134805	2092.219815	2268.353387	3131.066527	3209.724987	3221.069603	3410.765716	Itih5
ENSMUSG00000060548	536.7123829	0.758521471	0.150887328	5.027072074	4.98E-07	4.00E-05	507.5649168	390.5918703	641.3116326	695.6851526	446.5178268	657.1841263	623.6407354	669.1941566	735.6823103	540.6727659	647.9003714	714.9914599	293.2225018	343.1717387	336.0692579	343.9973034	Tnfrsf19
ENSMUSG00000001403	2390.795288	0.755350323	0.150366975	5.023379129	5.08E-07	4.06E-05	2374.56659	2774.042261	1984.613649	2928.193352	3077.928565	3262.702145	2546.366964	2525.816734	2126.225494	1810.034203	3014.231882	3349.436655	1730.012761	1498.957862	1492.829385	1756.766103	Ube2c
ENSMUSG00000025477	4906.301562	0.243113091	0.048432837	5.019592173	5.18E-07	4.09E-05	5456.584487	5170.09239	5224.649744	5319.551256	5197.873429	4904.148212	4889.502762	4824.273143	5054.448324	4781.701811	5230.051152	4832.007349	4402.002808	4547.789274	4344.547508	4321.601343	Inpp5a
ENSMUSG00000018559	5143.511282	0.365821055	0.072880923	5.019435013	5.18E-07	4.09E-05	6205.896817	5705.581245	5224.649744	5998.011742	5384.599066	5379.622441	5334.818112	4967.869138	5232.669954	4568.278351	5111.435545	5646.106536	4694.30899	4521.313116	4253.630221	4067.3895	Ctdnep1
ENSMUSG00000027367	6669.64765	0.337000868	0.067241601	5.011791231	5.39E-07	4.22E-05	6467.528218	6389.117017	7700.970518	7359.717343	7388.85522	6752.541661	7011.475232	6853.026817	7488.416981	6827.518122	6961.440298	7312.734437	5421.867322	5281.993498	5443.672569	6053.487138	Stard7
ENSMUSG00000020893	2299.563221	-1.166862288	0.232916728	-5.009783097	5.45E-07	4.22E-05	2356.775655	1782.862892	870.426229	1355.964046	1404.501528	2028.084347	1998.439801	2514.770888	2029.861473	2461.483908	1556.954431	1765.735628	2677.48797	4254.514909	3575.809375	4159.338464	Per1
ENSMUSG00000044167	2723.594366	-0.735649472	0.146842723	-5.009778184	5.45E-07	4.22E-05	3521.558649	3116.335137	2084.00126	2108.107828	2752.173514	3051.716765	1150.647044	1725.913403	1522.137062	1468.556667	1396.474493	1214.575309	3607.553092	4754.506968	4827.545596	5275.707072	Foxo1
ENSMUSG00000046470	1371.18967	0.771646281	0.154271577	5.001869391	5.68E-07	4.37E-05	1665.022232	1829.06193	1685.404633	1459.312046	2398.003692	2068.464324	922.5100973	1046.593887	1353.240982	837.4330058	1174.194827	1165.021445	1331.413422	1088.577415	1125.101429	789.6793443	Sox18
ENSMUSG00000019179	30070.38884	0.437228642	0.087458409	4.999275049	5.75E-07	4.40E-05	34263.24819	32435.92488	31456.70175	36335.43456	29674.15403	35158.84601	29481.4701	28357.44757	32368.98548	25754.11383	32779.77171	34917.27035	23158.1634	27646.2004	23417.69554	23920.79362	Mdh2
ENSMUSG00000023456	69213.24043	0.316675249	0.063470343	4.989342006	6.06E-07	4.61E-05	80288.39763	75979.56857	78340.45298	80549.24033	69263.03344	71981.34707	70795.17824	67876.7223	68655.73831	59232.12432	68984.44446	71162.38198	63314.0687	60184.38013	59021.5546	61783.2138	Tpi1
ENSMUSG00000041417	2431.870884	-0.610897369	0.122497387	-4.987023659	6.13E-07	4.64E-05	1803.163611	2481.098359	2100.740226	1879.40253	2378.722241	2180.51876	1672.672196	2590.250835	2029.861473	2474.695836	2225.786968	2036.764923	2720.555024	3129.278199	3542.527154	3663.895807	Pik3r1
ENSMUSG00000048776	176.9321437	1.136053063	0.228268166	4.976835291	6.46E-07	4.84E-05	175.8163011	239.3950173	218.6527426	224.877594	259.7921901	210.98538	117.5552824	254.0544529	164.7513906	174.8039769	258.1633787	128.4355239	111.7910788	130.3441619	80.36438777	81.13143949	Pthlh
ENSMUSG00000020496	3879.070697	0.315862472	0.06347154	4.976442509	6.48E-07	4.84E-05	4106.56646	4272.361075	4015.259455	4493.724177	4102.88994	4164.185132	4109.453727	4028.972247	4097.025148	3456.443753	4003.027525	3744.85626	3447.197037	3426.625819	3467.033335	3129.510059	Rnf187
ENSMUSG00000019820	2735.071112	-0.645779511	0.130116494	-4.963087227	6.94E-07	5.15E-05	2214.448173	2105.206182	2702.296814	2285.139126	2313.774193	2102.787304	2204.65966	3053.25587	2691.975552	3561.122879	2240.738515	1971.030206	3461.858162	3740.266458	3538.468346	3574.110347	Utrn
ENSMUSG00000053716	987.5652343	-0.507525783	0.102280482	-4.962098093	6.97E-07	5.15E-05	887.4537101	872.5318392	863.1029314	863.1471907	770.2432512	896.4354903	896.608086	1065.924117	1091.089398	923.8186921	782.4642946	1003.212911	1167.392085	1443.968919	1122.666144	1150.984688	Dusp7
ENSMUSG00000047343	2794.840837	0.566332742	0.114367013	4.951888901	7.35E-07	5.40E-05	2934.457787	3381.979608	3056.953655	3656.413986	3505.16494	3515.077001	2361.06796	3276.01376	2204.974586	2216.55508	2848.768094	2732.541619	2529.044078	1910.356623	2148.732671	2439.351947	Mettl21c
ENSMUSG00000027333	16620.30929	0.510711259	0.103334229	4.942324171	7.72E-07	5.64E-05	20729.57912	20623.67074	19784.41156	20661.94472	19168.80734	15289.87831	13832.6703	18742.95931	16419.18576	13153.99926	16634.09446	16483.23311	13750.30269	15174.91172	12326.59827	13148.70196	Smox
NewGene_1336	82.86233042	1.14814921	0.232776232	4.932415989	8.12E-07	5.90E-05	115.1178162	117.5975523	112.9880201	70.81251897	79.15543293	86.81695064	91.65327101	69.95702325	118.1236386	94.51610381	111.6382178	81.91557037	46.73233622	38.69592306	38.15279015	51.92412127	no_name
ENSMUSG00000008730	4192.280179	-0.571207796	0.116014472	-4.923590865	8.50E-07	6.14E-05	4189.241983	4125.364135	3856.239279	3507.133541	3772.060823	4683.067837	2881.10065	4056.586861	3044.274124	3608.889082	2768.02974	2678.942542	5200.117805	6067.113411	5775.68302	6862.638028	Hipk1
ENSMUSG00000032006	402.2365927	-0.602579047	0.122457416	-4.920723171	8.62E-07	6.19E-05	282.5619124	326.5432034	310.7170553	393.2965581	370.4068336	398.7522733	337.7223791	363.5924235	350.2262266	425.8306182	359.8338986	406.5439419	470.0723232	612.0065727	517.0920708	510.5871925	Pdgfd
ENSMUSG00000038462	18321.18657	0.440812176	0.08983125	4.907113885	9.24E-07	6.60E-05	17190.22953	19890.78599	19103.34488	21927.95773	19418.4514	22187.78788	18357.55244	17496.61971	20446.78737	16086.03109	20150.69832	22081.80838	14698.69422	14027.27211	14385.22541	15689.73864	Uqcrfs1
ENSMUSG00000026568	7837.016374	0.566064428	0.115499654	4.901005393	9.53E-07	6.77E-05	6930.092533	8704.318829	8601.736123	9486.006764	8807.564133	10162.63072	7184.819462	7389.670824	9048.892417	6470.796053	9231.085137	9645.811237	6110.940201	5481.582996	5642.554135	6493.760416	Mpc2
ENSMUSG00000049076	1024.264688	-0.431916975	0.088257528	-4.893825884	9.89E-07	6.98E-05	913.6168502	870.4318829	946.7977611	853.5779314	985.3836586	939.8439656	867.717381	1048.434862	1064.148919	1072.198812	934.9700744	933.4329809	1091.337499	1280.020402	1203.842294	1382.479729	Acap2
ENSMUSG00000041028	16717.89723	0.259989038	0.053243272	4.883040179	1.04E-06	7.34E-05	17441.39568	17757.2304	18524.80437	18318.43312	17364.4694	17665.23046	17422.09134	16010.03297	17131.03611	15558.57025	16885.28045	17797.92744	15407.00983	13879.61661	14877.96464	15445.26257	Ghitm
ENSMUSG00000027800	1700.267965	0.600512113	0.123081484	4.878980125	1.07E-06	7.43E-05	1268.389029	1777.613001	1792.115541	1893.756419	2044.848684	2017.989353	1567.071688	1901.726448	1838.169604	1875.077543	2165.98078	2315.884644	1264.522039	1173.097457	1211.148147	1096.897062	Tm4sf1
ENSMUSG00000021775	5442.248111	-0.369500187	0.075741567	-4.878433338	1.07E-06	7.43E-05	5230.534957	5363.288369	5002.858446	4639.176918	5653.524575	4933.423695	4391.387159	5219.162129	5010.929088	5283.755093	4678.837451	5121.240103	6503.125298	6120.065727	6513.574217	7411.086559	Nr1d2
ENSMUSG00000031502	11622.51695	-0.461770046	0.094676022	-4.877370601	1.08E-06	7.43E-05	9057.679081	10109.18959	11058.17938	10886.94633	9057.208191	11319.51706	10387.70279	11705.83506	11145.06892	13770.89469	11271.47292	9733.794628	13236.247	15498.7355	14236.67306	13485.12699	Col4a1
ENSMUSG00000032279	24837.32923	0.355919096	0.073043202	4.872720358	1.10E-06	7.56E-05	27304.89947	27441.17884	27912.22571	29307.77052	24419.45106	28341.69639	24290.10928	22560.21951	25699.14459	21800.69831	25948.90826	26557.83696	20947.99879	22273.57698	19606.47533	22985.07768	Idh3a
ENSMUSG00000031781	880.9373796	0.488337459	0.100430452	4.862444108	1.16E-06	7.93E-05	861.2905701	811.6331067	923.7816829	1041.135414	981.3244057	1109.439869	888.6382363	1019.89976	876.6017388	861.8242584	1060.563069	936.4668909	704.6503246	618.1164552	699.7384066	699.8938846	Ciapin1
ENSMUSG00000030852	14564.02248	-0.792248751	0.163165898	-4.855479987	1.20E-06	8.13E-05	16084.05197	9027.712098	12781.24668	13010.36497	11030.00513	11234.71911	14108.62635	15655.64541	10074.70296	16622.63864	10054.41699	8866.096364	18875.28223	24197.17168	20686.11812	20715.56088	Tacc2
ENSMUSG00000072235	3483.852526	0.538457612	0.110903516	4.855189753	1.20E-06	8.13E-05	3022.365937	3961.567544	3225.3895	3977.941099	3692.90539	4011.750719	3395.155952	3629.480825	4166.44869	3558.073972	4739.640409	4314.22004	2805.772814	2489.777155	2624.424906	2126.725467	Tuba1a
ENSMUSG00000024481	854.8925088	-0.666229226	0.13738887	-4.849222689	1.24E-06	8.30E-05	952.3382974	970.1798068	682.1128621	610.5187446	796.6283955	839.9035225	567.8517878	667.3531823	474.5668988	696.1670012	570.1523268	718.0253699	1134.404554	1427.675898	1267.971451	1302.430042	Lvrn
ENSMUSG00000049422	28877.71987	0.50098993	0.103314234	4.849185906	1.24E-06	8.30E-05	29894.00381	33439.70399	28777.42101	34861.76863	29327.0879	36699.34213	28927.56555	27087.17531	32061.24232	23334.29832	32026.21374	34687.70449	22665.18307	25531.16271	20803.01177	21920.6332	Chchd10
ENSMUSG00000024875	1190.738934	0.495932839	0.10233791	4.846032502	1.26E-06	8.39E-05	1373.041589	1220.074605	1331.793978	1425.819639	1320.272029	1347.681734	1034.087992	1086.174835	1276.564234	1049.840164	1364.577859	1429.98292	1002.454428	1029.515216	855.5966132	904.3451121	Yif1a
ENSMUSG00000015337	1978.702142	0.474005491	0.097851591	4.844126572	1.27E-06	8.42E-05	2023.980513	2173.454762	1935.442937	2235.378977	2033.685738	2412.703628	2145.882019	1992.854675	2207.046931	1713.485495	2179.935557	2453.421898	1555.9119	1745.389793	1420.582612	1430.07684	Endog
NewGene_6953	669.1402801	0.487327775	0.100815043	4.833879559	1.34E-06	8.82E-05	676.0555386	657.2863193	605.74133	629.6572633	596.7101867	557.2436832	872.698537	915.8847123	770.9121674	772.3896655	930.9829951	952.6477443	463.658081	376.776093	486.2451341	441.3550308	no_name
ENSMUSG00000023845	3503.487467	-0.471351174	0.097593981	-4.829715605	1.37E-06	8.96E-05	2984.691016	3132.084809	3509.951921	2965.513463	3031.247156	2780.161419	3124.181064	3862.364073	3157.216901	4126.186897	3205.611684	3166.390751	4257.224198	3719.900183	4236.58323	4796.490702	Lnpep
ENSMUSG00000038264	1423.272007	-0.482495133	0.099930751	-4.828294899	1.38E-06	8.98E-05	1415.949139	1243.174125	1139.295869	1440.173528	1397.397835	1444.593679	1059.990004	1158.893319	1247.551411	1382.17098	1248.952562	1064.902415	1625.552244	2102.817924	1835.392735	1965.544341	Sema7a
ENSMUSG00000027947	402.0091788	-0.894999873	0.185473191	-4.825494555	1.40E-06	9.03E-05	345.3534485	248.8448206	423.7050754	365.545706	353.1550084	331.1158117	275.9560442	395.8094737	274.585651	402.4556678	267.134307	184.0572075	522.3025813	703.6548115	623.4328263	715.03842	Il6ra
ENSMUSG00000004508	572.7537046	-0.488314498	0.101214797	-4.824536657	1.40E-06	9.03E-05	532.6815312	443.0907775	523.0926857	499.5153365	519.5843802	457.30324	478.1909792	638.8180807	563.6777138	586.4063645	559.187859	577.454206	620.3488554	750.4972447	652.65624	761.5537786	Gab2
ENSMUSG00000031503	8573.41884	-0.44127573	0.091473772	-4.824068388	1.41E-06	9.03E-05	6831.719127	7129.35161	7607.86002	8522.38235	7102.677885	8133.536876	7980.808196	8866.13221	8339.114413	10019.72331	8402.769432	7206.547586	9551.722996	11577.20919	10277.71226	9625.433981	Col4a2
ENSMUSG00000022008	709.2268754	-0.433591123	0.089939409	-4.820924752	1.43E-06	9.13E-05	618.4966305	586.9377835	684.2052329	624.8726336	627.154584	597.6236602	702.3430007	720.7414369	793.7079573	775.4385721	617.9972773	631.0532829	866.8390209	784.1015989	831.2437684	884.8735667	Gpalpp1
ENSMUSG00000059734	4600.104574	0.513383196	0.10650941	4.820073607	1.44E-06	9.13E-05	4753.319282	5136.493089	5180.709959	5568.351998	4457.059762	5564.360836	4487.025355	3923.116225	5453.374647	3860.932025	5409.469716	5486.320608	3416.042146	3643.526651	3503.562602	3758.008277	Ndufs8
ENSMUSG00000063889	364.9105842	0.531306298	0.110306604	4.816631803	1.46E-06	9.22E-05	357.9117557	432.5909961	400.6889972	400.9519655	390.7030984	419.9517612	351.6696159	335.0573219	383.3837392	387.211135	454.5270298	415.6456719	303.3020253	282.0729129	262.1989621	260.7023589	Crem
ENSMUSG00000068015	457.7300918	-0.611448219	0.126970048	-4.815688668	1.47E-06	9.22E-05	354.7721789	474.5901219	391.2733289	445.9274843	421.1474957	402.790271	337.7223791	308.3631946	397.8901509	379.0807174	416.6497773	454.0751987	572.7001988	719.9478317	547.9390075	698.8121321	Lrch1
ENSMUSG00000026027	4036.71431	0.400498114	0.083177825	4.814962554	1.47E-06	9.22E-05	4067.845013	4625.153732	4528.936473	4510.948843	4455.030135	4095.539171	4014.811763	3704.040284	4388.189555	3610.921686	4503.405966	4809.758675	3423.372708	3106.875296	3502.750841	3239.848817	Stradb
ENSMUSG00000021750	643.5188134	-1.114372177	0.231558566	-4.812485231	1.49E-06	9.29E-05	582.9147601	695.0855326	264.684899	517.6969292	540.8954583	809.6185397	206.2198598	372.797295	370.949672	289.6461246	413.6594679	308.4475181	779.7885907	1518.305823	1303.688957	1321.901587	Fam107a
NewGene_5354	343.5204679	0.779048966	0.162166194	4.804015848	1.56E-06	9.65E-05	376.7492166	508.1894226	350.4720994	309.087076	388.6734719	428.0277566	405.4661011	315.7270918	392.7092896	273.3852895	358.8371288	472.2786588	213.5026341	200.6078117	254.8931087	247.7213286	no_name
ENSMUSG00000014504	980.1336787	0.509017523	0.10598912	4.802545022	1.57E-06	9.67E-05	1228.621056	1159.175873	995.9684735	1046.87697	1152.827844	1103.382873	1011.174675	853.2915862	998.8700664	767.3081546	1134.324035	1098.275425	814.6087628	731.1492831	789.0321708	797.251612	Srp19
ENSMUSG00000032010	6853.495113	-0.534783077	0.111502495	-4.796153451	1.62E-06	9.90E-05	8058.247132	5724.480851	5321.944984	6030.547224	6079.746137	6783.836143	5670.548028	6766.501025	5849.192453	5775.645354	5483.230681	5409.461555	7928.003392	10782.92446	8173.626469	9817.98593	Usp2
ENSMUSG00000028445	493.4460441	0.592951184	0.123637194	4.795896505	1.62E-06	9.90E-05	482.4483023	604.787412	550.2935053	608.6048928	483.0511035	505.7592124	500.1080657	621.3288249	566.7862306	440.0588489	544.2363119	558.2394425	433.4195105	350.2999351	325.5163585	320.1987478	Enho
ENSMUSG00000022708	3820.66217	-0.695325166	0.145012861	-4.794920682	1.63E-06	9.91E-05	3181.437829	2774.042261	3333.146593	3249.720465	3215.943166	2948.747823	3462.899674	4990.881317	3501.226094	4707.511751	2741.116956	2832.66065	4130.771994	4989.737448	5083.250467	5987.500234	Zbtb20
ENSMUSG00000021559	420.9342189	-0.712350016	0.149007854	-4.780620591	1.75E-06	0.000105863	291.9806428	314.9934438	428.9360023	383.7272987	371.4216468	283.6693387	460.2588175	429.8674981	297.3814409	464.4501015	427.6142451	313.5040348	563.5369956	567.200767	534.9508236	601.4544047	Dapk1
ENSMUSG00000059743	719.3597343	0.403146469	0.084648807	4.762577065	1.91E-06	0.000115241	828.8482764	804.2832597	689.4361597	781.8084865	767.1988115	803.5615431	734.2223993	702.3316939	795.7803019	661.6127267	809.3770793	775.6696602	621.2651757	573.3106496	597.4564585	563.5930663	Fdps
ENSMUSG00000038845	5168.408628	0.365547997	0.0769066	4.753142078	2.00E-06	0.000120187	5310.070902	5247.790773	5635.800595	6117.627483	4937.066426	5886.391153	5441.414851	5316.733767	6022.233222	4614.011949	5517.120855	5501.490158	4223.320346	4152.683533	4296.65358	4474.128449	Phb
ENSMUSG00000050556	1179.05717	-0.651970181	0.137252717	-4.750144063	2.03E-06	0.000120919	1115.596291	947.0802876	1272.161412	813.3870422	910.2874787	928.739472	1185.515136	1237.134727	1033.063751	1382.17098	941.947463	826.2348271	1490.853158	1715.858694	1488.770577	1576.113431	Kcnb1
NewGene_6023	1701.032997	-0.389651267	0.082031427	-4.750024227	2.03E-06	0.000120919	1614.789003	1628.516104	1422.812105	1521.512232	1731.271392	1532.420129	1472.429723	1499.473564	1447.532658	1715.518099	1545.989963	1827.425132	2016.82102	2063.103688	1957.156959	2219.756184	no_name
ENSMUSG00000066279	130.7462762	0.948256177	0.199697686	4.7484585	2.05E-06	0.000121295	166.3975706	119.6975086	165.2972887	187.5574827	125.8368421	195.8428887	147.4422186	124.265765	132.6300503	119.9236586	108.6479084	164.8424441	72.38930513	88.59329754	66.56444239	106.0117476	Chrna10
ENSMUSG00000003810	3986.093917	-0.613063004	0.129338336	-4.739994522	2.14E-06	0.00012589	4353.546502	3096.385552	3649.094575	3966.457988	3308.291171	3321.253112	3418.06927	3906.547456	3250.472405	3928.00797	3211.592302	2245.09341	5064.502398	6306.417145	5333.273006	5418.498405	Mast2
ENSMUSG00000029364	4746.33402	0.313183608	0.066115659	4.736905161	2.17E-06	0.000127238	5338.327094	4827.799515	4949.502992	5675.527703	5103.495797	4953.613684	4752.022856	4602.43574	4784.007362	4357.903797	5348.666758	4696.492701	4217.822424	4167.958239	4216.289193	3949.478474	Wsb2
ENSMUSG00000026895	5695.660928	0.477256007	0.100798953	4.734731767	2.19E-06	0.000127913	6089.732475	5943.926284	6266.650374	7212.35075	5445.48786	6766.674653	5547.015359	5311.210844	6305.108251	4790.848531	6333.475322	7049.795569	4479.890035	4747.378772	4176.512879	4664.516894	Ndufa8
ENSMUSG00000031633	121304.5772	0.385215184	0.081385011	4.733244827	2.21E-06	0.000127913	121400.1094	133331.4749	128735.2023	144181.944	122550.8768	139628.9131	119180.1355	113765.7681	133541.8819	106318.4212	131223.7477	143850.8207	101530.1239	97175.64595	99021.91391	105436.2552	Slc25a4
ENSMUSG00000021622	67667.4321	0.566403888	0.119669701	4.733060094	2.21E-06	0.000127913	61935.47815	64695.45343	77116.41609	84109.96172	67263.85135	86194.08949	60451.30962	69635.77324	83924.77285	70162.45439	81614.51463	76892.42669	40099.09344	59530.62269	45905.11241	53147.58338	Ckmt2
ENSMUSG00000031393	1786.696639	-0.463541784	0.098022824	-4.728916832	2.26E-06	0.000129962	1643.045194	1566.567394	1809.900692	1573.186232	1619.641935	1452.669674	1725.47245	1772.858247	1568.764814	2081.386888	1444.319443	1444.141167	2171.679154	2152.715299	2198.250122	2362.547518	Mecp2
ENSMUSG00000030655	2180.201854	-0.648568768	0.137212556	-4.726745041	2.28E-06	0.00013077	1858.629468	1725.114094	2204.312577	1725.337455	2095.589346	1663.655054	1921.729998	2279.126179	1903.448456	2661.695439	1583.867216	1479.536783	2771.868962	2696.494849	2921.529612	3391.29417	Smg1
ENSMUSG00000063275	1446.017908	0.558073242	0.118324904	4.716447895	2.40E-06	0.000136949	1479.787201	1928.809854	1424.904476	1483.235195	1657.190025	1673.750048	1498.331735	1171.780139	1479.653999	1354.730821	1711.45375	1904.284185	1157.312562	1083.485846	1054.478179	1073.098506	Hacd1
ENSMUSG00000028086	956.6678216	0.440481509	0.093509316	4.710562856	2.47E-06	0.000140337	1041.292974	1019.52878	900.7656047	948.3135986	1151.81303	882.3024984	944.4271839	1125.755782	1090.053226	1203.301795	1019.695508	1059.845898	699.1524027	690.4167325	766.302849	763.7172837	Fbxw7
NewGene_2191	339.2785948	-0.609026913	0.129447348	-4.7048234	2.54E-06	0.000143136	293.0271684	287.694012	286.6547917	273.6808166	373.4512733	234.2038668	302.8542868	326.7729376	319.1410586	353.6731626	284.0793936	313.5040348	403.18094	424.6368399	419.6806917	532.222243	no_name
ENSMUSG00000040740	500.3578989	-0.824763193	0.175330908	-4.704037656	2.55E-06	0.000143136	408.1449846	304.4936623	464.5063049	475.5921882	341.9920628	379.5717842	529.9950019	555.9742374	414.4689072	597.5856886	448.5464109	281.1423279	625.8467773	796.3213641	757.3734726	624.1712078	Slc25a34
ENSMUSG00000005510	8062.080459	0.41008371	0.087180732	4.703834223	2.55E-06	0.000143136	8746.860978	8855.515682	8141.41456	9253.473763	8510.223853	9161.207291	8722.004214	7370.340594	8785.704661	6591.736014	8930.060657	9499.172253	6816.506846	6566.087156	6416.162837	6626.815977	Ndufs3
ENSMUSG00000072772	1448.799272	0.483435717	0.102935776	4.696479086	2.65E-06	0.000147738	1581.300184	1645.315755	1522.199715	1711.940492	1408.560781	1882.71643	1417.637007	1463.574565	1580.162709	1165.698614	1573.899517	1577.633207	1204.044898	1296.313423	1124.289667	1025.501395	Grcc10
ENSMUSG00000074207	1983.846251	-0.637673187	0.136196371	-4.68201307	2.84E-06	0.000157055	1855.489892	2297.352183	1494.998896	1854.522456	1646.02708	2248.155222	1296.0968	1258.305931	1479.653999	1147.405174	1598.818763	1742.475651	2541.872562	3552.896725	2690.989348	3036.479342	Adh1
ENSMUSG00000022551	15335.24462	0.417182916	0.089115959	4.68134912	2.85E-06	0.000157055	15166.24902	15075.58622	17032.94403	18672.49571	15223.21345	18257.80662	15319.04726	15782.67264	18000.38464	13472.10185	16222.42853	17496.55905	11804.95466	13654.56927	11880.12944	12302.77148	Cyc1
ENSMUSG00000036432	577.3312127	0.569998111	0.121760675	4.681298878	2.85E-06	0.000157055	566.1703504	704.5353359	518.9079442	587.5525223	547.999151	549.1676878	705.3316943	562.4176474	828.9378144	663.645331	806.3867699	637.1211029	394.0177368	354.3731902	421.3042147	389.4309095	Siah2
ENSMUSG00000038240	878.158882	0.401839084	0.085865764	4.679852201	2.87E-06	0.000157488	928.2682086	1132.926419	939.4744635	1009.556858	879.8430814	990.3189369	816.9095894	813.7106389	932.5550412	829.3025882	880.1477352	928.3764642	724.8093716	792.248109	694.8678377	757.2267685	Pdss2
ENSMUSG00000031596	2278.078256	-0.515389441	0.11051836	-4.663382981	3.11E-06	0.000169421	2021.887462	2194.454325	2003.444986	1696.629677	2090.51528	1841.326953	2096.070459	2580.125476	1881.688839	2537.706572	1825.085508	2392.743698	2568.445852	2812.582618	3264.904723	2641.63967	Slc7a2
ENSMUSG00000024181	1523.525525	0.387765392	0.083156172	4.663098166	3.11E-06	0.000169421	1580.253658	1608.566519	1704.23597	1844.953197	1619.641935	1644.474565	1525.229977	1361.400492	1644.405389	1368.959052	1672.579728	1707.080034	1304.840133	1238.269538	1354.01817	1197.500047	Mrpl28
ENSMUSG00000079481	329.018951	-0.860941343	0.184716693	-4.660874604	3.15E-06	0.000170536	205.1190179	306.5936186	321.178909	185.6436308	261.8218166	295.7833318	177.3291548	337.8187833	319.1410586	356.7220692	266.1375372	322.6057648	416.9257447	503.0469998	462.7040508	525.7317279	Nhsl2
ENSMUSG00000020682	221.5841597	-1.033202682	0.222022778	-4.653588666	3.26E-06	0.000175884	199.8863899	191.0960225	202.959962	111.0034081	175.562691	109.025938	235.1105648	256.8159143	176.1492856	263.2222676	130.5768441	144.6163773	326.2100332	379.8310343	323.0810741	320.1987478	Mmp28
ENSMUSG00000008892	13162.07822	0.349221418	0.075059717	4.652581066	3.28E-06	0.000175884	14296.58624	14778.4424	13776.16897	14989.2878	13983.11167	14924.43951	13389.34742	12073.10943	12588.45688	11080.74279	14681.42241	14632.548	11665.67397	11114.89474	11010.73289	11608.28636	Vdac3
ENSMUSG00000037434	666.7016458	-0.409326038	0.087990925	-4.651911972	3.29E-06	0.000175884	606.9848489	581.6878928	620.3879252	615.3033743	599.7546264	516.8637061	646.5540531	654.4663623	660.0417347	751.0473195	673.8163862	606.7820028	816.4414034	693.4716738	823.1261535	800.4968696	Slc30a1
ENSMUSG00000023004	3377.860715	0.517356771	0.111264646	4.649785791	3.32E-06	0.000176967	3004.575002	3775.721412	3101.939626	4136.790804	3856.290322	4071.311185	3085.328047	3475.759471	3769.594711	3357.862441	4189.423478	4000.716005	2900.153807	2470.429193	2652.836558	2197.039381	Tuba1b
ENSMUSG00000046671	5121.882614	0.331146403	0.071262079	4.646881057	3.37E-06	0.0001785	5388.560322	6054.173989	5505.027424	5595.145924	5388.658319	5328.137971	5235.194991	4855.569706	5532.123739	4394.490676	5581.910892	5467.105845	4496.383801	4440.866328	4471.182301	4215.589596	Mtfr1l
ENSMUSG00000048612	698.2230122	-0.539589347	0.11613329	-4.646293472	3.38E-06	0.0001785	553.6120432	596.3875868	684.2052329	574.1555592	560.17691	548.1581883	717.2864688	734.5487441	753.2972389	846.5797255	671.8228466	523.8551291	788.9517939	942.9585462	868.5847971	806.9873847	Myof
ENSMUSG00000038880	1864.088976	0.346013533	0.074646748	4.635346345	3.56E-06	0.000187233	2108.749087	1984.458696	1934.396752	2004.759828	1882.478565	1928.143904	1824.099339	1829.007963	2188.39583	1845.60478	2070.290879	2011.482339	1654.874494	1637.448534	1400.288575	1520.944052	Mrps34
ENSMUSG00000041261	652.0009091	0.765749631	0.165220142	4.634723247	3.57E-06	0.000187233	479.3087255	677.2359041	796.1470676	614.3464483	636.2879032	858.0745121	565.8593254	643.4205165	1037.20844	758.1614348	889.1186635	883.8791174	395.8503774	417.5086436	371.7867636	407.8207025	Car8
ENSMUSG00000021275	788.8311115	-0.802188271	0.173208479	-4.631345285	3.63E-06	0.000189537	858.1509933	480.8899908	694.6670866	677.5035599	620.0508913	682.421612	715.2940064	729.9463084	700.4524532	834.3840992	594.074802	368.114415	1043.688842	1197.536987	1317.488902	1106.632835	Tecpr2
ENSMUSG00000027281	222.6439865	-0.78455623	0.169683335	-4.623649285	3.77E-06	0.000195911	187.3280827	224.6953232	142.2812105	178.9451493	219.1996604	215.0233777	228.1369463	175.8130453	134.7023948	209.3582514	177.4250248	128.4355239	328.9589942	323.8237772	331.198689	356.9783337	Slx4ip
ENSMUSG00000037679	696.6788975	-0.699334228	0.151442616	-4.6178166	3.88E-06	0.000200682	642.5667194	361.1924822	707.221311	709.0821156	552.058404	542.1011918	713.301544	638.8180807	580.2564701	729.7049735	594.074802	571.3863859	877.8348647	1123.200083	927.843386	876.2195464	Inf2
ENSMUSG00000046318	271.1936414	-0.653771963	0.141622326	-4.616305774	3.91E-06	0.000201333	230.2356323	268.7944053	312.809426	240.1884089	280.088455	218.051876	176.3329236	233.8037356	215.5238318	176.8365813	171.444406	188.1024209	342.703799	478.6074695	381.5279015	424.0469904	Ccbe1
ENSMUSG00000027074	2813.719954	-0.667524629	0.144841289	-4.608662568	4.05E-06	0.000207561	2690.617322	3047.036579	1949.043347	2262.172903	2893.232555	3152.666708	1370.81414	1984.570291	2201.86607	2014.310944	2270.641609	2244.082107	3851.294297	5013.158664	3584.738751	4489.272985	Slc43a3
ENSMUSG00000003072	13174.11686	0.410585273	0.089096798	4.608305598	4.06E-06	0.000207561	12825.17125	14468.69885	13305.38555	15978.74921	13193.58697	15957.15743	13024.7268	12447.7477	14946.78497	11670.19806	15134.95267	14833.79736	10567.00591	11374.56475	10216.01838	10841.32382	Atp5d
ENSMUSG00000001280	1557.687482	-0.355305523	0.077195973	-4.602643217	4.17E-06	0.000212347	1302.924374	1374.421393	1437.4587	1436.345824	1528.308743	1304.273258	1433.576706	1602.568125	1565.656297	1727.713726	1543.996423	1512.909794	1922.440027	1731.1334	1607.287755	1891.985169	Sp1
ENSMUSG00000045503	1139.538775	0.42892588	0.093206175	4.601904113	4.19E-06	0.000212347	1322.80836	1284.123272	1090.125157	1300.462342	1293.886884	1294.178264	1176.549055	1057.639733	1208.176865	971.5848951	1172.201287	1304.581306	966.7179356	1036.643413	912.4199177	840.5217131	Sys1
ENSMUSG00000018770	17155.67738	0.568944864	0.123754517	4.597366459	4.28E-06	0.000215867	13168.43164	19466.59482	19245.62609	21359.54373	18589.34898	21953.58402	18094.54741	16302.74788	20060.29511	15333.96747	19632.37802	20148.1964	13359.95024	10439.75272	12743.03191	14592.84158	Atp5g3
ENSMUSG00000025940	2833.868437	0.476549693	0.103670497	4.596772546	4.29E-06	0.000215867	2489.684406	3292.731465	2916.764815	3356.896169	3314.380051	3430.27905	2863.168488	2690.583934	3022.514506	2361.886293	3206.608453	3387.866182	2332.95153	2115.03769	2225.038251	2335.503705	Tmem70
ENSMUSG00000078812	10872.46294	0.296357489	0.064488411	4.595515477	4.32E-06	0.000215867	11693.87707	11883.65265	11172.21358	12140.5193	11740.3744	11223.61462	11475.58727	10484.34862	10824.89168	9561.371017	11957.25055	11880.79161	9823.87013	9423.47558	9486.244802	9187.324207	Eif5a
ENSMUSG00000021102	2400.221798	0.572107756	0.124508656	4.59492356	4.33E-06	0.000215867	2168.401046	2633.34519	2375.886978	2937.762611	2738.980942	2917.453341	2267.422226	2186.156977	2995.574027	2038.702196	3024.19958	3047.056957	1906.862582	1572.276453	1756.65187	1836.81579	Glrx5
ENSMUSG00000024099	10642.94919	0.446392813	0.097160544	4.594383632	4.34E-06	0.000215867	11095.26443	11478.36109	11678.5673	13146.24845	10875.75352	12162.44908	10127.68645	9455.243985	11620.67199	8959.72012	11963.23116	13261.22067	8764.603843	8934.684972	8041.309346	8722.170621	Ndufv2
ENSMUSG00000019804	4349.926358	0.458141197	0.100463316	4.560283433	5.11E-06	0.000250442	4497.967035	5440.986752	4268.436315	4884.149957	4752.370415	5135.32358	4018.796688	4321.68716	4674.173101	3460.508962	4930.023441	5151.579203	3646.038546	3706.662104	3450.798105	3259.320362	Snx3
ENSMUSG00000071847	239.9893203	-0.867534158	0.190249249	-4.559987286	5.12E-06	0.000250442	149.653161	263.5445146	162.1587326	200.9544457	230.3626061	168.5864041	234.1143336	259.5773757	250.7536889	185.983301	148.5187005	156.7520174	401.3482993	344.1900525	371.7867636	311.5447276	Apcdd1
ENSMUSG00000028684	1570.263621	0.341068858	0.074796411	4.559962885	5.12E-06	0.000250442	1797.930983	1706.214487	1550.44672	1718.638974	1666.323344	1717.158524	1490.361885	1504.076	1679.635247	1461.442551	1748.334233	1737.419135	1350.656149	1255.580872	1327.23004	1412.7688	Urod
ENSMUSG00000041669	58.47418473	-1.152202353	0.252712811	-4.559334949	5.13E-06	0.000250442	35.58187045	57.74879802	58.5863808	48.80322253	39.57771646	32.30398163	35.86432344	47.8653317	56.98947474	33.53797232	53.82556931	31.35040348	108.1257975	112.0145141	99.0349021	84.37669706	Prima1
ENSMUSG00000001151	2617.099098	-0.687212446	0.150728996	-4.559258422	5.13E-06	0.000250442	2430.032447	2012.808106	2724.266707	2374.133237	2074.278268	2084.616315	2349.113185	2931.751566	2011.210372	2848.695043	1830.069357	1495.717637	3153.974535	4146.57365	3666.726662	3739.618484	Pcnt
ENSMUSG00000074406	432.6226576	-0.528469214	0.116040984	-4.554160065	5.26E-06	0.000255614	442.6803295	374.8421981	375.5805483	377.0288172	335.9031833	354.3342985	372.5904713	457.4821126	444.517903	463.4337993	383.7563738	364.0692017	510.3904172	612.0065727	472.4451887	580.9011067	Zfp628
ENSMUSG00000026456	3098.266626	0.306457827	0.067310664	4.55288671	5.29E-06	0.000255614	3223.298853	3253.882274	3425.210906	3343.499206	3295.098599	3161.752202	3247.713734	3004.470051	3444.236619	2775.521285	3405.962414	3369.662722	2767.287361	2556.985863	2584.648592	2713.035336	Cyb5r1
ENSMUSG00000068794	82.44554221	-1.34058873	0.294492387	-4.552201653	5.31E-06	0.000255614	35.58187045	26.24945365	83.69482971	52.63092626	67.99248726	63.59846384	46.82286671	72.71848469	109.8342604	77.23896655	52.82879951	72.81384033	113.6237194	175.1499675	136.3759308	131.9738082	Col28a1
ENSMUSG00000028862	842.8519071	-0.851673272	0.187107849	-4.551777359	5.32E-06	0.000255614	895.8259149	949.1802438	508.4460905	654.5373375	669.7767402	1179.09533	317.7977549	571.6225189	444.517903	441.0751511	491.4075124	518.7986124	1232.450828	1707.712184	1405.159144	1498.227249	Map3k6
ENSMUSG00000032324	5588.434889	0.34337545	0.075633318	4.540002485	5.63E-06	0.000269301	5571.702303	5969.125759	5497.704126	6144.421409	6265.45696	5878.315158	6199.546799	5623.255987	5734.177331	5145.537995	6135.118132	6686.73767	4588.015833	4254.514909	4707.404896	5013.92296	Tspan3
ENSMUSG00000006315	2772.156354	0.540431934	0.119072359	4.538685025	5.66E-06	0.000269977	2661.314605	3351.530242	3070.554065	3215.271132	3093.150764	3304.091621	2858.187332	2396.028046	2913.716418	2131.185696	3149.792575	3640.692017	2389.76339	1951.089173	2154.415001	2073.719593	Tmem147
ENSMUSG00000004360	1876.935856	0.476096404	0.105055111	4.531872845	5.85E-06	0.000277797	2340.031245	1917.260094	2538.045711	2107.150902	2176.774406	2084.616315	1782.257629	1735.118274	1560.475436	1797.838577	1808.140421	1870.911175	1675.949862	1838.056345	1207.089339	1591.257966	9330159F19Rik
ENSMUSG00000026048	555.9666819	-0.484930777	0.10706004	-4.529521715	5.91E-06	0.000279866	554.6585688	473.5401438	476.014344	447.8413362	573.3694821	529.9871987	462.2512799	532.0415716	459.0243147	526.4445352	573.1426362	434.8604353	648.7547852	735.2225382	681.8796538	786.4340867	Ercc5
ENSMUSG00000075014	10.30151839	6.418437074	1.41867154	4.524258712	6.06E-06	NA	2.093051203	35.69925696	0	10.52618525	21.3110781	20.18998852	0	18.40974296	7.253205876	7.11411534	16.94508664	25.28258345	0	0	0	0	no_name
ENSMUSG00000040209	422.2582729	-0.697989497	0.15454454	-4.51642936	6.29E-06	0.000296632	312.9111549	341.2428974	390.2271435	297.6039649	315.6069185	320.0113181	377.5716273	519.1547515	502.54355	565.0640185	313.9824877	362.046595	456.3275184	561.0908844	585.2800362	535.4675006	Zfp704
ENSMUSG00000024121	5076.200379	0.37889106	0.083917628	4.515035371	6.33E-06	0.000296947	5516.236446	5312.889418	4832.33023	5804.712704	5878.813115	6063.053553	5333.82188	4844.52386	4780.898845	4441.240577	5511.140236	5772.519453	4607.258559	4255.533223	4264.994882	3999.23909	Atp6v0c
ENSMUSG00000029864	1138.829896	0.404148921	0.089519508	4.514646354	6.34E-06	0.000296947	1243.272415	1198.025064	1130.926386	1177.018896	1292.872071	1320.425249	1092.865634	1159.813807	1171.910835	1025.448911	1406.442191	1294.468273	921.81824	904.2626232	980.6078831	901.0998545	Gstk1
ENSMUSG00000028630	2098.261209	0.489401426	0.10845405	4.51252329	6.41E-06	0.000298842	1667.115283	2299.452139	2379.025534	2104.280124	2015.4191	1846.37445	2790.44361	2555.272323	2587.322153	2981.83063	2381.283057	2119.691796	1551.330299	1357.412248	1564.264396	1371.662204	Dyrk2
ENSMUSG00000023020	2363.722303	0.478492301	0.106212399	4.505051265	6.64E-06	0.000308427	2171.540623	2608.145714	2527.583857	2612.407794	2670.988455	3045.659768	2528.434802	2243.22718	2650.528662	1993.9849	2526.811448	2759.846809	2102.95513	1583.477904	1940.921729	1853.042078	Cox14
ENSMUSG00000044499	350.5201425	0.714471966	0.158637909	4.503790855	6.68E-06	0.000309139	339.0742949	404.2415862	371.3958068	407.650447	452.6067062	363.4197934	497.1193721	332.2958604	329.5027812	332.3308166	344.8823515	484.4142989	212.5863138	191.4429878	282.4929994	262.8658639	Hs3st5
ENSMUSG00000005354	5095.284457	0.412348772	0.091632687	4.500018361	6.79E-06	0.000313039	5871.008625	5176.392259	5705.895015	6047.77189	5335.88803	5611.807309	5029.971362	4889.62773	5317.63608	4097.730436	5665.639555	5866.570663	4029.060439	4714.792731	3858.302374	4306.456808	Txn2
ENSMUSG00000063821	1199.802825	0.502687385	0.111718429	4.499592334	6.81E-06	0.000313039	1149.085111	1475.219295	1543.123423	1370.317935	1589.197538	1341.624737	1144.669656	1129.437731	1242.370549	858.7753518	1075.514616	1291.434363	1006.119709	1049.881492	903.4905413	1026.583148	Dupd1
ENSMUSG00000025428	89726.83367	0.290550246	0.064618459	4.496397013	6.91E-06	0.0003166	100295.8741	89627.18451	100228.7433	104458.0347	87794.53806	97258.2032	89470.52844	87273.22748	94718.57937	83349.99163	95482.57288	89716.76432	75346.2708	84045.50827	74984.03259	81579.28503	Atp5a1
ENSMUSG00000032288	1224.295796	0.54723699	0.121725559	4.495662157	6.94E-06	0.0003166	1335.366668	1502.518727	1082.801859	1385.62875	1467.419949	1477.90716	1222.375691	1235.293753	1306.61323	942.1121315	1302.778131	1564.486264	967.6342559	820.7608944	1028.501811	946.5334607	Imp3
ENSMUSG00000024483	1481.479584	-0.467246888	0.104031539	-4.491396467	7.08E-06	0.000321859	1429.553972	1237.924234	1400.842212	1292.806934	1360.864558	1160.92434	1483.388267	1582.317407	1284.853612	1735.844143	1153.262661	1315.705643	1764.832933	1967.382194	1775.322384	1757.847856	Ankhd1
ENSMUSG00000008318	630.7701082	0.434217744	0.096872591	4.482359154	7.38E-06	0.000334609	610.1244257	568.0381769	701.9903842	710.0390416	653.5397283	675.355116	731.2337057	730.8667955	643.4629785	782.5526874	687.7711634	665.4375964	525.9678626	426.6734675	513.0332633	466.2353389	Relt
ENSMUSG00000032867	1863.189287	-0.330418486	0.073803394	-4.477009384	7.57E-06	0.000341889	1711.069359	1670.51523	1715.744009	1981.793605	1729.241766	1749.462505	1866.937281	1727.754377	1654.767112	1915.729631	1619.750928	1615.051431	2069.967599	2222.978949	2212.861829	2347.402982	Fbxw8
ENSMUSG00000028410	2630.060513	0.401022749	0.089589508	4.476224504	7.60E-06	0.000341939	2850.735739	2670.094425	2547.461379	2396.142534	2774.499405	2927.548335	2569.280282	2651.002986	3362.37901	3311.11254	2876.677649	2984.35615	2093.791927	1856.385993	2200.685406	2008.814442	Dnaja1
ENSMUSG00000026664	7560.785083	0.454100304	0.101527296	4.472691779	7.72E-06	0.000346419	8055.107555	7509.443699	8353.79019	9277.396911	7779.558318	9073.380841	6887.942563	7240.551906	8201.303502	6958.621105	8349.940632	8925.763261	5449.356932	7300.29138	5279.696748	6330.415785	Phyh
ENSMUSG00000024240	1005.903367	-0.394060525	0.088165017	-4.469579162	7.84E-06	0.00035027	906.2911709	886.1815551	869.3800436	778.9377087	1038.153947	853.027015	1018.148293	1004.251479	1021.665856	1061.019488	912.0443689	1075.015448	1061.098928	1283.075344	1208.712862	1117.45036	Epc1
ENSMUSG00000032531	1867.974254	-0.408266631	0.091434117	-4.465145463	8.00E-06	0.000356357	1347.924975	1450.019819	1550.44672	1468.881306	1658.204839	1735.329513	1998.439801	2245.068154	2212.227792	2222.652893	1750.327772	2097.443123	1820.728472	2222.978949	2037.521346	2069.392583	Amotl2
ENSMUSG00000027822	509.5016458	0.460408834	0.103195808	4.461507151	8.14E-06	0.000361203	534.7745824	566.9881988	553.4320614	596.1648556	629.1842105	490.6167211	530.9912331	489.6991628	542.9542685	482.743541	571.1490966	527.9003424	419.6747057	361.5013865	378.2808555	475.9711116	Slc33a1
ENSMUSG00000065990	1692.3979	0.415996966	0.093267532	4.460254874	8.19E-06	0.000362063	1657.696553	1794.412651	1725.159677	1942.559642	1761.715789	1970.54288	1839.042807	1527.088179	2059.910469	1516.32287	1918.781869	1942.713712	1363.484633	1281.038716	1392.17096	1385.724986	Aurkaip1
ENSMUSG00000044716	744.8604572	-0.613483054	0.137577505	-4.45918141	8.23E-06	0.000362627	661.4041802	731.8347677	564.9401005	679.4174117	614.9768251	729.868085	451.2927366	697.7292582	602.0160877	797.7972203	764.5224382	558.2394425	951.1404902	1061.082943	912.4199177	1139.08541	Dok7
ENSMUSG00000019899	2820.928184	-0.513643764	0.115256028	-4.456545762	8.33E-06	0.000364272	2530.498905	2386.600326	2806.915351	2326.286941	2418.299957	2146.19578	2538.397115	3221.705018	2391.485595	3539.780533	2732.146028	2186.437817	3281.343059	3429.68076	3463.786289	3735.291474	Lama2
ENSMUSG00000037358	63.19673803	-1.198094515	0.268870689	-4.456025014	8.35E-06	0.000364272	39.76797286	31.49934438	66.95586377	43.06166694	54.7999151	34.32298049	35.86432344	48.78581885	48.7000966	82.32047751	42.86110149	68.76862698	102.6278756	103.868004	106.3407555	100.602985	Dipk2b
ENSMUSG00000019577	31199.90606	-1.020284137	0.228968416	-4.456003823	8.35E-06	0.000364272	39880.99762	32609.17128	17728.6573	37275.13583	26796.14367	29010.99451	15410.70054	13260.53785	6291.638012	11480.14955	9214.14005	12377.34155	51706.12291	67517.25755	60271.6673	68367.84143	Pdk4
ENSMUSG00000024759	1088.587787	-0.558642588	0.125410054	-4.454527915	8.41E-06	0.000365539	927.221683	927.1307028	1028.40022	892.8118946	1010.75399	945.9009622	895.6118548	1140.483576	991.6168605	1349.64931	923.0088367	756.4548968	1463.363548	1224.013145	1415.712043	1525.271062	Atl3
ENSMUSG00000029017	3193.938142	0.296181265	0.066533565	4.451606722	8.52E-06	0.000368367	3400.161679	3325.280788	3372.901637	3576.989134	3411.802122	3729.09088	3194.91348	2913.341824	3140.638144	2931.01552	3241.495396	3562.82166	2705.893899	2977.549448	2857.400454	2761.7142	Pmpcb
ENSMUSG00000047248	412.7823107	-0.5262134	0.118212511	-4.451418857	8.53E-06	0.000368367	333.8416669	347.5427663	371.3958068	365.545706	416.0734295	376.5432859	382.5527833	410.537268	416.5412518	447.1729642	299.0309406	314.5153381	520.4699407	523.4132751	530.8920162	548.4485309	C2cd3
ENSMUSG00000032051	1155.460236	0.5772121	0.129733257	4.449222299	8.62E-06	0.000370901	965.9431302	1399.620868	1135.111128	1362.662527	1344.627547	1416.327695	1296.0968	1176.382575	1196.77897	920.7697855	1299.787822	1565.497567	900.7428727	865.5667001	779.2910329	862.1567636	Fdx1
ENSMUSG00000025781	25337.03819	0.428529254	0.096362986	4.447031708	8.71E-06	0.000373445	28266.6565	27829.67076	26676.68078	30113.50215	25565.17521	28870.67409	23482.16577	22562.98097	26508.39513	21367.75358	29627.9856	31637.61362	20726.24928	21597.41664	19988.00323	20571.6878	Atp5c1
ENSMUSG00000053774	944.9766061	-0.474058231	0.106639432	-4.44543094	8.77E-06	0.000374286	679.1951154	875.6817736	968.7676539	810.5162644	905.2134125	767.2195638	766.1017979	913.1232508	886.9634614	1008.171774	946.931312	953.6590477	1131.655593	1108.94369	1069.089886	1328.392103	Ubxn7
ENSMUSG00000032014	528.7028381	0.617516536	0.138920405	4.445110379	8.78E-06	0.000374286	384.0748958	499.7895974	503.2151636	632.5280411	607.8731324	544.1201906	780.0490348	666.4326952	673.5119742	584.3737601	651.8874506	552.1716225	389.4361352	367.6112691	295.4811833	326.689263	Oaf
ENSMUSG00000024085	1242.280197	-0.449103916	0.101095814	-4.442359148	8.90E-06	0.000377846	1039.199922	1163.375786	1338.07109	1093.76634	1241.116596	1327.491745	876.6834618	1234.373266	960.5316925	1104.720482	983.8117947	956.6929577	1543.083416	1643.558416	1612.158324	1757.847856	Man2a1
ENSMUSG00000006058	641.7904995	0.522179777	0.117665255	4.4378417	9.09E-06	0.000384583	627.9153609	765.4340683	762.6691357	719.6083009	682.9693123	851.0080161	551.9120885	579.9069033	617.5586718	579.2922491	779.4739852	704.8784265	588.2776442	480.644097	503.2921254	473.8076066	Snf8
NewGene_2193	61.52388909	-1.476550688	0.333456523	-4.428015602	9.51E-06	0.000401147	14.65135842	41.99912583	54.40163931	35.40625948	56.82954159	64.60796327	29.8869362	38.66046022	46.62775206	47.766203	38.87402228	17.19215674	120.0379617	162.9302024	96.59961762	117.9110254	no_name
ENSMUSG00000056481	1295.85301	0.38124386	0.086111459	4.427330149	9.54E-06	0.000401147	1204.550967	1205.374911	1180.097099	1354.050194	1516.130985	1337.586739	1391.734996	1526.167691	1635.079839	1461.442551	1459.27099	1471.446357	1113.329186	956.1966252	975.7373141	945.4517081	Cd248
ENSMUSG00000028622	2487.695462	0.357012096	0.08069008	4.424485603	9.67E-06	0.000405136	3035.97077	2481.098359	2811.100093	2854.510055	2411.196265	2770.066425	2480.615705	2367.492945	2741.711821	2229.767008	2499.898664	2602.083489	2105.704091	2313.608874	2115.45045	1982.852381	Mrpl37
ENSMUSG00000047907	1353.780309	-0.494750533	0.111886998	-4.421876911	9.78E-06	0.00040872	1209.783595	1139.226288	1413.396437	1262.185304	1017.857682	1102.373373	1226.360615	1540.895486	1330.445192	1419.774161	1011.721349	1274.242206	1555.9119	1874.715641	1653.55816	1628.037552	Tshz2
ENSMUSG00000048076	9630.15107	0.250293251	0.056632387	4.419613336	9.89E-06	0.000411679	10593.97866	10708.72711	9602.935524	10301.30766	10580.44287	10422.07207	9913.496737	9474.574215	9150.437299	8522.710178	10023.51713	9921.897049	8892.888687	8460.150758	8798.682818	8714.598353	Arf1
ENSMUSG00000039116	208.4211045	-0.717286061	0.162434089	-4.415859159	1.01E-05	0.00041753	159.0718914	213.1455636	165.2972887	168.418964	196.8737691	172.6244019	182.3103108	221.8374027	155.4258402	235.7821084	128.5833045	156.7520174	297.8041034	289.2011092	293.0458988	298.5636973	Adgrg6
ENSMUSG00000027602	5591.515773	0.395308202	0.08962136	4.41087037	1.03E-05	0.000425884	5657.517402	5952.326109	6695.586377	6709.007709	5734.709634	6078.196044	5754.23145	5602.084783	6173.514373	4673.973779	5537.056251	6226.594652	4512.877567	5404.19115	4283.665396	4468.719687	Map1lc3a
ENSMUSG00000026526	9215.320544	0.283412101	0.06426674	4.409934312	1.03E-05	0.00042635	10041.41315	9452.953247	9381.144225	10486.95129	9059.237817	10722.9029	9397.448972	9014.330641	9430.203811	8639.58493	9208.159432	10210.1185	7908.760666	8438.766169	7757.192823	8295.960125	Fh1
ENSMUSG00000058761	425.5407662	-0.680527719	0.15437204	-4.408361248	1.04E-05	0.000428077	416.5171894	279.2941868	374.5343629	305.2593723	314.5921052	396.7332744	332.741223	557.8152117	370.949672	500.0206782	350.8629703	379.2387517	523.2189016	588.5853561	540.6331541	577.6558491	Rnf169
ENSMUSG00000017188	1660.158801	0.457329107	0.103934544	4.400164644	1.08E-05	0.000443145	1755.023434	2063.207057	1805.715951	1937.775012	1706.915874	1836.279456	1597.954855	1496.712103	1618.501083	1363.877541	1988.555755	1999.346699	1434.041298	1305.478246	1269.594974	1383.561481	Coa3
ENSMUSG00000069833	12156.70194	-0.563754975	0.128148756	-4.399223158	1.09E-05	0.00044365	10761.42276	9738.547303	12505.05374	10591.25622	10384.58391	10941.96428	9594.702751	13432.66895	10641.48919	14660.15911	8911.122031	8368.535121	15738.71778	15051.69576	15929.19577	17256.1163	Ahnak
ENSMUSG00000022637	767.0655275	-0.618545727	0.141195745	-4.380767485	1.18E-05	0.00048051	516.9836472	797.9833908	710.3598671	669.8481524	700.2211374	764.1910655	764.1093355	646.1819779	756.4057557	556.9336009	577.1297154	554.1942292	823.771966	1300.386678	1073.148693	1061.199228	Cblb
ENSMUSG00000096606	3930.190274	0.420422481	0.095976306	4.380482006	1.18E-05	0.00048051	4593.200865	5194.241888	4592.75378	4328.17599	4012.571561	3675.58741	4361.500223	4099.849757	3542.672984	3471.688286	3996.050137	3868.235268	3635.959022	3228.054634	3354.198487	2928.304089	Tpbgl
ENSMUSG00000052738	9973.679027	0.329731891	0.075305111	4.378612389	1.19E-05	0.000483116	11414.45474	10270.88622	10628.19719	11327.13226	9811.21443	11300.33658	9868.666333	9566.62293	10396.95254	8679.220715	10997.36123	10968.596	8406.322598	9350.156989	8369.260989	8223.482706	Suclg1
ENSMUSG00000042594	1529.600116	-0.343773892	0.078655999	-4.370599788	1.24E-05	0.00049961	1591.76544	1435.320125	1326.563051	1361.705601	1525.264304	1389.07121	1526.226209	1381.651209	1502.449789	1434.002392	1325.703837	1369.30472	1723.598518	2008.114744	1659.240491	1913.620219	Sh2b3
ENSMUSG00000052031	896.7929435	0.371924993	0.085187999	4.36593177	1.27E-05	0.000508796	837.2204812	1041.578321	980.2756929	996.1598952	1054.390959	1037.76541	784.0339596	865.2579192	895.2528396	884.1829066	990.7891833	918.2634309	755.0479421	788.174854	782.5380789	737.7552231	Tagap1
ENSMUSG00000048371	302.1511412	-0.821672476	0.188378791	-4.361809898	1.29E-05	0.000516853	291.9806428	280.3441649	260.5001575	218.1791125	227.3181664	260.4508519	240.0917208	277.0666316	237.2834494	297.7765421	226.2667451	204.2832743	365.6118069	704.6731253	434.2923985	308.29947	Pdp2
ENSMUSG00000033361	513.1692596	-0.488991531	0.112186455	-4.358739489	1.31E-05	0.000522519	385.1214214	401.0916517	455.0906365	439.2290028	462.7548387	510.8067096	439.3379621	599.2371334	534.6648903	534.5749527	509.3493689	456.0978054	587.3613239	558.0359431	667.2679469	670.6865664	Prrg3
ENSMUSG00000040269	1357.130543	0.428569386	0.098357031	4.357282674	1.32E-05	0.000524369	1287.22649	1588.616935	1296.223675	1613.377121	1452.19775	1636.39857	1428.59555	1331.944903	1428.881558	1186.024657	1477.212847	1589.768847	1163.726804	1137.456475	982.231406	1114.205102	Mrps28
ENSMUSG00000027447	16019.49377	0.474313982	0.108972866	4.35258794	1.35E-05	0.000531388	15174.62122	18938.45582	15159.22603	18412.21186	19405.25883	19363.20849	16111.05107	15592.1318	16683.40969	12410.06606	18774.15922	19203.63908	13764.96382	12026.28556	12174.79887	13118.41289	Cst3
ENSMUSG00000020116	2138.319253	0.301881043	0.069360489	4.352348855	1.35E-05	0.000531388	2420.613716	2321.50168	2226.28247	2229.637422	2295.507555	2306.706188	2158.833025	2008.502957	2167.672385	1912.680724	2259.677141	2441.286258	1909.611543	1855.367679	1789.934091	1909.293209	Pno1
ENSMUSG00000024421	180.82623	-0.898364946	0.206410013	-4.352332198	1.35E-05	0.000531388	148.6066354	139.6470934	146.465952	136.8404083	136.9997878	148.3964156	100.6193519	109.5379706	179.2578024	259.1570588	159.4831683	163.8311407	236.4106421	277.9996578	301.1635138	248.8030811	Lama3
ENSMUSG00000044715	459.2181579	0.536131001	0.123263459	4.34947231	1.36E-05	0.000536708	500.2392375	600.5874994	513.6770173	575.1124851	475.9474108	555.2246843	410.4472571	439.9928568	425.8668022	355.705767	492.4042822	522.8438257	406.8462212	302.4391881	396.9513699	373.2046216	Gskip
ENSMUSG00000022354	10520.92763	0.436822359	0.100449716	4.348666936	1.37E-05	0.00053703	9895.946088	10748.62628	11748.66172	13180.69779	11395.3379	12622.78082	10093.81459	9874.065637	11631.03371	8563.362265	11815.70923	12489.59622	9104.558681	8214.737141	8318.120015	8637.793924	Ndufb9
ENSMUSG00000035614	578.7779831	-0.38955134	0.089850671	-4.335541796	1.45E-05	0.000568356	456.2851623	534.4388762	590.0485494	468.8937067	499.2881154	486.5787233	541.9497764	600.1576205	611.3416381	643.3192872	579.123255	599.7028794	638.6752617	666.995516	695.6795992	647.9697634	Togaram1
ENSMUSG00000024299	323.2515288	-0.625900116	0.144824407	-4.321786144	1.55E-05	0.000603136	208.2585947	271.9443398	222.8374841	287.0777796	306.4735993	244.2988611	273.9635818	337.8187833	409.2880459	410.5860854	302.02125	312.4927314	377.5239711	369.6478966	444.0335364	393.7579196	Adamts10
ENSMUSG00000029787	344.5221899	-0.532712851	0.123287663	-4.320893421	1.55E-05	0.000603741	231.2821579	332.8430722	309.6708699	267.939261	284.1477079	277.6123422	354.6583096	382.9226536	329.5027812	428.8795248	330.9275743	339.7979215	427.9215886	351.3182489	423.7394991	439.1915257	Avl9
ENSMUSG00000024962	5151.794381	0.476706199	0.110413713	4.317454641	1.58E-05	0.000611362	5407.397783	5261.440489	5643.123893	6551.114931	4904.592402	6226.59246	5043.918599	5223.764565	5819.143457	4212.572584	5488.21453	6359.075389	3953.922173	4829.862187	3669.161947	3834.812706	Vegfb
ENSMUSG00000024486	367.4596867	-0.922272749	0.213852047	-4.312667378	1.61E-05	0.000622868	392.4471006	301.3437279	193.5442937	273.6808166	257.7625636	250.3558577	357.6470032	241.1676328	270.440962	594.536782	369.8015966	267.9953846	512.2230578	525.4499026	533.3273006	537.6310057	Hbegf
ENSMUSG00000032405	1101.417121	-0.319531432	0.074119736	-4.31101685	1.63E-05	0.000625646	1091.526202	1070.977709	1001.1994	941.6151171	1125.427886	1036.755911	974.3141201	1025.422683	1051.714852	1128.095433	959.8893194	1000.179001	1248.028273	1297.331736	1273.653782	1396.542512	Pias1
ENSMUSG00000034109	890.1520257	-0.353002319	0.081972486	-4.306351257	1.66E-05	0.000635239	797.4525084	705.585314	805.5627359	869.8456722	758.0654923	814.6660368	833.84552	969.2729669	871.4208774	991.9109389	924.0056065	854.5513206	979.5464201	948.050115	1052.042894	1066.607991	Golim4
NewGene_6030	691.8940291	-0.476632606	0.110682053	-4.306322426	1.66E-05	0.000635239	630.0084121	617.3871498	606.7875154	586.5955963	733.7099744	636.9941378	691.3844574	567.9405703	614.450155	732.7538801	513.3364481	600.7141827	816.4414034	994.8925482	782.5380789	944.3699556	no_name
ENSMUSG00000005397	8409.03472	-0.378506429	0.087915333	-4.305351691	1.67E-05	0.000636126	7267.073777	8639.220184	7524.165191	7139.624379	8194.616935	7718.632611	6887.942563	8601.952398	8295.595178	9193.469624	7273.429246	7522.074228	9062.407946	11102.67498	9815.819968	10305.85632	Nid1
ENSMUSG00000030674	81.38837716	1.099998875	0.255666916	4.302468593	1.69E-05	0.000641691	93.14077854	120.7474868	102.5261664	125.3572971	87.27393887	73.6934581	88.66457739	81.92335617	81.85760918	73.17375779	53.82556931	132.4807373	43.06705495	60.08051212	45.45864359	38.94309095	Qprt
ENSMUSG00000026544	1053.745852	0.404993665	0.094152458	4.301466723	1.70E-05	0.000641691	1052.804755	1235.824278	1193.697509	1237.30523	1136.590832	1173.038333	1029.106836	1105.505065	1035.136096	999.0250542	886.1283541	1235.812679	976.7974591	919.5373296	802.0203547	841.6034656	Dusp23
ENSMUSG00000049119	221.8421265	0.793799372	0.184542337	4.301448573	1.70E-05	0.000641691	152.7927378	253.0447331	239.57645	184.6867049	260.8070034	282.6598393	336.7261478	263.2593243	225.8855544	231.7168997	290.0600124	301.3683947	124.6195633	125.2525931	162.3522985	114.6657678	Fam110b
ENSMUSG00000029545	3084.187469	0.320100543	0.074498561	4.296734579	1.73E-05	0.000653551	3169.926047	3265.432034	3241.08228	3710.001838	3090.106324	3387.880074	3004.633319	3050.494409	3559.251741	2949.30896	3273.39203	3037.955227	2517.131914	2859.425052	2752.683221	2478.295038	Acads
ENSMUSG00000057280	975.4044045	-1.291380066	0.300654819	-4.29522491	1.75E-05	0.000656079	916.756427	538.6387888	841.1330386	700.4697822	756.0358658	646.0796327	683.4146078	960.0680954	614.450155	1061.019488	421.6336263	288.2214513	1461.530907	2129.294082	1640.569977	1947.154548	Musk
ENSMUSG00000023923	544.9651939	-0.497854628	0.115985921	-4.292371197	1.77E-05	0.000662621	436.4011758	432.5909961	528.3236125	480.3768179	459.7103989	499.7022159	481.1796728	590.952749	525.3393399	674.8246551	464.4947278	475.3125688	630.4283789	719.9478317	708.667783	611.1901775	Tbc1d5
ENSMUSG00000029207	1408.462131	0.272726462	0.063593728	4.288574826	1.80E-05	0.000672076	1520.601699	1418.520475	1358.994797	1419.121157	1465.390322	1447.622177	1608.913399	1443.323848	1530.42644	1425.871975	1599.815532	1532.124557	1150.89832	1257.6175	1154.324842	1201.827057	Apbb2
ENSMUSG00000026510	516.3290536	-0.448017473	0.104630241	-4.281911899	1.85E-05	0.000690505	507.5649168	459.8904279	474.9681586	430.6166694	533.7917656	445.1892469	457.2701238	514.5523158	460.060487	548.8031834	442.5657921	393.3969985	649.6711055	694.4899876	656.7150475	591.718632	Trp53bp2
NewGene_3848	156.1984871	-0.813684013	0.190134608	-4.279515558	1.87E-05	0.000694442	135.0018026	114.4476179	105.6647225	96.64951913	179.621944	141.3299196	157.4045306	133.4706365	127.449189	159.5594441	135.5606931	108.2094572	194.2599074	187.3697327	271.1283385	252.0483387	no_name
ENSMUSG00000019082	816.8352062	-0.593158384	0.138609359	-4.279353058	1.87E-05	0.000694442	969.082707	738.1346365	583.7714372	932.0458578	805.7617147	592.5761631	708.3203879	637.8975936	579.2202978	624.0095456	609.0263491	639.1437096	1082.174296	1297.331736	978.1725986	1292.694269	Slc25a22
ENSMUSG00000110195	1958.558571	-0.574942138	0.134498402	-4.274713514	1.91E-05	0.000707012	1256.877247	1391.221043	2024.368694	1640.171047	2228.529881	1809.022971	1825.095571	1674.366122	2068.199847	1844.588478	1890.872315	1404.700336	2466.734296	2562.077432	2630.107236	2620.004619	Pde2a
ENSMUSG00000039286	1530.570903	-0.345797437	0.080950552	-4.271711899	1.94E-05	0.000714533	1360.483282	1454.219732	1475.121374	1439.216602	1477.568081	1435.508184	1320.006349	1514.201359	1216.466243	1653.523666	1462.2613	1357.16908	1916.025785	1839.074659	1705.510896	1862.777851	Fndc3b
ENSMUSG00000025651	31528.44225	0.337140945	0.078973727	4.269026635	1.96E-05	0.000720616	32648.45919	32297.32777	35226.10764	37612.93068	30529.64159	36005.81603	31096.36088	31073.80514	34998.7907	29311.1715	32563.47266	33259.74418	24816.70318	31100.32069	25111.84177	26802.58235	Uqcrc1
ENSMUSG00000000282	501.197918	-0.532748843	0.124808231	-4.268539346	1.97E-05	0.000720616	386.167947	356.9925696	468.6910464	380.8565209	501.3177419	315.9733203	544.93847	540.3259559	494.2541719	610.7976171	579.123255	515.7647023	593.7755661	648.6658682	563.3624759	518.1594602	Mnt
ENSMUSG00000002104	937.0823648	0.429026114	0.100537856	4.267309146	1.98E-05	0.00072253	1007.804154	994.3293041	902.8579755	1079.412451	1007.70955	1059.974397	1166.586743	1042.911939	1023.738201	833.367797	897.0928219	982.9868445	832.9351692	701.618184	794.7145012	665.2778038	Rapsn
ENSMUSG00000055639	543.8383651	0.514520064	0.120600408	4.26632109	1.99E-05	0.000723668	536.8676336	624.7369968	565.9862859	484.2045216	624.1101442	702.6116005	534.976158	524.6776744	689.0545582	556.9336009	553.2072402	652.290653	462.7417606	404.2705646	369.3514791	415.3929702	Dach1
ENSMUSG00000050608	2782.109227	0.423624666	0.0993325	4.264713627	2.00E-05	0.000724095	2525.266277	3142.584591	3386.502047	3234.40965	2822.195628	3423.212554	2922.94236	2400.630482	2846.36522	2584.456473	2875.680879	3137.062954	2468.566937	1995.894979	2263.191041	2484.785553	Micos10
ENSMUSG00000027832	262.9151478	0.736996518	0.172815926	4.264633104	2.00E-05	0.000724095	255.3522468	241.4949735	330.5945773	329.1825206	291.2514006	274.5838439	420.4095692	292.7149131	262.1515838	223.5864821	264.1439976	331.7074948	205.2557513	177.1865951	143.6817842	163.3446315	Ptx3
ENSMUSG00000015850	1111.961976	-0.559291241	0.131156971	-4.264289093	2.01E-05	0.000724095	971.1757582	811.6331067	730.2373892	897.5965242	1136.590832	1114.487366	985.2726634	1340.229288	1071.402125	1112.8509	1056.57599	1000.179001	1168.308406	1671.052888	1375.93573	1347.863648	Adamtsl4
ENSMUSG00000031835	1803.545341	-0.362928553	0.085143229	-4.26256508	2.02E-05	0.000727651	1735.139447	1599.116716	1844.42481	1458.35512	1687.634423	1548.57212	1906.78653	1890.680602	1577.054192	1877.110148	1721.421448	1548.30541	2056.222794	2046.810667	2271.308656	2087.782376	Mbtps1
ENSMUSG00000022561	1328.098632	0.363805862	0.085550548	4.252525189	2.11E-05	0.000758926	1514.322545	1527.718202	1271.115226	1356.920972	1478.582895	1448.631676	1304.066649	1379.810235	1478.617826	1223.627839	1454.287141	1358.180383	1091.337499	1272.892206	1094.254492	995.2123244	Gpaa1
ENSMUSG00000024997	6685.384468	0.361409998	0.085035392	4.250112666	2.14E-05	0.000764997	6758.462335	7636.491055	7130.799491	7867.845013	6962.633658	7518.751725	6632.907374	5934.380643	6993.126637	5684.178157	7237.545533	7840.634779	5585.888659	5353.275462	5886.082583	5943.14838	Prdx3
ENSMUSG00000055720	2991.343137	0.449611456	0.105963034	4.243097222	2.20E-05	0.000786861	3782.143524	3538.426352	2581.985496	3447.804133	3471.676103	3489.839516	3013.5994	2801.042391	2980.031443	2419.815518	3264.421102	3155.266414	2512.550312	2826.839011	2393.07288	2182.976598	Ubl7
ENSMUSG00000030089	4563.09671	0.33626879	0.079267919	4.242180089	2.21E-05	0.000786861	4691.574272	5854.678141	4886.73187	4628.650733	4990.851527	4538.709419	4981.156033	4502.102641	4997.458849	4228.833419	4536.299369	4545.808504	3560.820756	3976.515252	3948.4079	4140.948671	Slc41a3
ENSMUSG00000038002	465.1497407	-0.581790435	0.137152642	-4.241919259	2.22E-05	0.000786861	399.7727798	307.6435967	435.2131145	383.7272987	414.043803	447.2082457	347.6846911	486.0172142	492.1818273	537.6238593	346.8758911	462.1656254	575.4491598	557.0176294	629.9269183	619.8441977	Cramp1
ENSMUSG00000009863	15130.40792	0.42499631	0.100244082	4.239614942	2.24E-05	0.00079278	14324.84243	14649.29509	17790.38224	18333.74393	14641.72547	18317.36709	14771.1201	14258.34592	17706.11172	13561.53644	16635.09123	18403.69814	11557.54817	12368.43899	11811.12972	12956.15001	Sdhb
ENSMUSG00000001227	356.2583684	-0.623992716	0.147212727	-4.238714461	2.25E-05	0.000793767	266.8640284	298.1937934	270.9620112	338.7517799	263.8514431	334.14431	340.7110727	371.8768078	346.0815375	384.1622284	407.6788491	254.8484412	340.8711583	478.6074695	517.9038323	484.6251319	Sema6b
ENSMUSG00000107002	2183.517077	0.483998344	0.114363807	4.232093681	2.32E-05	0.000815252	2378.752692	2361.40085	2158.280421	2633.460165	2290.433489	2570.185539	2347.120723	2083.062416	2503.3922	1605.757463	2483.950347	2658.716475	1860.130246	1712.803752	1524.488083	1764.338371	0610012G03Rik
ENSMUSG00000025465	4642.134592	0.356722001	0.084408367	4.226145031	2.38E-05	0.000834789	4627.73621	4335.359764	5055.167714	5431.51159	4902.562775	5241.32102	4656.38466	4580.344049	5035.797223	4253.224671	5586.894741	5157.647023	3864.122781	3756.559478	3600.973981	4188.545782	Echs1
ENSMUSG00000001642	5810.60171	0.364992544	0.086377958	4.225528719	2.38E-05	0.000834789	7037.88467	6599.112647	5534.320614	6531.019486	6194.420033	6602.126246	5980.375933	5493.467299	5457.519336	4805.076761	6191.934011	6614.935133	5212.029969	4923.547053	5100.297458	4691.560707	Akr1b3
ENSMUSG00000025150	1678.056353	0.423522013	0.100334078	4.221118289	2.43E-05	0.000848967	1555.137044	2106.256161	1592.294135	1769.356048	2085.441214	1936.219899	1541.169677	1667.922712	1726.262999	1618.969391	2028.426547	1732.362618	1455.116665	1325.844522	1390.547437	1317.574577	Cbr2
ENSMUSG00000046756	2519.354174	0.349944192	0.08293859	4.219316853	2.45E-05	0.000853446	2942.829992	2907.389486	2692.881146	2914.796389	2434.536969	2579.271034	2352.101879	2380.379765	2688.867036	2253.141959	2602.565953	2944.91532	2113.950974	2243.345224	2153.60324	2105.090417	Mrps7
ENSMUSG00000029580	12232.88008	0.316551127	0.075113858	4.214283983	2.51E-05	0.000870329	12711.09996	13375.6716	10900.20538	11774.01667	12677.04703	13703.95471	12252.64761	12508.49985	14350.98591	13345.06408	14718.3029	13182.33901	10393.82137	10591.48147	9478.127188	9762.816551	Actb
ENSMUSG00000028868	2251.587239	-0.46139807	0.109508042	-4.213371552	2.52E-05	0.000871485	1832.466328	1948.759439	2323.57771	2032.51068	2034.700552	2366.266655	1778.272704	2226.658411	2065.09133	2476.728441	1816.114579	1614.040127	2692.149095	3061.051177	2803.824195	2953.184397	Wasf2
ENSMUSG00000022110	15740.75632	0.257558969	0.061170644	4.210499549	2.55E-05	0.000880254	17797.21438	16199.06283	17475.48044	17157.68196	15800.64219	17102.93928	15928.74076	14959.75713	15994.35513	13879.63903	15923.39759	17009.11084	13676.99707	14402.01158	13849.46283	14695.60807	Sucla2
ENSMUSG00000003380	5047.055496	0.413785447	0.098520076	4.200011431	2.67E-05	0.000919307	4699.946477	5808.479103	5093.876573	5790.358815	5367.34724	6008.540584	5604.796769	4902.51455	5488.604504	4135.333617	5366.608614	6089.057398	4483.555316	3792.20046	4183.006971	3938.660949	Rabac1
ENSMUSG00000063558	944.9287758	-0.427574396	0.101816466	-4.199462141	2.68E-05	0.000919307	871.7558261	808.4831723	734.4221307	728.2206343	969.1466467	970.1289484	949.4083399	894.7135079	876.6017388	1027.481516	864.1994184	867.698264	1026.278756	1078.394277	1227.383377	1224.54386	Aox1
ENSMUSG00000002500	16131.76109	0.274560365	0.065398925	4.198239751	2.69E-05	0.000921804	17888.26211	16929.84762	18176.42464	17624.66182	15628.12394	17682.39195	16695.83879	15709.95416	16347.68987	14198.75792	16058.95828	17886.92214	14684.94942	14654.55339	13721.20451	14219.63696	Rpl3l
ENSMUSG00000039081	523.843784	-0.49890752	0.118951219	-4.194219482	2.74E-05	0.000935597	520.123224	540.7387451	443.5825975	384.6842247	423.1771222	376.5432859	573.829175	517.3137772	603.05226	521.3630242	438.5787129	506.6629723	602.9387693	641.5376718	653.4680015	633.9069805	Zfp503
ENSMUSG00000022389	8936.723196	-0.348687113	0.083146209	-4.193662212	2.74E-05	0.000935597	9348.613199	8919.564349	8632.075499	8034.350125	8617.794057	7909.428003	8901.325831	8534.756837	7980.598808	8520.677573	7192.690892	6708.986344	11079.22897	9901.064735	11092.7208	11613.69512	Tef
ENSMUSG00000023723	2231.612488	0.303624614	0.072412094	4.193009713	2.75E-05	0.000935798	2266.774453	2379.250478	2442.842842	2388.487126	2205.189176	2503.558577	2346.124492	2164.065285	2401.847317	1971.626251	2491.924505	2481.738391	1902.28098	1892.026975	1939.298206	1928.764755	Mrps23
ENSMUSG00000024899	807.2698407	-0.42417451	0.101222043	-4.190534965	2.78E-05	0.000943554	762.9171635	726.5848769	729.1912038	607.6479668	871.7245754	815.6755362	672.4560645	731.7872827	678.6928356	689.0528858	753.5579704	839.3817705	957.5547324	1105.888749	991.9725439	982.231294	Papss2
ENSMUSG00000027845	292.6615818	-0.802296161	0.191606761	-4.187201721	2.82E-05	0.00095498	273.143182	237.295061	131.8193568	313.8717057	186.7256367	217.0423766	247.0653392	254.0544529	333.6474703	332.3308166	277.102005	295.3005747	346.3690802	443.9848015	325.5163585	467.3170914	Dclre1b
ENSMUSG00000022416	24.38638639	-2.546677418	0.608823929	-4.182945674	2.88E-05	NA	8.372204812	8.399825167	11.50803908	16.26774084	7.103692699	12.11399311	15.93969931	31.29656303	2.072344536	22.35864821	5.980618813	0	64.14242227	71.28196354	56.01154299	57.3328839	Cacna1i
ENSMUSG00000048490	2158.918823	-0.666159583	0.159263026	-4.182763558	2.88E-05	0.000971253	3029.691616	2341.451265	1960.551386	1442.08738	2207.218803	2068.464324	1043.054073	1539.974999	1196.77897	1559.007562	1322.713527	1026.472888	3046.765058	3853.299286	3079.011341	3826.158686	Nrip1
ENSMUSG00000024913	1629.279046	-0.479428754	0.114698359	-4.179909439	2.92E-05	0.000980935	1452.577535	1190.675217	1632.049179	1658.35264	1400.442275	1469.831164	1481.395804	1805.995784	1457.894381	1752.104978	1384.513255	1198.394455	1882.121933	2277.967892	2016.415548	2007.732689	Lrp5
ENSMUSG00000029648	5744.36299	-0.456671363	0.109285987	-4.178681798	2.93E-05	0.000982543	4912.391174	4846.699121	5829.344889	4937.737809	5662.657894	5353.375456	4082.555485	5465.852685	5766.298672	6471.812355	4900.120347	4819.871709	6692.803603	7775.843908	6375.574763	8016.867974	Flt1
ENSMUSG00000039652	2491.713416	-0.285166665	0.068253943	-4.178024787	2.94E-05	0.000982543	2568.173826	2473.748512	2387.395017	2297.579163	2543.121986	2307.715688	2283.361926	2476.110428	2043.331713	2344.609156	2122.122909	2177.336087	2957.881987	2778.978264	2938.576603	3167.371397	Cpeb3
ENSMUSG00000050503	222.6986225	0.744861506	0.178292575	4.177748326	2.94E-05	0.000982543	203.0259667	300.2937497	261.5463428	199.9975198	235.4366723	288.7168358	194.2650853	243.9290942	232.102588	251.0266413	321.9566461	240.6901944	147.5275712	128.3075344	193.1992352	121.156283	Fbxl22
ENSMUSG00000029234	866.2457919	0.388849724	0.093103748	4.176520629	2.96E-05	0.000985286	850.8253141	989.0794134	807.6551067	1121.517192	989.4429116	958.0149553	872.698537	869.8603549	903.5422177	916.7045767	887.1251239	782.7487836	730.3072935	759.6620686	740.3264812	680.4223391	Tmem165
ENSMUSG00000030869	5842.469334	0.389168624	0.093203017	4.175493847	2.97E-05	0.00098717	5646.00562	5984.875431	6834.729031	6983.645452	5875.768675	6879.738588	5632.691242	5156.569003	6461.570264	5159.766226	6661.412587	6753.483691	4888.568897	4734.140693	4735.816548	5090.72739	Ndufab1
ENSMUSG00000013593	23846.58017	0.331979123	0.079567914	4.172273812	3.02E-05	0.000997907	26999.31399	23338.91423	26753.05232	29055.14207	23066.70501	28234.68945	23122.52631	23222.97026	24601.83816	20149.20725	25647.88378	23961.82129	20233.26894	21903.92908	20196.62594	21057.39468	Ndufs2
ENSMUSG00000026005	518.8659214	0.421896464	0.101129332	4.171850579	3.02E-05	0.000997907	570.3564528	645.7365597	515.7693881	533.9646701	593.665747	644.0606338	454.2814302	506.2679314	549.1713021	468.5153103	585.1038738	491.4934222	418.7583854	427.6917812	444.8452979	452.1725561	Rpe
ENSMUSG00000005161	4019.743508	0.407980547	0.097837426	4.169984481	3.05E-05	0.00100352	3875.284303	4260.811316	4003.751416	4467.887177	4442.852376	4676.001341	3858.403463	3684.710054	4475.228026	3620.068406	4984.84578	5039.324533	3265.765614	3087.527335	3247.04597	3326.389019	Prdx2
ENSMUSG00000018740	453.4933387	0.500070509	0.119995829	4.16739911	3.08E-05	0.001012357	428.028971	493.4897285	503.2151636	523.4384848	502.3325551	474.4647302	461.2550487	499.8245214	460.060487	412.6186897	587.0974134	533.9681624	349.1180412	340.1167974	403.4454618	283.4191619	Slc25a35
ENSMUSG00000025085	3898.246773	-0.448001621	0.107570404	-4.16472939	3.12E-05	0.001021649	3188.763508	3056.486383	3362.439784	3462.158022	4062.29741	3297.025125	3372.242634	3845.795304	3618.31356	5132.326067	3743.867377	3650.80505	4103.282384	4799.312774	4938.756921	4738.076066	Ablim1
ENSMUSG00000069601	2765.435447	-0.586598703	0.140931947	-4.162283401	3.15E-05	0.001030017	3160.507317	2024.357865	2605.001575	2372.219385	2414.240704	1994.770866	2668.903403	2885.727209	2153.165973	3293.835403	2163.98724	1922.487645	3364.728208	3919.489681	3605.032789	3698.511888	Ank3
ENSMUSG00000047875	3276.81385	-0.397906057	0.095673068	-4.159018467	3.20E-05	0.001042183	3784.236575	2782.442086	2906.302962	3331.059169	3200.720967	2864.959371	2773.507679	3118.610458	2656.745695	3231.840969	2510.863131	2691.078182	4166.508486	4522.33143	3829.078961	4058.735479	Gpr157
ENSMUSG00000024012	3389.172188	0.36978062	0.089011947	4.154280793	3.26E-05	0.001061304	3129.111549	3377.779695	3510.998106	3672.681727	3940.519821	3803.793837	3406.114496	3582.53598	3824.511841	3012.319696	4082.769109	3826.771831	2898.321166	2609.938179	2962.117686	2586.470291	Mtch1
ENSMUSG00000020737	1330.383647	0.557899652	0.134628076	4.144006735	3.41E-05	0.001107199	1334.320142	1760.813351	1289.946563	1694.715826	1469.449575	1503.144645	1215.402072	1059.480707	1477.581654	1255.133206	1496.151473	1633.254891	1086.755897	840.108856	1262.289121	907.5903697	Jpt1
ENSMUSG00000018593	16055.74651	-0.317174992	0.07668482	-4.136085782	3.53E-05	0.001143197	13938.67449	13934.25997	14291.93836	15300.28873	13242.298	15190.94736	16500.57748	17084.24147	15853.4357	14657.11021	19428.04021	16126.24303	17531.95665	17656.54237	19595.92243	16559.46768	Sparc
ENSMUSG00000002379	3725.154333	0.34851944	0.084292808	4.134628399	3.56E-05	0.00114757	3957.959825	3840.820058	4134.524588	4263.105027	3703.053522	4346.904528	3560.530333	3401.200012	4150.906106	3223.710551	4029.94031	4293.993973	3120.070683	3343.12409	3143.140499	3089.485216	Ndufa11
ENSMUSG00000025825	3408.957786	0.439601486	0.106365053	4.132950391	3.58E-05	0.001153072	3771.678268	3627.674494	3470.196877	3977.941099	3717.260908	3956.228251	3906.222561	3092.836817	3579.975186	2540.755479	3815.634802	4016.896858	2860.752033	2961.256428	2750.247937	2497.766584	Iscu
ENSMUSG00000062981	5050.30724	0.461468534	0.111680308	4.132049269	3.60E-05	0.001154694	5654.377825	5616.333102	5467.364751	5817.152741	5315.591765	5891.43865	5074.801767	4144.03314	5426.434168	4012.361052	5587.891511	6450.092689	4311.287097	4592.595079	3731.667581	3711.492918	Mrpl42
ENSMUSG00000022400	2565.109425	0.364537823	0.088269704	4.129818106	3.63E-05	0.001163035	2680.152066	3043.886645	2784.945459	2785.611388	2659.825509	2814.4844	2591.197368	2376.697816	2724.096893	2202.326849	2764.042661	2932.77968	2502.470789	1941.92435	2117.073973	2120.234952	Rbx1
ENSMUSG00000031529	1208.241502	-0.401788503	0.097417058	-4.124416335	3.72E-05	0.001187691	1228.621056	1064.67784	1051.416298	1014.341488	1143.694524	1093.287878	1163.598049	1172.700627	1048.606335	1445.181716	1035.643824	1061.868505	1342.409266	1406.291309	1579.687865	1479.837456	Tnks
ENSMUSG00000049551	2004.343013	0.661783024	0.160744096	4.11699739	3.84E-05	0.001223503	2417.47414	1598.066738	2154.09568	2676.521832	3296.113412	2010.922857	2386.969971	1713.94707	1581.198881	2082.40319	2171.961399	2016.538856	1300.258531	1658.833123	1755.840108	1248.342416	Fzd9
ENSMUSG00000024998	421.2464695	-0.67113359	0.163051877	-4.116073994	3.85E-05	0.001225357	317.0972573	282.4441212	410.1046656	365.545706	348.0809422	412.8852652	337.7223791	526.5186487	377.1667056	484.7761453	318.9663367	290.244058	512.2230578	535.6330403	577.9741827	642.5610007	Plce1
ENSMUSG00000022206	420.9692359	-1.024743272	0.24915861	-4.112815007	3.91E-05	0.001238791	290.9341172	349.6427226	176.8053278	244.0161127	369.3920203	255.4033548	620.6520417	427.1060367	346.0815375	652.4660069	429.6077847	288.2214513	691.8218402	385.9409169	819.067346	388.349157	Npr3
ENSMUSG00000022507	2518.448891	-0.282044507	0.068583692	-4.112413583	3.92E-05	0.001238791	2534.685007	2553.546851	2312.069671	2237.292829	2151.404074	2209.794244	2369.037809	2600.376193	2327.242914	2606.815121	2459.031102	2587.925242	2852.50515	2650.67073	2890.682675	2952.102645	1810013L24Rik
ENSMUSG00000020101	873.6385484	-0.433666377	0.105632877	-4.105411029	4.04E-05	0.001273771	664.543757	629.9868875	767.9000626	906.2088576	784.4506366	779.3335569	901.589242	932.453481	809.2505413	1005.122867	911.0475991	803.9861537	1149.981999	959.2515665	969.2432222	1003.866345	Vsir
ENSMUSG00000043531	122.2208261	-0.810519514	0.197561682	-4.102614972	4.09E-05	0.001284067	85.81509933	115.497596	83.69482971	80.38177829	95.39244481	71.67445925	148.4384498	155.562328	121.2321554	157.5268397	114.6285272	105.1755471	176.8498214	125.2525931	190.7639508	127.6467981	Sorcs1
ENSMUSG00000028049	1375.729103	0.37052529	0.090318922	4.102410474	4.09E-05	0.001284067	1694.324949	1542.417896	1282.623265	1500.459861	1496.849533	1539.486625	1357.863135	1361.400492	1389.507011	1218.546328	1431.361436	1528.079344	1126.157671	1302.423305	1210.336385	1029.828405	Scamp3
ENSMUSG00000039683	119.0994359	-0.98571982	0.240412072	-4.100126129	4.13E-05	0.001293629	88.95467613	66.14862319	133.9117275	88.99411168	96.40725805	84.79795179	93.64573342	141.7550208	69.42354196	134.1518893	109.6446782	59.66689694	185.0967043	158.8569473	194.0109967	200.1242174	Sdk1
ENSMUSG00000026193	8525.040041	-0.407720835	0.099464624	-4.099154255	4.15E-05	0.001295897	6636.018839	6672.611117	8370.529156	7324.311084	7374.647834	8556.517135	8614.411244	9135.834944	8362.946375	10062.408	8648.971573	6901.133978	10849.23257	9062.992507	9495.174179	10332.90013	Fn1
ENSMUSG00000038515	218.7055279	0.716852442	0.174980518	4.096755741	4.19E-05	0.001306197	181.0489291	181.6462192	287.7009771	263.1546313	174.5478777	277.6123422	241.087952	258.6568886	314.9963695	239.8473172	249.1924505	276.0858113	124.6195633	154.7836923	150.9876376	123.319788	Grtp1
ENSMUSG00000052456	1476.917926	0.38906341	0.094995344	4.095605024	4.21E-05	0.001309509	1742.465127	1599.116716	1551.492906	1615.290973	1539.471689	1698.987534	1431.584244	1474.620411	1525.245579	1187.04096	1517.083639	1785.961695	1211.375461	1382.870093	1206.277578	1161.802213	Get3
ENSMUSG00000000088	14752.75058	0.433335778	0.105840072	4.094250612	4.24E-05	0.00131399	13454.13313	16129.76428	16406.27899	17796.90848	15381.52432	18638.3879	13864.5497	12990.83512	15745.67379	12658.04379	16070.91952	18619.10575	12578.32901	11246.25722	11794.89449	12668.40384	Cox5a
ENSMUSG00000031730	509.3647162	0.402374564	0.098523182	4.084059752	4.43E-05	0.001369675	484.5413535	571.1881113	567.0324713	595.2079297	525.6732597	567.3386774	516.047765	531.1210844	592.6905373	455.3033818	537.2589233	537.0020724	416.0094244	456.2045666	426.1747836	371.0411166	Dhodh
ENSMUSG00000070576	2570.685071	-0.51974345	0.127307056	-4.082597365	4.45E-05	0.001374996	2456.195587	2107.306139	2109.109709	2602.838535	2379.737054	2872.025867	1752.370692	2322.389074	2059.910469	2515.347924	2413.179691	1652.469654	3032.103933	3461.248487	3197.528519	4197.199803	Mn1
ENSMUSG00000035093	1373.706026	-0.498772915	0.122256598	-4.079721856	4.51E-05	0.00138876	1092.572728	1022.678714	1287.854192	1152.138822	1115.279754	1151.838845	1330.964892	1961.558112	1406.085768	1639.295435	1239.981634	1151.874502	1495.434759	1585.514532	1641.381738	1704.841982	Secisbp2l
ENSMUSG00000051373	4235.628525	0.273868295	0.067149668	4.078475785	4.53E-05	0.001392867	4479.129575	4834.099383	4341.669291	4283.200472	4431.689431	4493.281945	4833.713815	4198.341882	4596.460181	3857.883119	4123.636671	4486.141607	3881.532867	3595.665904	3690.267745	3643.342509	Plpp7
ENSMUSG00000057982	131.2083543	-0.97497738	0.239184549	-4.076255686	4.58E-05	0.001402853	55.46585688	112.3476616	124.4960592	62.20018558	64.94804753	95.90244547	130.5062881	156.4828152	149.2088066	201.2278339	143.5348515	127.4242206	158.523415	227.0839696	129.8818388	160.0993739	Zfp809
ENSMUSG00000019970	12188.09156	-0.629985734	0.154803297	-4.069588608	4.71E-05	0.001440153	10551.07111	10732.87661	6313.728716	11991.23885	8317.409337	10652.23794	9515.004255	12371.34727	11963.64501	12033.01795	14193.00521	15957.35537	12513.27026	16649.43005	13296.65325	17958.17369	Sgk1
ENSMUSG00000005682	270.8234598	-0.585761679	0.143981183	-4.068321066	4.74E-05	0.001441608	265.8175028	178.4962848	244.8073769	237.3176311	218.1848472	204.9283835	217.178403	244.8495814	265.2601006	344.5264429	277.102005	283.1649346	303.3020253	358.4464452	319.8340281	369.9593641	Pan2
ENSMUSG00000058318	596.2337015	-0.424429144	0.104341241	-4.067702663	4.75E-05	0.001441608	546.286364	450.4406246	591.0947348	539.7062257	492.1844227	487.5882228	646.5540531	703.2521811	576.111781	606.7324083	550.2169308	569.3637793	682.658637	791.2297953	677.8208463	628.4982179	Phf21a
ENSMUSG00000028826	1373.966007	-0.388130103	0.095422893	-4.067473654	4.75E-05	0.001441608	1515.369071	1383.871196	1172.773801	1201.898971	1169.064856	1233.608299	1315.025193	1461.733591	1102.487293	1285.622272	1194.130223	1248.959622	1660.372416	1658.833123	1547.217405	1832.48878	Maco1
ENSMUSG00000052712	3070.545214	0.408119266	0.100345673	4.067133685	4.76E-05	0.001441608	3842.842009	3509.026963	3293.391549	3583.687615	3427.02432	3063.830758	3132.150914	2657.446396	3040.129434	2379.16343	3384.033478	3406.069642	2584.023297	2922.560505	2508.343012	2395.000094	BC004004
ENSMUSG00000062694	1335.243836	0.370330611	0.091095284	4.065310471	4.80E-05	0.00144949	1392.925576	1406.970715	1284.715636	1533.952269	1381.160823	1459.73617	1400.701077	1437.800925	1450.641175	1134.193246	1518.080409	1601.904487	1159.145202	1047.844864	1143.771943	1010.35686	Cav3
ENSMUSG00000032186	671.2985807	-0.49774217	0.122593801	-4.060092492	4.91E-05	0.001477193	667.6833338	627.8869312	638.1730765	493.7737809	587.5768675	499.7022159	513.0590714	761.2428714	651.7523566	765.2755502	593.0780322	634.0871929	786.2028329	771.8818337	867.7730356	881.6283091	Tmod2
ENSMUSG00000032410	852.1000437	-0.495474454	0.122044302	-4.059791768	4.91E-05	0.001477193	752.4519075	712.935161	859.9643752	600.9494853	892.0208403	661.2221241	895.6118548	822.9155103	770.9121674	1018.334796	745.583812	690.7201798	996.9565061	1051.918119	1041.489995	1119.613865	Xrn1
ENSMUSG00000020321	25096.1699	0.338971317	0.083564357	4.056410285	4.98E-05	0.001495215	24370.44168	23988.8507	27452.95033	30077.13897	25607.79737	29673.22613	23716.28011	23606.8134	26844.11495	25087.4196	28466.74878	27695.55321	19345.35456	21664.62535	20758.36489	23183.03839	Mdh1
ENSMUSG00000024790	424.7249163	0.610596334	0.150565653	4.05534941	5.01E-05	0.0014985	391.400575	574.3380458	387.0885874	502.3861143	497.2584889	502.7307142	412.4397195	404.093858	511.8691004	382.129624	446.5528713	538.0133758	306.9673066	360.4830727	347.4339188	230.4132881	Sac3d1
ENSMUSG00000067274	24911.17592	0.368101257	0.090900882	4.049479494	5.13E-05	0.001532994	25645.10987	26544.49751	25680.71231	29006.33885	27823.13467	28048.94155	25225.57038	23330.66725	25633.86574	19910.37623	27363.32461	30301.68191	22657.85251	20016.99367	21118.78699	20270.96059	Rplp0
ENSMUSG00000030087	2033.774612	-0.550160634	0.135922108	-4.047617004	5.17E-05	0.001541638	1802.117086	1745.063678	1615.310213	1613.377121	2070.219015	2431.884117	1727.464912	1735.118274	1574.981847	1399.448118	1909.810941	1904.284185	2022.318942	3185.285456	2650.401273	3153.308615	Klf15
ENSMUSG00000007872	1264.973814	0.618843687	0.152959217	4.045808425	5.21E-05	0.001548661	1194.085711	1560.267525	1213.575031	1282.280749	1807.382385	1909.972914	1193.484986	1013.45635	1447.532658	919.7534833	1431.361436	1374.361236	1085.839577	857.42019	1035.807665	912.9991323	Id3
ENSMUSG00000036352	7552.961836	0.268912658	0.066476616	4.045221848	5.23E-05	0.001548661	8965.584829	8231.828663	7945.777895	7836.266457	7834.358233	7801.411564	7776.580799	7131.013936	7728.808947	6643.567426	7778.791535	8275.495214	7010.766754	6640.42406	6587.444512	6659.268553	Ubac1
ENSMUSG00000023026	491.18679	-0.396602956	0.098049633	-4.044920344	5.23E-05	0.001548661	465.7038927	372.7422418	471.8296025	432.5305213	448.5474533	439.1322503	483.1721352	529.2801101	479.7477601	537.6238593	461.5044184	428.7926153	604.77141	615.0615139	555.2448609	533.3039955	Dip2b
ENSMUSG00000024210	1525.109673	-0.534247861	0.132158587	-4.042475582	5.29E-05	0.001561288	1823.047598	1076.227599	1347.486758	1377.973342	1427.842232	1464.783667	957.3781896	1355.877569	1394.687873	1241.921278	1524.061027	1186.258815	1767.581894	2198.539418	2035.086062	2223.001442	Ip6k3
ENSMUSG00000071335	202.0881368	0.563056744	0.139345243	4.040731738	5.33E-05	0.00156932	207.2120691	251.994755	210.2832596	252.6284461	248.6292445	213.0043789	234.1143336	208.0300955	162.6790461	182.9343945	234.2409035	202.2606676	151.1928525	159.8752611	147.7405917	166.5898891	Mfsd4b3-ps
ENSMUSG00000026820	1472.814077	0.331065017	0.081985374	4.038098499	5.39E-05	0.001583388	1629.440362	1464.719513	1597.525062	1775.097604	1466.405136	1616.208581	1502.31666	1384.412671	1693.105486	1364.893843	1441.329134	1567.520174	1193.049054	1376.76021	1262.289121	1229.952623	Ptges2
ENSMUSG00000039263	4263.730187	0.287577848	0.07123635	4.036953686	5.41E-05	0.001587482	4892.507187	4346.909524	4550.906365	4600.899881	4569.704032	4294.410558	4566.723851	4260.014521	4707.330614	3640.39445	4307.042315	4596.373671	3808.227242	3821.731559	3639.126771	3617.380449	Npepl1
ENSMUSG00000020477	1585.303614	0.515517377	0.127753901	4.035237844	5.45E-05	0.001595469	1451.531009	1892.060619	1717.83638	1781.796085	1606.449363	1920.067908	1508.294047	1458.97213	1858.893049	1315.095036	1825.085508	2193.51694	1396.472165	1084.50416	1198.971725	1155.311698	Mrps24
ENSMUSG00000022324	589.3060721	-0.442220029	0.109612916	-4.03437885	5.47E-05	0.00159766	450.0060087	520.7891603	567.0324713	484.2045216	465.7992784	528.9776992	545.9347012	681.1604895	710.8141759	602.6671995	588.0941832	553.1829259	729.3909732	577.3839046	751.6911421	671.7683189	Matn2
ENSMUSG00000032892	767.9691611	0.46019664	0.114089225	4.033655589	5.49E-05	0.001598938	821.5225972	784.3336749	771.0386187	953.0982283	821.9987266	994.3569346	740.1997865	670.1146438	817.5399195	651.4497047	872.1735768	895.0034541	696.4034418	632.3728479	566.6095218	599.2908997	Rangrf
ENSMUSG00000032872	1461.870579	0.335663107	0.083358295	4.026751097	5.66E-05	0.00164286	1572.927979	1653.71558	1867.440888	1745.4329	1392.323769	1598.037591	1381.772684	1274.8747	1411.266629	1358.79603	1398.468032	1541.226287	1359.819352	1242.342793	1246.865653	1344.61839	Cyb5r4
ENSMUSG00000029610	2893.62984	0.416856874	0.103720262	4.01904956	5.84E-05	0.001693641	3101.901883	3798.820932	3743.251259	2757.860536	3343.809635	2809.436903	3124.181064	2777.109726	2956.199481	2418.799216	2924.522599	2776.027663	2140.524263	2706.677987	2373.590604	2545.363695	Aimp2
ENSMUSG00000034731	456.1818402	-0.503614571	0.125476794	-4.013607266	5.98E-05	0.001729266	379.8887934	461.9903842	405.9199241	421.0474101	494.2140492	389.6667784	292.8919748	405.9348323	396.8539787	483.7598431	401.6982302	350.9222583	571.7838785	628.2995929	564.9859988	649.0515159	Dgkh
ENSMUSG00000022357	1860.645413	-0.473878589	0.118123246	-4.01173015	6.03E-05	0.001739142	2013.515257	1682.06499	2115.386821	1787.537641	1668.352971	2122.977293	1601.93978	1398.219978	1158.440596	1476.687084	1071.527537	1126.591918	2327.453608	2897.102661	2519.707673	2802.820796	Klhl38
ENSMUSG00000031765	656.4819835	-0.753494457	0.187876317	-4.010587756	6.06E-05	0.001743643	600.7056953	418.9412802	433.1207437	589.4663741	470.8733446	747.0295753	413.4359508	567.0200832	510.8329281	587.4226667	855.2284902	644.2002263	732.1399342	1186.335536	852.3495672	894.6093394	Mt1
ENSMUSG00000025993	1405.0211	0.493729696	0.123159125	4.008876283	6.10E-05	0.00175238	1403.390832	1691.514793	1687.497004	1785.623789	1224.879584	1737.348512	1493.350579	1277.636161	1381.217633	1155.535592	1411.42604	1716.181764	1044.605163	1221.976518	984.6666905	1263.486951	Slc40a1
ENSMUSG00000053094	2022.71684	0.229490818	0.057258517	4.007976976	6.12E-05	0.00175512	2257.355723	1983.408718	2074.585591	2162.652606	2052.96719	2135.091286	2116.991314	2045.322443	2096.176498	1985.854482	2157.009852	2095.420516	1910.527863	1772.884265	1787.498807	1729.72229	Tmem248
ENSMUSG00000019961	3414.661796	-0.335279511	0.083772733	-4.002251084	6.27E-05	0.001793128	3405.394307	3806.170779	2960.704601	3152.11402	3543.727843	3436.336046	2813.356928	2746.73365	2602.864737	2863.939576	2858.735792	3366.628812	4621.919685	4062.053608	4018.219388	4375.68897	Tmpo
ENSMUSG00000042116	1242.397875	0.360268671	0.090025423	4.001854814	6.28E-05	0.001793128	1271.528606	1333.472245	1020.030737	1321.514712	1365.938625	1291.149766	1465.456105	1448.846771	1463.075242	1189.073564	1409.4325	1350.089956	1024.446116	1023.405334	974.9255526	925.9801627	Vwa1
ENSMUSG00000025156	1868.764966	0.296303876	0.074081352	3.999709334	6.34E-05	0.001805431	1965.37508	2012.808106	1754.452868	2204.757347	1952.500679	2151.243277	2066.183523	1821.644066	1900.33994	1730.762632	1928.749567	1874.956389	1618.221682	1667.997947	1692.522712	1557.723638	Gps1
ENSMUSG00000026478	6877.200972	-0.387615751	0.096936556	-3.998654021	6.37E-05	0.001809469	6268.688353	5780.129693	6175.632247	6529.105634	6217.760738	6012.578581	6546.235259	7597.70092	6887.437066	8297.091091	6112.192426	5352.828568	7468.010593	8375.630716	7767.745723	8646.447944	Lamc1
ENSMUSG00000063229	97534.39744	0.354730739	0.088798385	3.994788163	6.48E-05	0.001831068	116995.2831	118637.0307	105070.4892	108038.8516	95847.08114	100897.4486	103790.3558	91731.14674	96271.8016	80492.14987	96200.24714	110060.1423	93382.20362	74843.00677	84967.88719	83325.23361	Ldha
ENSMUSG00000046618	787.8121464	-0.371102133	0.092908203	-3.99428815	6.49E-05	0.001831068	659.311129	639.4366908	691.5285305	788.506968	687.0285653	680.4026131	872.698537	901.1569179	792.6717851	850.6449343	733.6225743	734.2062233	918.1529587	791.2297953	974.1137911	890.2823293	Olfml2a
ENSMUSG00000027654	195.4068669	1.153318872	0.288743347	3.994269948	6.49E-05	0.001831068	204.0724923	262.4945365	196.6828498	163.6343344	275.0143888	137.2919219	337.7223791	143.5959951	216.560004	201.2278339	248.1956807	370.1370217	87.05043022	49.89737448	155.0464451	77.88618191	Fam83d
ENSMUSG00000019158	1006.513181	0.579055597	0.144994008	3.993651912	6.51E-05	0.001831806	842.4531093	1263.123709	988.6451759	1149.268044	1144.709338	1353.73873	1093.861865	930.6125067	1018.557339	822.1884729	1119.372488	1369.30472	847.5962942	601.823435	763.8675645	795.088107	Tmem160
ENSMUSG00000028889	443.4387485	0.461063341	0.115478219	3.992643328	6.53E-05	0.001835574	511.7510192	432.5909961	395.4580704	466.0229289	476.9622241	502.7307142	507.0816842	486.9377013	546.0627853	398.3904591	493.401052	528.9116457	363.7791663	285.1278541	341.7515884	358.0600863	Yrdc
ENSMUSG00000068373	404.6559569	-0.589419479	0.147667242	-3.991538481	6.56E-05	0.001840104	353.7256533	481.9399689	381.8576605	315.7855576	338.9476231	391.6857773	272.9673506	403.1733708	324.3219199	385.1785306	253.1795297	300.3570914	596.5245271	533.5964128	500.8568409	640.3974957	D430041D05Rik
ENSMUSG00000035478	3528.592684	0.259708141	0.065079632	3.990620931	6.59E-05	0.001843196	3845.981586	3608.774887	3817.53042	3731.054209	3719.290534	3770.480356	3446.959975	3919.434276	3810.00543	3121.06403	3506.636164	3637.658107	3192.459988	3175.102319	3217.010795	2938.039862	Mbd3
ENSMUSG00000067653	63671.37343	0.432690924	0.108441172	3.990098184	6.60E-05	0.00184323	71213.97413	58695.87831	82995.97788	70613.47837	62361.28857	61026.2593	73841.65327	60094.00346	83542.42528	55937.27262	66633.0645	70808.42581	49793.76241	53103.02621	51674.30133	46407.18339	Ankrd23
ENSMUSG00000047793	517.4772291	-0.567977518	0.142390035	-3.9888853	6.64E-05	0.001848642	418.6102406	494.5397067	399.6428119	389.4688543	515.5251273	393.7047762	532.9836956	589.1117747	495.2903441	662.6290288	435.5884035	371.148325	596.5245271	672.0870848	625.8681108	686.9128543	Sned1
ENSMUSG00000000093	317.3343615	-0.603380988	0.151308219	-3.98776083	6.67E-05	0.001853386	193.6072363	304.4936623	232.2531524	339.7087059	293.2810271	281.6503399	354.6583096	280.7485802	296.3452687	263.2222676	322.9534159	246.7580145	407.7625416	477.5891557	383.1514245	399.1666823	Tbx2
ENSMUSG00000053730	134.5349411	0.656610769	0.164683311	3.987111778	6.69E-05	0.00185443	146.5135842	132.2972464	137.0502836	166.5051122	153.2367996	141.3299196	134.4912129	169.3696352	164.7513906	118.9073564	137.5542327	179.0006908	100.795235	99.79474895	81.17614926	89.7854597	Tmem39b
ENSMUSG00000014776	2078.531703	0.345240932	0.086609135	3.986195372	6.71E-05	0.001857574	2615.267478	2234.353494	2187.573611	2271.742163	2202.144737	2234.02223	2062.198598	1875.032321	1933.497452	1877.110148	2303.535013	2248.12732	1834.473277	1994.876665	1805.35756	1577.195184	Nol3
ENSMUSG00000044533	21032.7182	0.349451585	0.087706658	3.984322221	6.77E-05	0.001868242	22206.22674	22184.98824	22022.20207	22840.86507	22664.83896	24473.29459	20071.07012	19524.4529	23441.32522	17464.13686	23778.9404	24483.65381	19313.28334	16409.10801	17689.09469	17956.01019	Rps2
ENSMUSG00000020307	7914.969788	0.313014868	0.07858999	3.982884674	6.81E-05	0.00187065	8824.303872	8882.815114	7925.900373	8808.503204	7842.476739	8909.841934	8025.638601	7685.147199	7977.490292	6736.050925	8532.349506	9018.803168	7189.449216	6912.313836	7119.14829	6249.284345	Cdc34
ENSMUSG00000041936	733.1233419	-0.456662417	0.114662955	-3.98265	6.82E-05	0.00187065	573.4960297	531.2889418	608.8798861	663.1496709	615.9916383	624.8801447	679.4296829	821.074536	926.3380076	918.7371811	790.4384531	663.4149897	740.386817	835.0172871	773.6087024	963.8415011	Agrn
ENSMUSG00000014243	776.4210375	0.492550635	0.123690503	3.982121687	6.83E-05	0.00187065	738.8470747	885.1315769	751.1610966	993.2891174	907.2430389	947.919961	700.3505383	739.1511799	714.958865	671.7757486	974.8408664	922.3086442	666.1648713	654.7757508	577.1624212	577.6558491	Zswim7
ENSMUSG00000036880	7398.106944	0.301132501	0.075623949	3.981972727	6.83E-05	0.00187065	7363.354133	7270.048682	8101.659516	8504.200758	7484.247665	8217.325328	7781.561955	7252.518239	8047.950006	6807.192079	8134.638355	8006.488526	5663.775886	6830.848734	6775.773179	6128.128062	Acaa2
ENSMUSG00000026672	3119.802089	-0.373948551	0.093955048	-3.980079383	6.89E-05	0.001881583	3734.003346	2504.197878	3118.678592	3236.323502	3099.239643	2754.923934	2664.918478	2612.342526	2339.676981	2711.494247	2761.052352	2442.297561	3877.867586	4333.943383	3922.431532	3803.441883	Optn
ENSMUSG00000063694	17754.76418	0.408681013	0.102743568	3.977679787	6.96E-05	0.001896614	19650.61122	19329.04769	19824.1666	21561.4551	17971.32771	20530.18983	15931.72946	14680.84952	18306.05546	14669.30583	19557.62029	22366.99593	15486.7297	15048.64082	14035.35621	15126.14558	Cycs
ENSMUSG00000000563	21578.06739	0.34017751	0.085541854	3.976737657	6.99E-05	0.00190009	23097.86655	22298.38588	24349.96452	24997.77612	21478.52228	25305.12211	20642.90683	19436.08613	22462.14243	18461.12931	23344.34876	24839.63259	17570.4421	20589.28601	17522.68358	18852.78303	Atp5pb
ENSMUSG00000037977	1195.151027	0.453984696	0.114330532	3.970808918	7.16E-05	0.001943868	1306.063951	1453.169754	1254.37626	1232.5206	1051.346519	1113.477867	1285.138257	1411.106798	1279.672751	1255.133206	1299.787822	1576.621904	966.7179356	695.5083014	1034.184142	907.5903697	6430571L13Rik
ENSMUSG00000058239	2261.475685	0.321006732	0.080897925	3.968046534	7.25E-05	0.001955717	2635.151465	2470.598577	2323.57771	2397.09946	2697.373599	2270.364209	2185.731267	1983.649804	2315.845019	2296.842953	2127.106758	2583.880028	1990.247731	2138.458906	1854.063249	1913.620219	Usf2
ENSMUSG00000031708	10788.52117	0.455623314	0.114826909	3.967914133	7.25E-05	0.001955717	14876.36143	13390.37129	10347.81951	11260.14744	11584.09317	11653.66137	11125.91012	9791.221794	9914.096261	8667.025089	12126.70141	12337.90072	8881.892843	10187.2109	8982.952677	7488.972741	Tecr
ENSMUSG00000022346	237.836666	-0.770500758	0.194204727	-3.967466553	7.26E-05	0.001955717	286.7480148	193.1959788	138.096469	186.6005567	210.0663412	167.5769047	227.1407151	181.3359682	270.440962	216.4723668	176.428255	207.3171843	323.4610723	434.8199776	340.1280654	245.5578235	Myc
ENSMUSG00000025571	1383.716697	-0.545444791	0.137483565	-3.967345417	7.27E-05	0.001955717	1261.06335	1202.224977	1566.139501	1070.800118	1348.6868	1163.952838	1353.87821	1366.923415	1139.789495	1466.524062	879.1509654	913.2069142	1755.669729	1811.580188	1828.898643	2010.977947	Tnrc6c
ENSMUSG00000022032	2373.813998	-0.383574675	0.096726075	-3.965576763	7.32E-05	0.001966137	1721.534615	2483.198315	2337.17812	2110.02168	2377.707428	2190.613754	1933.684772	2433.768019	2147.985112	2428.962238	2197.877414	2120.7031	2770.036322	2680.201829	2971.047063	3076.504185	Scara5
ENSMUSG00000051510	2223.999158	-0.391975201	0.098864739	-3.964762426	7.35E-05	0.001968725	2145.377483	2048.507363	1761.776165	2267.914459	2090.51528	2008.903858	2144.885788	2000.218573	2141.768078	2596.652099	1842.030594	1753.599988	2623.425071	2864.51662	2579.778023	2714.117089	Mafg
ENSMUSG00000040943	463.3924378	-0.619206797	0.156335282	-3.96076171	7.47E-05	0.00199606	403.9588822	372.7422418	356.7492116	301.4316686	425.2067487	340.2013066	502.1005281	428.0265238	523.2669954	689.0528858	446.5528713	372.1596284	439.8337527	604.8783763	618.5622574	589.5551269	Tet2
ENSMUSG00000024074	3286.862894	-0.413622649	0.104437694	-3.960472818	7.48E-05	0.00199606	3299.695222	2632.295212	3109.262924	3020.058241	3330.617062	3072.916253	2568.284051	3308.23081	2876.414216	3602.791269	2590.604716	2780.072876	3826.553648	4819.679049	3839.63186	3912.698888	Crim1
ENSMUSG00000061175	489.6754324	0.55616554	0.140450449	3.959870145	7.50E-05	0.001996935	537.9141592	485.0899034	587.9561787	619.131078	811.8505941	560.2721814	401.4811763	412.3782423	344.009193	525.428233	457.5173392	459.1317154	389.4361352	403.2522509	450.5276284	389.4309095	Fnip2
ENSMUSG00000070304	134.3595136	-0.675511362	0.170772647	-3.955618035	7.63E-05	0.002028566	127.6761234	135.4471808	122.4036884	113.8741859	109.5998302	157.4819105	97.63065825	105.856022	100.50871	83.3367797	108.6479084	69.77993032	177.7661417	229.1205971	176.9640054	233.6585457	Scn2b
ENSMUSG00000024082	625.4583854	0.420657678	0.106361626	3.954975994	7.65E-05	0.002029801	643.613245	718.1850518	727.0988331	778.9377087	696.1618845	757.1245695	548.9233949	537.5644945	646.5714953	493.9228651	658.8648392	645.2115296	545.2105893	554.9810018	461.0805278	593.882137	Ndufaf7
ENSMUSG00000038086	2030.457251	0.332934059	0.084261531	3.951198768	7.78E-05	0.002057841	2131.77265	2201.804172	1917.657786	2058.34768	1944.382173	2422.798622	2449.732537	2014.946367	2106.538221	2007.196828	2081.255347	2442.297561	1676.866182	1635.411906	1737.981356	1658.326623	Hspb2
ENSMUSG00000026349	1152.77182	-0.418862878	0.10605809	-3.949372255	7.84E-05	0.002069322	837.2204812	1128.726507	914.3660146	971.279821	1154.85747	1055.9364	1037.076686	1088.015809	1160.51294	1407.578535	1187.152834	1097.264122	1290.179008	1274.928834	1334.535894	1504.717764	Ccnt2
ENSMUSG00000038055	1155.70007	0.497394346	0.126066127	3.945503516	7.96E-05	0.002098685	1350.018026	1556.067612	1038.862074	1183.717378	1336.509041	1273.988276	1459.478718	1111.027988	1180.200213	950.242549	1082.492005	1315.705643	990.5422639	930.738781	973.3020296	758.3085211	Dexi
ENSMUSG00000019768	1065.039083	-0.36440852	0.092463209	-3.941119124	8.11E-05	0.002131517	1069.549165	1126.62655	1072.340006	920.5627466	921.4504243	812.647038	1030.103068	984.9212484	997.8338941	1080.32923	993.7794927	946.5799243	1230.618187	1225.031459	1227.383377	1400.869522	Esr1
ENSMUSG00000021748	9213.193524	0.300104291	0.076153221	3.940795757	8.12E-05	0.002131517	9427.102619	9130.609956	10619.8277	10709.91503	9008.497155	10200.9917	8878.412514	8832.994673	9991.809181	8356.036618	9754.389283	10499.35125	7751.153571	8054.86188	7775.863338	8419.279914	Pdhb
ENSMUSG00000073838	4095.704629	0.298260636	0.075697569	3.940161355	8.14E-05	0.002132782	4425.756769	3897.518877	4518.474619	4924.340846	4023.734507	4696.19133	4184.171068	4183.614088	4502.168505	3899.551509	3931.260099	3981.501241	3361.979247	3844.134462	3441.056967	3715.819928	Tufm
ENSMUSG00000026209	1489.057526	0.275146368	0.069855273	3.938806006	8.19E-05	0.002135387	1549.904416	1476.269273	1442.689627	1684.18964	1655.160399	1650.531562	1625.849329	1579.555946	1454.785864	1487.866408	1508.112711	1495.717637	1361.651993	1335.009346	1195.724679	1321.901587	Dnpep
NewGene_9015	194.874993	-1.083623708	0.275138503	-3.938466251	8.20E-05	0.002135387	187.3280827	194.245957	138.096469	80.38177829	148.1627334	135.2729231	124.5289008	277.0666316	105.6895713	164.640955	157.4896287	157.7633207	419.6747057	391.0324857	251.6460627	184.979682	no_name
ENSMUSG00000021764	4960.741476	0.378576234	0.096129775	3.93817873	8.21E-05	0.002135387	4538.781534	5017.845559	5550.013395	6131.024446	5123.792062	5959.075112	4513.923597	4726.701505	5370.480865	4444.289483	5653.678317	5766.451633	4184.834893	4119.079179	3929.737386	4342.154641	Ndufs4
ENSMUSG00000029432	19509.57054	0.237123805	0.060215655	3.937909614	8.22E-05	0.002135387	20608.18215	19525.3936	22408.24447	21871.4991	20487.04974	20216.23551	19491.26356	18086.65197	20355.60421	17633.85932	19892.53494	20805.54357	17542.03617	17811.32606	17266.97871	18150.72564	Nipsnap2
ENSMUSG00000026249	5393.362008	0.189861722	0.048230084	3.936582899	8.27E-05	0.002142867	5834.380229	5915.576874	5420.286409	5787.488037	5556.102504	5809.669197	5302.938713	5258.743077	5574.606802	5011.386106	5448.343738	5310.353828	5017.770062	4986.682506	4868.133671	5191.330375	Serpine2
ENSMUSG00000034810	886.3845812	-0.48046212	0.12211187	-3.934606183	8.33E-05	0.002156205	677.1020642	935.530528	776.2695455	666.0204487	863.6060695	831.8275271	667.4749084	902.0774051	800.9611632	979.7153126	886.1283541	777.6922669	1152.73096	925.6472122	1126.724952	1212.644582	Scn7a
ENSMUSG00000038538	1205.440867	-0.49570377	0.12608628	-3.931464799	8.44E-05	0.002180167	1087.3401	1016.378845	1147.665352	942.572043	1145.724151	984.2619404	1173.560361	1377.048773	1077.619159	1532.583705	965.8699382	891.9695441	1489.936837	1421.566016	1461.170687	1571.786421	Ubn2
ENSMUSG00000046230	923.7436365	-0.524332189	0.133393003	-3.930732326	8.47E-05	0.002182411	827.8017508	726.5848769	1007.476513	777.9807827	761.109932	773.2765603	1026.118143	931.5329938	766.7674784	1084.394438	682.7873144	739.26274	1072.094772	1139.493103	1102.372107	1360.844678	Vps13a
ENSMUSG00000019838	2843.630743	0.371555147	0.094604128	3.927472864	8.58E-05	0.00220774	3354.114553	3338.930504	2791.222571	2638.244795	3220.002419	2854.864377	3368.25771	3052.335383	2814.24388	2839.548323	2949.441844	2902.44058	2723.303985	1987.748469	2377.649412	2285.743088	Slc16a10
ENSMUSG00000024160	1293.915202	0.416615942	0.106161011	3.924378054	8.70E-05	0.002231822	1391.87905	1286.223229	1425.950661	1498.54601	1461.331069	1358.786227	1243.296546	1316.296622	1624.718116	1090.492251	1417.406659	1383.462966	1149.065679	877.7864653	1171.371834	1006.02985	Spsb3
ENSMUSG00000057967	50.36451255	1.052982637	0.2683688	3.92364029	8.72E-05	0.002234184	46.04712647	47.24901656	62.77112228	67.94174117	60.88879456	56.53196786	37.85678585	53.38825459	51.8086134	67.07594464	81.73512377	62.70080695	29.32225018	27.49447165	25.97636776	27.04381316	Fgf18
ENSMUSG00000094066	15.61645338	-1.782230293	0.454465102	-3.921599889	8.80E-05	NA	13.60483282	9.449803313	6.277112228	5.741555592	8.118505941	11.10449369	12.95100569	9.20487148	15.54258402	8.130417532	12.95800743	12.13564006	44.89969559	22.40290283	16.23522985	41.10659601	Fam205a2
NewGene_1375	364.4602792	0.886879901	0.226218374	3.920459176	8.84E-05	0.002259357	453.1455855	246.7448643	423.7050754	672.7189302	669.7767402	584.5001677	252.0464953	241.1676328	208.2706259	359.7709758	343.8855817	276.0858113	237.3269624	318.7322084	320.6457896	222.8410205	no_name
ENSMUSG00000002010	11101.48335	0.353471923	0.090198606	3.918818047	8.90E-05	0.002270253	13286.68904	12034.84951	11035.1633	12621.85304	11380.1157	13014.4666	11366.99807	10238.57855	11510.83773	8981.062466	11424.97547	12440.04236	9092.646517	10943.81803	8907.458858	9344.178324	Idh3g
ENSMUSG00000023967	1842.065554	0.362675034	0.092640919	3.914847124	9.05E-05	0.002301482	2079.44637	2111.506051	1787.9308	2023.898346	1757.656536	2202.727748	1953.609396	1625.580303	2017.427406	1661.654083	1949.681733	2099.46573	1585.23415	1671.052888	1517.18223	1428.995087	Mrps18a
ENSMUSG00000024130	722.8272192	-0.420951506	0.107544676	-3.914201272	9.07E-05	0.002301482	637.3340913	607.9373464	728.1450185	695.6851526	569.3102291	624.8801447	653.5276716	809.1082031	653.8247011	823.2047751	732.6258045	581.4994193	935.5630448	850.2919936	827.184961	835.1129504	Abca3
ENSMUSG00000059355	1043.649594	0.467880936	0.119537822	3.91408284	9.07E-05	0.002301482	1204.550967	1241.074168	1077.570932	1250.702193	1130.501952	1195.24732	992.2462818	856.0530477	990.5806883	814.0580554	1199.114072	1325.818676	901.659193	840.108856	903.4905413	775.6165615	Wdr83os
ENSMUSG00000046314	618.0126928	-0.429658817	0.109800861	-3.913073294	9.11E-05	0.002306553	457.3316879	566.9881988	609.9260715	576.0694111	524.6584465	634.975139	550.9158573	635.1361321	626.8842222	522.3793264	527.2912253	627.0080695	755.0479421	721.9844593	678.6326078	872.9742889	Stxbp6
ENSMUSG00000036867	303.447649	0.593487246	0.151735244	3.91133419	9.18E-05	0.002318636	240.7008884	337.0429848	275.1467527	345.4502615	313.577292	272.564845	349.6771535	388.4455765	452.8072811	328.2656078	325.9437253	436.883042	240.0759233	207.736008	168.8463905	171.9986517	Smad6
ENSMUSG00000053702	64.44558657	-1.065160598	0.272365679	-3.910773935	9.20E-05	0.002319438	40.81449846	48.29899471	59.63256617	63.15711151	43.63696943	38.36097819	39.84924827	66.27507466	46.62775206	91.46719723	35.88371288	47.53125688	100.795235	88.59329754	125.0112699	95.19422233	Nebl
ENSMUSG00000057110	269.4828008	-0.541579449	0.138552017	-3.908852856	9.27E-05	0.002333355	244.8869908	164.8465689	268.8696404	194.2559642	253.7033107	225.118372	274.959813	293.6354002	314.9963695	266.2711742	255.1730693	242.7128011	324.3773926	323.8237772	306.0340827	358.0600863	Cntrl
ENSMUSG00000024269	429.1061168	0.53300793	0.136437728	3.906602213	9.36E-05	0.002350559	533.7280568	489.289816	538.7854662	475.5921882	511.4658743	424.9992584	403.4736387	393.9684994	561.6053693	325.2167013	394.7208416	441.9395587	382.1055727	361.5013865	289.7988529	337.5067883	Tpgs2
ENSMUSG00000071076	3621.907722	0.456189232	0.116919441	3.901739748	9.55E-05	0.002391822	3373.998539	3170.934	3027.660465	3482.253467	3880.64584	3738.176375	4026.766537	4909.878448	5481.351298	4127.2032	4048.878936	4634.803198	2124.946818	3233.146203	2350.049521	2339.830715	Jund
ENSMUSG00000028706	888.9002281	0.30294273	0.077648869	3.901444208	9.56E-05	0.002391822	838.2670068	999.5791948	952.0286879	1016.25534	915.3615449	928.739472	892.6231611	945.340301	939.8082471	853.6938408	914.0379085	971.8625078	797.1986768	809.559443	713.538352	734.5099655	Nsun4
ENSMUSG00000003346	2347.622079	0.415697084	0.106574605	3.900526609	9.60E-05	0.002396217	2168.401046	2688.994032	2228.374841	2452.601164	2724.773557	2951.776322	2627.061692	2412.596815	2866.052493	1954.349114	2282.602847	2601.072185	2042.477989	1908.319995	1894.651324	1757.847856	Abhd17a
ENSMUSG00000056602	2615.314948	-0.541911974	0.13897145	-3.899448234	9.64E-05	0.002402222	2651.895874	2156.655112	2417.734393	2264.086755	2289.418675	2443.99811	2361.06796	2489.917735	2324.134397	3146.471585	1920.775409	1571.565387	2945.969823	3839.042893	3143.140499	3879.16456	Fry
ENSMUSG00000058624	911.0455577	-0.456120416	0.117056733	-3.896575662	9.76E-05	0.002426151	680.241641	776.9838279	943.659205	793.2915976	843.3098047	899.4639886	682.4183765	967.4319926	886.9634614	1044.758653	758.5418194	783.7600869	1116.078147	1127.273338	1093.442731	1179.110254	Gda
ENSMUSG00000039208	342.4693887	0.539092668	0.138420394	3.894604334	9.84E-05	0.002438312	285.7014892	284.5440775	358.8415824	384.6842247	418.103056	385.6287807	333.7374542	440.9133439	419.6497686	342.4938385	434.5916337	419.6908852	230.9127202	235.2304797	271.1283385	233.6585457	Metrnl
ENSMUSG00000025170	492.8740382	0.547863952	0.140679118	3.894422724	9.84E-05	0.002438312	423.8428686	704.5353359	510.5384612	467.9367808	539.8806451	537.0536946	640.5766659	539.4054687	487.000966	446.1566621	550.2169308	587.5672393	412.3441431	308.5490707	357.1750567	373.2046216	Rab40b
ENSMUSG00000020674	1454.41081	-0.473964472	0.1219878	-3.885343234	0.000102185	0.002526371	1109.317138	1259.973775	1379.918505	1266.969934	1069.613158	1297.206762	1587.992543	1713.026582	1631.971322	1789.708159	1109.40479	1218.620522	1783.159339	1667.997947	1613.781847	1771.910638	Pxdn
ENSMUSG00000038065	1138.290518	-0.391815457	0.1009417	-3.881601537	0.000103771	0.002560615	938.7334646	1153.925982	1151.850094	1003.815303	1046.272453	1084.202384	966.3442704	1263.828854	1036.172268	1100.655273	876.160656	1011.303338	1413.882251	1233.177969	1405.970905	1526.352815	Mturn
ENSMUSG00000021112	1305.943534	-0.453496608	0.116859474	-3.880700401	0.000104156	0.00256517	1033.967294	1251.57395	1090.125157	1013.384562	1366.953438	1337.586739	1223.371922	1083.413373	1172.947007	1475.670782	1223.036547	1144.795379	1522.008048	1524.415706	1448.994264	1982.852381	Pals1
ENSMUSG00000014602	138.5681052	-1.029463374	0.265401603	-3.878889055	0.000104935	0.002578348	95.23382974	96.59798942	103.5723518	130.1419268	91.33319184	91.86444777	103.6080455	251.2929914	105.6895713	133.1355871	116.6220668	69.77993032	175.9335011	176.1682813	263.0107236	213.1052477	Kif1a
ENSMUSG00000029128	2713.036756	0.31064453	0.080093609	3.878518338	0.000105095	0.002578348	3001.435425	3017.637191	3047.537987	3180.821798	2707.521731	2901.30135	2604.148374	2356.447099	2783.158712	2338.511343	2945.454765	2927.723163	2478.64646	2217.88738	2484.801929	2415.553392	Rab28
ENSMUSG00000000171	9076.323354	0.356634432	0.091988439	3.876948411	0.000105775	0.002590064	9076.516542	9749.047084	9597.704597	10505.13288	9253.067147	10610.84847	9028.843426	8464.799813	10170.03081	7461.69069	9918.856301	10771.39185	7180.286013	7946.920621	7253.900698	8232.136726	Sdhd
ENSMUSG00000042642	1437.080364	0.269599843	0.069547717	3.876472939	0.000105982	0.002590166	1684.906219	1545.567831	1589.155579	1615.290973	1444.079244	1465.793167	1446.527712	1398.219978	1545.969024	1360.828634	1379.529406	1349.078653	1236.116109	1391.016603	1290.700773	1250.505921	Flad1
ENSMUSG00000022340	150.7872702	0.677530116	0.17482861	3.875396106	0.000106451	0.002596683	130.8157002	204.7457384	205.0523328	195.2128901	166.4293718	178.6813984	153.4196058	131.6296622	154.3896679	139.2334002	142.5380817	160.7972307	93.46467245	135.4357307	133.1288848	87.62195464	Sybu
ENSMUSG00000023087	1800.918204	-0.645866597	0.16670701	-3.874261785	0.000106948	0.002603837	2152.703162	2123.055811	1191.605138	1374.145638	1595.286417	2325.886678	915.5364789	1302.489314	1112.849016	1203.301795	1215.062389	1075.015448	2114.867294	3345.160717	2621.989621	3145.736347	Noct
ENSMUSG00000021868	1509.955984	0.406850433	0.105030194	3.873652122	0.000107216	0.0026054	1587.579338	1609.616498	1687.497004	1797.1069	1423.782979	1554.629116	1670.679734	1486.586744	1741.805583	1290.703783	1642.676634	1806.187762	1045.521483	1397.126485	1125.101429	1292.694269	Ppif
ENSMUSG00000034154	734.2970558	-0.473684723	0.122333395	-3.872080253	0.00010791	0.002614262	754.5449587	547.038614	701.9903842	637.3126707	673.8359931	638.0036373	720.2751624	792.5394345	600.9799155	846.5797255	639.9262129	535.9907691	959.3873731	897.1344268	858.8436592	944.3699556	Ino80
ENSMUSG00000032712	471.2995243	-0.671548467	0.173453633	-3.871631014	0.00010811	0.002614262	467.7969439	265.6444709	378.7191044	318.6563354	505.3769948	340.2013066	436.3492685	628.6927221	389.6007728	477.66203	372.791906	542.0585891	527.8005032	597.7501799	633.9857257	657.7055361	Resf1
ENSMUSG00000025204	9003.203033	0.401205663	0.103632177	3.871439102	0.000108195	0.002614262	9018.957634	9703.898024	10033.9639	10574.98847	8811.623386	11004.55324	8394.244147	8045.057674	9444.710223	7615.152321	10503.96017	11040.39854	7638.446172	8289.074046	6981.960598	6950.259983	Ndufb8
ENSMUSG00000019494	3012.24675	0.326467781	0.084368648	3.869539078	0.000109041	0.002629747	3679.584015	3546.826177	3113.447665	3241.108132	3066.765619	3234.436161	3020.573019	2628.911295	3001.791061	2520.429435	3379.049629	3192.684638	2639.002516	2616.048062	2635.789566	2679.501008	Cops6
ENSMUSG00000022983	585.1615932	-0.469711936	0.121634201	-3.861676501	0.000112612	0.002708549	618.4966305	489.289816	549.24732	457.4105955	491.1696094	536.0441952	632.6068162	559.656186	529.484029	643.3192872	529.2847649	425.7587053	634.0936601	806.5045017	715.9736365	744.2457382	Scaf4
ENSMUSG00000013822	794.8537467	0.514360923	0.133205321	3.861414235	0.000112733	0.002708549	731.5213955	940.7804187	783.5928431	974.1505988	925.5096773	955.9959565	813.9208958	661.8302594	883.8549446	624.0095456	908.0572897	1035.574618	685.4075979	588.5853561	612.0681654	592.8003845	Elof1
ENSMUSG00000025216	3095.327963	0.34746137	0.09004826	3.858612807	0.000114032	0.002734639	3285.043863	3492.227313	2809.007722	3518.616652	3067.780433	3025.46978	3815.565521	3647.890568	3427.657863	2852.760251	3212.589072	3311.007128	2798.442251	2505.051861	2349.23776	2406.899371	Lbx1
ENSMUSG00000040520	381.2564947	-0.468823298	0.121525547	-3.857816797	0.000114404	0.00273842	340.1208205	387.4419358	348.3797287	288.0347055	377.5105263	379.5717842	279.9409691	324.0114761	330.5389535	356.7220692	391.7305322	337.7753149	492.0640108	456.2045666	436.727683	573.328839	Manea
ENSMUSG00000078154	615.7804241	0.504965168	0.130999395	3.854713734	0.000115865	0.002768202	844.5461605	849.43232	763.7153211	742.5745232	584.5324278	572.3861746	538.9610828	636.0566193	506.6882391	490.8739585	644.910062	632.0645862	480.1518467	525.4499026	560.9271914	479.2163692	Gm12184
ENSMUSG00000031818	22644.49072	0.3876038	0.100801996	3.84519964	0.000120454	0.002866311	22396.6944	22567.18029	26006.07596	28146.06244	21718.01821	28116.57801	20964.68951	20363.01669	24265.08217	19503.85536	25815.3411	26542.66741	19349.01984	19600.50335	17810.04715	19147.01972	Cox4i1
ENSMUSG00000039481	123.1010101	0.917533878	0.238648822	3.844703154	0.000120698	0.002866311	92.09425294	224.6953232	165.2972887	147.3665935	115.6887097	158.4914099	105.6005079	136.2320979	133.6662226	85.36938408	168.4540966	118.3224905	76.0545864	79.42847366	92.54081016	70.31391422	Nrtn
ENSMUSG00000039640	3440.745494	0.398932069	0.103761677	3.844695671	0.000120702	0.002866311	3623.071633	3224.482886	3988.058636	4288.942027	3341.780008	3833.069321	3299.517756	3400.279525	3782.028778	2891.379735	3793.705867	4309.163523	2783.781126	3069.197687	2642.283658	2781.185746	Mrpl12
ENSMUSG00000022174	1150.911062	0.402112978	0.104598217	3.844357857	0.000120869	0.002866311	1111.410189	1381.77124	1093.263713	1310.031601	1311.13871	1371.90972	1215.402072	1061.321682	1224.755621	956.3403622	1305.768441	1247.948319	1089.504858	904.2626232	915.6669636	914.0808849	Dad1
ENSMUSG00000047497	316.0434002	-0.668880851	0.174028964	-3.843503045	0.00012129	0.002867199	232.3286835	334.9430285	344.1949872	221.0498903	293.2810271	189.7858921	283.9258939	275.2256573	218.6323486	371.9666021	269.1278466	311.4814281	428.8379089	372.7028379	486.2451341	422.9652378	Adamts12
ENSMUSG00000024844	1893.31928	0.420183613	0.10933306	3.843152393	0.000121464	0.002867199	1927.700158	2073.706838	1738.760087	2201.88657	2022.522793	2404.627633	2110.017696	1648.592482	2227.770376	1563.07277	2057.332872	2154.07611	1464.279868	1647.631671	1559.393827	1491.736734	Banf1
ENSMUSG00000037112	512.3374294	-0.839103806	0.218383497	-3.842340743	0.000121866	0.002867199	460.4712647	348.5927444	585.863808	409.5642989	321.6957979	386.6382802	451.2927366	619.4878506	423.7944576	654.4986113	287.069703	251.8145311	684.4912776	755.5888135	787.4086478	769.1260463	Sik2
ENSMUSG00000078317	404.4966673	0.456714074	0.118864779	3.842299431	0.000121887	0.002867199	432.2150734	452.5405809	361.9801385	469.8506326	512.4806875	458.3127394	373.5867025	439.0723696	402.03484	369.9339977	400.7014604	492.5047256	354.6159631	334.0069149	288.1753299	329.9345206	F8a
ENSMUSG00000071014	2587.170482	0.514718745	0.133970981	3.842016685	0.000122028	0.002867199	1981.072964	3106.885334	2884.333069	3130.104724	2678.092147	3258.664147	2669.899634	2370.254406	3052.563502	2491.972974	2699.252624	3120.882101	2238.570537	1476.554959	2005.050887	2230.57371	Ndufb6
ENSMUSG00000001173	759.141343	-0.34610303	0.090132914	-3.839918357	0.000123075	0.002886509	684.4277434	719.2350299	736.5145014	665.0635227	799.6728352	628.9181424	769.0904915	742.8331285	768.8398229	757.1451327	646.9036016	639.1437096	835.6841301	919.5373296	895.3729263	937.8794404	Ocrl
ENSMUSG00000060675	8689.490395	0.229632352	0.059810237	3.839348657	0.000123361	0.002887916	9363.264557	8768.367496	9024.395013	9648.684172	8822.786332	9964.768834	8252.779316	8727.138651	9054.073278	7931.222302	8787.522575	9074.424851	7615.538164	8217.792082	7556.687735	8222.400954	Plaat3
ENSMUSG00000045211	455.6202143	-0.540104771	0.14089061	-3.833504381	0.000126331	0.002952024	474.0760975	332.8430722	379.7652898	395.2104099	363.3031409	394.7142756	430.3718813	511.7908543	413.4327349	361.8035802	556.1975496	407.5552452	513.1393781	473.5159006	594.2094126	687.9946068	Nudt18
ENSMUSG00000021771	12218.39194	0.320143255	0.08356342	3.831141114	0.00012755	0.002974657	14275.65573	13946.85971	11928.6056	14111.78672	12625.29155	13547.4823	12320.39133	11171.95252	11922.19812	9891.66923	13539.12422	13260.20937	11199.26693	10539.54747	10277.71226	10936.51804	Vdac2
ENSMUSG00000026768	331.2251474	-0.52047499	0.135868421	-3.830728193	0.000127765	0.002974657	308.7250525	349.6427226	276.192938	270.8100388	237.4662988	317.9923192	237.1030272	316.6475789	303.5984745	326.2330035	329.9308045	339.7979215	405.9299009	418.5269573	364.4809102	496.5244096	Itga8
ENSMUSG00000019944	942.5759898	-0.489881677	0.127917495	-3.829669103	0.000128316	0.002982056	1083.153998	810.5831286	677.9281206	817.2147459	811.8505941	746.0200758	1055.008848	872.6218163	873.493222	1111.834597	870.1800372	721.05928	1159.145202	1186.335536	1209.524624	1075.262011	Rhobtb1
ENSMUSG00000010051	69.8888742	-1.110912833	0.290166236	-3.828539286	0.000128906	0.00299034	56.51238248	23.09951921	69.04823451	53.58785219	39.57771646	37.35147876	54.79271637	79.16189473	77.7129201	114.8421476	55.81910892	54.61038025	118.205321	105.9046315	86.04671821	91.94896475	Hyal1
ENSMUSG00000021226	882.6915916	-0.613285748	0.160240424	-3.827284869	0.000129565	0.002996032	853.9648909	864.132014	534.6007248	882.2857093	944.7911289	787.4095523	821.8907455	805.4262545	539.8457517	755.1125283	724.6516461	644.2002263	1115.161827	1691.419163	1121.854383	1036.31892	Acot2
NewGene_685	546.497478	-0.350353936	0.091546058	-3.827078336	0.000129673	0.002996032	533.7280568	519.7391822	499.0304221	431.5735953	487.1103565	504.749713	538.9610828	515.4728029	587.509676	487.8250519	505.3622897	603.7480928	653.3363868	642.5559856	598.26822	634.988733	no_name
ENSMUSG00000022235	1949.545972	0.346121439	0.090448258	3.82673416	0.000129855	0.002996032	2300.263272	2304.70203	2188.619797	1917.679568	2234.61876	1955.400388	2125.957395	1782.983606	1989.450755	1739.909352	2058.329641	1828.436435	1855.548644	1473.500018	1595.111333	1842.224553	Cmbl
ENSMUSG00000021904	1023.018952	-0.530021652	0.138555387	-3.825341362	0.000130591	0.003007593	874.8954029	725.5348988	1056.647225	825.8270793	897.0949065	917.6349783	863.7324562	1091.697758	1114.92136	1334.404777	768.5095174	797.9183336	1213.208101	1312.606443	1310.183049	1263.486951	Sema3g
ENSMUSG00000034255	630.2954301	-0.536689636	0.140357919	-3.823721812	0.000131452	0.003019869	628.9618865	561.738308	513.6770173	473.6783363	622.0805178	764.1910655	394.5075578	544.9283916	568.8585752	520.346722	505.3622897	538.0133758	736.7215358	1062.101257	777.6675099	871.8925363	Arhgap27
ENSMUSG00000058638	745.1465382	-0.305415749	0.079879596	-3.823451356	0.000131597	0.003019869	694.8929994	739.1846147	643.4040034	780.8515605	687.0285653	703.6210999	683.4146078	745.5945899	717.0312095	702.2648143	612.0166585	710.9462466	898.9102321	846.2187386	851.5378057	905.4268647	Zfp110
ENSMUSG00000011752	1004.836419	0.371917143	0.097318725	3.821640114	0.000132567	0.003036688	1123.968496	1103.527031	959.3519855	1072.71397	1021.916935	1187.171325	976.3065825	925.0895838	1168.802318	1121.997619	1175.191597	909.1617008	840.2657317	904.2626232	823.937915	763.7172837	Pgam1
ENSMUSG00000034203	689.1133583	0.395462956	0.103531829	3.819723467	0.000133601	0.003054907	736.7540235	694.0355544	760.576765	792.3346717	764.1543717	829.8085282	721.2713936	667.3531823	809.2505413	625.0258478	734.6193441	570.3750826	649.6711055	524.4315889	554.4330994	591.718632	Chchd4
ENSMUSG00000103037	44.40668395	-1.215340898	0.31829419	-3.818294317	0.000134378	0.003066068	12.55830722	24.14949735	39.75504411	19.13851864	25.37033107	36.34197934	45.82663551	33.13753733	58.02564701	51.83141177	64.79003714	56.63298692	79.71986768	45.82411942	63.31739642	54.08762632	Pcdhgb1
ENSMUSG00000039989	212.7070571	-0.521363357	0.136556103	-3.817942558	0.000134569	0.003066068	171.6301987	201.595804	193.5442937	148.3235195	165.4145586	165.5579059	180.3178484	254.97494	218.6323486	259.1570588	233.2441337	211.3623976	251.9880875	231.1572246	265.4460081	250.9665861	Cbx4
ENSMUSG00000047036	1259.064679	-0.448667371	0.117542667	-3.817059644	0.000135052	0.003071581	1145.945534	1038.428386	1227.175441	858.362561	1148.768591	1189.190324	1298.089262	1263.828854	1236.153516	1564.089073	1062.556609	1101.309335	1619.138002	1288.166912	1498.511715	1605.320749	Zfp445
ENSMUSG00000025393	101844.4281	0.263127276	0.068970689	3.815059411	0.00013615	0.003091068	110970.4352	99201.93522	114350.1535	115962.1983	96988.74604	110064.7129	101043.7464	100741.7954	109012.5758	96864.77817	106061.2908	108524.9838	84122.7868	99751.97977	86149.81192	89698.91949	Atp5b
ENSMUSG00000003526	375.6828931	-0.452212103	0.118565828	-3.814017158	0.000136726	0.003098637	303.4924245	409.4914769	353.6106555	346.4071874	336.9179966	340.2013066	274.959813	405.0143451	326.3942644	326.2330035	349.8662005	332.7187982	522.3025813	420.5635849	478.1275191	484.6251319	Prodh
ENSMUSG00000060152	775.368708	0.439215391	0.115199037	3.812665475	0.000137476	0.003110124	723.1491907	801.1333253	801.3779944	1008.599932	763.1395585	946.9104616	852.7739129	727.1848469	742.9355162	691.0854902	929.9862253	936.4668909	610.2693319	608.9516314	619.3740188	642.5610007	Pop5
ENSMUSG00000033855	344.6766434	-0.818784565	0.214790187	-3.81202036	0.000137836	0.003112745	290.9341172	227.8452576	433.1207437	249.7576683	234.4218591	299.8213295	237.1030272	384.7636279	318.1048863	401.4393656	223.2764357	172.9328708	447.1643152	570.2557083	502.4803639	521.4047178	Ston1
ENSMUSG00000001100	3347.488717	0.271543525	0.071279374	3.809566637	0.000139211	0.003138253	3870.051675	3426.07869	3582.138711	3757.848135	3319.454117	3629.150437	3530.643396	3183.965045	3401.753556	2955.406773	3626.24854	3354.493172	2960.630948	3243.329341	2841.165224	2877.46172	Poldip2
ENSMUSG00000022529	420.0538005	-0.43450916	0.114113494	-3.807693049	0.000140269	0.003151243	330.7020901	425.2411491	431.028373	327.2686687	315.6069185	392.6952767	414.432182	399.4914222	453.8434534	405.5045744	432.5980941	389.3517851	444.4153543	514.2484512	492.739226	551.6937885	Zfp263
ENSMUSG00000059447	14771.81835	0.23586964	0.061945856	3.807674252	0.00014028	0.003151243	14375.07566	15801.12112	15442.74227	15929.94599	16252.23408	15252.52683	15451.54601	14304.37028	15975.70403	13863.37819	15687.16315	15336.41512	12137.57893	13343.98357	14330.02563	12865.2828	Hadhb
NewGene_5948	3409.024142	-0.31232382	0.082051079	-3.806455978	0.000140972	0.003161244	3828.19065	3438.678428	3510.998106	2874.6055	3474.720543	3313.177116	2966.776533	2841.543826	2794.556607	2891.379735	3096.963775	2593.993062	4180.253291	3740.266458	4409.488428	4588.794217	no_name
ENSMUSG00000043445	3692.087678	0.314904729	0.082768561	3.804641839	0.00014201	0.003167448	3537.256533	3517.426789	4083.261504	4435.351695	3677.683191	4090.491674	4004.849451	4121.020962	4081.482564	3223.710551	3871.453911	3918.800435	3072.422027	3254.530792	3114.728847	3068.931918	Pgp
ENSMUSG00000035242	14434.38921	0.417090279	0.10963056	3.804507403	0.000142087	0.003167448	13768.09081	17631.23303	13520.89974	15815.11488	16702.81116	15584.65214	16383.02219	13334.17683	15626.51397	11921.22471	16600.20428	17617.91545	13155.61081	9914.302814	11686.11845	11688.33605	Oaz1
ENSMUSG00000031442	1969.587167	-0.596403505	0.156770913	-3.804299502	0.000142206	0.003167448	1892.118288	1886.810728	1367.36428	1904.282605	2148.359635	2568.16654	894.6156236	1661.479302	1191.598108	1415.708953	1389.497104	1330.875193	2523.546156	3549.841784	2694.236394	3094.893978	Mcf2l
ENSMUSG00000037601	774.5026542	0.457562686	0.120277032	3.804239917	0.00014224	0.003167448	593.3800161	831.5826915	912.2736438	824.8701534	829.1024193	963.0624524	769.0904915	770.4477429	860.0229825	818.1232641	1010.724579	802.9748503	607.5203709	579.4205322	564.9859988	654.4602785	Nme1
ENSMUSG00000044405	135.1797612	0.866891673	0.22812834	3.80001746	0.000144686	0.003216305	137.0948538	110.2477053	132.8655422	206.6960013	128.8812818	209.9758806	145.4497562	111.3789449	201.01742	143.298609	174.4347154	122.3677039	67.80770354	81.46510119	86.04671821	103.8482425	Adig
ENSMUSG00000029499	949.3163057	0.340574455	0.089693717	3.797082639	0.000146409	0.003248958	919.8960038	962.8299597	1156.034835	1063.14471	1005.679923	995.3664341	1041.061611	902.0774051	981.2551378	934.9980162	910.0508293	1103.331942	727.5583326	872.6948964	832.0555299	781.0253241	Pxmp2
ENSMUSG00000037894	2656.80695	0.53291822	0.140381671	3.796209412	0.000146925	0.003254767	2275.146658	3479.627575	2589.308794	2559.776868	2856.699278	3619.055442	2915.968742	2356.447099	2993.501682	2220.620288	3242.492166	3392.922699	2168.013873	1624.210455	2092.721128	2122.398457	H2az1
ENSMUSG00000049550	12977.78977	-0.443588763	0.116927858	-3.793696141	0.000148421	0.003282216	17109.64706	11095.11907	11434.80611	12203.67641	11230.93816	10273.67566	11677.8222	11547.51127	10429.07388	13152.98296	10136.15212	10852.29612	16228.03283	18635.1419	16230.35928	15407.40123	Clip1
ENSMUSG00000021792	1070.820872	0.300699722	0.079371963	3.78848791	0.000151567	0.003345991	1149.085111	1074.127643	1207.297919	1197.114341	1089.909423	1119.534863	1074.933472	1074.208502	1038.244613	1009.188076	1276.862116	1123.558008	903.4918337	871.6765827	990.349021	933.5524303	Prxl2a
ENSMUSG00000018541	406.6875396	-0.394326099	0.104117942	-3.787302102	0.000152292	0.003356198	348.4930253	385.3419795	375.5805483	348.3210393	338.9476231	322.0303169	430.3718813	461.1640612	428.975319	400.4230634	358.8371288	450.0299854	449.9132762	453.1496253	425.3630221	530.058738	Cwc25
ENSMUSG00000044938	14938.05147	0.421149481	0.11124548	3.785767107	0.000153235	0.003370463	18091.28807	20270.87808	13978.08275	15283.06406	15159.28022	14859.83155	17992.93182	13326.81293	14332.33481	13997.53008	14693.38365	18409.76596	13370.94608	11623.03331	12028.6818	11590.97832	Klhl31
ENSMUSG00000035649	623.7479741	-0.390436286	0.103142897	-3.785391905	0.000153467	0.003370463	578.7286577	669.8860571	500.0766075	514.8261514	608.8879456	600.6521585	639.5804347	557.8152117	498.3988609	649.4171004	526.2944555	601.7254861	768.7927469	728.0943418	784.9733633	751.8180059	Zcchc7
ENSMUSG00000046229	1429.624688	0.481231326	0.12721557	3.782802096	0.000155073	0.003399896	1390.832524	1679.965033	1394.5651	1486.105972	1609.493803	1661.636055	1587.992543	1507.757948	1706.575725	1017.318494	1561.93828	1865.854659	1143.567757	1203.64687	1095.066254	961.677996	Scand1
ENSMUSG00000025439	1202.349432	0.392355242	0.103742386	3.782014839	0.000155564	0.003404829	1486.066354	1403.820781	1187.420396	1420.078083	1224.879584	1276.007275	1277.168407	1089.856783	1125.283083	1010.204378	1232.007475	1441.107257	1030.860358	1130.328279	927.843386	974.6590263	Clns1a
ENSMUSG00000059552	667.0587873	0.510008454	0.134909678	3.780369672	0.000156596	0.003421549	826.7552252	725.5348988	529.3697979	746.402227	838.2357384	666.2696212	744.1847114	568.8610575	772.984512	657.5475179	858.2187996	710.9462466	548.8758705	542.7612366	503.2921254	432.7010106	Trp53
ENSMUSG00000061665	984.4802193	-0.331857835	0.087817184	-3.778962369	0.000157483	0.003435069	923.0355806	890.3814677	802.4241798	865.0610425	809.8209676	1075.116889	943.4309527	900.2364308	1027.88289	982.7642192	990.7891833	1038.608528	1077.592694	1074.321022	1181.924733	1168.292729	Cd2ap
ENSMUSG00000071649	1061.926983	0.387052831	0.102594229	3.772656939	0.000161518	0.0035096	1086.293574	1189.625239	1123.603089	1103.3356	1117.30938	1306.292257	1197.46991	1040.150477	1094.197915	858.7753518	1067.540458	1276.264812	877.8348647	955.1783114	911.6081562	785.3523342	B3gat3
ENSMUSG00000063524	3775.186485	0.233076383	0.061782069	3.77255709	0.000161583	0.0035096	4008.193054	3861.81962	3786.144859	4147.316989	3603.601825	4220.7171	3747.821799	3758.349025	3908.441795	3666.818307	4119.649592	4171.626269	3425.205349	3233.146203	3338.775019	3405.356953	Eno1
ENSMUSG00000019726	395.4355617	-0.571585378	0.151520122	-3.772339734	0.000161724	0.0035096	271.0501308	409.4914769	326.4098359	318.6563354	381.5697792	306.8878255	332.741223	413.2987295	409.2880459	526.4445352	330.9275743	304.4023047	529.6331439	479.6257832	461.8922893	524.6499753	Lyst
ENSMUSG00000015305	1588.31618	-0.383537994	0.101684381	-3.771847664	0.000162043	0.003510569	1418.04219	1457.369666	1687.497004	1471.752083	1451.182937	1492.040152	1450.512637	1454.369694	1428.881558	1781.577742	1411.42604	1099.286728	1814.31423	2022.371137	1908.451269	2063.983821	Sash1
ENSMUSG00000026688	5997.898541	0.416370637	0.110495171	3.768224726	0.000164413	0.003555876	6890.324561	6836.407708	5612.784517	6770.250969	6319.242062	7553.074706	5855.847033	5437.317583	5721.743264	4856.908173	6772.054035	7366.333514	4885.819936	5844.102696	4509.335091	4734.830808	Mgst3
ENSMUSG00000037710	4999.68634	0.376217759	0.099923611	3.765053685	0.000166513	0.003595225	4590.061288	5691.931529	5218.372632	5753.038703	5459.695246	5800.583702	4990.122114	4501.182154	5389.131966	4307.088687	5431.398652	6161.871238	4429.492418	3637.416768	4159.465888	4474.128449	Cisd1
ENSMUSG00000000253	5433.403386	0.31327263	0.083242885	3.763356216	0.000167648	0.003613623	6143.105281	6112.972765	5684.971308	5902.319149	5351.110229	5522.97136	6381.85711	4995.483752	5462.700197	4705.479147	5731.426362	6312.555435	4698.890591	4690.353201	4585.640672	4652.617616	Gmpr
ENSMUSG00000032330	3540.074442	0.515160581	0.136943251	3.761854466	0.000168658	0.003629274	2796.316407	4026.666189	4412.809896	4325.305213	3663.475806	4425.645484	3275.608207	3184.885532	3873.211938	3080.411942	4297.074617	4247.474019	3217.200637	2146.605416	2666.636503	3001.863261	Cox7a2
ENSMUSG00000000916	297.8275047	0.5190968	0.138073195	3.759576935	0.000170201	0.003651062	265.8175028	356.9925696	282.4700503	316.7424835	282.1180815	388.657279	338.7186103	269.7027344	387.5284282	297.7765421	332.9211139	365.080505	221.749517	211.8092631	219.9873645	227.1680306	Nsun5
ENSMUSG00000028085	840.4836206	0.276139283	0.073450741	3.759516625	0.000170242	0.003651062	887.4537101	914.530965	920.6431268	863.1471907	896.0800933	881.2929989	806.9472774	845.0072019	862.095327	899.4274395	796.4190719	919.2747342	682.658637	779.0100301	709.4795445	784.2705817	Gatb
ENSMUSG00000028691	6434.636497	0.327722577	0.087212684	3.757739843	0.000171455	0.003670918	6574.273829	7039.05349	6242.588111	7177.901416	6706.900721	7642.920154	5985.357089	6193.037532	6226.359159	6005.329649	7128.897625	8048.963267	5553.817448	5134.338002	5653.107034	5641.339426	Prdx1
ENSMUSG00000039706	314.9018293	0.599600578	0.159610179	3.756656274	0.000172199	0.003680676	396.633203	414.7413676	286.6547917	269.8531128	375.4808998	433.0752538	303.850518	260.4978629	360.5879493	261.1896632	386.7466832	331.7074948	265.7328923	242.358676	219.9873645	229.3315356	Ldb2
ENSMUSG00000023175	20171.29368	0.281333961	0.074923773	3.754935858	0.000173386	0.003699864	24244.85861	20952.3139	21837.02726	22031.30573	21083.75993	20826.98266	20707.66186	18853.41777	20316.22966	16967.16509	21681.73674	21391.0882	19608.33849	17941.67022	17019.39145	17277.75135	Bsg
ENSMUSG00000029430	4203.338617	0.330304942	0.088027865	3.752277094	0.000175236	0.003733103	4274.010557	4577.904716	4307.145174	4390.376176	4498.667105	4640.668861	4227.00901	3889.0582	4396.478933	3828.410355	5116.419394	4958.420266	3809.143562	3132.333141	3793.361455	3414.010974	Ran
ENSMUSG00000016487	1904.607952	-0.341504383	0.091196037	-3.74472833	0.000180589	0.003840748	1671.301386	1988.658608	2027.50725	1567.444677	1857.108234	1781.766487	1655.736265	1792.188477	1703.467209	1980.772971	1730.392376	1517.96631	2478.64646	2050.883922	2384.143504	2285.743088	Ppfibp1
ENSMUSG00000031782	13015.62097	0.281340404	0.075160538	3.743193037	0.000181697	0.003854185	13847.62676	13300.07317	14548.25377	16014.15547	12422.3289	14154.19145	12854.37126	12378.71117	14052.5683	11590.92649	13668.7043	13179.3051	11090.22481	12370.47561	10978.26243	11799.75656	Coq9
ENSMUSG00000036860	1243.638318	0.460446275	0.123024466	3.742721182	0.000182038	0.003854185	1324.901412	1256.823841	1227.175441	1405.724194	1258.368421	1558.667114	1312.036499	1321.819545	1294.179163	1001.057659	1257.92349	1786.972998	910.8223962	1086.540787	927.0316245	968.1685112	Mrpl55
ENSMUSG00000021327	797.5606778	-0.376073318	0.100484486	-3.742600782	0.000182125	0.003854185	733.6144467	803.2332816	659.0967839	642.0973004	855.4875636	774.2860598	721.2713936	667.3531823	715.9950372	895.3622307	724.6516461	702.8558199	926.3998416	978.599528	964.3726532	996.2940769	Zkscan3
ENSMUSG00000047686	59.96648839	1.28569751	0.343600269	3.741840809	0.000182677	0.003859472	63.83806169	86.09820796	72.18679062	71.7694449	66.97767402	66.62696212	74.7173405	41.42192166	63.20650835	69.10854902	69.77388615	98.09642378	42.15073463	27.49447165	40.58807463	5.408762632	Rtl3
ENSMUSG00000011305	1093.265146	-0.507059239	0.135570099	-3.740199677	0.000183874	0.003872696	939.7799902	965.9798942	917.5045707	1033.480007	994.5169778	1018.584921	896.608086	1273.033726	780.2377178	1055.937977	1073.521077	981.9755411	1117.910788	1777.975833	1522.86456	1142.330668	Plin5
ENSMUSG00000055681	2654.671069	0.410535031	0.10976427	3.740151807	0.000183909	0.003872696	3121.785869	2919.989224	2308.931115	2968.384241	3126.639601	3069.887755	2905.010199	2282.808127	2698.192586	2152.528042	2959.409542	3175.492481	2075.465521	2370.634444	2196.626599	2142.951755	Cope
ENSMUSG00000012848	10551.03154	0.457445769	0.122408515	3.737042047	0.000186198	0.003914441	10015.25001	13006.07929	10255.7552	11068.76226	12199.06999	12971.05813	10680.59477	9555.577084	11322.25437	8184.281548	12091.81447	13715.29587	9701.083208	7259.558829	8198.791075	8591.278565	Rps5
NewGene_1462	201.8025933	0.794411599	0.21264457	3.735865909	0.00018707	0.003921786	228.1425811	221.5453888	291.8857186	172.2466678	186.7256367	221.0803743	254.0389577	171.2106095	290.1282351	190.0485098	291.0567822	202.2606676	142.0296493	83.50172871	112.023086	170.9168992	no_name
ENSMUSG00000015806	1393.279703	0.319306177	0.085473243	3.735744268	0.000187161	0.003921786	1409.669985	1387.021131	1613.217843	1425.819639	1610.508616	1582.8951	1420.625701	1258.305931	1394.687873	1289.687481	1460.26776	1617.074037	1292.927969	1226.049773	1207.901101	1095.815309	Qdpr
ENSMUSG00000021591	796.9263935	0.396667366	0.106218231	3.73445651	0.000188121	0.003935454	737.8005491	878.8317081	925.8740536	862.1902647	765.169185	961.0434536	779.0528036	742.8331285	829.9739867	751.0473195	897.0928219	1020.405068	637.7589414	674.1237123	616.9387344	670.6865664	Glrx
ENSMUSG00000023988	1207.915754	0.249691516	0.06691203	3.731638653	0.000190238	0.003970182	1292.459118	1370.22148	1321.332124	1292.806934	1279.679499	1242.693793	1238.31539	1180.064524	1245.479066	1187.04096	1152.265891	1148.840592	1051.935725	1222.994832	1034.995903	1065.526239	Bysl
ENSMUSG00000029726	1215.171747	-0.276395693	0.074072491	-3.731421596	0.000190402	0.003970182	1173.155199	1151.826026	1146.619167	1101.421748	1134.561205	1097.325876	1272.187251	1251.862521	1137.71715	1144.356268	1179.178676	1155.919715	1316.752297	1587.551159	1280.147874	1312.165815	Mepce
ENSMUSG00000022003	1040.393491	-0.735885434	0.197447442	-3.726994018	0.000193777	0.004033971	904.1981197	1264.173688	864.1491167	1017.212266	741.8284804	983.252441	427.3831876	1155.211371	656.9332179	931.9491096	695.7453219	591.6124527	1375.396797	1739.27991	1431.947273	1866.023108	Slc25a30
ENSMUSG00000059436	1110.324396	-0.379160065	0.101761033	-3.725984811	0.000194554	0.00403899	1081.060946	1110.876878	910.1812731	927.2612281	1072.657597	1366.862223	983.280201	862.4964577	946.0252807	922.8023899	1016.705198	954.670351	1353.40511	1458.225311	1319.924187	1478.755704	Max
ENSMUSG00000027983	226.8397601	0.519111113	0.139326507	3.725860386	0.00019465	0.00403899	220.8169019	259.344602	247.945933	258.3700016	296.3254669	240.2608634	216.1821718	254.97494	276.6579956	223.5864821	214.3055074	210.3510943	195.1762278	184.3147914	140.4347382	190.3884447	Cyp2u1
ENSMUSG00000078676	935.357912	-0.314333094	0.08440226	-3.724226011	0.000195915	0.004058655	864.4301469	810.5831286	929.0126098	798.0762273	953.9244481	800.5330448	987.2651258	876.3037649	861.0591547	971.5848951	846.257562	992.0885745	1033.609319	1162.914319	1050.419371	1027.6649	Casc3
ENSMUSG00000030688	1136.502595	0.401697271	0.107921584	3.722121716	0.000197556	0.004086015	1204.550967	942.880375	1252.283889	1271.754564	1132.531579	1293.168765	1101.831715	1172.700627	1291.070646	1091.508554	1478.209616	1368.293416	822.8556457	966.3797628	863.7142281	930.3071728	Stard10
ENSMUSG00000062151	36.10551859	1.507622856	0.405199672	3.720691208	0.000198678	NA	28.25619124	24.14949735	41.84741485	41.14781508	50.74066213	52.49397015	62.76256602	65.35458751	37.30220165	22.35864821	30.89986386	64.72341363	8.246882863	16.29302024	20.29403731	10.81752526	Unc13c
ENSMUSG00000033379	2405.843382	0.348328503	0.093631936	3.720189055	0.000199074	0.004105549	2459.335164	2627.045321	2192.804538	2558.819942	2905.410314	2775.113922	2299.301625	2416.278764	2411.172868	2092.566212	2764.042661	2864.011053	2069.051278	2028.48102	1946.604059	2083.455366	Atp6v0b
ENSMUSG00000021967	833.6183014	0.522113286	0.140349197	3.720101687	0.000199143	0.004105549	945.0126182	927.1307028	861.0105606	901.424228	867.6653225	1069.059892	883.6570803	651.7049008	935.663558	625.0258478	928.9894555	1155.919715	687.2402386	597.7501799	675.3855618	625.2529603	Mrpl57
ENSMUSG00000050240	100.0006194	-0.782917899	0.210649046	-3.716693314	0.000201847	0.004154607	78.48942012	65.09864504	108.8032786	43.06166694	79.15543293	70.66495982	110.5816639	117.8223549	109.8342604	96.54870819	88.71251239	121.3564006	116.3726804	135.4357307	134.7524078	123.319788	Hic2
ENSMUSG00000019578	2787.925359	0.270254105	0.072738265	3.71543239	0.000202857	0.004168669	3182.484354	3132.084809	3060.092211	2887.045537	2887.143675	2974.994809	2734.654662	2746.73365	2863.980149	2422.864424	3017.222191	2680.965149	2711.391821	2629.286141	2431.22567	2244.636492	Ubxn6
ENSMUSG00000020883	963.0176946	-0.434806521	0.117149902	-3.711539779	0.000206002	0.004226519	734.6609723	857.8321452	1023.169293	793.2915976	820.9839133	867.160007	1065.967391	1001.490017	906.6507345	1131.144339	755.55151	856.5739272	999.7054671	1174.115771	1173.807118	1246.17891	Fbxl20
ENSMUSG00000030695	567040.7251	0.32831169	0.088549767	3.707651668	0.00020919	0.004285045	713004.1715	676211.1254	589645.7681	584739.16	553488.2759	600343.2517	585538.8766	542951.1852	570075.0414	467475.6331	567620.5315	647683.155	523447.0654	508903.3223	489216.1811	452308.8569	Aldoa
ENSMUSG00000019132	3686.590302	-0.254625031	0.068691741	-3.706777958	0.000209913	0.004292969	3372.952014	3680.173401	3255.728876	3517.659726	3932.401315	3410.089061	3357.299166	3110.326073	3688.773274	3667.834609	3611.296993	3544.618199	4312.203417	3973.46031	4265.806644	4284.821757	BC005537
ENSMUSG00000003438	1618.108122	0.350315604	0.094538479	3.705534587	0.000210945	0.004307194	1581.300184	1892.060619	1613.217843	1750.21753	1531.353183	1934.2009	1826.091802	1650.433456	1648.550078	1402.497024	1794.185644	1877.990299	1438.622899	1243.361107	1316.677141	1388.970244	Timm50
ENSMUSG00000020111	2413.846196	0.226853173	0.061233187	3.704742198	0.000211606	0.004312291	2734.571397	2314.151833	2561.061789	2683.220313	2643.588497	2443.99811	2474.638317	2443.893378	2426.715452	2318.185299	2395.237834	2423.082798	2120.365216	2172.06326	2344.367191	2122.398457	Micu1
ENSMUSG00000030652	1536.072706	0.351348066	0.094845474	3.704426281	0.00021187	0.004312291	1602.230696	1462.619557	1674.94278	1783.709937	1603.404923	1719.177523	1476.414648	1493.950641	1629.898978	1385.219887	1649.654022	1947.770229	1254.442515	1283.075344	1185.983541	1424.668077	Coq7
ENSMUSG00000046798	749.4051747	-0.40231434	0.108721335	-3.700417573	0.000215245	0.004374025	622.6827329	867.2819485	565.9862859	631.5711151	680.9396858	646.0796327	788.0188845	649.8639265	753.2972389	811.0091488	727.6419555	708.9236399	917.2366384	828.9074046	856.4083747	934.6341829	Cldn12
ENSMUSG00000032528	207.8505093	-0.643485721	0.173966788	-3.698899817	0.000216536	0.004393276	221.8634275	129.1473119	224.9298548	137.7973342	185.7108234	181.7098967	192.2726229	169.3696352	202.0535923	226.6353887	156.4928589	170.9102641	269.3981735	288.1827954	240.2814018	328.852768	Vipr1
NewGene_310	610.8906262	0.493615288	0.133488625	3.697807882	0.000217469	0.00440522	794.3129316	652.0364286	794.0546969	642.0973004	615.9916383	592.5761631	834.8417512	592.7937233	605.1246045	598.6019908	585.1038738	530.9342524	422.4236666	465.3693905	563.3624759	484.6251319	no_name
ENSMUSG00000055322	14713.4841	-0.567540698	0.153513309	-3.697012993	0.000218151	0.004411625	13934.48838	10495.58155	16428.24889	14122.3129	12041.77394	12158.41109	13291.71676	16681.98858	11965.71735	17311.69153	9899.917674	8852.94942	18906.43712	19938.58352	18892.12522	20493.80161	Tns1
NewGene_2642	1716.932091	-0.433651121	0.117309686	-3.696635266	0.000218476	0.004411625	1711.069359	1496.218858	1666.573297	1488.97675	1479.597708	1669.712051	1510.286509	1816.121143	1770.818406	1787.675555	1277.858886	1229.744859	2080.047122	1910.356623	2042.391915	2533.464417	no_name
ENSMUSG00000042323	1627.923432	-0.326656954	0.088418658	-3.69443463	0.000220377	0.004438945	1358.390231	1358.671721	1633.095365	1488.97675	1581.079032	1361.814726	1586.996312	1737.879735	1643.369217	1955.365416	1465.251609	1533.13586	1843.63648	1721.968576	1845.133873	1932.010012	Pbrm1
ENSMUSG00000063787	1834.907016	0.427395491	0.11569263	3.694232639	0.000220552	0.004438945	1637.812566	2307.851965	2139.449084	2034.424531	2082.396774	2250.174221	1804.174715	1695.537327	1835.061087	1345.584102	1917.785099	2135.87265	1673.200901	1352.32068	1561.01735	1585.849204	Chchd1
ENSMUSG00000032523	4779.405222	0.272646632	0.073815792	3.693608442	0.000221094	0.004438945	5294.373018	5542.834632	4554.044921	4649.703104	5043.621816	4943.518689	5550.004052	5080.16857	4496.987643	5280.706187	4686.811609	4775.374362	4222.404026	4148.610278	3953.278469	4248.042171	Hhatl
NewGene_613	105.8490038	-1.084618426	0.293658688	-3.693466153	0.000221218	0.004438945	64.8845873	40.94914769	120.3113177	59.32940778	66.97767402	65.61746269	119.5477448	148.1984308	110.8704327	90.45089504	127.5865347	88.99469374	168.6029385	68.22702224	206.9991806	146.0365911	no_name
ENSMUSG00000031897	391.8084728	0.515281404	0.139533131	3.692896449	0.000221714	0.004441932	347.4464997	474.5901219	379.7652898	427.7458916	406.9401103	467.3982343	463.2475111	411.4577552	432.0838358	342.4938385	471.4721164	476.3238722	356.4486037	229.1205971	268.693054	313.7082327	Psmb10
NewGene_2725	101.3769885	-1.170171146	0.317003131	-3.691355166	0.000223062	0.004461946	78.48942012	53.54888544	103.5723518	68.8986671	63.93323429	60.56996556	91.65327101	104.9355349	95.32784866	170.7387682	50.83525991	36.40692017	134.6990868	171.0767125	198.8815657	138.4643234	no_name
ENSMUSG00000028743	1184.486094	0.284601791	0.07716481	3.688232907	0.000225817	0.004509987	1337.459719	1276.773425	1191.605138	1263.14223	1264.4573	1279.035773	1294.104337	1129.437731	1285.889785	1069.149905	1141.301423	1254.016139	1007.95235	1132.364906	1066.654601	958.4327385	Akr7a5
ENSMUSG00000044068	761.2719914	-0.361803691	0.098133509	-3.686851669	0.000227046	0.004527452	737.8005491	707.6852703	755.3458381	625.8295595	636.2879032	607.7186545	800.9698901	873.5423035	688.018386	708.3626275	709.7000991	843.4269838	802.6965987	885.9329754	932.713955	864.3202686	Zrsr1
ENSMUSG00000068566	3656.271059	0.42072939	0.114186514	3.684580385	0.00022908	0.004560899	4060.519334	3911.168593	3287.114437	4050.66747	3929.356876	4783.008281	3326.415999	3219.864044	3880.465144	3509.291467	4106.691585	4471.98336	2824.09922	3603.812414	2964.552971	2571.325755	Myadm
ENSMUSG00000009471	923.1774827	0.446366676	0.121204685	3.682751006	0.00023073	0.004586621	588.1473881	876.7317518	685.2514182	745.445301	696.1618845	726.8395867	1174.556593	1458.97213	1537.679646	1491.931617	1400.461572	1274.242206	549.7921909	635.4277892	442.4100135	486.7886369	Myod1
ENSMUSG00000070493	15163.95668	0.441766512	0.12006903	3.679271111	0.000233902	0.004638314	12751.91445	17745.68064	16229.47367	17136.62959	16880.40348	18233.57863	15519.28974	14143.28503	16423.33045	12755.60881	17712.59938	18510.8963	13336.12591	9432.640403	12062.77578	13749.07461	Chchd2
ENSMUSG00000018481	894.8821635	-0.391287901	0.106365674	-3.678704655	0.000234422	0.004638314	738.8470747	775.9338498	791.9623261	835.3963386	960.0133276	668.28862	827.8681327	821.074536	946.0252807	1041.709746	785.454604	953.6590477	949.3078496	1085.522473	1071.52517	1065.526239	Appbp2
ENSMUSG00000021260	233.981952	-0.79259489	0.21546025	-3.678613056	0.000234506	0.004638314	231.2821579	192.1460007	170.5282155	263.1546313	162.3701188	298.8118301	88.66457739	139.9140465	118.1236386	201.2278339	201.3475	152.706804	321.6284317	424.6368399	362.8573872	414.3112176	Hhipl1
NewGene_822	133.6144206	-0.799404661	0.217329201	-3.678312235	0.000234782	0.004638314	125.5830722	88.19816425	92.06431268	102.3910747	90.3183786	173.6339013	86.67211498	146.3574565	97.4001932	110.7769389	134.5639233	110.2320638	153.0254931	201.6261254	234.5990714	190.3884447	no_name
ENSMUSG00000021759	2044.987061	0.383683406	0.10433449	3.677435979	0.00023559	0.004647089	1962.235503	2305.752008	1891.503151	2264.086755	2335.085271	2431.884117	2148.870713	1969.842497	2043.331713	1732.795236	2388.260446	2504.998368	1556.82822	1876.752269	1669.79339	1637.773325	Plpp1
ENSMUSG00000025351	3714.085193	0.356281451	0.096933098	3.675539704	0.000237347	0.004674531	3761.213012	4302.810442	3255.728876	3861.196136	3965.890152	4562.937406	4092.517797	3820.021664	3766.486194	3203.384508	4327.974481	4158.479326	3391.301497	2903.212543	3080.634864	2971.57419	Cd63
ENSMUSG00000025425	1609.668192	0.357341656	0.09723456	3.675047802	0.000237805	0.004676342	1961.188977	1832.211865	1499.183637	1821.986975	1925.100721	1696.968535	1563.086763	1799.552374	1594.669121	1341.518893	1702.482822	1428.971617	1337.827664	1566.16657	1375.93573	1307.838805	St8sia5
ENSMUSG00000028692	5572.682483	0.262254979	0.071422622	3.671875517	0.000240777	0.004727513	6144.151807	5850.478229	5446.441043	5923.371519	6208.627419	6086.27204	5681.506571	5390.372739	5820.17963	4718.691075	5978.625273	6094.113914	5173.544516	4895.034267	5003.69784	4747.811839	Akr1a1
ENSMUSG00000002413	479.3469288	-0.31822208	0.086727293	-3.669226487	0.000243285	0.00476944	458.3782135	461.9903842	458.2291926	446.8844102	440.4289473	413.8947647	417.4208756	474.0508812	496.3265164	488.8413541	466.4882674	419.6908852	580.0307614	518.3217063	555.2448609	573.328839	Braf
ENSMUSG00000025372	156.2730393	-0.751812783	0.204943838	-3.668384426	0.000244088	0.004777845	58.60543369	155.3967656	123.4498738	133.0127045	92.34800508	128.2064271	148.4384498	180.415481	150.2449789	199.1952295	170.4476362	185.0685108	180.5151027	183.2964777	219.175603	192.5519497	Baiap2
ENSMUSG00000049588	114.3938659	0.833370817	0.227297905	3.666425414	0.000245965	0.004800473	128.722649	163.7965908	98.34142491	98.563371	129.8960951	115.0829346	87.66834618	173.972071	112.9427772	123.9888674	169.4508664	153.7181074	83.38514895	68.22702224	67.37620389	55.16937885	Ccdc69
NewGene_2562	240.7312018	-0.790786097	0.215684993	-3.666393695	0.000245995	0.004800473	173.7232499	249.8947987	197.7290352	145.4527417	232.3922326	308.9068244	193.2688541	170.2901224	169.932252	213.4234602	121.6059159	166.8650508	232.7453608	402.2339371	474.0687117	399.1666823	no_name
ENSMUSG00000055670	817.3400824	-0.497572186	0.135899251	-3.661331336	0.000250908	0.004888432	691.7534226	646.7865378	901.8117901	701.4267082	777.3469439	577.4336717	847.7927569	888.2700979	849.6612598	916.7045767	609.0263491	624.9854628	963.0526543	959.2515665	999.2783974	1122.859122	Zzef1
ENSMUSG00000020664	9611.144129	0.256302039	0.07001681	3.660578654	0.000251646	0.004888432	10044.55272	9519.10187	11263.23171	11254.40589	9542.288921	10461.44255	9195.214037	9245.372915	10029.11138	8966.834235	9818.182551	9782.337188	8201.983167	8237.140044	8572.201362	9644.905526	Dld
ENSMUSG00000025503	2972.292896	0.300863833	0.08219032	3.66057505	0.00025165	0.004888432	2735.617922	3549.976111	2939.780893	3216.228057	3048.498981	3328.319608	3051.456186	2984.219334	3080.540153	2829.385301	3227.540619	3382.809665	2719.638704	2251.491734	2656.083604	2555.099468	Taldo1
ENSMUSG00000004665	733.0187782	0.416741556	0.113926423	3.657988604	0.000254202	0.004930523	746.1727539	624.7369968	685.2514182	821.9993756	699.2063242	905.5209852	695.3693822	858.8145091	827.9016422	802.8787313	1000.756881	821.1783104	561.704355	537.6696678	588.5270821	550.612036	Cnn2
ENSMUSG00000035024	358.0326652	-0.520295962	0.142364984	-3.654662462	0.000257521	0.004987315	273.143182	332.8430722	305.4861284	343.5364096	317.636545	280.6408404	415.4284132	339.6597576	336.7559871	445.1403599	250.1892203	315.5266414	418.7583854	408.3438197	458.6452433	486.7886369	Ncapd3
ENSMUSG00000039195	507.8574925	0.439382058	0.120249224	3.653928441	0.000258258	0.004989764	522.2162752	535.4888544	592.1409202	466.0229289	557.1324702	554.2151849	538.9610828	538.4849816	550.2074743	412.6186897	629.9585149	642.1776196	443.499034	394.087427	374.2220481	374.2863742	Bbln
ENSMUSG00000035505	288.4223626	0.53421983	0.146210978	3.653760057	0.000258428	0.004989764	290.9341172	358.0425477	264.684899	286.1208537	326.7698641	370.4862894	329.7525294	295.4763745	335.7198148	247.9777347	276.1052352	360.0239883	268.4818532	192.4613015	206.1874191	205.53298	Cox18
ENSMUSG00000018196	937.2108909	0.337876634	0.092585788	3.649335846	0.000262919	0.005068828	1004.664577	1129.776485	1075.478562	1097.594044	958.9985143	935.8059679	918.5251725	855.1325605	1010.267961	769.3407589	947.9280818	1020.405068	878.7511851	786.1382264	789.8439323	816.7231575	Glrx2
ENSMUSG00000016262	247.4404153	0.653296213	0.179044919	3.648783871	0.000263485	0.00507208	164.3045194	255.1446894	354.6568409	326.3117428	316.6217317	233.1943674	265.9937322	320.3295275	267.3324452	259.1570588	240.2215223	256.8710478	180.5151027	162.9302024	193.1992352	162.262879	Sertad4
ENSMUSG00000009214	6.054558064	5.833644283	1.59888103	3.648579334	0.000263694	NA	0	0	2.092370743	35.40625948	8.118505941	14.13299196	3.984924827	4.60243574	8.289378144	4.065208766	0	16.18085341	0	0	0	0	Mymk
ENSMUSG00000031274	280.3521018	-0.673158495	0.1846266	-3.646053679	0.000266298	0.005118535	254.3057212	256.1946676	268.8696404	177.9882234	216.1552207	166.5674053	357.6470032	261.41835	225.8855544	371.9666021	247.1989109	257.8823512	300.5530643	292.2560505	416.4336457	414.3112176	Col4a5
ENSMUSG00000030747	2849.553276	-0.413817741	0.113569666	-3.643734778	0.00026871	0.00515714	2097.237306	2445.399102	2373.794608	2551.164535	3130.698854	2472.264094	2501.53656	3391.074653	2691.975552	3174.928046	2996.290025	2380.608058	2942.304541	3294.245029	3489.762657	3659.568797	Dgat2
ENSMUSG00000030110	559.1812548	0.42273022	0.11608171	3.641660865	0.000270885	0.005191078	465.7038927	634.1868001	515.7693881	568.4140036	573.3694821	710.6875959	539.957314	643.4205165	622.7395331	722.5908581	612.0166585	612.8498228	424.2563073	453.1496253	426.9865451	420.8017328	Ret
ENSMUSG00000036617	3699.896035	-0.344614025	0.094742303	-3.637382804	0.000275422	0.005270134	3749.70123	3054.386426	3312.222886	3710.001838	3188.543208	3213.236673	3691.036621	3625.798876	3375.849249	4482.908967	3170.72474	3498.098246	4183.002252	4811.532539	3981.690121	4149.602692	Etl4
ENSMUSG00000074971	861.3217859	-0.485442931	0.133531743	-3.635412233	0.000277536	0.005302648	871.7558261	941.8303968	687.343789	722.4790787	850.4134974	1028.679915	826.8719015	665.512208	575.0756088	500.0206782	617.9972773	730.16101	1087.672218	1250.489303	1159.195411	1265.650456	Fibin
ENSMUSG00000018076	1105.570401	-0.495201783	0.13624228	-3.634714439	0.000278289	0.005309084	1095.712305	896.6813366	1106.864123	1018.169192	1037.139134	951.9579587	969.3329641	1236.21424	895.2528396	1232.774558	787.4481436	722.0705833	1287.430047	1550.891864	1340.218224	1560.968896	Med13l
ENSMUSG00000020431	81.54198903	-1.227650456	0.337951781	-3.632620172	0.000280558	0.005344397	49.18670327	29.39938808	71.14060525	52.63092626	60.88879456	27.2564845	59.7738724	191.4613268	72.53205876	75.20636217	99.67698021	61.68950361	83.38514895	119.1427105	116.0818934	135.2190658	Adcy1
ENSMUSG00000032518	15125.75958	0.305222767	0.084043145	3.631738993	0.000281518	0.005354703	16278.70573	16094.06502	15105.87058	17118.448	16866.19609	16593.14207	14611.72311	13905.79935	15657.59914	12505.59847	16517.47239	17851.52652	13722.81308	13858.23203	12863.17261	12461.7891	Rpsa
ENSMUSG00000020150	416.9998866	0.492109024	0.135538139	3.630778966	0.000282567	0.005366676	561.984248	537.5888107	405.9199241	372.2441876	463.7696519	455.2842411	418.4171068	454.7206511	457.9881425	315.0536794	455.5237996	449.018682	340.8711583	341.1351112	341.7515884	300.7272024	Gamt
ENSMUSG00000035781	3517.161318	0.281701583	0.077618325	3.629318012	0.000284171	0.00538913	4014.472208	3603.524997	3647.002205	4147.316989	3668.549872	3603.912951	3683.066771	3370.823936	3532.311262	3088.54236	3746.857686	3727.664104	3070.589386	3481.614762	3095.246571	2793.085023	R3hdm4
ENSMUSG00000022139	9306.271441	-0.249650346	0.068811608	-3.628026635	0.000285596	0.005397889	9881.29473	9609.399991	8185.354345	8470.70835	9474.296434	8573.678625	8329.489119	8471.243223	8314.246279	8975.980955	8634.020026	9023.859684	9750.564505	11655.61935	10645.44021	10905.14722	Mbnl2
ENSMUSG00000039713	580.4217917	-0.398686004	0.109898086	-3.62777932	0.000285869	0.005397889	526.4023776	476.6900782	530.4159833	585.6386704	464.7844651	618.8231482	515.0515338	574.3839804	605.1246045	627.0584521	458.514109	488.4595122	680.8259964	731.1492831	714.3501135	689.0763594	Plekhg5
ENSMUSG00000023939	1749.255439	0.414256726	0.114193096	3.62768627	0.000285972	0.005397889	1546.764839	1763.963285	1833.962956	2128.203273	1924.085908	2145.18628	1774.287779	1596.124715	1867.182427	1497.013128	2113.15198	2122.725706	1332.329743	1616.063945	1369.441638	1357.599421	Mrpl14
ENSMUSG00000038056	1724.632405	-0.540141843	0.148907264	-3.627370685	0.000286322	0.005397889	1658.743078	1358.671721	1814.085434	1306.203897	1353.760866	1330.520244	1561.094301	2159.462849	1588.452087	2290.74514	1329.690916	1290.423059	2000.327254	2053.938864	2094.344651	2403.654114	Kmt2c
ENSMUSG00000063480	2168.182499	0.316234618	0.087215921	3.625881789	0.000287977	0.005421094	2377.706167	2562.996654	2047.384772	2263.129829	2393.944439	2419.770124	2164.810412	1910.931319	2224.661859	1940.120884	2383.276597	2470.614055	1899.532019	2044.77404	1791.557614	1795.709194	Snu13
ENSMUSG00000024104	1131.992206	-0.380657347	0.104998062	-3.625374995	0.000288542	0.005423749	1213.969698	937.6304842	1187.420396	1023.910747	1117.30938	951.9579587	961.3631144	1177.303062	984.3636546	1176.877938	949.9216214	848.4835005	1385.476321	1362.503817	1479.02944	1354.354163	Washc2
ENSMUSG00000058267	1441.40243	0.412075277	0.113679352	3.62489117	0.000289083	0.005425934	1432.693549	1668.415274	1555.677647	1458.35512	1520.190238	1714.130025	1385.757608	1331.944903	1509.702995	1243.953882	1720.424678	1836.526862	1210.45914	971.4713316	1165.689503	1337.046123	Mrps14
ENSMUSG00000054452	22035.09113	0.287255781	0.079279062	3.623349906	0.000290812	0.00545038	23853.45804	22173.43848	24316.48659	24343.23878	22386.78013	23534.46012	23250.0439	21400.4057	23261.03125	18618.65615	21978.77414	26629.63949	19270.21629	20345.90902	18940.01915	18258.90089	Tle5
ENSMUSG00000060012	662.4984951	-0.58454855	0.161543376	-3.618523795	0.000296288	0.005544885	547.3328896	461.9903842	774.1771748	500.4722624	554.0880305	595.6046614	615.6708857	745.5945899	668.3311129	786.6178962	476.4559654	440.9282553	948.3915292	821.7792082	777.6675099	884.8735667	Kif13b
ENSMUSG00000038502	3911.978377	0.315776449	0.087282962	3.617847525	0.000297063	0.005551262	4653.89935	4496.006421	3543.429853	3950.190247	4058.238157	4256.04958	4521.893447	3744.541718	4116.712421	3381.237391	4287.106919	4215.112313	3352.816044	3318.68456	3360.692579	3335.043039	Ptov1
ENSMUSG00000027999	3813.082686	0.479882224	0.132766373	3.61448621	0.000300944	0.005615568	4270.87098	3184.583716	3671.064468	5058.310477	5237.451145	4387.284506	3491.790379	3464.713625	3443.200447	3320.25926	5016.742414	4125.106315	2806.689134	3224.999693	3273.022338	3033.234084	Pla2g12a
ENSMUSG00000059981	1170.259685	-0.470797177	0.130325207	-3.612479795	0.000303283	0.005649092	1007.804154	889.3314895	1348.532944	968.4090432	911.3022919	952.9674582	1208.428454	1313.53516	1232.008827	1415.708953	934.9700744	925.3425542	1411.13329	1446.005546	1355.641693	1403.033027	Taok2
ENSMUSG00000026766	3412.077495	0.301096149	0.083355614	3.612187989	0.000303624	0.005649092	3447.255332	3846.069948	3357.208857	3877.463877	3662.460993	3511.039004	3535.624552	3274.172786	3733.328682	2963.53719	3729.912599	3911.721311	3109.99116	2651.689044	2843.600509	3138.164079	Mmadhc
ENSMUSG00000039159	3306.822302	0.237216606	0.065702942	3.610441182	0.000305677	0.005679009	3533.070431	3387.229499	3374.994008	3662.155542	3257.550509	3508.010505	3775.716273	3336.765912	3481.538821	3262.330035	3040.147896	3567.878176	2770.952642	2980.60439	2982.411724	2987.800478	Ube2h
ENSMUSG00000026883	3180.184563	-0.382995619	0.106091138	-3.610062313	0.000306123	0.005679057	2916.666852	2866.440338	3489.028213	3054.507575	2788.706791	2731.705447	3014.595631	3413.166345	2740.675649	3426.97099	2425.140928	2498.930548	3498.510975	4315.613735	3827.455438	3874.83755	Dab2ip
ENSMUSG00000074794	2137.104531	-0.437850126	0.121377865	-3.607330932	0.000309363	0.005719199	2004.096527	1726.164072	1602.755989	1844.953197	1962.648811	2178.499761	1735.434762	2155.780901	1955.25707	2351.723271	2549.737154	1903.272882	2034.231106	2472.465821	2690.989348	3025.661817	Arrdc3
ENSMUSG00000029632	11301.24614	0.358704715	0.099442688	3.607150218	0.000309578	0.005719199	11751.43598	11977.10071	12530.16219	13529.01883	11219.77521	13980.55755	10227.30957	9606.203877	11632.06988	9407.909387	12089.82093	13881.14962	10195.89618	9688.237158	9478.938949	9624.352228	Ndufa4
ENSMUSG00000028906	4028.030677	-0.416979309	0.115599363	-3.607107332	0.00030963	0.005719199	4299.127171	3731.62233	4589.615224	3621.964653	3649.268421	3660.444919	3420.061732	3961.776685	3306.425707	3943.252503	2553.724233	2747.711169	4829.924397	5571.194607	5174.167754	5388.209334	Epb41
ENSMUSG00000020440	1489.512995	0.425584287	0.118073672	3.604396134	0.00031288	0.005770327	1367.808961	1622.216235	1315.055012	1753.088307	1642.98264	1866.564439	1553.124451	1537.213537	1571.873331	1271.394042	1550.973812	2030.697103	1152.73096	1119.126828	1245.24213	1232.116128	Arf5
ENSMUSG00000062762	3075.61572	0.275176688	0.076359179	3.603714606	0.000313702	0.005770327	3069.459589	3597.225128	3618.755199	3417.182503	3135.77292	3232.417162	3213.841873	3039.448563	3163.433934	2716.575758	3053.105904	2897.384063	3100.827956	2511.161744	2729.142138	2714.117089	Ei24
ENSMUSG00000059363	557.5541429	0.418871088	0.116234493	3.603672862	0.000313752	0.005770327	683.3812178	626.8369531	605.74133	616.2603002	619.036078	610.7471528	508.0779154	474.0508812	524.3031676	453.2707774	646.9036016	675.5506297	500.3108937	487.7722933	424.5512606	464.0718339	Fxn
ENSMUSG00000003299	1833.196077	0.424109215	0.117705679	3.603133001	0.000314405	0.005774021	1939.21194	2111.506051	1763.868536	2257.388274	1853.048981	2188.594756	1769.306623	1797.7114	1934.533624	1372.007958	2082.252117	2242.0595	1524.757009	1728.078459	1399.476813	1367.335193	Mrpl4
ENSMUSG00000052544	196.3902176	0.706323073	0.19611042	3.60166009	0.000316192	0.00579851	156.9788402	246.7448643	236.4378939	171.2897418	219.1996604	264.4888496	180.3178484	168.4491481	249.7175166	171.7550704	270.1246164	277.0971146	143.8622899	133.3991032	112.8348475	139.5460759	St6galnac3
ENSMUSG00000047216	163.6046344	-0.767548144	0.213135089	-3.601228438	0.000316717	0.005799826	120.3504442	123.8974212	143.3273959	110.0464822	166.4293718	111.0449369	115.56282	253.1339657	149.2088066	152.4453287	171.444406	121.3564006	234.5780014	164.9668299	225.6696949	254.2118437	Cdh19
ENSMUSG00000037373	5732.953002	0.183256987	0.050903114	3.600113471	0.000318078	0.005814189	5672.16876	5826.328731	6293.851194	6136.766002	5779.361417	5982.293599	6089.961366	5845.09339	6062.64394	5589.662053	5811.167946	5684.536063	5289.000876	4956.133093	5421.755009	5286.524597	Ctbp1
ENSMUSG00000001508	6534.596311	0.329060512	0.091409723	3.599841465	0.000318411	0.005814189	8333.483365	7446.44501	5933.963426	7255.412416	6975.82623	7123.02795	6740.500344	6328.349143	6429.448923	5392.499428	6634.499803	7103.394646	5841.542028	6281.977615	5441.237285	5291.933359	Sgca
ENSMUSG00000061758	1511.660236	0.287408168	0.079853736	3.599182504	0.000319219	0.005820626	1795.837932	1650.565645	1684.358448	1643.041825	1413.634847	1554.629116	1485.380729	1505.916974	1503.485961	1356.763426	1609.78323	1659.548778	1319.501258	1404.254682	1234.68923	1365.171688	Akr1b10
ENSMUSG00000071644	15079.17071	0.281591279	0.078249856	3.598617198	0.000319914	0.005824981	17765.81861	16161.26362	14894.54113	16841.8964	15859.50136	16384.17568	14777.09749	14398.25997	15516.67971	12328.76188	16560.33349	16080.73438	14444.87349	13349.07514	12898.89012	13004.82887	Eef1g
ENSMUSG00000066595	623.9975218	-0.838578842	0.233303548	-3.59436815	0.00032518	0.005909486	380.935319	409.4914769	472.8757878	440.1859287	561.1917232	439.1322503	412.4397195	821.074536	631.0289112	394.3252503	549.220161	1247.948319	655.1690274	796.3213641	797.9615472	974.6590263	Flvcr1
ENSMUSG00000030316	187.8135225	0.536950218	0.149396508	3.594128316	0.000325479	0.005909486	227.0960555	199.4958477	214.4680011	205.7390754	198.9033956	233.1943674	163.3819179	169.3696352	226.9217267	185.983301	195.3668812	195.1815442	120.954282	152.7470647	129.0700773	187.1431871	Tamm41
ENSMUSG00000082361	49.81608475	1.096411535	0.3051324	3.593232099	0.000326601	0.005921446	38.72144726	41.99912583	46.03215634	48.80322253	62.91842105	47.44647302	70.73241567	73.63897184	70.45971423	85.36938408	54.82233911	67.75732364	10.0795235	24.43953036	36.52926717	17.30804042	Btc
ENSMUSG00000024158	1531.159992	0.323185395	0.089964425	3.5923688	0.000327686	0.005925872	1693.278423	1580.21711	1447.920554	1822.9439	1512.071732	1690.911539	1507.297816	1439.6419	1581.198881	1436.034997	1836.049975	1755.622595	1368.066235	1320.752953	1219.265762	1287.285506	Hagh
ENSMUSG00000022508	2917.751175	0.567716269	0.158040734	3.592214836	0.000327879	0.005925872	3397.022103	3611.924822	3394.87153	3216.228057	3019.069397	2735.743445	3769.738886	3133.338252	2505.464544	4004.230634	2619.51104	2559.608748	1533.003892	2697.513163	1802.922275	2683.828018	Bcl6
ENSMUSG00000055368	124.4091546	1.014041905	0.282311051	3.591931316	0.000328236	0.005925872	52.32628008	118.6475305	204.0061474	120.5726674	143.0886672	121.1399311	129.5100569	208.9505826	152.3173234	113.8258454	189.3862624	186.0798142	64.14242227	44.80580565	68.18796538	73.5591718	Slc6a2
ENSMUSG00000030256	2421.018426	0.375752352	0.104809516	3.585097688	0.000336952	0.006072175	2426.89287	2603.945802	2253.48329	2744.463573	2728.83281	2058.36933	3069.388348	2752.256573	2978.995271	2619.010747	2404.208763	2483.760998	2277.05599	1857.404307	1693.334474	1784.891669	Bhlhe41
ENSMUSG00000006369	1124.915902	0.339806802	0.094790059	3.584835857	0.00033729	0.006072175	910.4772734	1190.675217	1151.850094	1297.591564	1131.516766	1282.064271	1245.289008	1389.935594	1198.851314	1168.74752	1172.201287	1190.304029	888.8307086	968.4163903	923.7845786	888.1188242	Fbln1
ENSMUSG00000005533	726.4844417	-0.434279896	0.121156647	-3.584449599	0.00033779	0.006072615	723.1491907	653.0864067	640.2654473	769.3684493	697.1766977	566.329178	642.5691283	720.7414369	683.8736969	783.5689896	528.2879951	565.3185659	940.1446464	852.3286211	806.0791621	1051.463456	Igf1r
ENSMUSG00000049606	827.7912463	-0.343461169	0.09592517	-3.580511431	0.000342922	0.006156227	821.5225972	726.5848769	821.2555165	718.6513749	765.169185	593.5856625	924.5025598	802.6647931	803.0335077	885.1992088	786.4513738	835.3365571	1002.454428	862.5117588	918.9140096	976.8225314	Zfp644
ENSMUSG00000054894	572.9237624	0.455839875	0.127362207	3.579082728	0.000344802	0.006181295	619.5431561	607.9373464	609.9260715	679.4174117	629.1842105	646.0796327	560.8781693	531.1210844	565.7500584	484.7761453	580.1200248	809.0426704	486.5660889	378.8127205	475.6922347	501.9331723	Dmac2l
ENSMUSG00000079557	2236.820954	0.247604909	0.069198764	3.578169509	0.000346009	0.00619424	2278.286235	2326.751571	2376.933164	2549.250683	2342.188964	2188.594756	2334.169717	2376.697816	2267.144922	2163.707366	2350.383193	2344.201137	2011.323098	1909.338309	2204.744214	1765.420123	Marchf2
ENSMUSG00000075704	650.7386584	0.298502913	0.083467181	3.576290822	0.000348504	0.006229947	746.1727539	771.7339372	748.0225405	660.2788931	690.073005	663.2411229	703.3392319	624.0902864	634.137428	615.879128	597.0651115	640.1550129	557.1227534	548.8711192	624.2445878	587.3916219	Txnrd2
ENSMUSG00000052921	1318.227735	0.445835368	0.124684847	3.575698085	0.000349295	0.006229947	1135.480278	1263.123709	1620.54114	1600.937084	1448.138497	1485.983155	1165.590512	1412.027285	1770.818406	1460.426249	1154.259431	1387.50818	1084.006936	1149.67624	1022.819481	930.3071728	Arhgef15
ENSMUSG00000022964	811.3163389	0.357855624	0.100083521	3.575569886	0.000349466	0.006229947	797.4525084	811.6331067	911.2274584	861.2333388	879.8430814	833.8465259	791.0075781	837.6433047	853.8059489	731.7375779	942.9442328	1079.060662	682.658637	651.7208095	683.5031768	631.7434755	Tmem50b
ENSMUSG00000020859	9534.57475	-0.330831423	0.092540914	-3.574974667	0.000350262	0.006235441	9730.595043	8016.583144	10031.87153	8641.998092	8543.71269	8280.923792	9780.001756	9911.80561	8647.893749	10572.5917	8057.88708	7690.961885	11198.35061	10685.16633	10939.29787	11823.55511	Spag9
ENSMUSG00000031833	249.3692974	-0.611421008	0.171139958	-3.572637372	0.000353404	0.006282628	208.2585947	243.5949298	172.6205863	202.8682976	243.5551782	274.5838439	249.0578017	271.5437087	204.1259368	221.5538777	150.5122401	175.9667808	300.5530643	381.8676618	308.4693672	380.7768893	Mast3
ENSMUSG00000060600	182659.9353	0.267365576	0.074846362	3.572192005	0.000354006	0.006284585	210708.5111	207242.5865	203938.1454	191801.4492	172746.5842	191240.5808	187719.8463	175626.1864	186090.3223	163239.4743	178492.5652	201410.1615	173770.0688	144232.9433	165248.6635	169050.8761	Eno3
NewGene_3467	293.0156299	-0.56856182	0.159182483	-3.571761223	0.000354589	0.006286202	273.143182	311.8435093	243.7611915	297.6039649	301.3995331	215.0233777	202.2349349	268.7822472	251.7898611	284.5646136	166.4605569	245.7467111	351.8670022	411.398761	369.3514791	493.2791521	no_name
ENSMUSG00000028082	949.2481606	-0.361035714	0.101117311	-3.570463962	0.000356349	0.006308669	802.6851364	801.1333253	918.550756	839.2240424	803.7320882	1089.249881	919.5214037	966.5115054	952.2423143	971.5848951	773.4933664	849.4948039	1039.107241	1180.225653	1106.430914	1174.783244	Sh3d19
ENSMUSG00000052609	561.7981121	-0.488450374	0.136941383	-3.566857319	0.000361288	0.006383388	428.028971	437.8408868	533.5545394	448.7982621	504.3621816	563.3006797	600.7274176	635.1361321	588.5458482	665.6779354	403.6917698	451.0412887	678.9933557	748.4606171	623.4328263	677.1770816	Plekhg3
ENSMUSG00000033020	549.9753298	0.438380931	0.12291099	3.566653644	0.000361569	0.006383388	623.7292585	606.8873683	585.863808	673.6758561	497.2584889	620.842147	527.0063083	509.0293929	626.8842222	449.2055686	593.0780322	709.9349432	422.4236666	447.0397428	431.8571141	474.8893591	Polr2f
NewGene_1515	2247.761745	0.462144522	0.129643889	3.564722751	0.000364241	0.006421694	2503.289239	2505.247856	2207.451134	2470.782756	2418.299957	2624.698508	2006.40965	2189.838925	2256.7832	1738.89305	2835.810087	3078.407361	1871.12609	2044.77404	1676.287482	1536.088588	no_name
ENSMUSG00000036835	1730.830785	0.397170207	0.111437327	3.564067969	0.000365151	0.006424264	2186.191982	2027.5078	1663.43474	1803.805382	1851.019355	2114.901298	1663.706115	1458.051642	1746.986444	1395.382909	1743.350384	2141.94047	1381.81104	1619.118886	1404.347382	1491.736734	Psenen
ENSMUSG00000014980	428.5468541	0.396626211	0.11129009	3.563895152	0.000365392	0.006424264	471.9830463	562.7882862	398.5966265	502.3861143	488.1251697	443.170248	425.3907252	387.5250893	418.6135963	394.3252503	465.4914976	445.984772	411.4278228	341.1351112	332.0104505	367.795859	Tsen15
ENSMUSG00000062963	2113.048722	0.414763518	0.116441158	3.56200096	0.000368039	0.006461916	2270.960555	2460.098796	1990.890762	2262.172903	2414.240704	2500.530078	2008.402113	1811.518707	2246.421477	1819.180923	2619.51104	2455.444505	1987.49877	1402.218054	1806.169321	1753.520845	Ufc1
ENSMUSG00000027406	14358.03661	0.278210727	0.078114026	3.561597585	0.000368605	0.006462976	14786.36022	14713.34376	15773.33684	16058.17407	14183.02988	16140.88632	14189.32108	13278.02711	15233.80468	12607.22869	15364.20973	17013.15605	12241.12313	13403.04577	12406.15089	12337.38756	Idh3b
ENSMUSG00000028522	1080.123849	-0.36499289	0.102546474	-3.559292445	0.000371855	0.006511033	795.3594572	932.3805935	1094.309898	1032.523081	1024.961375	899.4639886	1136.699807	1022.661221	1150.151218	1138.258454	958.8925496	1135.693649	1215.957062	1046.82655	1385.676868	1312.165815	Mier1
ENSMUSG00000026239	861.842176	0.329843791	0.092705325	3.557981051	0.000373716	0.006534667	912.5703246	980.6795882	944.7053903	967.4521173	846.3542444	897.4449897	810.9322022	828.4384332	978.146621	789.6668028	859.2155694	1029.506798	798.1149971	747.4423034	669.7032314	729.1012028	Pde6d
ENSMUSG00000057342	769.5829219	0.326937694	0.091937451	3.556088301	0.000376418	0.00657291	778.6150476	770.6839591	842.1792239	839.2240424	899.124533	761.1625672	905.5741668	878.1447392	729.4652767	757.1451327	801.4029209	748.3644701	614.8509334	713.8379491	597.4564585	676.095329	Sphk2
ENSMUSG00000046062	1466.122712	-0.317088176	0.089193706	-3.555051012	0.000377906	0.006579045	1313.38963	1419.570453	1326.563051	1307.160823	1517.145798	1322.444248	1248.277702	1570.351075	1375.0006	1625.067204	1368.564938	1246.937016	1587.983111	1702.620615	1660.864014	1866.023108	Ppp1r15b
ENSMUSG00000047731	4553.772425	-0.379320175	0.106698955	-3.555050524	0.000377906	0.006579045	5823.914973	4772.150673	4955.780104	4054.495174	4819.348089	4444.825973	3075.365735	3739.939282	3155.144556	3219.645343	2812.884381	2951.994443	5044.343351	6310.490401	6735.185104	6944.85122	Wbp1l
ENSMUSG00000057411	683.7439106	0.524901882	0.147661372	3.554767738	0.000378313	0.006579045	528.4954288	702.4353796	811.8398482	748.3160788	744.8729201	873.2170035	736.2148617	706.0136425	875.5655665	576.2433426	794.4255323	799.9409403	562.6206753	371.6845242	548.750769	559.2660562	Antkmt
ENSMUSG00000003444	598.0205755	0.425924336	0.119850849	3.553786552	0.000379727	0.006590591	666.6368082	703.4853577	558.6629883	599.9925594	604.8286926	706.6495982	676.4409893	615.805902	665.2225961	477.66203	760.535359	627.0080695	423.339987	507.1202549	506.5391714	468.398844	Med29
ENSMUSG00000030878	273.0997731	0.508488635	0.143101032	3.553354066	0.000380352	0.006590591	295.1202196	261.4445583	303.3937577	248.8007423	322.7106112	351.3058003	287.9108187	300.0788103	279.7665124	290.6624268	235.2376733	356.9900783	236.4106421	224.0290283	174.5287209	201.2059699	Cdr2
ENSMUSG00000037411	357.6348801	-1.206873355	0.339654774	-3.553235362	0.000380524	0.006590591	349.5395509	235.1951047	127.6346153	199.9975198	160.3404923	369.4767899	342.7035351	289.0329645	296.3452687	591.4878754	329.9308045	211.3623976	358.2812444	684.30685	703.7972141	472.7258541	Serpine1
ENSMUSG00000001855	697.2971867	-0.427706099	0.120434817	-3.551349272	0.000383261	0.006629023	711.6374091	480.8899908	693.6209012	603.8202631	584.5324278	569.3576763	726.2525496	791.6189473	713.9226927	806.94394	607.0328095	598.6915761	799.0313174	913.427447	753.3146651	802.6603746	Nup214
ENSMUSG00000031883	107.6854918	0.774628972	0.218215822	3.549829551	0.000385481	0.006658397	124.5365466	108.147749	86.83338582	125.3572971	83.2146859	112.0544363	104.6042767	110.4584578	128.4853612	147.3638178	164.4670173	176.9780841	70.55666449	60.08051212	46.27040508	73.5591718	Car7
ENSMUSG00000018293	5188.854114	0.441681581	0.124487051	3.548012257	0.00038815	0.006695459	5767.40259	6588.612865	4512.197507	5223.858663	5154.236459	6316.437909	5418.501533	4576.6621	5599.474937	4276.599622	6088.269951	7025.524289	4286.546448	4354.309658	4039.325187	3793.70611	Pfn1
ENSMUSG00000090112	597.5410767	-0.359702149	0.101445612	-3.545763522	0.000391477	0.006743751	569.3099272	526.0390511	636.0807058	510.0415218	587.5768675	466.3887348	555.8970133	627.772235	506.6882391	650.4334025	547.2266213	558.2394425	683.5749573	683.2885362	704.6089756	747.4909958	Shprh
ENSMUSG00000071637	2321.380333	-1.200908366	0.338728493	-3.545342035	0.000392104	0.006745454	1595.951542	1665.265339	560.755359	1765.528345	1193.420373	2336.991171	1733.4423	2227.578898	2330.351431	1592.545534	2777.000669	3388.877485	1988.41509	4336.998324	3730.85582	3918.107651	Cebpd
ENSMUSG00000000276	544.8089517	-0.386610986	0.109077829	-3.54435902	0.000393569	0.006761556	477.2156743	490.3397941	569.124842	454.5398177	534.8065789	500.7117153	479.1872104	462.0845483	459.0243147	508.1510957	486.4236634	657.3471697	651.5037462	633.3911617	654.279763	698.8121321	Dgke
ENSMUSG00000036391	1289.576786	-0.386042405	0.109020627	-3.541003353	0.000398609	0.006838945	1410.716511	1534.018071	1073.386191	1032.523081	1334.479414	1151.838845	1122.75257	1181.905498	967.7848984	1210.41591	994.7762625	1052.766775	1655.790815	1637.448534	1569.946727	1702.678477	Sec24a
ENSMUSG00000031700	9876.889993	-0.402078066	0.113599562	-3.539433249	0.000400987	0.006870533	12891.10236	10794.82532	9119.597882	8494.631498	9096.785907	7859.962531	8972.058247	8624.04409	7549.551145	6750.279156	8143.609283	8414.043772	12768.92363	12331.77969	12890.7725	13328.27288	Gpt2
ENSMUSG00000040521	537.1524819	0.464469961	0.131254505	3.538697288	0.000402107	0.006872175	418.6102406	551.2385266	583.7714372	669.8481524	544.9547113	701.6021011	574.8254062	521.9162129	693.1992473	508.1510957	571.1490966	578.4655093	390.3524555	422.6002124	447.2805824	416.4747227	Tsfm
ENSMUSG00000018882	1847.067045	0.284653854	0.080441065	3.538663423	0.000402158	0.006872175	2042.817974	1882.610816	2002.398801	2211.455829	1831.737903	1836.279456	1938.665928	1963.399087	1815.373814	1662.670385	1864.9563	2036.764923	1520.175408	1808.525246	1566.699681	1568.541163	Mrpl45
ENSMUSG00000040651	549.7861994	-0.380060494	0.107423394	-3.537967676	0.000403219	0.006881109	419.6567662	533.3888981	459.275378	555.9739665	557.1324702	454.2747417	538.9610828	555.9742374	591.6543651	538.6401615	456.5205694	549.1377125	599.273488	603.8600625	681.8796538	700.9756372	Tasor
ENSMUSG00000030615	1624.523415	0.426556888	0.120715816	3.533562568	0.000409999	0.006987477	1498.624661	1863.711209	1722.021121	1768.399122	1854.063794	1973.571378	1601.93978	1371.525851	1707.611898	1372.007958	1822.095198	2138.90656	1528.422291	1181.243967	1230.630423	1357.599421	Tmem126a
ENSMUSG00000033684	989.8226297	-0.485116691	0.137319113	-3.532768886	0.000411232	0.00699749	1018.26941	851.5322763	822.3017019	768.4115234	849.3986841	1059.974397	720.2751624	911.2822766	799.9249909	1160.617103	1118.375718	745.3305601	1129.822952	1333.991032	1212.77167	1334.882618	Qsox1
ENSMUSG00000022521	1046.057407	-0.375546028	0.106312723	-3.532465515	0.000411704	0.00699749	1101.991458	1040.528343	994.9222881	948.3135986	893.0356535	905.5209852	955.3857272	959.1476083	835.154848	1210.41591	873.1703466	930.3990709	1213.208101	1468.408449	1247.677414	1159.638708	Crebbp
ENSMUSG00000035047	133.9395241	-0.957608612	0.271113749	-3.532128547	0.000412229	0.00699749	147.5601098	73.49847021	155.8816203	66.98481524	94.37763157	83.78845236	84.67965256	160.1647638	103.6172268	186.9996032	93.6963614	86.97208706	213.5026341	220.974087	190.7639508	179.5709194	Kri1
ENSMUSG00000031059	5920.782482	0.415851191	0.117769138	3.531071023	0.000413881	0.007016209	4518.897548	6460.515531	6731.156679	7060.199526	6320.256875	7184.607415	5922.594523	5406.941508	6521.668255	5401.646148	6523.858355	7553.424631	5279.837673	4310.522166	4788.581045	4747.811839	Ndufb11
ENSMUSG00000027618	3047.101719	0.25530798	0.072313665	3.530563407	0.000414676	0.007020376	3318.532683	3168.834044	3708.727141	3450.674911	2965.284295	3213.236673	3285.57052	2947.399848	3095.046565	2658.646533	2971.37078	2898.395367	2776.450564	2746.392224	2846.847555	2702.217811	Nfs1
ENSMUSG00000045665	803.7371365	0.377301328	0.106959275	3.527523226	0.000419467	0.007092099	889.5467613	981.7295664	886.1190095	882.2857093	851.4283106	979.2144433	866.7211498	740.9921542	811.3228859	605.7161061	758.5418194	799.9409403	774.2906688	767.8085787	687.5619842	576.5740966	Mfsd5
ENSMUSG00000046404	279.9090932	-0.437004668	0.123923999	-3.526392558	0.000421262	0.00711304	252.21267	228.8952358	225.9760402	243.0591867	245.5848047	251.3653571	233.1181024	263.2593243	302.5623023	306.9232618	325.9437253	292.2666647	374.7750101	325.8604047	273.563623	333.1797782	Yod1
ENSMUSG00000034875	2233.057119	0.36863261	0.10459187	3.524486273	0.000424305	0.007154966	2447.823382	2659.594643	2229.421026	2442.074978	2360.455602	2429.865118	2176.765187	1938.545934	2364.545116	1822.229829	2448.066634	2886.259726	1934.352192	1812.598501	1815.098697	1961.21733	Nudt19
ENSMUSG00000045435	557.6326316	0.51758908	0.146938428	3.522489574	0.000427514	0.007193596	613.2640025	728.6848332	490.6609392	634.4418929	710.3692699	587.528666	530.9912331	485.096727	593.7267096	439.0425467	576.1329456	779.7148736	479.2355264	385.9409169	461.0805278	426.2104954	Tmem60
ENSMUSG00000032757	629.4574682	0.462963627	0.131435598	3.522361021	0.000427721	0.007193596	597.5661185	848.3823418	663.2815254	700.4697822	757.050679	652.1366292	675.4447581	552.2922888	682.8375246	557.9499031	657.8680694	686.6749665	624.0141366	379.8310343	513.0332633	522.4864703	Bet1
ENSMUSG00000029713	3542.955105	0.303525305	0.086185637	3.521762035	0.000428689	0.007200394	3337.370143	3842.920014	3173.080231	3827.703728	3829.905178	4035.978705	3597.390887	3403.961473	4037.963329	3401.563435	4072.801411	4218.146223	3153.058215	2930.707015	3010.011615	2814.720074	Gnb2
ENSMUSG00000087408	1295.599195	0.447051051	0.126972628	3.520845864	0.000430173	0.007215835	1432.693549	1868.9611	1299.362231	1165.535785	1454.227377	1176.066831	1579.026463	1579.555946	1287.962129	1392.334002	1198.117302	1191.315332	1090.421179	969.4347041	1092.630969	951.9422233	Gdf1
ENSMUSG00000031513	884.1981652	0.349097679	0.099209632	3.518788169	0.000433523	0.0072625	845.5926861	1057.327993	967.7214685	998.0737471	915.3615449	977.1954444	796.9849653	842.2457405	903.5422177	844.5471211	972.8473268	1011.303338	822.8556457	624.2263378	774.4204639	792.9246019	Leprotl1
ENSMUSG00000051000	2040.846912	-0.292122976	0.083037305	-3.517972763	0.000434857	0.007274527	2108.749087	1999.15839	2100.740226	1879.40253	1780.997241	1906.944416	1996.447338	1983.649804	1795.686541	2137.283509	1769.266399	1583.701027	2356.775858	2318.700442	2475.060791	2460.986998	Fhip1a
ENSMUSG00000044894	7377.363702	0.396954219	0.11285241	3.517463363	0.000435692	0.007274527	6747.997079	6905.706265	8533.734074	9213.282873	7049.907597	9232.88175	7066.267949	6846.583407	8563.963795	6509.415536	8350.937402	8873.175487	6173.249983	6645.515629	5515.107581	5810.09282	Uqcrq
ENSMUSG00000031626	3091.265686	-0.406231821	0.115495103	-3.517307751	0.000435948	0.007274527	3367.719386	3590.925259	2323.57771	2354.994719	2814.077122	2888.177858	3207.864485	2765.143393	2322.062053	2812.108164	2830.826238	2866.03366	3854.043258	3732.119948	4116.442529	3614.135191	Sorbs2
ENSMUSG00000000531	367.3206342	-0.454704326	0.129315256	-3.516246579	0.000437694	0.007294144	352.6791277	305.5436404	268.8696404	339.7087059	372.4364601	281.6503399	298.869362	389.3660636	382.3475669	430.9121292	309.9954084	389.3517851	448.0806356	476.5708419	422.9277376	407.8207025	Tamalin
ENSMUSG00000048794	33.46095205	-1.324543689	0.376709568	-3.516087198	0.000437957	NA	17.79093523	26.24945365	20.92370743	22.00929644	16.23701188	20.18998852	21.91708655	47.8653317	47.66392433	32.52167013	45.8514109	10.11303338	40.318094	44.80580565	59.25858896	61.65989401	Cfap100
ENSMUSG00000000078	2901.210137	-0.352744865	0.100339032	-3.515529875	0.000438877	0.007304337	2302.356323	2595.545977	2188.619797	2299.493015	2513.692402	3115.315229	2907.998892	3129.656303	3080.540153	3140.373772	2982.335248	3378.764452	2623.425071	3326.83107	3259.222393	3575.1921	Klf6
ENSMUSG00000004633	93.77424023	-0.830944692	0.236457667	-3.514137239	0.000441185	0.007333192	46.04712647	94.49803313	74.27916137	88.99411168	58.85916807	73.6934581	104.6042767	98.49212484	91.18315959	86.38568628	108.6479084	56.63298692	94.38099276	158.8569473	133.9406463	130.8920557	Chn2
ENSMUSG00000035268	2208.056301	0.383476883	0.109167006	3.51275441	0.000443487	0.007361887	2471.893471	2096.806357	2157.234236	2499.490534	2432.507343	2453.083605	2301.294087	2285.569589	2315.845019	1769.382115	2625.491659	2708.270339	1715.351635	2129.294082	1766.393008	1600.993739	Pkig
ENSMUSG00000020709	145.8845586	-0.910927472	0.259401891	-3.511645458	0.000445342	0.00737521	120.3504442	118.6475305	127.6346153	78.46792642	117.7183361	175.6529001	106.5967391	121.5043035	148.1726343	146.3475156	101.6705198	45.50865021	175.0171808	264.7615789	226.4814564	259.6206064	Adap2
ENSMUSG00000074802	98.63664073	-0.867576751	0.247061332	-3.511584533	0.000445444	0.00737521	35.58187045	49.34897285	88.92575656	92.8218154	70.02211374	76.72195638	108.5892015	144.5164822	96.36402093	118.9073564	89.70928219	104.1642438	129.2011649	103.868004	159.1052525	110.3387577	Gas2l3
ENSMUSG00000036278	6628.242997	0.312076074	0.088913022	3.509902914	0.00044827	0.007407002	7438.703976	6405.916668	6842.052329	7431.486788	7018.448386	7180.569417	6882.961407	6507.844137	6930.956301	5617.102212	7402.01255	7667.701908	5489.675026	6634.314178	5194.461791	5407.68088	Macrod1
ENSMUSG00000030986	1855.061892	0.307638462	0.08765245	3.509753159	0.000448523	0.007407002	1880.606506	1797.562586	1848.609551	2210.498903	1858.123047	2018.998852	2266.425995	1666.081738	1901.376112	2088.501003	2053.345792	1835.515558	1570.573025	1538.672099	1641.381738	1504.717764	Dhx32
ENSMUSG00000031807	813.7715857	0.351671764	0.100229971	3.508648769	0.000450389	0.007423903	741.9866515	914.530965	806.6089213	989.4614137	951.8948216	892.3974926	761.1206419	738.2306927	856.9144657	776.4548743	863.2026486	958.7155644	657.0016681	744.3873621	676.1973233	691.2398644	Pgls
ENSMUSG00000051495	1578.756817	-0.447236218	0.127485503	-3.50813394	0.000451262	0.007423903	1232.807159	1570.767306	958.3058002	1342.567083	1135.576019	1467.812165	1603.932243	1829.007963	1781.180129	1499.045732	1862.96276	1970.018902	1398.304805	1836.019718	1965.274574	1806.526719	Irf2bp2
ENSMUSG00000059824	3641.132111	-0.562448201	0.160327614	-3.50811807	0.000451289	0.007423903	4118.078242	3885.969118	2213.728246	2133.944828	3483.853862	3193.046685	3121.19237	3533.750161	3557.179396	2692.184505	3188.666597	4403.214733	4939.882835	4926.601994	4355.912169	4510.908035	Dbp
ENSMUSG00000046562	904.2302209	0.371794381	0.105994384	3.507680011	0.000452032	0.007426579	754.5449587	850.4822981	1026.307849	1068.886266	1030.035441	959.0244547	937.4535654	951.7837111	1010.267961	1018.334796	1071.527537	859.6078372	734.8888951	681.2519087	826.3731995	686.9128543	Unc119b
ENSMUSG00000051319	1428.684617	0.45713788	0.130363985	3.506627085	0.000453825	0.007446453	1297.691746	1721.964159	1443.735812	1390.413379	1628.775254	1712.111027	1600.943549	1250.942034	1536.643474	1300.866805	1757.305161	1753.599988	1303.923813	826.870777	1158.38365	1174.783244	Mtln
ENSMUSG00000019080	436.1305484	0.469121079	0.133799828	3.506141116	0.000454654	0.007450498	439.5407527	570.1381332	420.5665193	544.4908553	451.591893	512.8257084	449.3002742	312.0451432	476.6392433	416.6838985	490.4107426	478.3464788	351.8670022	315.6772671	369.3514791	378.6133843	Mfsd3
ENSMUSG00000021456	1140.602171	0.469654336	0.133983864	3.505305212	0.000456084	0.007464362	1743.511652	1482.569142	1112.09505	1322.471638	1085.85017	1079.154886	1194.481217	1032.78658	1051.714852	961.4218731	1306.765211	1111.422368	972.2158575	902.2259956	1063.407555	827.5406827	Fbp2
ENSMUSG00000046434	2710.704415	-0.277414918	0.079168151	-3.504122745	0.000458114	0.007487999	2591.197389	2200.754194	2843.531839	2552.121461	2819.151188	2944.709826	2433.792838	2424.563148	2222.589515	2556.000012	2328.454258	2564.665265	3049.514019	3340.069149	3265.716485	3234.440054	Hnrnpa1
ENSMUSG00000021420	929.5985196	0.301430615	0.086030715	3.503755802	0.000458746	0.007488747	1022.455513	973.3297412	917.5045707	1077.498599	980.3095924	1013.537424	858.7513001	926.9305581	948.0976253	826.2536817	1026.672896	1063.891112	841.182052	853.3469349	770.3616565	773.4530564	Fars2
ENSMUSG00000029722	406.5246941	-0.612950986	0.174986565	-3.50284599	0.000460316	0.007504588	413.3776126	360.142504	264.684899	371.2872616	414.043803	495.6642182	219.1708655	340.5802448	353.3347434	254.0755479	376.7789852	275.0745079	473.7376045	614.0432002	560.1154299	718.2836776	Agfg2
ENSMUSG00000042444	1505.78498	-0.405656602	0.115818712	-3.5025135	0.00046089	0.007504588	1445.251856	1237.924234	1647.74196	1300.462342	1480.612521	1260.864783	1291.115644	1453.449207	1567.728642	1674.866012	1228.020396	1109.399762	1640.213369	1861.477562	1843.51035	2049.921038	Mindy2
ENSMUSG00000031637	218.8710229	0.660402962	0.188580448	3.50196941	0.000461833	0.007510362	213.4912227	321.2933126	361.9801385	166.5051122	236.4514855	265.498349	225.1482527	228.2808127	218.6323486	204.2767405	177.4250248	222.4867343	166.7702979	198.5711841	140.4347382	154.6906113	Lrp2bp
ENSMUSG00000042625	789.9518188	-0.385115014	0.109983693	-3.501564673	0.000462535	0.007512222	828.8482764	665.6861445	755.3458381	668.8912265	647.4508488	688.4786086	713.301544	813.7106389	848.6250875	946.1773403	641.9197525	716.0027633	920.9019197	1006.094	863.7142281	914.0808849	Safb2
ENSMUSG00000031916	2005.640761	0.312371813	0.089223745	3.500994194	0.000463526	0.007518767	2276.193183	2423.349561	1799.438839	2087.055458	2234.61876	2259.259715	2073.157141	2118.040928	1806.048263	1753.12128	2248.712674	1989.233666	1687.862026	1730.115086	1812.663413	1791.382184	Cog8
ENSMUSG00000004610	5485.479448	0.265166758	0.075772694	3.499502851	0.000466127	0.007551369	5658.563928	5400.037604	6079.383193	6054.470372	5079.14028	6043.873064	5488.237717	5094.896364	5971.460781	5453.477559	6296.59484	6111.306071	4468.894191	4607.869786	4983.403803	4976.061622	Etfb
ENSMUSG00000073775	961.9419887	0.321573738	0.091915465	3.498581407	0.00046774	0.007564888	985.8271167	1124.526594	938.4282781	971.279821	963.0577673	1059.974397	1152.639506	949.9427368	1012.340306	869.9546759	1020.692277	1116.478885	812.7761222	817.7059531	732.2088663	863.2385161	Kti12
ENSMUSG00000034647	515.9496353	-0.596809556	0.170611691	-3.498057806	0.00046866	0.007564888	599.6591697	364.3424166	489.6147538	373.2011135	494.2140492	398.7522733	435.3530373	558.7356989	490.1094828	545.7542768	370.7983664	391.3743918	521.386261	648.6658682	662.397378	910.8356273	Ankrd12
ENSMUSG00000052675	170.217889	-0.605008132	0.172957609	-3.498013968	0.000468737	0.007564888	178.9558779	133.3472245	178.8976985	133.9696305	166.4293718	118.1114328	152.4233746	176.7335324	172.0045965	146.3475156	119.6123763	123.3790072	248.3228062	224.0290283	185.8933818	265.029369	Zfp112
ENSMUSG00000041870	1382.972443	-0.296388992	0.084748895	-3.497260833	0.000470062	0.007576712	1412.809562	1248.424015	1273.207597	1260.271452	1173.124109	1336.57724	1411.65962	1310.773699	1384.32615	1472.621875	1380.526176	1152.885805	1475.275712	1763.719441	1456.300118	1615.056522	Ankrd13a
ENSMUSG00000032911	675.3091945	-0.436149302	0.124743881	-3.496358285	0.000471655	0.007592813	456.2851623	539.688767	590.0485494	649.7527078	569.3102291	494.6547188	731.2337057	874.4627906	758.4781002	856.7427474	735.6161139	570.3750826	798.1149971	749.4789309	648.5974326	782.1070766	Cspg4
ENSMUSG00000027533	365.8623284	0.748585846	0.214136421	3.495836172	0.000472579	0.007598115	194.6537619	397.9417173	342.1026164	333.9671503	447.53264	482.5407256	394.5075578	350.7056034	469.3860374	386.1948328	521.3106065	660.3810797	271.2308142	211.8092631	185.0816203	204.4512275	Fabp5
ENSMUSG00000027875	181.0839589	-0.722236518	0.206639487	-3.495152493	0.000473791	0.007608035	188.3746083	204.7457384	117.1727616	133.9696305	215.1404074	180.7003973	93.64573342	173.972071	87.03847052	131.1029827	125.5929951	103.1529405	309.7162675	253.5601274	326.32812	253.1300912	Hmgcs2
ENSMUSG00000063856	2710.0398	0.393599496	0.112679988	3.493073649	0.000477495	0.00765789	2632.011888	3255.98223	2489.921184	3045.895242	2725.78837	3392.927571	2529.431034	2639.957141	2796.628951	2288.712535	3253.456634	3407.080946	2267.892787	2388.964092	2159.28557	2086.700624	Gpx1
ENSMUSG00000027937	1991.184573	0.411195434	0.117781038	3.491185359	0.000480883	0.007702557	1920.374479	2507.347812	2117.479192	2247.819014	2087.47084	2159.319272	1978.515176	1795.870426	2331.387603	1545.795633	2272.635149	2357.348081	1838.138558	1406.291309	1537.476267	1755.68435	Jtb
ENSMUSG00000027219	819.6868263	0.362870483	0.103952252	3.490741924	0.000481681	0.007705695	668.7298594	933.4305717	821.2555165	799.0331532	957.9837011	964.0719519	824.8794391	862.4964577	968.8210706	896.3785329	821.3383169	929.3877676	639.591582	629.3179067	687.5619842	710.7114099	Slc28a2
ENSMUSG00000038695	723.9884598	0.3583525	0.102680906	3.489962402	0.000483089	0.007718547	698.0325762	737.0846584	708.2674964	782.7654124	764.1543717	852.0175156	780.0490348	734.5487441	832.0463312	667.7105398	771.4998268	896.0147574	648.7547852	577.3839046	634.7974872	498.6879147	Josd2
ENSMUSG00000036748	1602.954179	0.276847781	0.079364677	3.48829973	0.000486103	0.007749727	1780.140048	1573.917241	1616.356399	1742.562122	1650.086333	1769.652494	1649.758878	1398.219978	1667.201179	1589.496627	1737.369765	1896.193759	1380.894719	1442.950605	1377.559253	1374.907461	Cuedc2
ENSMUSG00000030199	575.9089033	0.316116862	0.090624187	3.488217346	0.000486253	0.007749727	621.6362073	598.4875431	682.1128621	605.734115	624.1101442	665.2601218	622.6445042	590.0322619	545.026613	586.4063645	491.4075124	547.1151058	452.6622371	536.6513541	513.0332633	532.222243	Etv6
ENSMUSG00000044950	191.2836902	-0.544905911	0.156267304	-3.487011658	0.00048845	0.007775054	154.885789	198.4458696	139.1426544	136.8404083	181.6515704	162.5294076	185.2990044	150.0394051	198.9450755	243.912526	192.3765718	169.8989608	259.31865	217.9191457	224.8579334	244.476071	Pwwp2a
ENSMUSG00000026603	5964.013905	0.422579979	0.121242222	3.485419304	0.000491366	0.007811748	8754.186657	6605.412516	6867.160778	6201.836965	6407.530814	5839.95418	6117.85584	5186.945079	5432.651201	4475.794851	6905.621189	6399.527522	5636.286277	4643.510768	5379.543411	4570.404424	Smyd2
ENSMUSG00000033423	3221.860112	0.287356007	0.082514776	3.482479378	0.000496793	0.007888217	3900.400917	3408.229061	3314.315256	3759.761987	3233.194991	3357.595091	3369.253941	3091.91633	3156.180728	2671.858461	3304.291894	3525.403436	2935.890299	3068.179373	2773.78902	2679.501008	Eri3
ENSMUSG00000049553	1406.039076	-0.531624344	0.15270213	-3.481446814	0.000498713	0.007908176	1641.998669	1104.577009	1462.567149	1169.363489	1242.131409	1136.696354	1425.606857	1489.348206	934.6273858	1510.225057	923.0088367	980.9642378	1711.686354	2018.297882	1888.157232	1857.369088	Polr1a
ENSMUSG00000022217	619.3973477	0.41621132	0.119562301	3.481125056	0.000499312	0.007908176	611.1709513	539.688767	704.0827549	634.4418929	701.2359507	728.8585856	672.4560645	596.4756719	726.3567599	535.5912549	741.5967328	758.4775035	435.2521511	517.3033925	467.5746197	539.7945107	Emc9
ENSMUSG00000031388	1075.727313	0.283407149	0.081419968	3.480806432	0.000499907	0.007908176	1314.436156	1192.775174	1124.649274	1139.698785	1075.702037	1173.038333	1135.703576	1091.697758	1084.872365	961.4218731	996.7698021	1075.015448	909.9060759	1079.412591	945.7021389	910.8356273	Naa10
ENSMUSG00000019478	414.0158114	0.550359302	0.158131234	3.480395916	0.000500673	0.007910515	506.5183912	489.289816	409.0584802	460.2813733	436.3696943	432.0657543	416.4246444	447.3567539	392.7092896	322.1677947	412.6626981	655.324563	348.2017209	339.0984837	293.8576603	262.8658639	Rab4a
ENSMUSG00000020230	218.7408202	0.452826897	0.130140361	3.479526965	0.0005023	0.00791378	238.6078372	248.8448206	218.6527426	219.1360384	202.9626485	263.4793502	220.1670967	243.0086071	228.9940712	234.7658062	240.2215223	263.9501712	159.4397354	140.5272995	189.9521893	187.1431871	Prmt2
ENSMUSG00000022836	2307.698658	-0.297617685	0.085535546	-3.479462027	0.000502422	0.00791378	2213.401647	2322.551659	2181.296499	2107.150902	2116.900424	2272.383208	1945.639547	2305.820306	1921.063385	2567.179336	2273.631919	1868.888569	2791.111689	2739.264027	2626.048429	2670.846988	Mylk
ENSMUSG00000052040	1938.543011	-0.439325028	0.126268453	-3.479293652	0.000502737	0.00791378	1812.582342	2012.808106	1966.828498	1655.481862	1876.389686	2179.509261	1348.897054	1716.708531	1441.315625	2005.164224	1502.132092	1099.286728	2334.784171	2639.469278	2584.648592	2840.682135	Klf13
ENSMUSG00000022500	582.3637054	0.45353586	0.130377552	3.478634581	0.000503975	0.007923508	555.7050944	654.1363849	558.6629883	606.6910409	594.6805602	663.2411229	566.8555566	517.3137772	698.3801087	562.0151119	799.4093813	771.6244468	463.658081	380.849348	433.480637	491.115647	Litaf
ENSMUSG00000026750	5833.772333	0.274541465	0.078968855	3.476579054	0.000507854	0.007974688	5676.354863	6573.913171	6288.620267	6331.978892	6372.012351	6328.551902	6448.604601	5351.712279	5913.435134	5356.928851	5989.589741	6004.107917	5779.232246	4386.895699	5376.296365	5162.123056	Psmb7
ENSMUSG00000026788	615.8835291	-0.379363479	0.109186868	-3.474442359	0.000511916	0.008028607	571.4029784	565.9382206	652.8196717	475.5921882	563.2213497	577.4336717	516.047765	627.772235	590.6181928	717.5093472	507.3558293	534.9794658	735.8052154	739.2957933	726.5265359	751.8180059	Zbtb43
ENSMUSG00000039457	518.1257977	-0.412297211	0.11868969	-3.473740745	0.000513257	0.008039764	497.0996607	484.0399252	468.6910464	456.4536696	458.6955857	536.0441952	444.3191182	442.7543182	414.4689072	636.2051719	472.4688862	404.5213352	680.8259964	668.0138297	592.5858896	632.825228	Ppl
ENSMUSG00000030522	1264.069892	-0.339009181	0.097628627	-3.472436224	0.000515758	0.008069049	1168.969097	1079.377534	1053.508669	1198.071267	1008.724363	1256.826785	1100.835483	1266.590316	1292.106818	1428.920881	1365.574629	1296.490879	1257.191476	1587.551159	1288.265489	1576.113431	Mtmr10
ENSMUSG00000022956	14422.42386	0.33326284	0.096045602	3.469839678	0.000520769	0.008131286	16388.59092	14610.4459	16641.6707	17080.17096	13283.90535	17033.28382	13427.2042	12660.38023	14309.53902	12179.36546	15684.17284	17168.89677	12603.06966	13237.06063	12098.49329	12352.5321	Atp5o
ENSMUSG00000043279	691.6927557	-0.558013018	0.160823806	-3.469716517	0.000521008	0.008131286	623.7292585	487.1898597	704.0827549	560.7585962	538.8658319	604.6901562	651.5352091	798.9828445	777.129201	878.0850934	561.1813986	425.7587053	806.3618799	848.2553661	802.0203547	998.4575819	Trim56
ENSMUSG00000030983	2248.114769	0.30727348	0.088568234	3.469341852	0.000521735	0.008132705	2341.077771	2723.64331	2270.222256	2425.807238	2378.722241	2519.710567	2293.324238	1964.319574	2232.951238	1902.517702	2414.176461	2606.128702	2106.620411	1879.80721	1966.898097	1943.90929	Bccip
ENSMUSG00000045160	2575.10109	0.399375606	0.115179582	3.467416702	0.000525487	0.008181205	2726.199192	2518.897572	2738.913302	3246.849687	2528.914601	3186.989688	2388.962434	2518.452837	2756.218233	2024.473965	2973.36432	3025.819587	2078.214481	2523.381509	1947.415821	2018.550214	Bola3
ENSMUSG00000027215	602.3473432	0.416070925	0.120091602	3.464613	0.000530995	0.008256908	567.216876	606.8873683	620.3879252	726.3067824	671.8063666	506.7687119	606.7048048	793.4599216	637.2459448	724.6234625	642.9165223	684.6523598	522.3025813	380.849348	448.9041054	496.5244096	Cd82
ENSMUSG00000010376	1271.207813	0.390454686	0.11271311	3.464146138	0.000531917	0.008261202	1267.342503	1465.769492	1324.47068	1489.933676	1343.612733	1417.337194	1277.168407	1142.324551	1388.470839	1001.057659	1466.248379	1532.124557	1177.471609	964.3431353	1140.524897	941.124698	Nedd8
ENSMUSG00000044709	1308.130293	0.412721985	0.119234416	3.461433347	0.000537307	0.008334782	1560.369672	1509.868574	1399.796027	1359.791749	1383.19045	1385.033213	1275.175944	1250.021547	1510.739167	953.2914556	1425.380817	1613.028824	1235.199789	1060.064629	1069.089886	940.0429455	Gemin7
ENSMUSG00000034610	810.6689895	-0.309354314	0.089434944	-3.458987049	0.000542211	0.008400655	830.9413276	752.8343306	774.1771748	710.0390416	828.087606	709.6780965	837.8304448	812.7901517	761.586617	799.8298247	685.7776238	662.4036864	902.5755133	1031.551844	945.7021389	924.8984101	Tut4
ENSMUSG00000035621	1326.098475	-0.571738489	0.165348307	-3.457782537	0.000544641	0.008428086	1366.762436	779.0837842	1110.002679	1302.376193	983.3540321	1000.413931	1358.859366	1470.017975	1138.753323	1923.860048	1224.033317	1076.026752	1339.660305	1990.80341	1453.053072	1700.514972	Midn
ENSMUSG00000039914	11370.37808	0.366383593	0.106087123	3.4536104	0.000553136	0.008549193	10972.82093	12590.28795	10803.95633	14630.44057	11171.06418	13874.56011	11156.79328	11055.97114	12185.38587	9221.926085	12538.36734	13431.11963	9131.13197	10588.42653	9031.658367	9542.139036	Coq10a
ENSMUSG00000039953	2572.20921	-0.367632253	0.106472142	-3.45284921	0.000554699	0.008562998	2142.237906	1902.5604	2871.778844	2312.889978	2283.329796	2232.003231	2373.022734	2836.020903	2650.528662	3055.004388	2533.788837	2138.90656	2880.91108	2989.769213	2911.788474	3040.806352	Clstn1
ENSMUSG00000043866	2347.854657	0.378521077	0.109636757	3.452501589	0.000555414	0.008563696	2633.058414	2687.944053	2280.68411	2454.515016	2664.899575	2722.619952	2108.025233	2143.814568	2552.092296	1903.534005	2543.756535	2950.98314	1977.419246	2265.748127	1916.568884	1760.011361	Taf10
ENSMUSG00000087006	346.755716	0.615855639	0.178522264	3.449741368	0.000561124	0.008641307	257.445298	366.4423729	254.2230452	365.545706	258.7773769	234.2038668	470.2211295	547.6898531	471.458382	664.6616332	433.5948639	470.2560521	221.749517	169.040085	226.4814564	136.3008183	Gm13889
ENSMUSG00000062960	3498.914303	0.511323295	0.14825458	3.448954458	0.000562762	0.0086561	2727.245718	2957.788437	4771.651479	4273.631212	3366.135526	3139.543215	3481.828067	4049.222964	4686.607168	5218.711753	3775.76401	3602.26249	2825.931861	2673.073633	2344.367191	2088.864129	Kdr
ENSMUSG00000079477	13605.70557	-0.269287872	0.078128591	-3.446726339	0.000567423	0.008713279	15325.32091	14300.70235	11599.05721	12997.92493	12704.44698	13434.41836	12386.14259	11885.33006	10888.09819	11709.83385	12935.08172	12956.81837	16270.18357	17376.50608	15837.46672	15083.95723	Rab7
ENSMUSG00000051695	6442.743112	0.340759916	0.098870528	3.446526728	0.000567842	0.008713279	7059.861708	8057.532291	5658.816674	6427.671485	7511.647622	6819.168623	6605.0129	6417.636396	6128.958965	5586.613147	7292.367872	7653.543662	5288.084556	5921.494542	5304.049593	5351.429748	Pcbp1
ENSMUSG00000045667	19085.73163	0.257042454	0.07459307	3.445929405	0.000569099	0.008716218	22372.62431	20734.96842	17343.66109	20371.99617	18827.83009	19367.24649	20742.52995	21531.11488	19369.16821	20216.28319	20116.80815	17979.96205	17576.85634	17394.83573	15400.73904	16025.08193	Smtnl2
ENSMUSG00000038369	879.0618064	-0.40170624	0.116578934	-3.445787568	0.000569398	0.008716218	963.850079	765.4340683	798.2394383	774.153079	733.7099744	760.1530678	797.9811965	979.3983255	765.7313061	1046.791257	765.519208	689.7088765	1018.948194	1122.181769	989.5372595	1093.651804	Ncoa6
ENSMUSG00000023861	7839.320571	0.410098201	0.1192007	3.440400938	0.000580853	0.008880937	8506.160089	8525.822544	7599.490537	8933.860501	8727.393887	8854.319466	7196.774237	6684.577669	8057.275556	6302.089889	9538.090236	10841.17178	6542.527071	6619.039471	6027.329082	6473.207118	Mpc1
ENSMUSG00000019848	1559.949512	0.298226556	0.086699183	3.439785076	0.000582176	0.008890535	1894.211339	1744.0137	1607.986916	1647.826455	1680.53073	1641.446067	1614.890786	1464.495053	1365.675049	1320.176547	1753.318082	1686.853968	1400.137446	1411.382878	1401.100336	1325.146845	Popdc3
ENSMUSG00000020775	1843.544853	0.312530666	0.090884609	3.438763382	0.000584378	0.008900129	2037.585346	1804.912433	1990.890762	2084.18468	1938.293293	2062.407327	1826.091802	1812.439194	1878.580322	1651.491061	1919.778639	2089.352696	1361.651993	1919.521447	1532.605698	1586.930956	Mrpl38
ENSMUSG00000027371	479.3178554	0.349983906	0.101790823	3.43826579	0.000585453	0.008900129	554.6585688	534.4388762	425.7974461	533.0077441	507.4066213	533.0156969	492.1382161	476.8123427	525.3393399	456.319684	531.2783045	480.3690855	400.431979	419.5452711	350.6809648	447.845546	Fahd2a
ENSMUSG00000052833	985.5591893	0.288365444	0.083869899	3.438247177	0.000585493	0.008900129	1074.781793	1138.17631	1008.522698	1101.421748	1010.75399	1108.43037	1080.910859	916.8051994	898.3613564	849.6286321	993.7794927	1070.970235	823.771966	886.9512892	919.7257711	885.9553192	Sae1
ENSMUSG00000060992	1304.757672	0.239758118	0.069733567	3.438202418	0.00058559	0.008900129	1493.392033	1378.621305	1294.131304	1504.287565	1339.55348	1439.546182	1327.976198	1250.942034	1333.553709	1176.877938	1338.661844	1228.733556	1251.693555	1199.573615	1185.983541	1132.594895	Copz1
ENSMUSG00000032299	492.6832239	0.467992	0.136144488	3.437465631	0.000587185	0.008913779	437.4477014	636.2867564	459.275378	597.1217816	549.0139643	563.3006797	503.0967594	408.6962937	594.7628819	444.1240577	527.2912253	599.7028794	398.5993384	437.8749189	382.339663	343.9973034	Commd4
ENSMUSG00000017664	733.926884	0.358147837	0.10421895	3.436494395	0.000589295	0.008935187	857.1044677	914.530965	691.5285305	791.3777458	667.7471137	880.2834995	699.3543071	737.3102056	767.8036506	658.5638201	781.4675248	799.9409403	645.0895039	616.0798277	668.8914699	565.7565713	Slc35c2
ENSMUSG00000042215	1050.618737	0.345215831	0.100502592	3.434894787	0.000592784	0.008977446	1055.944332	964.929916	943.659205	1081.326303	1098.027929	1144.772349	1208.428454	1020.820247	1224.755621	1082.361834	1436.345285	1248.959622	755.9642624	886.9512892	889.6905959	766.9625413	Bag2
ENSMUSG00000027562	438.8625937	0.502629373	0.146418907	3.432817418	0.000597344	0.009030549	591.2869649	393.7418047	523.0926857	399.9950396	521.6140067	505.7592124	507.0816842	428.0265238	463.1690038	371.9666021	506.3590595	428.7926153	269.3981735	415.472016	379.092617	316.9534903	Car2
ENSMUSG00000043953	373.4405053	0.514147909	0.149781436	3.432654436	0.000597703	0.009030549	392.4471006	367.492351	417.4279632	377.0288172	375.4808998	420.9612607	554.9007821	360.830962	473.5307265	290.6624268	421.6336263	425.7587053	324.3773926	247.4502448	262.1989621	262.8658639	Ccrl2
ENSMUSG00000031158	804.5018261	0.373889865	0.109059862	3.428299451	0.000607375	0.009165842	953.384823	873.5818173	790.9161407	946.3997468	907.2430389	905.5209852	801.9661213	738.2306927	644.4991507	747.9984129	774.4901362	1021.416371	700.068723	741.3324208	680.2561308	644.7245058	Timm17b
ENSMUSG00000022037	2992.422881	0.299203184	0.087310687	3.426879286	0.00061056	0.009203046	2673.872912	2960.938371	2632.202394	2606.666239	2779.573472	3132.476719	3780.697429	3925.877686	3491.900543	3995.083915	3535.542488	3269.543692	2235.821576	2654.743985	2207.99126	1995.833411	Clu
ENSMUSG00000029669	707.3028699	0.462913969	0.135109986	3.426200995	0.000612087	0.009215194	541.053736	767.5340246	726.0526477	731.0914121	769.2284379	804.5710425	718.2827	644.3410036	893.1804951	717.5093472	961.882859	942.534711	570.8675582	461.2961355	491.9274645	575.4923441	Tspan12
NewGene_2653	21.38207842	2.093125252	0.611161978	3.424828979	0.000615187	NA	39.76797286	28.34940994	17.78515131	25.83700016	42.62215619	42.39897589	17.93216172	16.56876866	14.50641175	25.40755479	2.990309406	37.4182235	16.49376573	9.164823883	4.870568956	0	no_name
ENSMUSG00000001524	501.4675005	0.307315485	0.089732167	3.424808461	0.000615233	0.00924225	507.5649168	532.3389199	531.4621686	491.8599291	526.6880729	538.0631941	510.0703778	471.2894198	609.2692936	550.8357878	521.3106065	549.1377125	409.5951822	408.3438197	451.3393899	414.3112176	Gtf2h4
ENSMUSG00000031880	222.4548777	1.124057044	0.328229044	3.424611761	0.000615679	0.00924225	149.653161	194.245957	162.1587326	294.7331871	199.9182088	148.3964156	268.9824258	184.0974296	204.1259368	792.7157094	267.134307	341.8205282	71.47298481	115.0694554	103.0937096	61.65989401	Rrad
ENSMUSG00000025743	1820.756087	-0.379185585	0.110729021	-3.424446288	0.000616054	0.00924225	1474.554573	1380.721262	1840.240068	1679.405011	1795.204626	1667.693052	1625.849329	1976.285907	1888.942045	2163.707366	1507.115941	1599.881881	1947.180676	2311.572246	1981.509803	2292.233604	Sdc3
ENSMUSG00000018677	1918.927994	0.341366561	0.099711081	3.423556916	0.000618073	0.009250989	2033.399244	1804.912433	1916.6116	2257.388274	2109.796732	2299.639693	1732.446068	1934.863985	1974.944343	1720.59961	2021.449159	2358.359384	1605.393197	1858.422621	1492.017623	1582.603946	Slc25a39
ENSMUSG00000044080	2523.06372	0.375091229	0.109561998	3.423552283	0.000618084	0.009250989	2557.70857	2339.351309	2747.282785	2927.236426	2587.773769	3204.151178	2412.871982	2314.10469	2646.383973	2239.93003	3006.257723	2973.231814	1983.833489	2499.960293	1993.686226	1935.25527	S100a1
ENSMUSG00000022792	695.8693509	0.415342082	0.12135834	3.422443675	0.00062061	0.009271534	658.2646034	838.9325385	728.1450185	702.3836341	775.3173174	909.5589829	715.2940064	547.6898531	731.5376212	643.3192872	792.4319927	784.7713902	495.7292921	566.1824532	610.4446424	633.9069805	Yars2
ENSMUSG00000036052	7831.140884	-0.312930897	0.09143841	-3.422313421	0.000620907	0.009271534	8473.717796	7844.386728	6446.594258	6659.247561	7381.751527	7426.887277	7994.755433	7246.074829	7227.30157	8466.813557	6409.229827	7088.225096	8552.933849	10090.4711	8435.825431	9554.038314	Dnajb5
ENSMUSG00000042198	633.559031	0.530612011	0.155152714	3.419933794	0.000626364	0.009314334	621.6362073	784.3336749	557.6168029	786.5931161	669.7767402	857.0650127	674.4485269	472.2099069	709.7780036	477.66203	732.6258045	819.1557037	519.5536204	497.955431	480.5628036	475.9711116	Chchd7
ENSMUSG00000074211	685.6068197	0.419560047	0.122682923	3.419873241	0.000626503	0.009314334	731.5213955	787.4836094	685.2514182	855.4917832	893.0356535	721.7920896	638.5842035	661.8302594	734.646138	496.9717716	691.7582426	739.26274	570.8675582	688.380105	498.4215565	574.4105916	Sdhaf1
ENSMUSG00000027014	364.1962999	-0.4362192	0.127556319	-3.419816476	0.000626634	0.009314334	375.702691	301.3437279	333.7331335	288.9916315	359.2438879	298.8118301	353.6620784	423.4240881	364.7326384	353.6731626	271.1213862	335.7527082	440.750073	416.4903298	406.6925078	503.0149248	Cwc22
ENSMUSG00000070337	3.075895713	-5.879932088	1.719371992	-3.419813813	0.00062664	NA	0	0	0	0	0	0	0	0	0	5.081510957	0	0	8.246882863	10.18313765	20.29403731	5.408762632	Gpr179
ENSMUSG00000021514	69.82382669	-0.966525243	0.282626829	-3.419792974	0.000626688	0.009314334	54.41933128	45.14906027	58.5863808	47.8462966	55.81472835	24.22798622	64.75502843	78.24140758	55.95330247	116.874752	58.80941832	82.92687371	80.63618799	103.868004	65.7526809	123.319788	Zfp369
ENSMUSG00000004069	4255.450264	0.212509575	0.062148324	3.419393518	0.000627609	0.009317186	4973.089659	4316.460158	4790.482815	4576.976733	4101.875127	4373.151514	4319.658512	4294.072546	4225.510509	4115.007573	4301.061696	4087.688092	3752.331703	4187.306201	3803.102593	3869.428787	Dnaja3
ENSMUSG00000070720	204.8901934	0.611739832	0.179063546	3.416328136	0.000634717	0.00941178	239.6543628	179.5462629	214.4680011	244.0161127	228.3329796	326.0683146	203.2311662	179.4949939	181.3301469	201.2278339	266.1375372	190.1250275	125.5358836	186.351419	175.3404824	137.3825709	Tmem200b
ENSMUSG00000027282	4352.974944	0.281620513	0.08254049	3.411907437	0.0006451	0.009554658	4787.854627	4919.147613	4525.797916	4610.46914	4434.73387	4617.450375	4343.568061	4172.568242	4149.869934	3787.758268	4666.876213	5332.602501	4040.972603	3980.588507	3657.797286	3619.543954	Mtch2
ENSMUSG00000010608	1654.71956	-0.313268085	0.091849683	-3.410660495	0.000648057	0.009587348	1728.860294	1305.122835	1622.633511	1436.345824	1612.538243	1526.363132	1601.93978	1666.081738	1639.224528	1840.523269	1448.306522	1399.64382	1768.498214	1964.327252	1911.698315	2003.405679	Rbm25
ENSMUSG00000031841	3729.04117	-0.249387454	0.073156967	-3.408936465	0.000652167	0.009636988	3908.773122	3262.282099	3781.960117	3381.776244	3261.609762	3642.273929	3431.020276	3764.792435	3606.915665	3917.844948	3388.020557	3485.962606	4026.311478	4631.291002	4114.007244	4059.817232	Cdh13
ENSMUSG00000022415	1120.939664	0.375265599	0.110133337	3.407375169	0.000655909	0.009672257	1187.806558	1256.823841	1199.974621	1266.969934	1230.968463	1191.209323	1221.379459	1015.297324	1239.262033	824.2210773	1176.188366	1356.157776	981.3790607	993.8742345	940.0198084	853.5027434	Syngr1
ENSMUSG00000021365	745.2539535	0.443246034	0.130097105	3.40703994	0.000656715	0.009672257	545.2398384	496.639663	641.3116326	808.6024125	733.7099744	634.975139	920.5176349	839.484279	1109.740499	1134.193246	1061.559839	1104.343245	510.3904172	467.406018	446.4688209	469.4805965	Nedd9
ENSMUSG00000032637	1532.512834	-0.358938661	0.105353448	-3.406994895	0.000656824	0.009672257	1423.274818	1282.023316	1478.25993	1462.182824	1414.64966	1379.985715	1448.520174	1573.112536	1554.258402	1818.164621	1230.013936	1237.835286	1700.69051	2089.579845	1692.522712	1735.131052	Atxn2l
ENSMUSG00000029086	198.820551	-0.724418716	0.21265752	-3.406504111	0.000658006	0.009678513	168.4906219	211.0456073	165.2972887	137.7973342	195.8589558	120.1304317	176.3329236	172.1310967	172.0045965	137.2007958	224.2732055	200.2380609	234.5780014	179.2232226	280.8694764	405.6571974	Prom1
ENSMUSG00000025314	392.2457706	-0.515607825	0.151390191	-3.405820562	0.000659655	0.009683231	340.1208205	303.4436841	369.3034361	399.9950396	365.3327674	324.0493158	383.5490146	383.8431407	354.3709157	457.3359862	355.8468193	233.6110711	438.9174324	471.4792731	491.115703	603.6179098	Ptprj
ENSMUSG00000033960	3152.561641	-0.318717913	0.093582478	-3.40574346	0.000659842	0.009683231	3003.528476	3051.236492	3355.116486	2779.869832	3153.024745	3124.400724	2189.716192	2770.666316	2931.331346	3303.998424	2749.091114	2672.874722	3484.76617	4119.079179	3758.455711	3993.830328	Jcad
ENSMUSG00000021131	780.7069739	0.417751963	0.122709276	3.404404117	0.000663086	0.009719681	790.1268292	831.5826915	783.5928431	884.1995612	874.7690152	920.6634765	710.3128503	639.7385679	782.3100624	727.6723691	982.8150249	1026.472888	664.3322306	640.5193581	650.2209556	581.9828592	Erh
ENSMUSG00000022193	3839.505619	0.335524035	0.098601689	3.402822389	0.000666936	0.009764924	3392.836	4409.908213	3894.948138	4385.591546	3977.053098	4430.692981	4096.502722	3707.722232	4078.374047	3265.378941	4384.790359	4469.960754	3424.289029	2816.655873	3411.021792	3286.364175	Psmb5
ENSMUSG00000028654	34.0217331	-1.69641612	0.498543446	-3.402744803	0.000667126	NA	13.60483282	28.34940994	8.369482971	16.26774084	25.37033107	21.19948795	6.973618446	76.40043329	36.26602938	18.29343945	27.90955446	21.2373701	65.9750629	32.58604047	89.29376419	56.25113138	Mycl
ENSMUSG00000029823	3221.34081	-0.285943038	0.084067673	-3.401343547	0.000670555	0.009787947	3070.506115	3081.685858	3224.343314	2859.294685	3152.009932	3068.878255	2964.784071	3171.078225	2998.682544	3546.894648	2629.478738	2771.982449	3732.172656	3311.556363	3786.867363	4171.237742	Luc7l2
ENSMUSG00000028842	446.1505913	-0.424692817	0.124860684	-3.401333418	0.00067058	0.009787947	319.1903085	459.8904279	429.9821876	461.2382992	420.1326825	353.3247991	410.4472571	448.2772411	391.6731173	488.8413541	359.8338986	406.5439419	505.8088156	564.1458257	502.4803639	616.5989401	Ago3
ENSMUSG00000026491	1581.914432	-0.463203908	0.136186725	-3.40124126	0.000670806	0.009787947	1530.020429	1313.52266	1687.497004	1399.025713	1429.871859	1251.779288	1478.407111	1708.424147	1276.564234	1967.561043	1045.611522	1307.615216	1938.017473	1818.708384	1997.745033	2160.259795	Ahctf1
ENSMUSG00000020629	3480.18923	0.320965189	0.094381095	3.400736033	0.000672047	0.009794873	3839.702432	4398.358453	3282.929695	3831.531432	3656.372113	3954.209252	3674.10069	3103.882663	3319.895947	2802.961444	3646.183936	3918.800435	3162.221418	2897.102661	3162.622775	3032.152332	Adi1
NewGene_3805	57.52387361	-0.916833167	0.269665946	-3.399884856	0.000674142	0.009814223	46.04712647	43.04910398	53.35545394	50.7170744	80.17024617	45.42747417	20.92085534	45.10387025	24.86813443	43.70099423	40.86756189	24.27128011	84.30146927	107.9412591	91.72904866	117.9110254	no_name
ENSMUSG00000037608	1944.367461	-0.340852352	0.100283703	-3.398880791	0.000676622	0.009839115	2187.238507	1699.914618	1701.097414	1734.906715	2052.96719	1644.474565	1854.982507	1826.246502	1801.903574	2076.305377	1494.157933	1729.328708	2163.432271	2518.28994	2220.979444	2403.654114	Bclaf1
ENSMUSG00000004383	1224.319554	-0.283987969	0.083574668	-3.398014908	0.000678767	0.009858127	1263.156401	1064.67784	1255.422446	1205.726674	1077.731664	1130.639357	1258.240014	1106.425552	1126.319255	1277.491855	1132.330495	1011.303338	1391.890563	1328.899463	1462.79421	1496.063744	Large1
ENSMUSG00000022197	1627.221668	-0.470782725	0.138557974	-3.397731025	0.000679472	0.009858127	1308.157002	1225.324496	1663.43474	1474.622861	1248.220288	1149.819846	1749.381999	2039.79952	1730.407688	2233.832217	1232.007475	1524.03413	1750.171808	2132.349024	1733.922548	1840.061048	Pdzd2
ENSMUSG00000002871	847.0878665	0.386036088	0.113629221	3.397331108	0.000680466	0.009861353	884.3141333	1007.97902	749.0687259	983.7198581	902.1689727	925.7109737	877.6796931	949.0222496	847.5889153	724.6234625	891.1122031	1026.472888	649.6711055	835.0172871	620.9975418	678.2588341	Tpra1
ENSMUSG00000022013	1727.388385	0.347141893	0.102229691	3.395705191	0.00068452	0.009908768	1769.674792	1823.812039	1879.995112	1785.623789	1872.330433	2086.635314	1565.079226	1605.329586	1834.024914	1404.529629	2017.462079	2114.63528	1467.94515	1523.397392	1474.970632	1412.7688	Dnajc15
ENSMUSG00000024436	1378.509678	0.284147136	0.083685948	3.395398425	0.000685288	0.009908768	1701.650628	1499.368792	1382.010876	1537.779973	1362.894185	1488.002154	1361.848059	1385.333158	1383.289978	1217.530025	1369.561708	1453.242897	1178.387929	1404.254682	1151.889558	1179.110254	Mrps18b
ENSMUSG00000030545	512.8239798	0.352639408	0.103987683	3.391165149	0.000695961	0.010051729	560.9377224	566.9881988	640.2654473	576.0694111	529.7325127	592.5761631	528.9987707	553.212776	530.5202012	429.895827	477.4527352	408.5665485	423.339987	488.7906071	458.6452433	439.1915257	Pex11a
ENSMUSG00000036504	1150.425557	0.382549185	0.112856537	3.389694524	0.000699705	0.010085865	1105.131035	1403.820781	1082.801859	1266.013008	1236.04253	1339.605738	1188.50383	1078.810937	1206.10452	936.0143184	1420.396968	1341.999529	1046.437803	877.7864653	905.9258257	971.4137688	Phpt1
ENSMUSG00000004936	2980.644789	0.20012713	0.059041675	3.389591016	0.00069997	0.010085865	3109.227562	3467.027838	3078.923548	3013.35976	3161.143251	3071.906753	3037.508949	2916.103285	2933.403691	2776.537587	3099.954084	3059.192597	2712.308142	2587.535276	2881.753299	2784.431003	Map2k1
ENSMUSG00000047221	470.0564383	0.320624134	0.094598697	3.389308153	0.000700692	0.010085865	520.123224	422.0912146	529.3697979	514.8261514	495.2288624	504.749713	512.0628402	516.39329	504.6158945	487.8250519	479.4462748	438.9056487	362.862846	428.710095	400.1984158	403.4936924	Fam185a
ENSMUSG00000019699	766.3839332	-0.425805825	0.125665246	-3.388413583	0.000702982	0.010099199	611.1709513	602.6874557	827.5326287	673.6758561	678.9100593	626.8991436	653.5276716	833.040869	796.8164741	977.6827082	617.0005075	762.5227168	903.4918337	995.910862	885.6317884	815.641405	Akt3
ENSMUSG00000018909	1037.601277	-0.508828108	0.150170813	-3.388328912	0.000703199	0.010099199	872.8023517	918.7308776	1171.727616	719.6083009	819.9691001	839.9035225	1090.873171	1300.64834	1008.195617	1214.481119	854.2317204	724.09319	1281.015805	1101.815494	1412.464997	1271.059219	Arrb1
ENSMUSG00000025939	484.256482	0.353507244	0.10437194	3.386995059	0.000706627	0.010129571	502.3322887	570.1381332	446.7211536	466.0229289	512.4806875	573.395674	535.9723892	453.800164	491.1456551	519.3304198	495.3945916	578.4655093	432.5031901	381.8676618	374.2220481	414.3112176	Ube2w
ENSMUSG00000033107	95.20380047	-0.908083335	0.268117203	-3.386889486	0.000706899	0.010129571	48.14017767	51.44892915	104.6185371	73.68329676	52.77028862	112.0544363	68.73995326	85.60530477	106.7257436	128.0540761	70.77065595	66.7460203	132.8664461	153.7653785	142.8700227	124.4015405	Rnf125
ENSMUSG00000068523	5141.972489	0.380472047	0.112346979	3.386580149	0.000707696	0.010129642	5313.210479	5995.375213	5362.746214	5546.342702	5028.399617	6370.950878	5054.877142	4638.334739	5351.829764	4108.90976	5481.237142	6803.037554	4607.258559	4682.206691	3984.937167	3941.906206	Gng5
ENSMUSG00000044792	10674.36802	0.296594665	0.087663347	3.383337215	0.000716106	0.01023856	11598.64324	11937.20154	11512.22383	12560.60978	11066.53841	11423.4955	10181.48293	9182.779789	11098.44116	8547.10143	11722.01287	11909.10811	9808.292685	9847.094106	8714.259623	9680.603359	Isca1
ENSMUSG00000000804	764.1466568	-0.366788474	0.108515654	-3.380051258	0.000724723	0.010336751	692.7999482	631.0368657	743.837799	666.0204487	702.2507639	787.4095523	773.0754164	788.8574859	713.9226927	880.1176978	590.0877228	627.0080695	884.249107	856.4018762	964.3726532	924.8984101	Usp32
ENSMUSG00000022130	246.5024511	0.5162756	0.152756826	3.37972196	0.000725592	0.010336751	236.514786	299.2437716	197.7290352	248.8007423	335.9031833	274.5838439	256.0314201	256.8159143	242.4643107	259.1570588	307.005099	288.2214513	164.9376573	165.9851437	219.175603	191.4701972	Tgds
ENSMUSG00000000787	9728.772482	-0.196929226	0.058269054	-3.379653725	0.000725772	0.010336751	9498.26636	9611.499947	9308.957434	8796.063167	9261.185653	9566.016561	9340.663793	10093.14158	8806.428106	10408.96705	8924.080038	9218.029925	10570.67119	10547.69398	10466.04092	11242.65401	Ddx3x
ENSMUSG00000048249	1176.532564	-0.365869369	0.108261765	-3.379488313	0.000726209	0.010336751	1098.851882	1163.375786	1114.18742	886.113413	1232.99809	1100.354374	1055.008848	1156.131858	846.552743	1111.834597	1124.356337	1267.163082	1331.413422	1466.371821	1323.982994	1545.82436	Crebrf
ENSMUSG00000027523	38763.56336	0.265408075	0.078559259	3.378444234	0.000728972	0.010364541	42531.84697	42303.6195	36260.78497	42454.01897	40981.20318	42038.5846	40765.78098	36926.26243	41189.92	32245.23593	42652.7766	43107.81608	35217.85511	35010.64555	32730.22338	33800.43944	Gnas
ENSMUSG00000041328	800.9282201	-0.351249837	0.104001781	-3.377344453	0.000731893	0.010394512	753.4984331	657.2863193	750.1149113	659.3219672	845.3394311	773.2765603	803.9585838	755.7199485	713.9226927	895.3622307	724.6516461	706.9010332	1052.852046	825.8524633	873.455366	1023.33789	Pcf11
ENSMUSG00000033044	5001.653527	0.328610568	0.097373693	3.374736627	0.000738864	0.010481859	6595.204341	5606.883299	5805.282626	5416.200775	4692.496434	4945.537688	5604.796769	4763.520991	4858.611765	4139.398826	4541.283218	5505.535372	4357.103113	4462.250917	4243.077322	4489.272985	Dhrs7c
NewGene_1737	4.196473871	5.271397416	1.562729941	3.37319794	0.000743005	NA	12.55830722	12.59973775	8.369482971	0	7.103692699	0	2.98869362	8.284384332	2.072344536	4.065208766	0	9.101730041	0	0	0	0	no_name
ENSMUSG00000027540	1034.107225	-0.439493034	0.130431952	-3.369519708	0.000752993	0.010649609	1132.340701	894.5813803	1005.384142	916.7350429	798.658022	1092.278379	881.6646179	1188.348908	818.5760918	966.5033841	899.0863615	671.5054164	1265.438359	1453.133742	1275.277305	1286.203754	Ptpn1
ENSMUSG00000051234	2603.377474	0.376484801	0.11173478	3.369450413	0.000753182	0.010649609	2337.938194	3306.381181	2702.296814	2701.401906	2941.94359	2899.282352	2684.843102	2446.654839	2698.192586	2162.691063	2823.848849	3276.622815	2421.834601	1864.532503	2237.214674	2148.360518	Rnf7
ENSMUSG00000041695	2377.34667	-0.393914228	0.116907629	-3.369448432	0.000753188	0.010649609	2030.259667	1608.566519	2772.391234	2257.388274	2491.366511	2159.319272	2332.177255	2112.518005	2179.07028	2146.430228	1821.098428	2459.489718	2809.438095	2820.729129	3024.623321	3012.680786	Kcnj2
ENSMUSG00000032198	1053.563076	-0.333339461	0.098962467	-3.368342271	0.000756217	0.010669558	786.9872524	871.4818611	967.7214685	1022.953821	967.1170203	994.3569346	1032.09553	1194.792318	1075.546814	1275.45925	960.8860892	993.0998779	1087.672218	1277.983775	1163.254219	1185.600769	Dock6
ENSMUSG00000025171	561.4042351	0.433752259	0.128774088	3.368319416	0.000756279	0.010669558	535.821108	717.1350736	637.1268911	574.1555592	518.569567	673.3361172	697.3618446	539.4054687	575.0756088	499.004376	503.3687501	707.9123366	407.7625416	453.1496253	481.3745651	461.9083288	Ubtd1
ENSMUSG00000022570	635.2512519	0.32735826	0.097196655	3.36799925	0.000757158	0.010669558	749.3123307	691.9355981	561.8015444	641.1403744	679.9248726	712.7065948	674.4485269	671.0351309	641.3906339	593.5204798	682.7873144	717.0140666	481.9844873	574.3289634	513.0332633	577.6558491	Gfus
ENSMUSG00000027879	1119.232028	0.286963573	0.085210159	3.367715506	0.000757938	0.010669558	1190.946135	1256.823841	1110.002679	1223.908267	1307.079457	1135.686854	1073.937241	1060.401195	944.9891085	1234.807163	1183.165755	1238.846589	986.8769826	993.8742345	1002.525443	963.8415011	Sec22b
ENSMUSG00000075227	383.1459851	0.414982104	0.123267538	3.36651572	0.000761242	0.010697467	446.8664319	472.4901656	351.5182848	460.2813733	415.0586162	421.9707601	362.6281592	352.5465777	402.03484	303.8743553	462.5011882	395.4196051	334.4569161	315.6772671	337.6927809	295.3184397	Znhit2
ENSMUSG00000055302	6777.772264	0.199498032	0.05926174	3.366388355	0.000761594	0.010697467	6825.439973	6951.905304	7332.713268	7462.108418	6876.374532	7179.559918	6927.791811	6585.165057	6996.235154	6168.954302	7225.584295	7165.084149	6567.26772	5794.205322	6202.669565	6183.297441	Mrfap1
ENSMUSG00000029624	540.4464921	-0.34846511	0.103522758	-3.366072512	0.000762467	0.010697967	570.3564528	414.7413676	538.7854662	499.5153365	443.473387	498.6927165	485.1645976	573.4634932	463.1690038	563.0314141	517.3235273	562.2846559	616.6835741	663.9405747	627.4916338	609.0266724	Ptcd1
ENSMUSG00000006095	795.3880954	0.37944906	0.112744	3.365580956	0.000763826	0.010705296	903.1515941	813.733063	721.8679062	877.5010797	880.8578946	895.4259909	887.6420051	755.7199485	742.9355162	690.069188	956.89901	992.0885745	693.6544808	623.2080241	696.4913606	594.9638896	Tbcb
ENSMUSG00000075467	1120.279437	0.305016261	0.09065888	3.364438906	0.000766995	0.010737925	1241.179363	1086.727381	1254.37626	1261.228378	1250.249915	1310.330255	1066.963622	1024.502196	1199.887486	930.9328074	1125.353107	1179.179692	1122.49239	893.0611717	1022.819481	955.1874809	Dnlz
ENSMUSG00000029319	2568.65073	0.27900577	0.082943061	3.363822941	0.000768708	0.010750143	2426.89287	2662.744578	2652.079916	2786.568314	2758.262394	3051.716765	2856.194869	2431.006558	2899.210006	2274.484305	2564.688701	2757.824203	2398.010272	2089.579845	2228.285297	2260.86278	Coq2
ENSMUSG00000022553	3702.867261	0.235038173	0.069894373	3.362762444	0.000771667	0.010779729	3988.309068	4104.364572	4126.155105	3968.37184	3734.512733	3920.895771	4205.091923	3617.514492	3786.173467	3270.460452	3459.787983	3559.78775	3558.988116	3153.71773	3367.998433	3423.746746	Maf1
ENSMUSG00000052102	438.0232842	0.426247825	0.126787541	3.361906244	0.000774064	0.010801404	511.7510192	412.6414113	440.4440413	585.6386704	556.117657	439.1322503	389.5264018	520.0752386	410.3242181	454.2870796	409.6723887	417.6682786	378.4402914	401.2156233	370.9750021	310.4629751	Gnpda1
ENSMUSG00000056204	530.8152559	0.41646288	0.123914047	3.360901283	0.000776886	0.010810455	559.8911968	565.9382206	732.3297599	509.0845958	528.7176994	513.8352079	518.0402275	621.3288249	503.5797223	565.0640185	636.9359035	538.0133758	427.9215886	382.8859756	503.2921254	386.1856519	Pgpep1
NewGene_1752	394.6191092	0.392784833	0.116873383	3.360772334	0.000777249	0.010810455	445.8199063	430.4910398	495.891866	525.3523367	380.554966	509.7972101	340.7110727	323.090989	411.3603904	328.2656078	333.9178837	373.1709317	378.4402914	377.7944067	343.3751114	315.8717377	no_name
ENSMUSG00000024528	327.7986911	-0.375418925	0.111706161	-3.360771892	0.00077725	0.010810455	325.4694621	316.0434219	290.8395332	281.336224	267.9106961	333.1348106	311.8203677	299.1583231	317.068714	358.7546736	259.1601485	314.5153381	358.2812444	390.0141719	402.6337003	418.6382277	Srfbp1
ENSMUSG00000039349	1207.716857	-0.334223301	0.099458762	-3.360420886	0.000778238	0.010812435	1014.083308	894.5813803	1197.88225	1128.215674	1077.731664	967.1004501	1358.859366	1398.219978	1184.344902	1352.698217	1235.994555	1237.835286	1562.326142	1210.775066	1321.54771	1181.273759	C130074G19Rik
ENSMUSG00000041881	2664.313461	0.352455821	0.104899788	3.359928814	0.000779626	0.01081995	2583.87171	3068.036142	3018.244796	2718.626573	2745.069821	3109.258232	2826.307933	2201.805258	2653.637178	2326.315716	3047.125285	3328.199285	2448.40789	2215.850752	2255.885188	2082.373613	Ndufa7
ENSMUSG00000045136	306.6694934	0.592345168	0.176401148	3.357943957	0.000785245	0.010876083	313.9576805	248.8448206	334.7793188	307.1732242	309.518039	501.7212147	253.0427265	340.5802448	330.5389535	295.7439377	349.8662005	428.7926153	209.8373528	218.9374594	213.4932726	249.8848336	Tubb2b
ENSMUSG00000035000	460.9476578	-0.392264165	0.116837841	-3.357338353	0.000786967	0.010876083	419.6567662	407.3915206	415.3355924	447.8413362	343.006876	458.3127394	377.5716273	455.6411383	549.1713021	474.6131234	376.7789852	469.2447488	536.9637064	566.1824532	536.5743466	540.8762632	Dpp4
ENSMUSG00000038344	462.5404038	-0.380579744	0.113358993	-3.35729643	0.000787087	0.010876083	431.1685478	472.4901656	364.0725092	454.5398177	362.2883276	429.0372561	494.1306785	476.8123427	404.1071845	469.5316125	365.8145174	495.5386356	522.3025813	535.6330403	581.2212287	541.9580158	Txlng
ENSMUSG00000020154	6658.721896	-0.38752521	0.115429765	-3.357238132	0.000787253	0.010876083	5621.935532	5917.67683	6458.102297	5799.928074	6537.426909	6435.558841	4943.299247	6617.382107	6603.525864	8561.329661	5391.527859	5583.405729	7721.831321	8565.037076	7666.275536	8115.307454	Ptprb
ENSMUSG00000025776	220.0059811	-0.672623846	0.20036443	-3.357002262	0.000787925	0.010876083	136.0483282	146.9969404	180.9900692	152.1512232	203.9774618	166.5674053	238.0992584	141.7550208	238.3196217	232.7332018	355.8468193	277.0971146	231.8290405	251.5234999	242.7166863	323.4440054	Crispld1
ENSMUSG00000022994	1476.996966	-0.431787415	0.128679105	-3.355536339	0.000792112	0.010922095	1075.828318	1211.67478	1557.770018	1313.859305	1499.893973	1257.836285	1443.539018	1679.889045	1347.023948	1804.952692	1246.959022	1072.992842	1797.820464	1752.517989	1747.722494	1821.671255	Adcy6
ENSMUSG00000026384	1441.899656	0.332214508	0.099082115	3.352921036	0.000799635	0.01101394	1554.090518	1432.170191	1617.402584	1564.573899	1656.175212	1370.900221	1500.324197	1403.742901	1653.73094	1687.061638	1474.222537	1286.377846	1215.040742	1007.112313	1254.171506	1393.297254	Ptpn4
ENSMUSG00000021709	2729.751631	-0.268777469	0.08017446	-3.352407613	0.00080112	0.011015182	2881.084981	2692.143966	2730.543819	2615.278572	2495.425764	2381.409146	2526.44234	2664.810294	2285.796023	2912.722081	2216.81604	2585.902635	3031.187612	3241.292713	3140.705215	3274.464898	Erbin
ENSMUSG00000078570	521.1391651	0.525600837	0.156788411	3.352293919	0.000801449	0.011015182	463.6108415	580.6379147	514.7232027	572.2417073	625.1249575	671.3171183	526.0100771	503.50647	558.4968525	364.8524867	643.9132921	726.1157966	457.2438387	398.160682	354.7397723	377.5316317	1110065P20Rik
ENSMUSG00000049643	2892.523468	0.258768659	0.077236387	3.350346494	0.000807105	0.011080654	3386.556847	2944.138721	2921.995742	3082.258427	2997.758319	3086.039745	3357.299166	2899.534516	2986.248477	2542.788083	2922.52906	2890.30494	2420.00196	2806.472736	2599.260299	2437.188442	2310022A10Rik
ENSMUSG00000115987	1488.692381	0.339536758	0.101358549	3.349858133	0.00080853	0.011080654	1586.532812	1683.114968	1545.215793	1843.996271	1595.286417	1718.168023	1556.113145	1239.896188	1356.349499	1166.714916	1611.77677	1661.571384	1395.555844	1375.741896	1257.418552	1225.625612	Vps28
ENSMUSG00000051256	824.0987313	0.439742445	0.131285502	3.349512605	0.000809539	0.011080654	1028.734666	996.4292604	704.0827549	830.611709	963.0577673	963.0624524	959.370652	736.3897184	768.8398229	624.0095456	942.9442328	971.8625078	720.22777	654.7757508	655.903286	665.2778038	Jagn1
ENSMUSG00000002221	514.0266402	-0.336890151	0.10058031	-3.349464231	0.00080968	0.011080654	515.9371216	528.1390074	493.7994953	453.5828918	540.8954583	479.5122274	412.4397195	421.5831138	441.4093862	446.1566621	536.2621535	416.6569752	580.9470817	683.2885362	586.9035591	686.9128543	Paxip1
ENSMUSG00000070942	127.5740209	-0.712158611	0.21265591	-3.348877591	0.000811396	0.011092265	87.90815053	162.7466126	101.479981	122.4865193	62.91842105	112.0544363	125.525132	111.3789449	121.2321554	128.0540761	105.657599	91.01730041	167.6866182	159.8752611	210.2462266	170.9168992	Il1rl2
ENSMUSG00000031467	1025.955515	0.286218517	0.085479162	3.348401057	0.000812793	0.011092308	1092.572728	1182.275392	1079.663303	1050.704673	1065.553905	1197.266319	1112.790258	1137.722115	873.493222	951.2588512	992.7827229	1032.540708	864.09006	979.6178418	882.3847424	920.5714	Agpat5
ENSMUSG00000021466	733.1338152	-0.553363479	0.165267763	-3.348284441	0.000813135	0.011092308	509.657968	597.437565	898.673234	689.943597	512.4806875	540.0821929	666.4786772	974.7958898	700.4524532	811.0091488	616.0037377	546.1038025	987.7933029	819.7425807	897.8082108	961.677996	Ptch1
ENSMUSG00000030647	3252.540882	0.416551745	0.124482185	3.346275978	0.000819048	0.011156154	3051.668654	3623.474581	3419.979979	3740.623468	3436.15764	4074.339683	3002.640857	2734.767317	3688.773274	2531.608759	3884.411919	4188.818426	2732.467189	2677.146888	2407.684587	2846.090897	Ndufc2
ENSMUSG00000109523	44.85942886	3.565318257	1.065513766	3.346102483	0.000819561	0.011156154	8.372204812	33.59930067	6.277112228	61.24325965	104.525764	107.0069392	8.96608086	4.60243574	67.35119742	116.874752	11.96123763	168.8876574	10.0795235	6.109882589	0.811761493	1.081752526	Gdf1
ENSMUSG00000007415	2585.361082	0.242578318	0.07250451	3.34569972	0.000820752	0.011160485	2638.291042	2642.794993	2908.395332	2765.515944	2556.314558	2902.31085	2556.329276	2432.847532	2879.522733	2364.9352	2671.34307	2798.276336	2421.834601	2132.349024	2293.226217	2401.490609	Gatad1
ENSMUSG00000019927	6539.32217	0.431991344	0.129174585	3.344244104	0.000825071	0.011197318	8730.116568	7944.134651	5713.218313	7060.199526	7653.721476	6068.10105	7756.656175	5977.643539	6146.573894	5135.374974	6890.669642	8220.884834	5529.99312	5796.241949	5319.473061	4686.151945	Ube2d1
ENSMUSG00000030029	3549.875483	-0.342765966	0.102495766	-3.344196351	0.000825213	0.011197318	3652.374349	3162.534175	3466.012135	3326.27454	2840.462266	3181.942191	3597.390887	4167.965806	3352.017287	3689.176955	3076.031609	2689.055576	4047.386845	4004.009723	4053.936894	4491.43649	Lrig1
ENSMUSG00000058672	1005.135508	0.44719436	0.133794262	3.342403124	0.000830563	0.011256556	982.6875399	1006.929042	979.2295076	1012.427636	1055.405772	1438.536682	919.5214037	906.6798408	1111.812844	1057.970581	1098.440322	1345.033439	672.5791135	951.1050563	760.6205186	783.1888292	Tubb2a
ENSMUSG00000027799	217.2766269	-0.552176351	0.165221372	-3.342039498	0.000831652	0.011256556	173.7232499	155.3967656	218.6527426	171.2897418	158.3108659	224.1088726	251.0502641	225.5193513	178.2216301	244.9288281	232.2473639	165.8537474	323.4610723	254.5784412	226.4814564	272.6016367	Nbea
ENSMUSG00000047260	2446.718509	0.325587704	0.097427389	3.341849829	0.000832221	0.011256556	2667.593758	2748.842786	2496.198296	2580.829239	2277.240917	2889.187357	2560.314201	2332.514433	2581.10512	1981.789273	2785.971597	2916.598827	2079.130802	2101.799611	2199.061883	1949.318053	Emc6
ENSMUSG00000052707	1055.243908	-0.406118449	0.121650923	-3.338391849	0.000842648	0.01138555	1039.199922	881.9816425	1090.125157	812.4301163	943.7763157	808.6090403	1108.805333	1218.724984	1111.812844	1223.627839	874.1671164	844.4382872	1139.902476	1197.536987	1219.265762	1369.498699	Tnrc6a
ENSMUSG00000029174	2848.33377	-0.528906688	0.158460043	-3.33779215	0.000844469	0.011398101	2945.969568	2062.157078	2683.465477	2884.174759	2328.996392	2406.646632	2024.341812	2776.189238	2839.112014	3382.253693	2959.409542	1551.33932	3466.439763	3855.335914	3324.975074	4082.534035	Tbc1d1
NewGene_705	71.95496295	-0.822711297	0.246571205	-3.336607364	0.000848077	0.011433664	53.37280568	59.84875431	40.80122948	35.40625948	85.24431238	45.42747417	87.66834618	71.79799755	62.17033608	92.48349942	79.74158417	60.67820028	96.2136334	96.73980766	104.7172325	78.96793443	no_name
ENSMUSG00000027221	167.8404799	-0.646509215	0.193777976	-3.336340008	0.000848893	0.011433664	124.5365466	164.8465689	124.4960592	111.0034081	150.1923599	148.3964156	178.325386	235.6447099	183.4024914	163.6246528	135.5606931	106.1868505	234.5780014	189.4063603	203.7521346	231.4950407	Chst1
ENSMUSG00000028480	222.81358	0.477678174	0.143198774	3.335770003	0.000850635	0.011445071	190.4676595	204.7457384	263.6387136	233.4899274	259.7921901	221.0803743	225.1482527	219.0759412	285.983546	283.5483114	265.1407674	255.8597445	183.2640636	136.4540445	166.411106	170.9168992	Glipr2
ENSMUSG00000019978	2513.45698	-0.234740176	0.070390267	-3.33483854	0.000853489	0.0114714	2392.357525	2367.700719	2382.164091	2287.052978	2327.981579	2278.440205	2292.328006	2824.975057	2395.630284	2758.244148	2492.921275	2404.879338	2655.496282	3007.080547	2719.401	2628.658639	Epb41l2
ENSMUSG00000032252	732.0330893	-0.368720277	0.110587204	-3.334203819	0.000855439	0.011485533	554.6585688	793.7834783	621.4341106	679.4174117	733.7099744	647.0891321	642.5691283	700.4907197	634.137428	807.9602422	682.7873144	744.3192567	955.7220918	781.0466576	792.2792168	941.124698	Glce
ENSMUSG00000028989	2929.913782	-0.74669174	0.223975504	-3.333809837	0.000856652	0.011486809	3061.087385	1758.713394	1840.240068	2979.867352	2570.521944	3321.253112	3029.539099	2601.29668	2106.538221	1533.600007	1990.549295	2710.292946	3405.046302	5726.996613	4152.971796	4090.106303	Angptl7
ENSMUSG00000019841	1083.238795	-0.489824047	0.14693668	-3.333572317	0.000857384	0.011486809	1113.50324	1094.077228	983.4142491	755.0145604	920.4356111	944.8914628	1081.90709	1020.820247	895.2528396	1419.774161	971.850557	691.7314832	1455.116665	1267.800637	1382.429822	1333.800865	Rev3l
ENSMUSG00000026463	1433.937094	-0.467401331	0.140221898	-3.333297712	0.000858231	0.011486809	1144.899008	1172.825589	1367.36428	1075.584748	1230.968463	1368.881222	1278.164638	1787.586041	1539.75199	1945.202394	1172.201287	1075.015448	1700.69051	1869.624072	1612.158324	1602.075492	Atp2b4
ENSMUSG00000058793	2907.065316	-0.33397646	0.100244745	-3.331610662	0.00086345	0.011544574	2476.079573	2496.848031	3139.602299	2796.137573	2754.203141	2613.594014	2628.057923	3020.118333	2831.858809	3381.237391	2388.260446	2309.816824	3334.489638	3294.245029	3558.762384	3489.73365	Cds2
ENSMUSG00000024847	2348.292501	0.275751336	0.082786749	3.330863189	0.000865771	0.011557109	2547.243314	2593.44602	2366.47131	2613.36472	2344.218591	2432.893617	2605.144605	2327.911997	2518.934784	1951.300208	2488.934196	2580.846118	2239.486857	1982.6569	2071.615329	1908.211457	Aip
ENSMUSG00000041837	844.9622649	0.296171509	0.088920983	3.330726875	0.000866195	0.011557109	746.1727539	828.4327571	789.8699554	887.070339	893.0356535	803.5615431	1059.990004	980.3188127	862.095327	1058.986884	977.8311758	947.5912277	737.6378561	645.6109269	696.4913606	604.6996623	Pdcd7
ENSMUSG00000025968	15182.77683	0.226710652	0.068092595	3.329446494	0.000870188	0.01159827	16702.5486	14467.64887	17892.90841	17712.699	14631.57733	16498.24912	15032.13268	14858.50354	15357.10918	14830.89788	14394.35271	14763.00613	13529.4695	14033.38199	13249.57108	14970.37321	Ndufs1
ENSMUSG00000025962	999.2993554	0.297296492	0.089307952	3.328891618	0.000871923	0.011609295	1050.711704	1157.075917	1105.817938	1219.123637	1135.576019	1007.480427	946.4196463	888.2700979	819.612264	907.557857	1057.57276	1071.981538	895.2449508	845.2004248	940.0198084	941.124698	Fastkd2
ENSMUSG00000061286	568.1934682	0.425051338	0.127712535	3.328188089	0.000874128	0.011626543	543.1467872	642.5866253	577.494325	626.7864855	633.2434634	701.6021011	596.7424928	544.0079045	629.992739	425.8306182	573.1426362	747.3531667	493.8966515	475.5525282	457.8334818	421.8834853	Exosc5
ENSMUSG00000059291	4684.561527	0.34740893	0.104440416	3.326383997	0.000879806	0.011689901	5182.394779	4931.747351	4524.751731	5019.076513	4930.977546	5769.28922	4685.275365	4196.500908	4810.947841	3873.127652	5116.419394	6006.130524	4434.074019	3807.475167	3998.737113	3666.059312	Rpl11
ENSMUSG00000048550	367.1150824	0.452857208	0.136218268	3.324496901	0.000885782	0.01175708	434.3081246	414.7413676	371.3958068	489.9460772	372.4364601	407.8377681	295.8806684	449.1977282	354.3709157	365.8687889	399.7046906	303.3910014	328.9589942	291.2377367	258.1401546	336.4250357	Thnsl1
ENSMUSG00000039270	517.2703167	-0.512521161	0.154196181	-3.323825253	0.000887918	0.011773205	452.0990599	444.1407557	554.4782468	478.462966	423.1771222	346.2583031	417.4208756	622.2493121	459.0243147	633.1562653	422.6303961	457.1091087	570.8675582	536.6513541	720.8442054	737.7552231	Megf9
ENSMUSG00000034432	3142.752227	0.238842533	0.071868578	3.323323481	0.000889517	0.011782183	3558.187045	3611.924822	3104.031997	3519.573578	3098.22483	3286.930131	3273.615745	3124.13338	3066.033741	2689.135599	3176.705359	3375.730542	2919.396533	2824.802384	2832.235848	2823.374094	Cops8
ENSMUSG00000038676	48.9828017	-0.893246823	0.268838782	-3.322611475	0.00089179	0.011800066	41.86102406	57.74879802	33.47793188	33.49240762	25.37033107	40.37997704	41.84171068	58.91117747	42.48306299	42.68469204	49.8384901	28.31649346	69.64034418	83.50172871	71.43501135	62.74164654	Ucn
ENSMUSG00000042213	44.08666941	-1.120771085	0.33738179	-3.321966743	0.000893853	0.011815134	42.90754966	40.94914769	47.07834171	22.96622237	44.65178268	33.31348106	11.95477448	13.80730722	45.59157979	19.30974164	25.91601485	21.2373701	89.79939117	56.00725706	89.29376419	100.602985	Zfand4
ENSMUSG00000073676	1560.405157	0.319396308	0.096179409	3.320838726	0.000897474	0.011850734	1442.112279	1656.865514	1642.511033	1612.420195	1535.412436	1951.362391	1393.727458	1640.308098	1818.48233	1540.714122	1662.61203	1813.266885	1429.459696	1188.372164	1328.853563	1310.00231	Hspe1
ENSMUSG00000020773	801.9440376	0.442700926	0.133331779	3.320295657	0.000899222	0.011861559	784.8942012	759.1341994	814.9784043	1004.772229	867.6653225	1192.218822	664.4862148	795.3008959	876.6017388	704.2974187	772.4965966	934.4442843	607.5203709	710.7830078	741.1382427	600.3726522	Trim47
ENSMUSG00000034880	1131.294137	0.436528378	0.131515498	3.319216238	0.000902705	0.011885475	1151.178162	1193.825152	1327.609236	1332.997823	1116.294567	1325.472746	987.2651258	991.3646584	1205.068348	906.5415548	1359.59401	1533.13586	854.9268568	1020.350392	824.7496765	970.3320162	Mrpl34
ENSMUSG00000039096	331.3215744	-0.372050153	0.11209455	-3.319074422	0.000903164	0.011885475	293.0271684	306.5936186	297.1166455	348.3210393	302.4143463	308.9068244	247.0653392	350.7056034	300.4899577	341.4775363	277.102005	325.6396748	411.4278228	405.2888784	392.8925624	392.6761671	Rsad1
ENSMUSG00000003955	1427.726473	0.396683291	0.119523592	3.318870218	0.000903824	0.011885475	1173.155199	1620.116279	1622.633511	1528.210713	1634.864134	1649.522062	1486.37696	1253.703496	1569.800986	1200.252888	1706.469901	1725.283495	1237.032429	1017.295451	1177.054164	1241.8519	Fam162a
ENSMUSG00000027580	486.6152337	-0.404290549	0.121859899	-3.317666869	0.000907727	0.011919132	371.5165886	364.3424166	436.2592999	407.650447	517.5547538	485.5692239	468.2286671	475.8918555	548.1351298	554.9009965	453.5302599	421.7134919	572.7001988	633.3911617	506.5391714	567.9200764	Helz2
ENSMUSG00000043518	833.0125972	0.354524086	0.106866707	3.31744184	0.000908458	0.011919132	947.1056694	894.5813803	768.9462479	841.1378942	936.672623	884.3214972	896.608086	977.5573512	808.2143691	780.5200831	958.8925496	885.901724	663.4159103	808.5411293	724.0912514	551.6937885	Rai2
ENSMUSG00000043639	1781.588823	-0.387613343	0.116848863	-3.317219634	0.000909181	0.011919132	1704.790205	1540.31794	1726.205863	1750.21753	1655.160399	1284.08327	1793.216172	2019.548803	1736.624721	2042.767405	1494.157933	1331.886496	1907.778902	2162.898436	2128.438634	2227.328452	Rbm20
ENSMUSG00000033307	1341.920137	0.396310352	0.119548671	3.315054441	0.000916253	0.011999532	1553.043993	1244.224103	1309.824085	1563.616973	1347.671986	1669.712051	1409.667157	1308.932725	1302.468541	1120.981317	1651.647562	1586.734937	1056.517327	1322.78958	1004.960728	1017.929127	Mif
ENSMUSG00000020801	240.6871545	0.562616452	0.169748439	3.31441312	0.000918357	0.012014781	295.1202196	268.7944053	239.57645	277.5085203	269.9403225	301.8403284	238.0992584	196.9842497	206.1982813	192.0811142	288.0664728	330.6961915	220.8331967	208.7543218	160.7287755	155.7723638	Med31
ENSMUSG00000042529	1511.117426	-0.535784342	0.161777977	-3.311849688	0.000926813	0.012095171	1599.091119	1077.277578	1889.410781	1211.46823	1378.116384	1327.491745	1543.162139	1573.112536	1232.008827	1316.111338	1001.753651	830.2800404	1939.850113	2006.078117	2012.35674	2240.309482	Kcnj12
ENSMUSG00000024420	660.4152333	-0.346745281	0.104698445	-3.311847483	0.000926821	0.012095171	595.4730673	606.8873683	687.343789	625.8295595	662.6730475	569.3576763	668.4711397	657.2278237	631.0289112	626.0421499	576.1329456	485.4256022	898.9102321	739.2957933	827.9967224	708.5479048	Zfp521
ENSMUSG00000040270	94.50351201	-0.906897678	0.273847348	-3.311690566	0.000927341	0.012095171	68.0241641	96.59798942	80.55627359	91.86488947	52.77028862	89.84544892	45.82663551	54.30874173	67.35119742	141.2660046	61.79972773	62.70080695	149.3602119	152.7470647	173.7169594	123.319788	Bach2
ENSMUSG00000025613	4758.76406	0.210536457	0.063637086	3.308392486	0.000938332	0.012224815	5010.76458	5082.944204	4662.8482	5025.774995	4937.066426	5263.530007	4708.188683	4795.738041	4489.734437	4632.305389	5306.802426	4951.341143	4381.843761	3893.013523	4493.911623	4504.41752	Cct8
ENSMUSG00000022148	56.09576756	-0.936388687	0.283056321	-3.308135578	0.000939193	0.012224815	42.90754966	46.19903842	41.84741485	22.96622237	51.75547538	53.50346958	61.76633481	52.46776744	29.01282351	75.20636217	42.86110149	46.51995355	65.05874259	93.68486636	85.23495672	86.54020212	Fyb
ENSMUSG00000032855	2108.551464	-0.577867454	0.174727524	-3.307249149	0.000942171	0.012251092	1493.392033	1660.015449	2167.696089	1778.925308	1792.160187	1946.314893	2104.040308	2494.520171	2115.863771	2776.537587	1504.125631	1117.490188	2346.696335	2923.578819	2729.9539	2785.512756	Pkd1
ENSMUSG00000032232	458.5676169	-0.619204618	0.187247956	-3.306869834	0.000943447	0.012255226	282.5619124	280.3441649	508.4460905	484.2045216	360.2587011	390.6762779	401.4811763	534.803033	484.9286214	588.4389689	340.8952723	317.5492481	574.5328395	637.4644168	586.9035591	563.5930663	Cgnl1
ENSMUSG00000019210	3428.426296	0.243998202	0.073812892	3.305631235	0.000947627	0.012297026	3775.86437	3605.624953	3424.16472	3812.392913	3582.290747	3906.762779	3483.82053	3203.295275	3228.712787	2907.64057	3748.851226	3729.68671	3134.731808	3086.509021	3070.081965	3154.390367	Atp6v1e1
ENSMUSG00000062591	142.5929474	0.725011462	0.21938207	3.304789044	0.000950479	0.012321525	153.8392634	161.6966345	150.6506935	195.2128901	160.3404923	179.6908978	80.69472774	150.0394051	176.1492856	125.0051696	165.4637871	179.0006908	126.4522039	65.17208095	100.6584251	111.4205102	Tubb4a
ENSMUSG00000010047	640.1976087	0.36144044	0.109388205	3.304199381	0.000952481	0.012334962	630.0084121	812.6830849	575.4019542	663.1496709	751.9766128	790.4380506	671.4598333	567.9405703	595.7990541	657.5475179	728.6387253	605.7706994	568.1185972	551.9260605	519.5273553	552.775541	Hyal2
ENSMUSG00000038274	4108.085881	0.353659766	0.107051098	3.303653778	0.000954336	0.012346482	3966.33203	4290.210704	3989.104821	4518.604251	4552.452207	5119.171589	4184.171068	3747.30318	4463.830131	3421.889479	4600.092637	5084.833183	3924.599922	3041.703215	3488.950895	3336.124792	Fau
ENSMUSG00000048271	1582.310482	-0.340130394	0.102973896	-3.303073944	0.000956312	0.012359531	1400.251255	1678.915055	1555.677647	1404.767268	1453.212563	1388.061711	1527.22244	1539.974999	1383.289978	1843.572175	1175.191597	1472.45766	1739.175964	1801.39705	1954.721674	1999.078669	Rbm33
ENSMUSG00000026260	10392.88474	0.306571885	0.092873279	3.300969758	0.000963513	0.012440019	12087.3707	9861.394746	11385.6354	12489.79726	9837.599574	11677.88936	9926.447743	10357.32139	10739.92556	9388.599645	11175.78302	11056.57939	8111.267456	10890.86571	8387.119741	8912.559066	Ndufa10
ENSMUSG00000022401	322.4446858	-0.489413654	0.148284228	-3.300510519	0.000965091	0.012447823	298.2597964	270.8943616	330.5945773	285.1639277	286.1773344	241.2703628	291.8957435	386.6046022	301.52613	364.8524867	245.2053713	252.8258345	365.6118069	369.6478966	377.4690941	491.115647	Xpnpep3
ENSMUSG00000005514	1227.563299	-0.2507652	0.075998232	-3.299618875	0.000968162	0.012464106	1156.41079	1140.276266	1070.247635	1069.843192	1249.235102	1075.116889	1155.6282	1379.810235	1319.047297	1258.182113	1135.320805	1270.196992	1406.551688	1336.027659	1336.159417	1282.958496	Por
ENSMUSG00000036751	5331.256174	0.332965319	0.10091149	3.299577864	0.000968304	0.012464106	4843.320484	5657.28225	6486.349302	6164.516854	5132.925381	6713.171183	5101.700009	4696.325429	5635.740966	4643.484713	5482.233911	6218.504225	4804.267428	4741.268889	4275.547781	4703.459985	Cox6b1
ENSMUSG00000030802	5603.750097	0.271052686	0.082181702	3.298212148	0.000973026	0.012512291	6535.552382	5554.384392	6166.216579	6492.742449	5808.791001	5759.194226	5713.38597	5174.058259	5946.592646	4793.897437	5622.778454	6026.356591	4727.296521	5754.491085	4794.263375	4790.000187	Bckdk
ENSMUSG00000049755	893.3949209	0.266117857	0.080724103	3.296634416	0.000978508	0.0125533	992.1062703	889.3314895	1040.954444	1062.187785	915.3615449	975.1764455	934.4648718	881.8266878	884.8911169	838.449308	836.289864	783.7600869	833.8514895	782.0649714	763.055803	880.5465565	Zfp672
ENSMUSG00000023942	1645.713574	0.236153098	0.071636054	3.296567661	0.00097874	0.0125533	1505.950341	1816.462192	1668.665667	1771.2699	1774.908361	1952.37189	1652.747572	1606.250073	1743.877927	1564.089073	1647.660483	1689.887878	1511.012205	1502.012803	1479.02944	1445.221375	Slc29a1
ENSMUSG00000007030	544.4302632	-0.457142502	0.138677345	-3.296446876	0.000979161	0.0125533	578.7286577	339.1429411	517.8617588	511.9553736	456.6659592	454.2747417	590.7651055	536.6440073	505.6520668	632.1399631	565.1684778	405.5326385	672.5791135	706.7097528	635.6092487	601.4544047	Vwa7
ENSMUSG00000073139	1249.213136	0.242438976	0.073584651	3.294694924	0.000985286	0.01260751	1416.995665	1587.566957	1293.085119	1289.936156	1322.301655	1283.07377	1198.466142	1237.134727	1206.10452	1132.160641	1237.988094	1167.044052	1116.078147	1178.189026	1190.85411	1130.43139	Tmem185a
ENSMUSG00000032171	1293.531295	0.256319877	0.077804043	3.29442878	0.000986219	0.01260751	1265.249452	1311.422704	1438.504886	1313.859305	1391.308956	1411.280198	1256.247552	1336.547339	1367.747394	1235.823465	1382.519715	1448.18638	1222.371304	984.7094106	1139.713136	1191.009532	Pin1
ENSMUSG00000037493	3568.403094	0.398231656	0.120890004	3.294165302	0.000987144	0.01260751	4004.006952	4807.84993	3532.967999	3737.75269	3537.638964	3724.043383	4079.566791	3306.389836	4003.769644	2818.205977	3640.203317	4094.767215	3636.875343	2518.28994	2881.753299	2770.36822	Cib2
ENSMUSG00000030323	474.954001	0.307788339	0.093435935	3.294110963	0.000987335	0.01260751	499.1927119	524.9890729	608.8798861	499.5153365	491.1696094	487.5882228	421.4058004	497.0630599	460.060487	473.5968212	487.4204332	472.2786588	388.5198149	428.710095	422.9277376	435.9462682	Ift122
ENSMUSG00000041939	324.1454055	0.382064049	0.115995316	3.293788603	0.000988468	0.01260938	368.3770117	328.6431597	365.1186946	331.0963725	323.7254244	350.2963008	312.8165989	399.4914222	313.9601972	293.7113333	377.775755	364.0692017	285.8919392	279.0179716	250.0225397	242.3125659	Mvk
ENSMUSG00000021607	992.1159028	0.439562348	0.133513161	3.292277285	0.000993796	0.012664703	1098.851882	1149.72607	919.5969414	1134.914155	1039.16876	1240.674795	1058.993773	790.6984602	998.8700664	752.0636217	1200.110842	1255.027442	872.3369428	745.4056758	845.0437138	772.3713039	Mrpl36
ENSMUSG00000004771	2697.41988	0.329843896	0.100200807	3.291828727	0.000995382	0.01267098	2690.617322	3081.685858	2751.467527	3021.015167	2929.765832	2984.080303	2684.843102	2121.722876	2802.845985	2479.777347	2993.299716	3356.515779	2431.914124	2193.447849	2216.920636	2418.798649	Rab11a
ENSMUSG00000031605	609.8781513	-0.517545712	0.157233327	-3.291577704	0.000996271	0.01267098	638.3806169	695.0855326	419.5203339	553.1031887	531.7621392	661.2221241	304.8467492	565.1791089	510.8329281	470.5479147	492.4042822	575.4315993	760.545864	918.5190159	815.8203001	844.8487232	Klhl2
ENSMUSG00000033004	1729.060725	-0.462810572	0.14062411	-3.291118225	0.0009979	0.012676999	1716.301987	1341.87207	1816.177805	1471.752083	1615.582682	1306.292257	1848.008888	1895.283038	1561.511608	2050.897822	1362.584319	1164.010142	1962.758121	1882.862151	2386.578788	2282.497831	Mycbp2
ENSMUSG00000028156	3731.997248	0.488139412	0.148330747	3.290884879	0.000998728	0.012676999	4226.916905	4316.460158	3811.253308	4419.083954	3963.860526	3879.506294	3576.470032	3313.753733	4207.895581	3409.693852	4321.993862	4563.000661	1675.033541	3288.135147	3165.869821	3573.028595	Eif4e
ENSMUSG00000064254	846.855355	0.485935085	0.147719523	3.289579298	0.001003373	0.012715045	969.082707	889.3314895	875.6571558	954.0551542	703.2655772	1091.26888	821.8907455	850.5301248	998.8700664	614.8628258	1023.682587	1147.829289	614.8509334	721.9844593	694.8678377	577.6558491	Ethe1
ENSMUSG00000030879	1615.648967	0.28897993	0.087849638	3.289483438	0.001003715	0.012715045	1881.653032	1805.962411	1716.790194	1577.013936	1693.723302	1706.05403	1574.045306	1529.84964	1760.456683	1343.551497	1731.389146	1864.843355	1396.472165	1496.921234	1358.888739	1412.7688	Mrpl17
ENSMUSG00000018476	1003.124257	-0.372558401	0.113286656	-3.288634466	0.001006747	0.012740829	789.0803036	766.4840465	1050.370113	895.6826724	870.7097622	772.2670609	1015.1596	1215.963523	1158.440596	1191.106168	1044.614753	838.3704672	1067.513171	1190.408791	1034.995903	1148.821183	Kdm6b
ENSMUSG00000035569	2694.864357	-0.467453071	0.142183059	-3.287684731	0.001010149	0.012761067	2693.756898	1990.758565	3036.029948	2534.896794	2195.041044	2036.160342	2873.1308	2899.534516	2359.364254	3221.677947	1868.943379	2054.968383	3050.430339	3550.860098	3395.598324	3356.67809	Ankrd11
ENSMUSG00000078695	684.6299786	0.349060692	0.106175052	3.28759615	0.001010467	0.012761067	728.3818187	699.2854451	700.9441988	800.9470051	704.2803904	894.4164915	623.6407354	625.0107735	677.6566633	593.5204798	746.5805818	787.8053003	618.5162147	632.3728479	536.5743466	584.1463643	Cisd3
ENSMUSG00000041375	476.4872219	-0.642113502	0.195328451	-3.287352654	0.001011341	0.012761067	414.4241382	265.6444709	595.2794763	379.899595	365.3327674	291.7453341	570.8404814	557.8152117	489.0733105	595.5530842	355.8468193	336.7640115	594.6918865	603.8600625	599.0799815	607.9449199	Ccdc9
NewGene_6251	49.7189245	-1.16958752	0.355842023	-3.286816741	0.001013268	0.012766095	35.58187045	27.29943179	34.52411725	50.7170744	15.22219864	31.29448221	44.8304043	34.97851163	51.8086134	82.32047751	42.86110149	51.57647023	40.318094	50.91568824	87.6702412	113.5840153	no_name
ENSMUSG00000003382	632.3143913	-0.418466899	0.127321826	-3.286686283	0.001013737	0.012766095	482.4483023	507.1394444	688.3899743	608.6048928	544.9547113	534.0251964	582.7952559	666.4326952	625.8480499	816.0906598	549.220161	511.719489	777.9559501	752.5338722	712.7265905	756.145016	Etv3
ENSMUSG00000042390	1418.84626	-0.413502708	0.125831057	-3.286173681	0.001015584	0.012776109	1487.11288	1263.123709	1350.625314	1334.911675	1105.131621	1135.686854	1483.388267	1470.938463	1295.215335	1782.594044	1020.692277	1155.919715	1697.025229	1663.924692	1713.628511	1741.621568	Gatad2b
ENSMUSG00000028741	653.0373613	0.31431128	0.095654228	3.285910994	0.001016531	0.012776109	788.033778	662.53621	749.0687259	649.7527078	682.9693123	665.2601218	725.2563184	638.8180807	605.1246045	613.8465237	703.7194803	714.9914599	587.3613239	486.7539796	584.4682747	590.6368795	Mrto4
ENSMUSG00000021779	711.1259621	-0.669565179	0.203836222	-3.284819405	0.001020478	0.012813109	835.12743	722.3849643	732.3297599	377.0288172	398.8216044	589.5476648	425.3907252	504.4269571	654.8608734	853.6938408	667.8357674	741.2853467	884.249107	989.8009794	962.7491302	1038.482425	Thrb
ENSMUSG00000021890	965.7459439	0.24782188	0.075463987	3.283975425	0.001023538	0.012838929	937.686939	1068.877752	997.0146589	900.467302	1036.124321	917.6349783	1141.680963	1010.694889	1019.593512	1035.611933	1029.663206	1070.970235	799.9476377	813.6326981	881.572981	790.7610968	Eaf1
ENSMUSG00000024335	3426.965472	-0.356781353	0.108701836	-3.28220171	0.001029999	0.012907301	3469.232369	2749.892764	3521.45996	2919.581019	2954.121349	2687.287472	3419.065501	3929.559635	3698.098825	4005.246937	2997.286795	2856.93193	3545.243311	4326.815187	4030.395811	3721.228691	Brd2
ENSMUSG00000020475	52339.41294	0.297107505	0.09055	3.281143078	0.001033873	0.012931929	63979.34265	57163.96019	57073.59675	56215.5708	50837.06939	56388.61894	51341.77147	49295.76873	51695.67063	43484.52187	52019.42243	62555.17927	46488.59502	52494.07458	43761.2503	42636.19408	Pgam2
ENSMUSG00000041966	198.3008255	-0.484304616	0.147603817	-3.281111723	0.001033988	0.012931929	177.9093523	153.2968093	171.5744009	169.37589	131.9257215	180.7003973	235.1105648	252.2134786	202.0535923	210.3745536	165.4637871	204.2832743	235.4943218	194.4979291	232.1637869	256.3753488	Dcaf17
ENSMUSG00000040717	475.3862033	-0.522049727	0.159156606	-3.280100895	0.0010377	0.012965667	285.7014892	374.8421981	494.8456806	491.8599291	487.1103565	390.6762779	396.5000202	476.8123427	532.5925458	522.3793264	349.8662005	385.3065718	601.1061287	690.4167325	598.26822	527.8952329	Il17rd
ENSMUSG00000073481	1954.744388	0.318061745	0.096979281	3.279687587	0.001039221	0.012971994	2176.773251	2367.700719	1770.145648	2121.504791	2183.878098	2137.110285	1897.820449	2111.597518	1760.456683	1678.93122	2281.606077	1966.984992	1913.276824	1630.320337	1642.1935	1635.60982	Mtarc2
ENSMUSG00000020593	14352.5144	-0.382522058	0.116713109	-3.277455812	0.001047471	0.013045049	15927.07313	13335.77243	14717.7358	13852.45979	12517.72135	12720.70227	13945.24443	13475.93185	10838.36192	15488.4454	10317.56422	10306.19232	15397.84663	20172.79568	17431.76629	19194.61683	Lpin1
ENSMUSG00000018160	1097.63688	-0.26007162	0.079358142	-3.277188859	0.001048462	0.013045049	1062.223486	955.4801127	1162.311948	1065.058562	1061.494652	997.3854329	993.242513	1104.584578	1027.88289	1162.649707	995.7730323	939.5008009	1193.965374	1306.49656	1227.383377	1306.757052	Med1
ENSMUSG00000034161	273.7972666	0.636031755	0.19409211	3.276958317	0.001049319	0.013045049	400.8193054	183.7461755	273.0543819	303.3455204	340.9772495	244.2988611	334.7336854	242.0881199	317.068714	259.1570588	421.6336263	311.4814281	193.3435871	170.0583987	211.8697496	173.0804042	Scx
ENSMUSG00000032309	942.9190481	0.271099631	0.082732187	3.276833849	0.001049781	0.013045049	1008.85068	952.3301783	920.6431268	1073.670896	1020.902122	1019.59442	994.2387442	880.9062007	933.5912135	897.3948351	1091.462933	979.9529345	776.1233094	909.354192	840.1731448	787.5158393	Fbxo22
ENSMUSG00000034449	991.6528555	0.278597303	0.085023029	3.276727572	0.001050176	0.013045049	964.8966046	976.4796756	1038.862074	1196.157415	1081.790917	1112.468367	968.3367329	953.6246854	983.3274824	979.7153126	1007.73427	1098.275425	791.7007548	970.4530179	836.1143374	906.5086172	Dhrs11
ENSMUSG00000053604	602.4046398	0.37936048	0.11579477	3.276145206	0.001052344	0.013059288	690.706897	560.6883299	700.9441988	599.0356334	653.5397283	706.6495982	612.6821921	543.0874173	581.2926424	606.7324083	649.893911	730.16101	570.8675582	396.1240545	527.6449702	508.4236874	Rpia
ENSMUSG00000020889	8604.375645	0.274786332	0.083920262	3.274374077	0.001058963	0.013128679	9328.729212	9694.448221	7523.119005	8047.747088	9271.333785	8489.890173	10287.08344	9686.286259	9755.561904	8570.476381	9331.758887	8835.757264	7826.291837	7489.69774	7213.312623	6318.516507	Nr1d1
ENSMUSG00000115232	22.09316544	-2.685694084	0.820524892	-3.273141509	0.001063592	NA	2.093051203	3.149934438	24.06226354	0	11.16294567	9.085494834	13.94723689	15.64828152	10.36172268	40.65208766	9.967698021	1.011303338	49.48129718	129.3258481	12.98818388	20.553298	no_name
ENSMUSG00000051169	243.5349184	0.431035045	0.13171741	3.272422733	0.0010663	0.01320683	252.21267	236.2450828	277.2391234	341.6225577	267.9106961	286.697837	258.0238825	247.6110428	245.5728275	192.0811142	222.2796659	245.7467111	208.0047122	204.6810667	189.9521893	220.6775154	Rpusd3
ENSMUSG00000075600	194.8103082	-0.594148337	0.18160353	-3.27167835	0.001069111	0.01322883	144.420533	114.4476179	167.3896594	207.6529272	196.8737691	170.605403	178.325386	210.7915569	175.1131133	208.3419493	131.5736139	203.2719709	225.4147983	300.4025606	270.316577	212.0234952	Zc3h3
ENSMUSG00000071036	12.3560773	-1.806511497	0.552168606	-3.271666439	0.001069156	NA	8.372204812	11.5497596	4.184741485	3.827703728	9.133319184	11.10449369	8.96608086	12.88682007	2.072344536	6.097813149	1.993539604	5.05651669	19.24272668	40.73255059	21.10579881	31.37082327	no_name
ENSMUSG00000039004	1755.721294	-0.405987294	0.124117357	-3.270995311	0.001071697	0.013247998	1497.578136	1382.821218	1888.364595	1795.193048	1594.271604	1835.269957	1242.300315	1566.669126	1840.241948	1549.860842	1405.445421	1662.582688	2027.816864	2659.835554	1794.80466	2348.484735	Bmp6
ENSMUSG00000042682	2220.111459	0.350396445	0.107177462	3.269310911	0.001078098	0.013314246	2385.031846	2543.047069	2442.842842	2371.26246	2472.085059	2415.732126	2104.040308	1929.341062	2044.367885	1766.333209	2577.646708	2819.513706	2030.565825	1835.001404	1818.345743	1966.626093	Selenok
NewGene_97	447.1902145	0.61349809	0.187715948	3.268225729	0.00108224	0.013352503	703.2652042	487.1898597	337.9178749	535.8785219	565.2509762	517.8732056	479.1872104	389.3660636	511.8691004	259.1570588	455.5237996	541.0472858	305.1346659	375.7577792	356.3632952	334.2615307	no_name
ENSMUSG00000063894	408.1971875	-0.466575028	0.142780771	-3.267772152	0.001083976	0.013361023	348.4930253	379.0421107	380.8114752	321.5271132	465.7992784	286.697837	410.4472571	395.8094737	350.2262266	502.0532826	351.8597401	328.6735848	537.8800267	436.8566051	511.4097403	523.5682228	Zkscan8
ENSMUSG00000032314	8020.455531	0.24467993	0.074920321	3.265868657	0.001091289	0.013438198	7289.050815	8082.731767	8209.416609	9132.901095	8305.231578	9096.599328	7932.989098	7917.10996	8553.602073	7574.500233	9147.356474	8885.311127	6596.58997	7179.112042	7159.736365	7265.049968	Etfa
ENSMUSG00000039238	32.35164062	1.295713194	0.396914264	3.264466187	0.001096706	NA	47.09365207	27.29943179	42.89360023	41.14781508	14.2073854	19.18048909	40.84547947	38.66046022	49.73626887	54.88031834	32.89340347	56.63298692	7.330562545	14.25639271	15.42346836	15.14453537	Zfp750
ENSMUSG00000031432	1612.929218	0.265068952	0.081202722	3.264286542	0.001097401	0.013490158	1660.83613	1851.111471	1671.804223	1790.408419	1749.53803	1843.345952	1603.932243	1432.278002	1609.175532	1372.007958	1599.815532	1760.679111	1524.757009	1291.221854	1493.641146	1552.314875	Prps1
ENSMUSG00000033209	1048.868632	-0.552059416	0.169123915	-3.264230347	0.001097619	0.013490158	936.6404134	891.4314458	1085.940415	988.5044878	931.5985568	756.1150701	1020.140756	1215.963523	897.3251841	1264.279926	790.4384531	539.0246791	1258.107797	1535.617157	1333.724132	1337.046123	Ttc28
ENSMUSG00000001134	324.5081253	0.495654938	0.151917356	3.262661701	0.001103712	0.013552013	299.306322	425.2411491	320.1327236	361.7180023	308.5032258	479.5122274	275.9560442	326.7729376	384.4199114	278.4668005	330.9275743	364.0692017	285.8919392	229.1205971	264.6342466	257.4571013	Uxt
ENSMUSG00000032035	1771.404479	0.421954482	0.129403872	3.260756227	0.001111155	0.013625044	1352.111077	1649.515667	2261.852773	2148.298717	1793.175	1598.037591	1805.170946	1840.053809	2364.545116	2343.592854	1930.743107	1880.012905	1489.020517	1207.720125	1349.147601	1329.473855	Ets1
ENSMUSG00000058571	114.2998575	-0.987079859	0.302750099	-3.26037832	0.001112637	0.013625044	85.81509933	43.04910398	97.29523954	123.4434452	117.7183361	54.51296901	123.5326696	97.57163769	155.4258402	118.9073564	49.8384901	71.80253699	151.1928525	149.6921234	199.6933272	189.3066921	Gpc6
ENSMUSG00000038733	5159.541894	-0.327197906	0.100357541	-3.260322075	0.001112858	0.013625044	5313.210479	4479.20677	5257.081491	4988.454884	4581.881791	4429.683481	5022.001513	5150.125593	4345.706492	6158.79128	4221.320112	4308.15222	5790.22809	5776.893988	6144.222737	6585.709381	Wdr26
ENSMUSG00000002580	423.2887204	0.403425538	0.123769985	3.259477959	0.001116175	0.013649993	479.3087255	499.7895974	459.275378	448.7982621	504.3621816	474.4647302	363.6243904	366.3538849	358.5156047	365.8687889	546.2298515	462.1656254	379.3566117	345.2083663	367.7279561	351.5695711	Mien1
ENSMUSG00000079022	650.4952588	-0.558997259	0.171524317	-3.258997148	0.001118068	0.013649993	641.5201938	339.1429411	531.4621686	546.4047072	468.8437181	552.196186	847.7927569	779.6526144	660.0417347	716.493045	864.1994184	435.8717387	688.1565589	752.5338722	849.1025213	734.5099655	Col22a1
ENSMUSG00000042717	16163.98043	-0.276526995	0.084850539	-3.258989244	0.001118099	0.013649993	16693.12987	16054.16585	14963.58937	13175.91316	16252.23408	14312.68286	16334.20686	16125.09386	14539.56927	16616.54083	13284.94792	16420.5323	17870.99516	18603.57417	16818.88637	20557.62501	Ppp1r3a
ENSMUSG00000020372	12382.38547	0.335654551	0.103016068	3.258273743	0.001120922	0.013671401	13126.57062	13649.7159	11368.89643	13561.55431	14288.57046	14407.57581	12387.13882	11275.96756	13376.98398	9625.398055	13355.71858	15219.10393	11609.77843	10201.4673	10475.78206	10187.94529	Rack1
ENSMUSG00000068264	707.2098456	0.338855629	0.10402467	3.257454491	0.001124163	0.013697854	747.2192795	750.7343743	665.3738962	920.5627466	695.1470712	804.5710425	651.5352091	682.0809767	775.0568565	648.4007982	790.4384531	767.5792335	564.453316	652.7391232	621.8093033	577.6558491	Ap5s1
ENSMUSG00000079478	1176.019935	0.381423067	0.117128773	3.256442105	0.001128179	0.013721999	1162.689943	1355.521786	1061.878152	1498.54601	1150.798217	1333.548742	1158.616893	1174.541601	1297.28768	955.32406	1299.787822	1497.740243	957.5547324	966.3797628	1037.431188	908.6721222	Znrd2
ENSMUSG00000048200	487.4053322	-0.328575648	0.10090107	-3.25641391	0.001128291	0.013721999	458.3782135	480.8899908	420.5665193	461.2382992	462.7548387	481.5312262	398.4924827	435.390421	487.000966	399.4067613	483.433354	512.7307923	567.2022769	655.7940645	533.3273006	560.3478087	Cracr2b
ENSMUSG00000032959	6717.693534	0.25136067	0.077283844	3.252434893	0.001144208	0.0138928	7183.351729	6972.904867	6677.801225	7751.100049	6883.478225	7259.310373	6325.071931	6696.544002	7136.11841	5876.259271	7652.201771	7139.801566	6492.129454	6026.38086	5976.99987	5433.64294	Pebp1
ENSMUSG00000026000	1614.066109	0.302803358	0.093102655	3.252360076	0.001144509	0.0138928	1724.674191	1935.109723	1511.737862	1712.897418	1678.501103	1672.740549	1655.736265	1545.497922	1662.020318	1394.366607	1845.020904	1953.838049	1337.827664	1365.558759	1357.265216	1472.265189	Lancl1
ENSMUSG00000035877	1231.755973	-0.38567151	0.11860193	-3.251814785	0.001146707	0.013906273	1283.040388	1204.324933	1112.09505	1098.55097	1081.790917	1205.342315	1007.18975	1319.97857	1134.608634	1360.828634	1001.753651	814.099187	1582.485189	1466.371821	1414.08852	1621.547037	Zhx3
NewGene_417	134.6456635	-0.678182727	0.208587055	-3.251317426	0.001148715	0.013912105	82.67552252	146.9969404	102.5261664	146.4096676	120.7627759	79.75045466	101.6155831	150.0394051	124.3406722	151.4290265	108.6479084	113.2659738	173.1845401	172.0950263	153.4229221	227.1680306	no_name
ENSMUSG00000022840	401.2820366	-0.681494578	0.209616036	-3.251156692	0.001149365	0.013912105	345.3534485	436.7909087	372.4419922	328.2255947	237.4662988	294.7738324	296.8768996	522.8367001	283.9112014	482.743541	443.5625619	221.475431	618.5162147	456.2045666	517.9038323	561.4295612	Adcy5
ENSMUSG00000016344	944.4634113	0.366678103	0.112794713	3.25084477	0.001150627	0.0139142	1001.525001	1047.87819	878.7957119	1097.594044	900.1393462	1047.860404	961.3631144	1016.217811	1160.51294	767.3081546	950.9183912	1192.326635	830.1862082	730.1309694	747.6323347	781.0253241	Ppdpf
ENSMUSG00000034390	415.1977637	-0.559618772	0.17216747	-3.250432696	0.001152295	0.01392121	301.3993732	335.9930067	379.7652898	370.3303357	284.1477079	401.7807716	361.631928	550.4513145	388.5646005	534.5749527	439.5754827	256.8710478	468.2396826	565.1641395	485.4333726	519.2412127	Cmip
ENSMUSG00000028140	1897.731593	0.270998674	0.083429045	3.248253336	0.001161158	0.014015039	1839.792008	2069.506925	2127.941045	2045.907643	1972.796944	2099.758806	2023.345581	1883.316705	1948.003864	1652.507363	1845.020904	2139.917863	1757.50237	1449.060487	1694.146235	1815.180739	Mrpl9
ENSMUSG00000005481	480.5462232	0.416986826	0.128399667	3.247569361	0.001163953	0.014035515	410.2380358	516.5892478	484.3838269	532.0508182	550.0287775	614.7851505	483.1721352	438.1518825	448.6625921	459.3685905	600.0554209	599.7028794	378.4402914	360.4830727	418.8689302	393.7579196	Ddx39a
ENSMUSG00000050373	1017.791423	0.249535007	0.076875932	3.245944483	0.001170617	0.014102566	1157.457315	1082.527468	1085.940415	1027.738451	1085.85017	1182.123828	1076.925934	1105.505065	954.3146589	942.1121315	929.9862253	941.5234076	888.8307086	973.5079592	948.1374233	902.1816071	Snx21
ENSMUSG00000003847	1751.915195	-0.348969806	0.107531989	-3.245265049	0.001173414	0.014118558	1459.903214	1466.81947	1682.266077	1303.333119	1830.72309	1547.56262	1654.740034	1933.023011	1877.54415	2165.73997	1584.863985	1634.266194	1742.841245	2075.323453	1922.251214	2149.44227	Nfat5
ENSMUSG00000062619	387.6096822	0.535901034	0.165151941	3.244896968	0.001174931	0.014118558	505.4718656	459.8904279	341.0564311	462.1952252	359.2438879	495.6642182	441.3304245	302.8402717	420.6859408	300.8254487	424.6239357	482.3916922	349.1180412	324.842091	297.9164678	233.6585457	2310039H08Rik
ENSMUSG00000037152	2609.897443	0.427240662	0.131668613	3.244817833	0.001175258	0.014118558	2270.960555	2959.888393	3325.823296	2949.245722	2558.344185	3264.721144	2529.431034	2285.569589	2909.571729	2215.538777	2599.575644	3298.871488	2479.562781	1644.57673	2185.261938	2281.416078	Ndufc1
ENSMUSG00000060803	5052.653117	0.290166266	0.08945116	3.243851362	0.001179253	0.014153247	5158.32469	5758.080152	4775.83622	5245.867959	5505.361841	5464.420393	5510.154804	4871.217987	5347.685075	4355.871193	5321.753973	6134.566048	4721.798599	4045.760588	4648.146307	3977.60404	Gstp1
ENSMUSG00000029776	5125.033248	0.257285325	0.07933083	3.243194649	0.001181974	0.014172604	5501.585087	5459.886358	5871.192304	5731.029407	4834.570288	5607.769312	5029.971362	4686.200071	5266.863638	4436.159066	5182.206201	5982.870547	4440.488262	4755.525282	4631.911077	4582.303702	Hibadh
ENSMUSG00000022820	3547.462048	0.361912503	0.111689882	3.240333821	0.001193898	0.014302164	3155.274689	3899.618834	4171.141076	4104.255322	3771.04601	4219.707601	3393.16349	2915.182798	3802.752224	2993.009954	3852.515285	4383.99997	3405.962622	2831.93058	2907.729666	2952.102645	Ndufb4
ENSMUSG00000021273	2511.14656	0.310105944	0.0957125	3.239973289	0.001195409	0.014306852	2919.806428	2391.850216	2923.041928	2680.349536	2297.537181	2703.439463	2685.839333	2130.927748	2763.471439	2381.196035	2794.942525	2946.937927	1995.745653	2185.301339	2156.038524	2221.919689	Fdft1
ENSMUSG00000028259	62.65748119	-0.916559361	0.283068392	-3.237943147	0.001203948	0.014384152	57.55890809	28.34940994	85.78720045	38.27703728	54.7999151	46.4369736	48.81532913	54.30874173	45.59157979	67.07594464	34.88694307	48.54256022	87.05043022	118.1243967	75.49381881	111.4205102	Fhl5
ENSMUSG00000020484	3135.718081	0.301754744	0.093194505	3.237902739	0.001204119	0.014384152	3397.022103	3579.375499	2943.965635	2951.159574	3810.623726	3885.563291	3018.580556	2845.225775	2837.03967	2878.167806	3360.111003	3541.584289	2733.383509	2788.143088	2871.200399	2730.343377	Xbp1
ENSMUSG00000024944	1236.541398	0.359861646	0.111160348	3.237320245	0.001206579	0.01440009	1300.831323	1311.422704	1201.020806	1499.502935	1412.620034	1319.41575	1298.089262	988.603197	1344.951604	1040.693444	1324.707067	1563.47496	1032.692999	1049.881492	1069.089886	1027.6649	Arl2
ENSMUSG00000052387	53.37549811	-1.164771707	0.359877383	-3.236579354	0.001209716	0.014424056	54.41933128	30.44936623	39.75504411	29.66470389	19.28145161	51.48447073	63.75879722	33.13753733	53.88095794	56.91292272	18.93862624	65.73471697	47.64865654	98.77643519	85.23495672	104.9299951	Trpm3
ENSMUSG00000060913	2617.444682	0.194656807	0.060151053	3.236132975	0.001211609	0.014433168	2892.596763	3041.786689	2567.338901	2668.866424	2714.625424	2628.736505	2591.197368	2777.109726	2572.815742	2681.005181	2538.772686	2585.902635	2338.449452	2405.257112	2467.754937	2406.899371	Trim55
ENSMUSG00000060671	609.5001892	-0.352049907	0.108851281	-3.234228418	0.001219719	0.014516242	486.6344047	457.7904716	617.2493691	491.8599291	511.4658743	592.5761631	694.373151	717.9799755	599.9437432	724.6234625	593.0780322	578.4655093	715.6461684	610.9882589	684.3149383	675.0135765	Atp8b2
ENSMUSG00000024870	4293.001228	0.202222713	0.062554164	3.232761793	0.001225997	0.014577395	4603.666121	4205.162474	4627.277897	4808.552808	4243.948981	4604.326882	4530.859528	4371.393466	4588.170803	3930.040574	4080.77557	4393.1017	3746.833781	4089.548079	3964.64313	3899.717858	Rab1b
ENSMUSG00000063972	171.8295375	-0.676504543	0.209348813	-3.231470641	0.00123155	0.014629804	148.6066354	122.8474431	153.7892496	198.0836679	103.5109508	145.3679173	224.1520215	150.0394051	167.8599074	170.7387682	133.5671535	100.1190305	208.0047122	280.0362853	204.5638961	237.9855558	Nr6a1
ENSMUSG00000034401	335.391085	-0.476234721	0.147410569	-3.230668759	0.00123501	0.014657284	364.1909093	309.743553	237.4840793	251.6715201	383.5994057	274.5838439	242.0841832	301.9197846	298.4176132	317.0862837	334.9146535	361.0352916	429.7542292	445.0031152	379.9043785	434.8645156	Spata6
ENSMUSG00000029312	1119.188195	0.317949953	0.098429428	3.230232647	0.001236895	0.014666044	1240.132838	1339.772114	1056.647225	1120.560266	1040.183574	1009.499426	1352.881979	1187.428421	1270.347201	1129.111735	1255.929951	1267.163082	836.6004504	854.3652487	1062.595794	883.7918141	Klhl8
ENSMUSG00000038416	1487.588047	0.245303312	0.075977429	3.22863401	0.00124383	0.014734598	1538.392634	1608.566519	1513.830232	1842.082419	1602.39011	1483.964156	1554.120682	1383.492183	1459.966726	1495.996826	1584.863985	1339.976923	1303.923813	1383.888406	1380.806299	1325.146845	Cdc16
ENSMUSG00000051451	775.6582518	-0.347620431	0.107709001	-3.227403716	0.001249191	0.014784404	609.0779001	851.5322763	639.2192619	667.9343005	747.9173598	806.5900414	746.1771738	638.8180807	869.3485329	757.1451327	709.7000991	699.8219099	919.9855994	960.2698802	871.831843	915.1626374	Crebzf
ENSMUSG00000024132	4249.805361	0.327374982	0.101456027	3.226767209	0.001251973	0.014803622	4710.411733	3917.468462	4244.374052	4935.823957	4595.074363	4854.68274	4568.716314	3933.241584	4605.785731	3603.807571	4957.932996	4586.260638	3232.778082	4264.698047	3695.138314	3290.691186	Eci1
ENSMUSG00000039879	1466.84079	-0.248866013	0.07713589	-3.226332279	0.001253877	0.014812436	1325.947937	1620.116279	1265.884299	1445.915083	1443.064431	1321.434749	1311.040268	1397.299491	1413.338974	1506.159848	1358.59724	1386.496876	1672.284581	1614.027317	1594.299571	1793.545689	Heca
ENSMUSG00000037499	1104.533437	0.402719363	0.12484365	3.225789726	0.001256256	0.014826839	935.5938878	1150.776048	1234.498738	1221.994415	1334.479414	1362.824225	952.3970335	1222.406933	1319.047297	921.7860877	1120.369258	1245.925712	1083.090616	874.731524	875.8906505	816.7231575	Nenf
ENSMUSG00000021203	751.277747	0.478346198	0.148301708	3.225493518	0.001257557	0.014828498	1002.571526	1022.678714	796.1470676	711.9528934	736.7544142	669.2981195	1023.129449	717.0594883	804.06968	765.2755502	750.567661	659.3697763	600.1898084	470.4609593	704.6089756	586.3098693	Otub2
ENSMUSG00000029439	644.059376	-0.293566408	0.091047693	-3.224314632	0.001262746	0.01487596	630.0084121	581.6878928	703.0365695	574.1555592	624.1101442	601.6616579	677.4372205	592.7937233	590.6181928	607.7487105	527.2912253	559.2507459	750.4663405	830.9440321	735.4559123	718.2836776	Sfswap
ENSMUSG00000020288	956.6462426	0.368478225	0.114296016	3.223893874	0.001264603	0.014884116	874.8954029	1183.32537	893.4423071	1035.393858	942.7615024	1118.525364	852.7739129	954.5451725	1096.27026	897.3948351	1195.126993	1138.727559	848.5126146	753.552186	760.6205186	760.4720261	Ahsa2
ENSMUSG00000042548	791.9150708	-0.335711393	0.104155635	-3.223170725	0.0012678	0.014908018	771.2893683	683.5357729	742.7916137	746.402227	735.7396009	575.4146728	860.7437625	835.8023304	724.2844154	964.4707797	717.6742575	732.1836167	881.500146	948.050115	876.702412	874.0560414	Asxl1
ENSMUSG00000033938	3250.813003	0.352272503	0.109313489	3.222589512	0.001270375	0.014918809	3782.143524	3055.436404	3815.438049	3910.956284	2931.795458	3792.689344	3231.774034	2796.439956	3405.898245	2761.293054	3584.384208	3826.771831	2817.684978	3114.003493	2649.589512	2536.709675	Ndufb7
ENSMUSG00000024194	1060.454485	0.393615117	0.122155236	3.222253329	0.001271866	0.014918809	1107.224086	1273.623491	1026.307849	1175.105045	1126.442699	1216.446808	1242.300315	878.1447392	1016.484995	885.1992088	1138.311114	1368.293416	988.7096232	891.0245442	867.7730356	765.8807887	Cuta
ENSMUSG00000028909	88.59532844	-0.722271494	0.224156583	-3.222173915	0.001272219	0.014918809	54.41933128	74.54844836	84.74101508	98.563371	83.2146859	75.71245695	61.76633481	89.28725336	56.98947474	47.766203	94.6931312	76.85905368	153.0254931	126.2709068	108.77604	130.8920557	Ptpru
ENSMUSG00000010830	197.7101923	0.633406122	0.196599663	3.221806748	0.00127385	0.014924247	232.3286835	170.0964596	176.8053278	152.1512232	221.2292869	247.3273594	252.0464953	218.1554541	203.0897645	245.9451303	271.1213862	259.9049579	145.6949306	93.68486636	178.5875284	95.19422233	Kdelr3
ENSMUSG00000035297	3633.508736	0.228772553	0.071042532	3.220219599	0.001280924	0.014993384	4481.222626	3782.021281	3862.516391	3931.051729	3636.075848	3894.648786	3554.552945	3331.242989	3498.117577	3164.765024	3790.715557	3790.364911	3501.259935	3257.585734	3289.257568	3370.740872	Cops4
ENSMUSG00000039158	171.3903862	-0.527494525	0.16382283	-3.219908505	0.001282315	0.014994167	132.9087514	166.9465252	143.3273959	189.4713345	127.8664686	128.2064271	132.4987505	207.1096083	158.534357	176.8365813	143.5348515	181.0232975	194.2599074	212.8275768	237.0343558	209.8599901	Akna
ENSMUSG00000049091	1349.219358	0.320591798	0.099572564	3.219680047	0.001283337	0.014994167	1374.088115	1377.571327	1453.151481	1530.124565	1305.04983	1483.964156	1633.819179	1264.749341	1500.377444	1179.926844	1482.196696	1451.22029	1136.237194	970.4530179	1145.395466	1299.184784	Sephs2
ENSMUSG00000027010	18247.56971	0.224798251	0.069833961	3.219039104	0.001286209	0.014996033	19166.06987	18436.56626	21450.98485	21560.49817	17318.8028	19435.89245	18313.71827	17851.00726	19079.03997	17004.76827	17845.16977	17538.02249	15833.09878	17472.22758	15774.96109	17880.28751	Slc25a12
ENSMUSG00000050211	947.8694066	-0.43888366	0.136347286	-3.218866124	0.001286986	0.014996033	960.7105022	888.2815114	913.3198292	722.4790787	952.9096349	710.6875959	1004.201056	985.8417355	832.0463312	1055.937977	870.1800372	615.8837328	1163.726804	1125.23671	1031.748857	1332.719113	Pla2g4e
ENSMUSG00000020359	614.2698533	0.264137863	0.082063637	3.218695558	0.001287751	0.014996033	684.4277434	717.1350736	684.2052329	674.6327821	597.7249999	671.3171183	603.7161112	582.6683647	650.7161843	535.5912549	592.0812624	595.657666	543.3779486	578.4022184	535.7625851	580.9011067	Phykpl
ENSMUSG00000058258	501.6323264	0.406320275	0.126246245	3.218474149	0.001288746	0.014996033	498.1461863	417.891302	565.9862859	546.4047072	568.2954159	578.4431711	525.0138459	509.94988	599.9437432	426.8469204	648.8971412	543.0698925	430.6705495	348.2633076	398.5748929	419.7199803	Idi1
ENSMUSG00000048878	1524.307383	0.238517255	0.074111962	3.218336799	0.001289363	0.014996033	1701.650628	1644.265776	1755.499053	1517.684528	1472.494015	1480.935658	1634.81541	1691.855378	1630.93515	1513.273963	1473.225767	1465.378537	1328.664461	1353.338993	1411.653236	1313.247567	Hexim1
ENSMUSG00000051185	2452.316713	0.395794398	0.123013555	3.217486048	0.001293193	0.015026905	2198.750289	3052.28647	2472.136032	2661.211017	2844.521519	2748.866937	2545.370733	2179.713567	2752.073544	1970.609949	2714.204171	3001.548307	2275.22335	1603.84418	2029.403731	2187.303609	Fam174a
ENSMUSG00000033909	810.7684822	-0.390887735	0.121500762	-3.217162819	0.001294651	0.015030181	773.3824195	590.087718	742.7916137	753.1007085	747.9173598	692.5166063	773.0754164	872.6218163	826.8654699	1055.937977	654.87776	729.1497067	894.3286305	1074.321022	871.831843	919.4896475	Usp36
NewGene_612	26.84142207	-1.331508871	0.414032574	-3.215951967	0.001300126	NA	10.46525602	13.6497159	29.2931904	16.26774084	14.2073854	4.037997704	21.91708655	46.0243574	42.48306299	31.50536794	21.92893565	30.33910014	46.73233622	30.54941294	33.2822212	36.7795859	no_name
ENSMUSG00000054150	121.9865143	-1.094654551	0.340730221	-3.212672327	0.001315062	0.015253291	88.95467613	61.94871061	142.2812105	71.7694449	100.466511	51.48447073	84.67965256	153.7213537	113.9789495	213.4234602	62.79649753	69.77993032	177.7661417	252.5418137	100.6584251	205.53298	Syne3
ENSMUSG00000039680	493.0440768	0.405678399	0.126294627	3.212158822	0.001317415	0.015258792	550.4724664	532.3389199	434.1669291	583.7248185	549.0139643	622.8611459	455.2776614	449.1977282	467.3136929	441.0751511	631.9520545	525.8777357	409.5951822	400.1973096	466.7628582	368.8776115	Mrps6
ENSMUSG00000027959	58.65376839	-1.132589079	0.352606539	-3.212047861	0.001317924	0.015258792	59.65195929	25.1994755	49.17071245	49.76014846	34.50365025	39.37047762	44.8304043	34.97851163	14.50641175	66.05964245	77.74804456	65.73471697	82.46882863	79.42847366	91.72904866	123.319788	Sass6
ENSMUSG00000030217	18.38008905	-1.905415731	0.593549146	-3.21020718	0.001326393	NA	2.093051203	4.199912583	18.83133668	13.39696305	8.118505941	12.11399311	3.984924827	37.73997307	12.43406722	18.29343945	5.980618813	10.11303338	34.82017209	26.47615789	48.70568956	36.7795859	Art4
ENSMUSG00000005442	1566.275983	-0.445016361	0.138663702	-3.209321218	0.001330488	0.01539031	1464.089317	1179.125458	1622.633511	1467.92438	1275.620246	1326.482246	1520.248821	1797.7114	1550.113713	1943.16979	1201.107612	1145.806682	1663.121377	2270.839696	1776.134146	1856.287335	Cic
ENSMUSG00000067787	1418.263688	0.309827979	0.096587857	3.207732211	0.00133786	0.015461598	1308.157002	1673.665164	1286.808007	1443.044305	1580.064219	1512.23014	1599.947318	1521.565256	1503.485961	1305.948316	1477.212847	1747.532168	1249.860914	1148.657927	1269.594974	1064.444486	Blcap
NewGene_657	63.87458239	0.752659409	0.234708871	3.206778703	0.001342302	0.015498921	75.34984331	82.94827352	64.86349302	76.55407456	96.40725805	76.72195638	58.77764119	46.94484455	55.95330247	43.70099423	69.77388615	86.97208706	49.48129718	49.89737448	45.45864359	42.18834853	no_name
ENSMUSG00000032743	230.7644185	-0.521184464	0.162548383	-3.206334357	0.001344377	0.015508867	192.5607107	185.8461318	266.7772697	234.4468533	166.4293718	191.8048909	208.2123222	235.6447099	240.3919662	253.0592457	181.412104	150.6841974	284.0592986	309.5673845	284.1165224	307.2177175	Katnip
ENSMUSG00000034612	237.2755987	-0.541998996	0.169076913	-3.20563575	0.001347645	0.015532546	172.6767243	148.0469186	218.6527426	207.6529272	125.8368421	204.9283835	263.0050386	312.0451432	269.4047897	243.912526	332.9211139	250.8032278	324.3773926	252.5418137	224.046172	245.5578235	Chst11
ENSMUSG00000058006	391.4809576	-0.560675861	0.17495536	-3.204679538	0.001352129	0.015570196	384.0748958	308.6935749	387.0885874	308.1301501	294.2958404	329.0968129	339.7148415	483.2557527	341.9368485	545.7542768	277.102005	287.210148	418.7583854	516.2850788	544.6919615	497.6061622	Mdn1
ENSMUSG00000032744	652.3273145	-0.485438198	0.151514846	-3.203898557	0.001355802	0.015598439	488.7274559	520.7891603	557.6168029	737.7898936	544.9547113	447.2082457	742.1922489	527.4391358	719.103554	719.5419516	638.9294431	714.9914599	1029.027717	659.8673196	650.2209556	738.8369756	Heyl
ENSMUSG00000040054	1051.685781	-0.410773245	0.128242897	-3.203087682	0.001359626	0.015616653	975.3618606	773.8338935	1099.540825	884.1995612	931.5985568	889.3689943	1004.201056	1222.406933	1053.787197	1353.714519	855.2284902	860.6191406	1180.22057	1372.686955	1134.842567	1235.361385	Baz2a
ENSMUSG00000073490	597.524456	-0.572916143	0.178866113	-3.203044628	0.001359829	0.015616653	616.4035793	606.8873683	377.6729191	406.6935211	608.8879456	806.5900414	379.5640897	499.8245214	480.7839324	451.238173	481.4398144	449.018682	602.022449	992.8559207	857.2201362	943.2882031	Ifi207
ENSMUSG00000014846	2139.273632	0.421986608	0.13179381	3.20186972	0.001365387	0.01566641	1987.352117	1788.112782	2065.169923	2669.82335	2579.655263	2639.840999	1800.18979	2389.584636	2361.436599	1868.97973	2491.924505	2752.767686	1806.983667	1638.466848	1548.029166	1840.061048	Tppp3
ENSMUSG00000070462	468.1500737	0.330775863	0.103387779	3.199371026	0.001377278	0.015762325	448.9594831	510.2893789	539.8316516	425.8320397	471.8881578	467.3982343	506.085453	477.7328298	555.3883357	595.5530842	449.5431807	524.8664324	389.4361352	361.5013865	389.6455164	376.4498792	Tlnrd1
ENSMUSG00000026872	1211.890053	-0.312473765	0.097667739	-3.199354971	0.001377355	0.015762325	1081.060946	962.8299597	1231.360182	943.528969	1145.724151	1088.240381	1140.684732	1450.687745	1154.295907	1461.442551	1226.026857	1162.998839	1328.664461	1371.668641	1341.841747	1299.184784	Zeb2
ENSMUSG00000031840	1241.891642	0.366537845	0.114566855	3.199335826	0.001377446	0.015762325	1414.902613	1294.623054	1158.127206	1474.622861	1414.64966	1258.845784	1356.866903	1184.66696	1271.383373	1008.171774	1540.009344	1347.056046	1015.282912	1242.342793	936.7727625	951.9422233	Rab3a
ENSMUSG00000035623	695.8006959	-0.309857138	0.096867922	-3.198758993	0.001380205	0.015779767	691.7534226	629.9868875	714.5446086	619.131078	633.2434634	562.2911803	706.3279255	692.2063353	709.7780036	784.5852918	568.1587872	640.1550129	823.771966	766.7902649	819.8791075	770.2077988	Rsf1
ENSMUSG00000034462	1917.942632	-0.242065149	0.075712099	-3.19717919	0.001387787	0.015852271	1680.720116	1702.014574	1945.904791	1971.26742	1782.012054	1736.339013	1730.453606	1941.307395	2034.006162	1967.561043	1923.765718	1738.430438	2003.076215	2120.129258	2072.427091	2337.66721	Pkd2
ENSMUSG00000008734	1572.65251	-0.264588448	0.082814867	-3.194938998	0.001398604	0.015953591	1412.809562	1463.669535	1442.689627	1381.801046	1523.234677	1494.059151	1748.385768	1786.665554	1555.294574	1560.023864	1284.836275	1528.079344	1780.410378	1696.510732	1788.310568	1715.659507	Gprc5b
ENSMUSG00000061482	7.440606682	-2.088449281	0.653685442	-3.194884188	0.00139887	NA	4.186102406	3.149934438	1.046185371	1.913851864	4.059252971	6.056996556	4.981156033	9.20487148	10.36172268	9.146719723	1.993539604	5.05651669	8.246882863	19.34796153	16.23522985	14.06278284	H4c4
ENSMUSG00000052752	1063.21282	0.24651059	0.077160906	3.194760162	0.001399471	0.015953591	939.7799902	1107.726944	1074.432376	1143.526489	1090.924236	1050.888903	1097.84679	1217.804497	1155.332079	1136.22585	1255.929951	1142.772772	964.885295	831.9623459	942.4550929	858.911506	Traf7
ENSMUSG00000022427	1184.097657	0.293879977	0.091993643	3.194568328	0.001400401	0.015953591	1242.225889	1326.122398	1169.635245	1310.988527	1290.842445	1259.855284	1139.6885	1053.957784	1189.525764	1049.840164	1391.490644	1388.519483	1062.931569	965.361449	1032.560619	1072.016754	Tomm22
ENSMUSG00000035296	6325.822431	0.19263459	0.060319142	3.193589696	0.001405157	0.015971638	7054.62908	5935.526458	6506.226824	6918.574488	6557.723174	6346.722891	7042.3584	6391.862756	6093.729108	6337.660466	6684.338293	6406.606646	5883.692763	5546.755077	5675.024595	5831.72787	Sgcg
ENSMUSG00000032575	777.0766857	0.357341853	0.111893581	3.193586723	0.001405171	0.015971638	873.8488773	864.132014	726.0526477	719.6083009	869.694949	961.0434536	737.2110929	707.8546168	775.0568565	766.2918524	967.8634778	857.5852306	694.5708011	616.0798277	714.3501135	581.9828592	Manf
ENSMUSG00000038705	462.477535	-0.361298517	0.113136617	-3.193471105	0.001405734	0.015971638	444.7733807	458.8404497	404.8737387	394.253484	470.8733446	428.0277566	402.4774075	469.4484455	410.3242181	517.2978155	366.8112872	401.4874252	526.8841829	554.9810018	502.4803639	645.8062583	Gmeb2
ENSMUSG00000090137	6338.992295	0.359466405	0.112628138	3.191621647	0.001414765	0.016049463	6558.575945	6550.813652	6171.447506	7254.455491	6758.656196	7810.497059	6185.599562	5547.776041	7118.503481	4855.891871	7367.125607	7885.132126	5672.939089	5502.967585	5178.226561	5005.26894	Uba52
ENSMUSG00000024260	509.4951693	-0.357383667	0.111977937	-3.191554312	0.001415095	0.016049463	473.0295719	409.4914769	416.3817778	522.4815589	455.651146	407.8377681	536.9686204	514.5523158	579.2202978	559.9825075	547.2266213	434.8604353	548.8758705	674.1237123	551.997815	519.2412127	Sap130
ENSMUSG00000024764	516.8932532	0.384740995	0.120619499	3.189708123	0.001424166	0.016138017	483.4948279	439.9408431	478.1067147	629.6572633	521.6140067	464.369736	719.2789312	546.7693659	594.7628819	643.3192872	666.8389976	542.0585891	385.7708539	410.3804472	407.5042693	336.4250357	Naa40
ENSMUSG00000030763	800.9355803	0.357958502	0.112249668	3.188949326	0.001427909	0.016166106	709.5443579	968.0798505	872.5185997	906.2088576	928.554117	965.0814513	818.9020519	686.6834124	709.7780036	675.8409573	926.9959159	864.6643539	756.8805828	662.9222609	704.6089756	657.7055361	Lcmt1
ENSMUSG00000057388	2543.986824	0.31951495	0.100214593	3.188307625	0.001431082	0.016175905	2702.129103	2638.595081	2702.296814	3058.335279	2594.877461	2810.446402	2384.977509	2211.930617	2513.753922	2147.446531	3058.089753	3061.215204	2262.394865	2176.136515	2084.603513	2296.560614	Mrpl18
ENSMUSG00000110949	431.8686164	0.495366911	0.155372062	3.188262446	0.001431306	0.016175905	495.0066095	468.290253	379.7652898	621.0449299	385.6290322	500.7117153	416.4246444	430.7879853	403.0710123	364.8524867	587.0974134	508.685579	304.2183456	386.9592306	342.5633499	314.7899852	Nudt8
ENSMUSG00000020120	171.6400129	-0.584641701	0.183612931	-3.184098728	0.001452055	0.016395905	166.3975706	120.7474868	115.0803908	154.0650751	139.0294142	172.6244019	154.415837	155.562328	188.5833528	185.983301	207.3281188	118.3224905	227.2474389	163.9485161	221.6108875	255.2935962	Plek
ENSMUSG00000048807	1660.617579	-0.302118425	0.094907502	-3.18329339	0.0014561	0.016425067	1686.99927	1768.163198	1469.890447	1512.899899	1757.656536	1599.047091	1720.491294	1526.167691	1334.589881	1447.214321	1336.668305	1359.191686	1834.473277	1809.54356	2137.36801	2269.516801	Slc35e4
ENSMUSG00000018858	893.6634999	0.329928458	0.103650916	3.18307325	0.001457207	0.016425067	984.7805911	876.7317518	968.7676539	993.2891174	941.7466892	983.252441	862.736225	751.1175128	1043.425474	770.3570611	1012.718119	1059.845898	754.1316218	784.1015989	737.0794353	774.534809	Mrpl58
ENSMUSG00000027384	949.0773008	0.337972748	0.106204234	3.182290725	0.001461151	0.016455003	992.1062703	1192.775174	981.3218783	999.9875989	926.5244906	1109.439869	1031.099299	868.0193806	984.3636546	802.8787313	859.2155694	1167.044052	824.6882863	776.9734026	846.6672368	822.1319201	Ndufaf5
ENSMUSG00000031198	6922.664639	0.247119172	0.077677971	3.181328872	0.001466011	0.016487824	7360.214556	7735.189	7547.181269	7330.052639	7052.952037	7470.295753	6855.066933	6452.614908	7002.452187	5895.569013	6985.362773	8080.31367	6405.995344	5740.234692	6042.752551	6806.386897	Fundc2
ENSMUSG00000032966	5128.620159	0.321804459	0.101164079	3.181015077	0.0014676	0.016487824	5408.444309	6269.419509	4686.910464	5524.333405	5372.421307	5751.11823	4576.686163	4554.570408	5524.870533	4586.57179	5891.9063	6302.442402	4689.727388	4383.840758	4242.26556	4292.394025	Fkbp1a
ENSMUSG00000034793	1481.037733	0.275613785	0.086645146	3.180948955	0.001467935	0.016487824	1542.578737	1652.665602	1425.950661	1588.497047	1678.501103	1601.06609	1766.317929	1440.562387	1507.63065	1272.410344	1386.506795	1607.972307	1292.011649	1359.448876	1314.241857	1260.241693	G6pc3
ENSMUSG00000044617	359.1204752	-0.332441006	0.104529034	-3.180370033	0.001470871	0.016506298	306.6320013	280.3441649	329.548392	323.440965	346.0513157	340.2013066	373.5867025	399.4914222	376.1305333	390.2600415	358.8371288	304.4023047	385.7708539	386.9592306	424.5512606	419.7199803	Zbtb39
ENSMUSG00000004748	2105.753073	0.307420053	0.096687945	3.179507574	0.001475255	0.016540975	2021.887462	2238.553407	2391.579759	2563.604572	2135.167063	2262.288214	2027.330506	1931.182037	2323.098225	1853.735197	2436.105396	2170.256963	1777.661417	2064.122001	1589.429002	1906.047952	Mtfp1
ENSMUSG00000004032	1937.416124	0.337875424	0.10631675	3.178007447	0.001482909	0.016612225	2231.192583	2188.154456	2073.539406	2198.058866	2157.492954	1875.649934	1834.061651	1692.775865	1961.474103	1500.062035	2262.667451	2312.850734	1743.757565	1715.858694	1699.828565	1551.233123	Gstm5
ENSMUSG00000022863	317.8672786	0.549955823	0.173081441	3.177439593	0.001485816	0.016621513	256.3987724	379.0421107	251.0844891	319.6132613	268.9255093	374.5242871	395.503789	303.7607589	417.577424	333.3471188	447.5496411	496.5499389	268.4818532	202.6444392	185.8933818	184.979682	Btg3
ENSMUSG00000027305	1328.452339	0.240891016	0.07581866	3.177199602	0.001487047	0.016621513	1482.926777	1387.021131	1526.384457	1382.757972	1327.375721	1409.261199	1242.300315	1278.556649	1292.106818	1208.383306	1452.293602	1460.32202	1175.638968	1168.005888	1171.371834	1290.530764	Ndufaf1
ENSMUSG00000024140	13560.0225	-0.228854992	0.072033033	-3.177083946	0.00148764	0.016621513	12152.25529	12463.24059	12756.13823	14197.91005	14025.73383	13488.93133	11400.86993	13108.65748	13507.54169	13467.02034	12022.04058	12579.60222	15150.44014	17160.62356	14195.27322	15284.08145	Epas1
ENSMUSG00000047945	99.56344498	0.633791691	0.199549259	3.176116482	0.00149261	0.016662482	110.9317138	125.9973775	95.20286879	70.81251897	95.39244481	111.0449369	114.5665888	101.2535863	122.2683276	103.6628235	142.5380817	137.537254	56.81185972	74.33690483	65.7526809	64.90515159	Marcksl1
ENSMUSG00000005683	34136.85992	0.230709425	0.072655207	3.175401092	0.001496295	0.016689045	40909.73229	33624.50014	36002.37718	38882.7714	32228.43896	36035.09151	34513.43392	35088.0496	34668.25174	32960.71267	34723.47283	32874.43761	28922.73452	34735.70083	29144.67287	30875.38061	Cs
ENSMUSG00000033228	1870.305958	-0.367341046	0.115696715	-3.17503436	0.001498188	0.016695583	1787.465727	1447.919863	1929.165825	1788.494567	1616.597496	1733.310514	1876.899593	1989.172727	1592.596776	2300.908162	1551.970582	1449.197683	2207.415646	2117.074317	2156.850286	2379.855558	Scaf11
ENSMUSG00000027805	6386.529099	0.298083445	0.093894008	3.17468016	0.001500017	0.016701413	6408.922784	7477.944355	6460.194668	6532.933338	7107.751952	6120.59502	6946.720204	5796.307571	6472.968158	5854.916925	7161.791028	8097.505827	6051.379381	5076.294118	5451.790184	5166.450066	Pfn2
ENSMUSG00000010122	1012.79479	0.465367263	0.14662326	3.173897947	0.001504066	0.016719524	923.0355806	953.3801564	1148.711538	1336.825527	983.3540321	1249.760289	739.2035553	939.8173781	1229.936482	1074.231416	1147.282042	1292.445666	738.5541764	841.1271697	687.5619842	919.4896475	Slc47a1
ENSMUSG00000032827	141.5414789	-0.693647889	0.218550219	-3.173860422	0.00150426	0.016719524	163.2579938	109.1977272	132.8655422	84.20948202	131.9257215	100.9499426	115.56282	169.3696352	107.7619159	170.7387682	81.73512377	118.3224905	196.0925481	177.1865951	182.6463358	222.8410205	Ppp1r9a
ENSMUSG00000064326	329.7207523	0.531797699	0.167629742	3.172454315	0.001511563	0.016786102	248.0265676	446.240712	308.6246845	384.6842247	355.1846349	437.1132515	332.741223	358.9899877	328.466609	257.1244544	375.7822154	437.8943453	266.6492126	224.0290283	269.5048155	244.476071	Siva1
ENSMUSG00000001029	402.4286821	0.649790714	0.204839663	3.172191867	0.00151293	0.016786696	299.306322	577.4879802	329.548392	367.4595579	414.043803	527.9681998	457.2701238	300.9992974	558.4968525	351.6405583	572.1458664	613.8611261	287.7245799	247.4502448	275.9989075	257.4571013	Icam2
ENSMUSG00000028766	1133.653492	0.454680737	0.143457343	3.169449037	0.001527282	0.01692641	1236.993261	1014.278889	1412.350251	1183.717378	1176.168548	1384.023713	987.2651258	1250.021547	1534.571129	1009.188076	1131.333725	1212.552702	778.8722704	1165.969261	707.04426	954.1057283	Alpl
ENSMUSG00000042099	1272.280886	-0.397817811	0.125523085	-3.169280067	0.001528171	0.01692641	933.5008366	1460.519601	1063.970523	1051.661599	1308.09427	1540.496124	1008.185981	1088.936296	1061.040402	1011.220681	1054.582451	1310.649126	1619.138002	1643.558416	1535.040982	1665.898891	Kank3
ENSMUSG00000068921	1733.829767	0.226792216	0.07156901	3.168860611	0.001530378	0.01693618	1883.746083	1731.413963	1956.366644	1948.301198	1729.241766	1718.168023	1793.216172	1666.081738	1809.15678	1562.056468	1820.101659	1874.956389	1472.526751	1585.514532	1599.17014	1591.257966	Dap3
ENSMUSG00000021951	688.8507603	0.380153955	0.120023039	3.167341509	0.001538395	0.017010182	795.3594572	888.2815114	673.7433791	726.3067824	910.2874787	807.5995408	629.6181226	523.7571872	690.0907305	560.9988097	645.9068318	712.9688532	656.0853478	522.3949613	713.538352	564.6748188	Eef1akmt1
ENSMUSG00000051506	88.27122658	-0.902468952	0.285113498	-3.16529718	0.001549246	0.017115355	57.55890809	47.24901656	68.00204914	78.46792642	74.08136671	55.52246843	94.64196463	112.2994321	55.95330247	167.6898616	52.82879951	72.81384033	116.3726804	114.0511417	109.5878015	135.2190658	Wdfy4
ENSMUSG00000027637	1929.004787	0.367990912	0.116287069	3.164504148	0.001553474	0.017147246	1999.910425	2447.499058	1746.083385	2035.381457	1987.004329	2195.661252	2132.931013	1655.035892	2102.393532	1556.974957	2291.573775	2302.7377	1687.862026	1454.152056	1636.511169	1632.364562	Rab5if
ENSMUSG00000075706	8277.542524	0.327599848	0.103558203	3.163436967	0.001559181	0.017195387	8516.625345	8121.580958	8522.226035	10097.48243	9131.289557	8755.388522	8077.442623	7379.545466	8439.623123	6810.240985	10052.42345	10304.16971	7375.46224	7208.643141	6992.513497	6656.023295	Gpx4
ENSMUSG00000074305	800.3680932	-1.668578035	0.527576184	-3.162724334	0.001563003	0.017222672	261.6314004	159.5966782	1157.081021	307.1732242	235.4366723	173.6339013	1235.326696	522.8367001	409.2880459	1492.947919	1038.634134	949.6138343	1130.739273	1270.855578	1177.054164	1284.040249	Peak1
ENSMUSG00000021271	332.7289467	-0.419786786	0.132745238	-3.162349117	0.001565018	0.017230027	306.6320013	305.5436404	304.4399431	354.0625948	243.5551782	260.4508519	352.6658472	379.240705	334.6836426	327.2493057	267.134307	305.4136081	452.6622371	337.0618562	387.210232	405.6571974	Zfp839
NewGene_6955	17.45436455	-1.831004482	0.579184631	-3.161348529	0.001570405	NA	8.372204812	17.84962848	14.6465952	10.52618525	10.14813243	0	3.984924827	12.88682007	7.253205876	16.26083506	14.95154703	16.18085341	28.40592986	53.97062954	16.23522985	47.59711116	no_name
ENSMUSG00000025545	1299.773758	0.323469436	0.102345876	3.160551727	0.001574706	0.017321771	1387.692948	1454.219732	1329.701607	1437.30275	1224.879584	1472.859663	1426.603088	1259.226419	1287.962129	1077.280323	1361.58755	1651.458351	1160.977843	1187.35385	1052.854656	1024.419643	Clybl
ENSMUSG00000038526	1108.868737	-0.400331234	0.126698132	-3.159724823	0.001579182	0.017356067	1046.525602	1009.028998	1192.651323	1117.689489	849.3986841	1048.869904	1022.133218	1068.685579	997.8338941	862.8405606	1090.466163	920.2860375	1093.17014	1454.152056	1181.112972	1787.055174	Car14
ENSMUSG00000023094	495.2256253	0.354692191	0.112264908	3.159421747	0.001580825	0.017359202	547.3328896	492.4397504	548.2011346	637.3126707	442.4585738	612.7661516	492.1382161	456.5616254	504.6158945	420.7491073	514.3332179	543.0698925	432.5031901	429.7284088	405.8807463	443.5185359	Msrb2
ENSMUSG00000044037	417.599052	-0.498500265	0.157843078	-3.158201621	0.001587457	0.017417063	351.6326021	250.9447769	372.4419922	368.4164838	396.7919779	471.436232	303.850518	380.1611921	431.0476635	499.004376	410.6691585	362.046595	468.2396826	597.7501799	551.997815	465.1535864	Als2cl
NewGene_9403	19.95360879	-1.215916943	0.385017938	-3.158078688	0.001588127	NA	12.55830722	12.59973775	14.6465952	23.9231483	12.17775891	21.19948795	9.962312066	11.04584578	12.43406722	16.26083506	11.96123763	9.101730041	36.65281272	29.53109918	26.78812926	58.41463643	no_name
ENSMUSG00000022094	760.7987164	-0.396010884	0.125404435	-3.157869852	0.001589265	0.017421942	777.568522	695.0855326	688.3899743	697.5990044	564.2361629	763.1815661	608.6972673	698.6497454	724.2844154	855.7264452	739.6031931	684.6523598	738.5541764	977.5812142	829.6202454	1129.349638	Slc39a14
ENSMUSG00000005103	2298.045238	0.240489123	0.076191514	3.156376729	0.001597424	0.017478652	2438.404652	2266.902817	2329.854822	2031.553754	2300.581621	2558.071546	2284.358157	2422.722174	2583.177464	2722.673571	2582.630557	2389.709788	1839.054878	2133.367337	1974.20395	1911.456714	Wdr1
ENSMUSG00000050323	861.689647	0.406523479	0.128796934	3.156313333	0.001597771	0.017478652	1141.759431	1031.078539	965.6290978	924.3904503	877.8134549	992.3379358	793.0000405	681.1604895	851.7336043	625.0258478	874.1671164	1043.665045	700.9850434	875.7498377	666.4561854	742.0822332	Ndufaf6
ENSMUSG00000022890	8636.225944	0.333319076	0.105611311	3.156092576	0.001598981	0.017478652	8762.558862	9193.608645	9573.642333	9836.241655	8691.875423	10423.08157	8174.07705	7093.273963	9060.290312	7010.452517	9518.15484	10955.44906	7763.982055	7508.027388	7150.806988	7464.092433	Atp5j
ENSMUSG00000022257	1758.24679	0.323888127	0.102628635	3.155923541	0.001599908	0.017478652	1841.885059	2208.104041	1612.171657	1731.079011	1876.389686	2254.212218	1745.397074	1772.858247	1849.567498	1440.100205	1728.398837	1933.611982	1507.346923	1439.895663	1529.358652	1661.571881	Laptm4b
ENSMUSG00000015290	2610.197513	0.238459521	0.075607463	3.153915112	0.001610959	0.017573467	3040.156873	2727.843223	2980.582123	2859.294685	2549.210866	2917.453341	2847.228789	2557.113297	2332.423775	2261.272376	2418.16354	2624.332162	2311.876163	2530.509706	2479.93136	2325.767932	Ubl4a
ENSMUSG00000032202	265.4933348	-0.674753772	0.213946275	-3.153846789	0.001611337	0.017573467	185.2350315	303.4436841	200.8675913	247.8438164	292.2662139	316.9828198	120.543976	169.3696352	133.6662226	128.0540761	247.1989109	255.8597445	379.3566117	425.6551537	393.7043239	447.845546	Rab27a
NewGene_8956	45.60689152	1.094524972	0.347145419	3.152929329	0.001616409	0.017599303	34.53534485	33.59930067	57.54019542	70.81251897	84.22949914	35.33247991	61.76633481	46.0243574	51.8086134	35.5705767	72.76419555	46.51995355	31.15489082	23.42121659	15.42346836	29.20731821	no_name
ENSMUSG00000041736	870.9745933	0.480718925	0.152467831	3.152920327	0.001616459	0.017599303	569.3099272	1024.77867	787.7775846	1048.790821	1064.539092	1026.660916	927.4912534	916.8051994	1153.259734	800.8461269	985.8053343	992.0885745	732.1399342	547.8528055	706.2324986	651.2150209	Tspo
ENSMUSG00000018574	15161.93571	0.256819842	0.081466888	3.152444489	0.001619096	0.017613009	15527.30035	13620.31651	17314.3679	17709.82822	14836.56961	16472.00213	15334.98696	14882.43621	17106.16797	15653.08635	16552.35933	14305.89702	11912.16414	14396.92001	13440.33503	13526.23359	Acadvl
ENSMUSG00000063802	850.9479445	0.309208689	0.098122001	3.151267671	0.001625634	0.017669097	814.196918	806.383216	841.1330386	1022.953821	1004.66511	1064.012395	852.7739129	912.2027637	853.8059489	757.1451327	809.3770793	886.9130274	741.3031373	798.3579916	717.5971595	732.3464604	Hspbp1
ENSMUSG00000029461	2467.762098	-0.418118877	0.132842506	-3.147478097	0.001646854	0.017884531	2566.080775	2307.851965	2637.433321	2688.004943	2137.196689	2106.825302	2096.070459	2207.328181	1952.148553	2681.005181	1849.007983	1387.50818	2939.55558	3310.538049	2977.541155	3640.097252	Fam168a
ENSMUSG00000053141	36.81400917	-1.293291843	0.411065861	-3.146191319	0.001654118	NA	16.74440962	12.59973775	28.24700503	36.36318542	32.47402377	14.13299196	20.92085534	34.97851163	16.57875629	58.94552711	53.82556931	33.37301015	43.98337527	38.69592306	77.92910329	69.23216169	Ptprt
ENSMUSG00000018427	373.5989748	0.523141408	0.166296677	3.145831997	0.001656151	0.017970223	294.073694	390.5918703	464.5063049	378.9426691	363.3031409	360.3912951	445.3153494	518.2342643	350.2262266	542.7053702	445.5561015	381.2613584	329.8753145	206.7176943	297.1047063	208.7782376	Ypel2
ENSMUSG00000026701	3884.607041	0.237138438	0.075394527	3.145300442	0.001659163	0.01798764	3898.307866	3759.97174	3734.881776	4456.404065	3962.845713	4705.276825	3862.388388	3814.498741	4184.063618	3739.992065	3919.298862	4246.462716	3390.385177	3308.501422	3504.374364	3666.059312	Prdx6
ENSMUSG00000028461	623.440186	0.407451729	0.129580429	3.1443925	0.00166432	0.018028258	639.4271425	815.8330193	545.0625785	637.3126707	658.6137945	754.0960712	686.4033014	620.4083378	696.3077641	462.4174971	717.6742575	705.8897299	532.3821048	523.4132751	498.4215565	481.3798743	Ccdc107
ENSMUSG00000005873	6188.510059	0.193540787	0.061558142	3.144032303	0.00166637	0.018035179	6705.089529	6516.164373	7019.903842	6646.807524	6526.263964	6251.829945	5975.394777	5479.659992	5974.569298	5781.743167	6422.187835	6590.663853	5967.994232	5597.670765	5527.284003	6032.93384	Reep5
ENSMUSG00000021676	214.9067958	-0.601044231	0.191213337	-3.143317508	0.001670445	0.018063987	138.1413794	161.6966345	223.8836695	158.8497047	245.5848047	204.9283835	167.3668427	243.0086071	176.1492856	209.3582514	224.2732055	139.5598606	221.749517	321.7871497	319.8340281	282.3374094	Iqgap2
ENSMUSG00000045246	1757.960863	0.464449613	0.147812153	3.1421612	0.001677057	0.018120152	1710.022833	1813.312258	2660.449399	2110.02168	1408.560781	2037.169842	1770.302854	1951.432754	2199.793725	1644.376946	1690.521584	1457.28811	1315.835977	1635.411906	1167.313026	1555.560133	Kcng4
ENSMUSG00000026154	608.7760403	0.480697328	0.15299864	3.141840527	0.001678895	0.018124687	526.4023776	598.4875431	563.8939152	735.8760417	704.2803904	812.647038	627.6256602	514.5523158	641.3906339	534.5749527	788.4449135	808.031367	475.5702451	400.1973096	451.3393899	557.1025511	Sdhaf4
ENSMUSG00000026791	497.0595959	0.374159194	0.119134073	3.140656449	0.001685696	0.018182761	471.9830463	487.1898597	482.2914562	622.9587817	618.0212648	552.196186	554.9007821	538.4849816	495.2903441	417.7002007	528.2879951	518.7986124	460.90912	364.5563278	390.4572779	448.9272985	Slc2a8
ENSMUSG00000025930	74.51770076	-0.758932683	0.24166882	-3.140383121	0.00168727	0.018184391	64.8845873	62.99868875	76.37153211	51.67400033	91.33319184	55.52246843	60.77010361	51.54728029	73.56823103	30.48906574	46.8481807	71.80253699	115.4563601	106.9229453	105.528994	126.5650456	Msc
ENSMUSG00000001416	3072.178747	0.162072142	0.051637529	3.138650231	0.001697279	0.01827685	3105.04146	3247.582405	3215.973832	3103.310798	3199.706154	3211.217674	3117.207446	3280.616196	3068.106086	3194.237788	3024.19958	3017.72916	2677.48797	2760.648616	2954.811833	2976.982953	Cct3
ENSMUSG00000024454	2030.418407	0.213360237	0.067986052	3.138294265	0.001699342	0.018278951	2274.100132	2340.401287	2064.123738	2057.390754	2169.670713	2126.005791	2059.209904	1848.338193	2057.838124	1789.708159	2097.203664	2109.578763	1944.431715	1828.891522	1828.898643	1890.903416	Hdac3
ENSMUSG00000041476	8647.227871	0.272213403	0.086745533	3.13806825	0.001700653	0.018278951	9272.21683	9482.352635	8485.609547	9657.296506	9540.259294	9454.971624	7808.460198	7680.544763	8268.654699	7671.048941	9780.305298	10399.23222	7886.768978	7367.500088	7729.592932	7870.831383	Smpx
ENSMUSG00000021819	1303.479915	-0.459786951	0.146528048	-3.137876721	0.001701764	0.018278951	1393.972101	936.5805061	1286.808007	1233.477526	960.0133276	1046.850905	1435.569169	1273.954213	1308.685575	1678.93122	948.9248516	1063.891112	1454.200345	1858.422621	1539.911551	1435.485603	Zswim8
ENSMUSG00000037003	3923.118657	-0.326759752	0.104147278	-3.137477611	0.001704083	0.018288486	4250.986994	3838.720101	3190.865383	3664.069394	4074.475169	4016.798216	3070.384579	3777.679256	3722.966959	3866.013536	3009.248033	3024.808284	4346.107269	5675.062611	4474.429347	4767.283384	Tns2
ENSMUSG00000022914	1352.872716	-0.477432091	0.15221154	-3.136635303	0.001708986	0.018325717	1204.550967	1075.177621	1437.4587	1205.726674	1401.457088	1180.104829	1137.696038	1423.073131	1172.947007	1629.132413	753.5579704	1058.834595	1606.309518	1632.356965	1711.193226	2016.386709	Brwd1
ENSMUSG00000013701	5220.548296	0.363001993	0.115756314	3.135915275	0.001713187	0.018355369	5467.049743	7304.697961	5214.187891	5362.612923	6706.900721	4710.324322	4906.438693	5758.567598	4993.31416	4293.876759	5593.872129	5198.099157	4954.54396	4258.588164	4842.157303	3963.541257	Timm23
ENSMUSG00000024743	189.876402	-0.605523375	0.193286215	-3.132780966	0.001731586	0.018530885	123.490021	121.7974649	145.4197666	240.1884089	167.444185	148.3964156	154.415837	204.3481469	198.9450755	242.8962238	146.5251609	182.0346008	235.4943218	258.6516963	212.6815111	255.2935962	Syt7
NewGene_744	312.026935	0.427651852	0.136515212	3.132631482	0.001732468	0.018530885	310.8181037	383.2420232	417.4279632	315.7855576	278.0588285	293.764333	347.6846911	335.0573219	335.7198148	292.6950311	334.9146535	358.0013816	296.8877831	227.0839696	246.7754937	218.5140103	no_name
ENSMUSG00000049960	759.010184	0.45970156	0.146809594	3.131277378	0.001740477	0.018600983	587.1008625	1017.428823	784.6390285	921.5196725	806.7765279	1003.442429	782.0414972	616.7263892	775.0568565	624.0095456	809.3770793	934.4442843	689.9891995	596.7318662	642.1033406	552.775541	Mrps16
ENSMUSG00000040423	1584.464029	-0.389936606	0.124542079	-3.13096272	0.001742343	0.018605368	1171.062148	1653.71558	1768.053278	1362.662527	1586.153098	1558.667114	1384.761377	1365.082441	1462.03907	1709.420286	1264.900879	1115.467582	1879.372972	1701.602301	2103.274027	2265.18979	Rc3h1
ENSMUSG00000032436	312.5302552	0.401099181	0.128137263	3.130230603	0.001746691	0.018626886	294.073694	359.0925259	304.4399431	307.1732242	292.2662139	382.6002825	385.541477	304.681246	380.2752224	290.6624268	338.9017327	382.2726617	272.1471345	241.3403623	241.0931633	223.922773	Cmtm7
ENSMUSG00000035493	2033.617736	-0.236427567	0.075538493	-3.12989519	0.001748687	0.018626886	1802.117086	1835.361799	2117.479192	2102.366273	2004.256154	2164.366769	1835.057883	1996.536624	1740.76941	1896.419889	1856.982141	1736.407831	2266.976467	2485.7039	2169.026708	2528.055654	Tgfbi
ENSMUSG00000025856	739.2463722	0.426549046	0.136298119	3.129529962	0.001750862	0.018626886	732.5679211	862.0320577	585.863808	881.3287834	776.3321306	620.842147	850.7814505	853.2915862	1019.593512	741.9005998	753.5579704	938.4894976	672.5791135	555.9993156	508.9744559	473.8076066	Pdgfa
ENSMUSG00000027858	816.4202177	0.403835763	0.129043284	3.129459756	0.001751281	0.018626886	654.078501	922.9307902	748.0225405	764.5838197	839.2505517	881.2929989	942.4347215	741.9126413	1064.148919	855.7264452	1075.514616	1150.863199	603.8550896	605.8966901	687.5619842	524.6499753	Tspan2
ENSMUSG00000026442	70.6371282	-1.006914664	0.321759783	-3.129398755	0.001751644	0.018626886	29.30271684	58.79877617	57.54019542	36.36318542	41.60734295	42.39897589	53.79648516	157.4033023	66.31502515	60.97813149	103.6640594	65.73471697	67.80770354	67.20870848	102.2819481	118.9927779	Nfasc
ENSMUSG00000042073	271.6051531	0.479513521	0.153247573	3.129012167	0.00175395	0.018635906	253.2591956	307.6435967	252.1306745	259.3269276	364.3179541	286.697837	284.9221251	244.8495814	327.4304367	313.021075	257.1666089	371.148325	212.5863138	167.0034574	215.928557	228.2497831	Abhd14b
ENSMUSG00000019775	14.93611706	-1.440424556	0.460360003	-3.128909	0.001754566	NA	9.418730414	12.59973775	6.277112228	5.741555592	11.16294567	18.17098967	7.969849653	18.40974296	12.43406722	9.146719723	7.974158417	5.05651669	21.99168763	28.51278541	31.65869821	32.45257579	Rgs17
ENSMUSG00000035027	6084.793798	0.280211851	0.089564883	3.128590585	0.001756469	0.018640277	7570.566202	6686.260833	6145.292871	6992.257785	6176.153395	5829.859185	6709.617177	5964.756719	6353.808348	4930.081931	6190.937241	6179.063395	5803.972895	5224.967927	5571.119124	5027.985743	Map2k2
ENSMUSG00000020386	18070.69154	0.372268823	0.119004483	3.128191599	0.001758855	0.018640277	19040.48679	24713.33562	17892.90841	18475.36897	20049.66524	19430.84495	20636.92945	15792.798	17442.92396	13658.08515	18143.20394	22254.74125	16825.47368	13308.34259	15602.05589	15863.9008	Sar1b
ENSMUSG00000057497	611.6133065	0.422721483	0.135140916	3.128005173	0.001759971	0.018640277	649.8923986	576.4380021	685.2514182	645.9250041	617.0064515	733.9060827	581.7990247	713.3775397	537.7734071	517.2978155	902.0766709	680.6071464	462.7417606	477.5891557	480.5628036	523.5682228	Fam136a
ENSMUSG00000032525	1270.609066	-0.354959841	0.113479381	-3.127967714	0.001760195	0.018640277	1225.481479	1015.328867	1225.08307	1106.206377	1252.279541	1229.570301	1183.522673	1433.198489	1204.032175	1418.757859	929.9862253	1091.196302	1314.919656	1498.957862	1560.205589	1641.018583	Nktr
ENSMUSG00000040896	16.9450362	-2.308441572	0.738066943	-3.127685901	0.001761884	NA	13.60483282	4.199912583	15.69278057	0	6.088879456	6.056996556	0	13.80730722	7.253205876	10.16302191	33.89017327	10.11303338	21.07536732	36.65929553	47.08216657	45.43360611	Kcnd3
ENSMUSG00000031029	6623.278473	0.268072353	0.085752224	3.126127121	0.00177125	0.018741816	7529.751703	7399.195994	6730.110494	7220.006157	7181.833318	7309.785344	6715.594564	5571.708707	6793.145389	5273.592072	7193.687662	7043.727749	6495.794735	6022.307605	5793.541773	5698.672309	Eif3f
ENSMUSG00000004698	349.3532451	0.701032816	0.224286087	3.125618833	0.001774314	0.018758707	429.0754966	381.1420669	514.7232027	347.3641133	406.9401103	400.7712721	363.6243904	414.2192166	441.4093862	346.5590473	399.7046906	127.4242206	269.3981735	213.8458906	266.2577696	267.192874	Hdac9
ENSMUSG00000028958	542.5314909	0.392109187	0.125467305	3.125190158	0.001776902	0.018770542	612.2174769	699.2854451	535.6469101	609.5618187	537.8510186	575.4146728	525.0138459	506.2679314	533.628718	455.3033818	575.1361758	701.8445165	462.7417606	524.4315889	436.727683	389.4309095	Tmub1
ENSMUSG00000067722	856.1874615	0.29822488	0.09547534	3.12358018	0.001786652	0.018857955	896.8724405	943.9303531	912.2736438	888.9841908	894.0504668	961.0434536	912.5477853	828.4384332	698.3801087	812.025451	1013.714889	957.704261	723.8930513	724.0210868	798.7733087	732.3464604	BC003965
ENSMUSG00000037278	101.1402703	0.624932312	0.20009717	3.123144182	0.001789301	0.018870331	117.2108674	106.0477927	82.64864434	100.4772229	132.9405348	157.4819105	106.5967391	103.0945606	97.4001932	101.6302191	118.6156064	93.03990709	92.54835213	74.33690483	68.18796538	65.98690411	Tmem97
ENSMUSG00000020899	495.2879835	-0.413822228	0.132553345	-3.12192972	0.001796698	0.018932726	475.1226231	499.7895974	466.5986756	354.0625948	477.9770373	477.4932285	521.0289211	462.0845483	465.2413484	554.9009965	347.8726609	380.2500551	618.5162147	550.9077468	635.6092487	637.1522381	Pfas
ENSMUSG00000068240	2412.998609	0.519865384	0.166611362	3.120227687	0.001807113	0.019023232	2999.342374	2450.648992	2020.183952	3020.058241	2669.973641	2907.358347	2290.335544	2086.744365	2553.128468	1689.094242	3401.975335	3048.068261	1909.611543	2404.238799	1692.522712	1464.692921	Gm11808
ENSMUSG00000029038	1183.114725	0.284814412	0.091294044	3.11974801	0.001810058	0.019023232	1166.876046	1343.972027	1065.016708	1448.785861	1338.538667	1261.874283	1246.28524	1075.128989	1202.996003	1131.144339	1185.159295	1289.411756	1114.245507	1074.321022	949.7609463	1036.31892	Ssu72
ENSMUSG00000030180	918.8227955	-0.434692126	0.139346517	-3.119504785	0.001811553	0.019023232	852.9183653	758.0842213	939.4744635	727.2637083	973.2058997	693.5261057	931.4761782	990.4441713	843.4442262	1143.339965	712.6904085	680.6071464	1124.32503	962.3065077	1167.313026	1200.745304	Kdm5a
ENSMUSG00000020472	998.4008717	-0.277484799	0.088952698	-3.119464665	0.0018118	0.019023232	1088.386626	836.8325822	907.042717	1023.910747	958.9985143	959.0244547	1005.197288	901.1569179	935.663558	916.7045767	838.2834036	936.4668909	1320.417578	1108.94369	1072.336932	1165.047471	Zkscan17
ENSMUSG00000048277	8234.749243	0.316222608	0.1013757	3.119313697	0.001812729	0.019023232	10329.20769	9332.20576	7195.662984	8975.008316	9497.637138	8985.554391	9232.074592	7860.039757	7901.849716	6441.32329	8281.163516	8641.587023	7384.625444	7985.616544	7122.395336	6590.036391	Syngr2
ENSMUSG00000021510	228.2079455	-0.393516312	0.126177564	-3.118750268	0.001816198	0.019044008	231.2821579	179.5462629	233.2993378	214.3514088	225.2885399	186.7573938	195.2613165	222.7578898	183.4024914	208.3419493	216.2990471	240.6901944	273.0634548	276.981344	255.7048702	308.29947	Zfp729a
ENSMUSG00000048109	346.1890481	-0.493104539	0.158123885	-3.118469676	0.001817928	0.019046526	262.677926	256.1946676	360.9339531	283.2500759	309.518039	282.6598393	364.6206216	461.1640612	334.6836426	429.895827	251.1859901	294.2892713	393.1014165	415.472016	377.4690941	461.9083288	Rbm15
ENSMUSG00000028603	5029.74539	0.23262385	0.074671514	3.115295729	0.001837606	0.019236918	4826.576074	5811.629037	5264.404789	5338.689775	5536.821052	5228.197527	5007.058045	4899.753089	4954.975786	4448.354692	5410.466486	5589.473549	4793.271584	4105.8411	4548.299643	4712.114005	Scp2
NewGene_7938	40.45291372	1.265391096	0.406312415	3.114330374	0.001843629	0.019284181	46.04712647	40.94914769	28.24700503	64.11403744	22.32589134	63.59846384	55.78894757	32.21705018	49.73626887	38.61948328	98.68021041	33.37301015	23.82432827	22.40290283	15.42346836	11.89927779	no_name
ENSMUSG00000027187	4941.908656	-0.29243222	0.09391266	-3.11387432	0.001846481	0.01929822	4894.600238	4281.810879	3855.193093	4929.125476	4813.25921	4503.37694	4700.218833	4922.765268	4278.355295	5470.754697	5438.37604	4710.650948	4866.577209	6340.0215	5775.68302	5289.769854	Cat
ENSMUSG00000040297	524.0826775	-0.300354009	0.09651709	-3.111925652	0.001858713	0.019408151	491.8670327	444.1407557	508.4460905	441.1428547	490.1547962	468.4077337	603.7161112	502.5859828	479.7477601	601.6508974	509.3493689	509.6968823	588.2776442	527.4865302	596.6446971	622.0077027	Suco
ENSMUSG00000010097	2848.327942	0.243315876	0.078193483	3.111715535	0.001860036	0.019408151	2821.433022	3391.429411	2700.204443	2802.836055	3370.194779	2982.061305	2993.674776	2884.806722	3047.38264	2562.097825	2942.464456	2899.40667	2670.157407	2459.227742	2518.895912	2526.973902	Nxf1
ENSMUSG00000074652	135.632823	-0.960688902	0.308847738	-3.11055832	0.00186734	0.019468468	83.72204812	56.69881988	72.18679062	59.32940778	165.4145586	110.0354374	132.4987505	119.6633292	130.5577058	265.254872	141.5413119	123.3790072	104.4605163	199.5894979	246.7754937	159.0176214	Myh7b
ENSMUSG00000028248	1269.005586	-0.332419436	0.106879276	-3.11023285	0.001869399	0.01947405	1178.387827	1205.374911	1053.508669	994.2460434	1427.842232	1089.249881	1398.708614	1158.893319	1407.12194	1340.502591	1113.391869	1104.343245	1340.576625	1437.859036	1517.993991	1536.088588	Pnisr
ENSMUSG00000062421	946.4597021	0.317909791	0.10227589	3.108355169	0.001881318	0.019563963	890.5932869	1036.32843	1037.815888	1092.809414	1118.324193	929.7489714	965.3480392	889.190585	996.7977219	958.3729666	1097.443552	867.698264	955.7220918	757.625441	847.4789983	702.0573897	Arf2
ENSMUSG00000068747	3958.662838	-0.40401856	0.129978478	-3.108349673	0.001881353	0.019563963	4450.873383	3971.017348	4204.619007	3239.19428	3551.846349	3202.132179	4035.732618	4207.546754	3158.253073	3966.627453	2805.906993	2592.981758	5124.979539	4901.14415	5146.567863	4779.182662	Sort1
ENSMUSG00000025375	441.0282727	-0.543023292	0.174709462	-3.108150452	0.001882622	0.019563963	317.0972573	349.6427226	459.275378	304.3024464	331.8439304	273.5743445	458.2663551	759.4018971	365.7688106	497.9880738	483.433354	479.3577822	484.7334483	412.4170747	547.127246	532.222243	Aatk
ENSMUSG00000028053	1946.870786	-0.44878602	0.144401813	-3.107897394	0.001884235	0.019564816	1886.88566	1508.818596	2047.384772	1661.223418	1840.871222	1570.781107	1921.729998	2303.058844	1760.456683	2384.244941	1320.719988	1374.361236	2281.637592	2416.458564	2269.685133	2601.614826	Ash1l
ENSMUSG00000042211	1015.072599	-0.261453882	0.084149512	-3.107016013	0.001889862	0.019607314	955.4778742	911.3810306	1012.707439	1039.221562	977.2651527	843.9415202	977.3028137	1062.242169	908.7230791	1079.312927	1007.73427	877.8112973	1060.182608	1160.877692	1173.807118	1193.173037	Fbxo38
ENSMUSG00000020108	2911.852909	-1.447858247	0.466209557	-3.105595379	0.001898964	0.019685769	1486.066354	1787.062804	340.0102457	2276.526792	697.1766977	2454.093105	2158.833025	5047.95152	2441.221864	3178.993255	4658.902055	3619.454646	2266.976467	4318.668677	3871.290558	5986.418481	Ddit4
ENSMUSG00000021413	1261.430933	-0.274653222	0.088453423	-3.105060405	0.001902402	0.019705428	1194.085711	1087.777359	1159.173391	1117.689489	1355.790492	1157.895842	1200.458604	1292.363956	1204.032175	1393.350305	1052.588911	1262.106566	1380.894719	1360.46719	1378.371014	1585.849204	Prpf4b
ENSMUSG00000018830	4185.96161	-0.489527608	0.157675615	-3.104650065	0.001905043	0.019710847	4497.967035	3188.783629	4408.625155	3617.180023	3253.491256	3781.58485	3124.181064	4793.897067	3515.732505	5039.842568	4101.707736	2360.381991	5273.423431	5768.747478	4845.404349	5404.435622	Myh11
ENSMUSG00000023764	174.3386461	-0.552511907	0.1779713	-3.104500038	0.001906009	0.019710847	163.2579938	155.3967656	155.8816203	152.1512232	153.2367996	136.2824225	157.4045306	249.4520171	149.2088066	165.6572572	116.6220668	138.5485573	228.1637592	246.4319311	198.8815657	222.8410205	Sfi1
ENSMUSG00000018672	729.3470294	0.432344063	0.139288208	3.103953078	0.001909536	0.01972192	725.2422419	811.6331067	701.9903842	782.7654124	896.0800933	779.3335569	713.301544	638.8180807	776.0930288	607.7487105	929.9862253	987.0320578	713.8135278	515.266765	565.7977603	524.6499753	Copz2
ENSMUSG00000024384	1053.613708	-0.339664192	0.109432989	-3.103855552	0.001910166	0.01972192	979.5479631	890.3814677	1147.665352	983.7198581	885.9319608	843.9415202	1084.895784	1141.404064	1075.546814	1212.448514	937.9603838	839.3817705	1229.701867	1094.687297	1213.583431	1297.021279	Iws1
ENSMUSG00000020776	321.6036523	-0.514876446	0.165909058	-3.103365498	0.001913332	0.019738666	328.6090389	245.6948861	332.6869481	241.1453349	267.9106961	223.0993732	409.4510259	352.5465777	349.1900543	346.5590473	216.2990471	271.0292946	350.9506818	428.710095	381.5279015	400.2484348	Fbf1
ENSMUSG00000047139	11769.73903	0.291868835	0.094116698	3.101137633	0.001927787	0.019871749	13197.73436	13899.61069	12918.29697	13475.43097	11353.73056	12903.42166	10038.02564	11908.34223	11412.40136	9700.604418	12574.25105	12591.73786	10324.18102	12150.51984	8963.470401	10904.06547	Cd24a
ENSMUSG00000025731	623.6108488	0.364823938	0.117661001	3.100636034	0.001931055	0.019889399	621.6362073	702.4353796	664.3277108	745.445301	672.8211799	653.1461286	622.6445042	573.4634932	714.958865	490.8739585	691.7582426	721.05928	502.1435343	628.2995929	480.5628036	492.1973995	Mettl26
ENSMUSG00000028648	2855.22764	0.286129601	0.092323105	3.099219856	0.00194031	0.019968631	2660.268079	2988.237803	3526.690887	3235.366576	2815.091935	3194.056184	2832.28532	2673.094678	2858.799288	2465.549117	3193.650446	3168.413358	2635.337235	2685.293398	2291.602694	2459.905245	Ndufs5
ENSMUSG00000004667	1187.519856	0.318595932	0.102810115	3.098877295	0.001942555	0.019975649	1339.55277	1137.126332	1163.358133	1308.117749	1349.701613	1239.665295	1281.153332	1046.593887	1135.644806	1105.736784	1303.774901	1560.44105	996.9565061	1053.954747	1008.207774	970.3320162	Polr2e
ENSMUSG00000020181	116.0650578	-0.623953922	0.201414724	-3.097856553	0.001949258	0.020028465	78.48942012	96.59798942	112.9880201	83.25255608	122.7924024	58.55096671	150.4309122	127.0272264	107.7619159	133.1355871	106.6543688	111.2433672	137.4480477	129.3258481	134.7524078	166.5898891	Nav3
ENSMUSG00000059201	283.2080338	-1.814792694	0.585999766	-3.096917096	0.001955446	0.020075907	69.0706897	468.290253	102.5261664	67.94174117	127.8664686	68.64596097	349.6771535	327.6934247	279.7665124	261.1896632	186.395953	102.1416371	815.5250831	245.4136173	760.6205186	298.5636973	Lep
ENSMUSG00000062627	304.577822	-0.38246822	0.123524757	-3.096287981	0.001959599	0.020102408	231.2821579	245.6948861	313.8556114	310.044002	270.9551358	278.6218416	258.0238825	305.6017331	289.0920628	314.0373772	313.9824877	307.4362147	328.0426739	312.6223258	393.7043239	400.2484348	Mysm1
ENSMUSG00000000296	867.0794044	0.319135241	0.103097597	3.095467293	0.00196503	0.020141956	890.5932869	853.6322326	960.3981709	875.5872278	1052.361333	1027.670416	843.807832	798.0623573	893.1804951	714.4604406	970.8537872	967.8172944	664.3322306	799.3763054	796.3380242	764.7990362	Tpd52l1
ENSMUSG00000037533	557.6423523	-0.347180762	0.112200827	-3.0942799	0.001972913	0.020206546	524.3093264	520.7891603	488.5685684	521.5246329	654.5545415	456.2937406	562.8706318	512.7113415	506.6882391	594.536782	453.5302599	439.916952	647.8384649	702.6364977	645.3503866	690.1581119	Rapgef6
ENSMUSG00000020173	1895.703891	0.243293783	0.078678235	3.092262835	0.001986369	0.020328076	2105.60951	1998.108412	2000.30643	2079.40005	2082.396774	1866.564439	2151.859406	1776.540196	2012.246545	1670.800803	1800.166263	1956.871959	1838.138558	1635.411906	1768.828292	1588.012709	Cobl
ENSMUSG00000025060	2378.763029	-0.299965664	0.09701489	-3.091954891	0.001988431	0.020332896	2112.93519	2024.357865	2480.505515	2171.26494	2252.885399	2046.255337	2406.894595	2425.483635	2369.725977	2970.651306	1986.562216	2070.137933	2703.144938	2708.714614	2605.754391	2724.934614	Slk
ENSMUSG00000029505	1058.132358	-0.362431324	0.117236031	-3.091467028	0.001991701	0.020350058	991.0597447	936.5805061	1108.956494	890.8980427	887.9615873	945.9009622	1009.182212	1160.734294	1062.076575	1313.062431	877.1574258	808.031367	1186.634812	1302.423305	1163.254219	1286.203754	Ep400
ENSMUSG00000041057	1096.505331	-0.210656394	0.068184943	-3.089485527	0.002005035	0.020464359	1071.642216	1118.226725	1076.524747	1038.264636	1099.042742	948.9294605	1074.933472	1086.174835	1024.774373	1057.970581	980.8214853	1063.891112	1170.141046	1232.159655	1194.912917	1305.675299	Wdr43
ENSMUSG00000021361	1479.301246	0.355450942	0.115057643	3.089329238	0.00200609	0.020464359	1163.736469	1698.86464	1652.972887	1685.146566	1585.138285	1710.092028	1658.724959	1455.290181	1572.909503	1298.834201	1716.437599	1523.022827	1324.08286	1006.094	1295.571342	1321.901587	Tmem14c
ENSMUSG00000052139	992.1200104	0.318737073	0.10318844	3.088883548	0.002009102	0.020478739	1162.689943	1162.325807	977.1371368	1152.138822	1010.75399	1015.556423	971.3254265	902.9978922	969.8572429	832.3514948	1024.679357	1228.733556	897.0775914	917.5007021	861.2789436	787.5158393	Babam2
ENSMUSG00000029815	1414.628968	0.398258464	0.128952769	3.088405678	0.002012336	0.020495358	1368.855487	1721.964159	1411.304066	1312.902379	1637.908574	1617.218081	1633.819179	1336.547339	1437.170936	1036.628235	1634.702475	1897.205062	1180.22057	1158.841064	1132.407282	1116.368607	Malsu1
ENSMUSG00000030120	5838.010996	0.24523366	0.079423599	3.087667445	0.002017341	0.020523537	6819.16082	6013.224841	6012.427329	6063.082705	6086.84983	5734.966239	6509.374704	5577.23163	5946.592646	5099.804397	6274.665904	6613.92383	5512.583034	5306.433028	5140.885533	4696.96947	Mlf2
ENSMUSG00000037720	1086.070606	0.246807953	0.079941742	3.087347705	0.002019512	0.020523537	1189.899609	1345.022005	1127.78783	1056.446229	1103.101995	1201.304317	970.3291953	1078.810937	1041.353129	1080.32923	1067.540458	1171.089265	1018.031873	990.8192932	998.4666359	936.7976879	Tmem33
ENSMUSG00000035948	364.2604428	-0.499840536	0.1619028	-3.08728779	0.002019919	0.020523537	368.3770117	492.4397504	316.9941675	256.4561498	316.6217317	290.7358347	258.0238825	332.2958604	327.4304367	321.1514925	304.0147896	318.5605515	416.9257447	443.9848015	456.2099588	607.9449199	Acss3
ENSMUSG00000028059	1002.325685	-0.394424473	0.127791457	-3.086469813	0.002025485	0.020563742	891.6398125	729.7348114	1006.430327	1042.09234	952.9096349	812.647038	943.4309527	951.7837111	1023.738201	1265.296228	937.9603838	716.0027633	1183.885851	1245.397734	1181.112972	1153.148193	Arhgef2
ENSMUSG00000049658	553.373765	-0.452756931	0.146712807	-3.086008234	0.002028632	0.020579345	481.4017767	468.290253	586.9099933	415.3058545	528.7176994	439.1322503	448.304043	670.1146438	550.2074743	711.411534	471.4721164	418.6795819	616.6835741	719.9478317	656.7150475	670.6865664	Bdp1
ENSMUSG00000048368	167.2684866	-0.624700619	0.202484449	-3.085178258	0.002034302	0.020620497	177.9093523	178.4962848	143.3273959	125.3572971	135.9849745	136.2824225	123.5326696	174.8925581	167.8599074	80.28787313	162.4734777	147.6502873	171.3518995	234.2121659	254.8931087	261.7841114	Omd
ENSMUSG00000094724	2057.60303	0.308365061	0.099970716	3.084553882	0.002038577	0.020647455	2350.496501	2440.149211	2105.971153	2177.006495	1997.152462	2339.01017	1939.662159	1915.533755	1986.342238	1741.941956	2356.363812	2353.302867	1861.046566	2046.810667	1754.216585	1556.641886	Rnaset2b
ENSMUSG00000073422	1092.05413	0.343464926	0.111380094	3.083719141	0.002044305	0.020689078	1180.480879	1242.124147	1058.739596	1071.757044	1099.042742	1327.491745	1126.737495	970.193454	1130.463944	927.8839008	1234.997785	1436.05074	957.5547324	892.042858	910.7963947	906.5086172	H2-Ke6
ENSMUSG00000039634	197.8192918	-0.613897097	0.19915603	-3.08249315	0.002052745	0.020744842	267.910554	161.6966345	132.8655422	119.6157415	194.8441426	155.4629116	132.4987505	219.9964284	197.9089032	178.8691857	188.3894926	161.8085341	243.7412046	283.0912266	248.3990167	278.0103993	Zfp189
ENSMUSG00000062683	5120.568403	0.318092366	0.103194747	3.082447275	0.002053061	0.020744842	4726.109617	5778.029737	5440.163931	5786.531111	5486.08039	5756.165727	5082.771616	4610.720124	5542.485462	4283.713737	5217.093144	6587.629943	4871.158811	3927.636191	4464.688209	4368.116702	Atp5g2
NewGene_6385	198.7740723	-0.691203259	0.224257686	-3.082183135	0.002054884	0.020746859	174.7697755	174.2963722	186.2209961	123.4434452	152.2219864	201.8998852	106.5967391	287.1919902	170.9684242	140.2497024	225.2699753	147.6502873	252.9044078	315.6772671	290.6106143	230.4132881	no_name
ENSMUSG00000045316	1181.956125	0.337752815	0.109616253	3.081229352	0.002061478	0.020797009	1559.323146	1240.02419	1246.006777	1389.456453	1192.40556	1123.572861	1289.123181	1125.755782	1020.629684	988.8620323	1324.707067	1322.784766	1089.504858	951.1050563	997.6548744	1050.381703	Fahd1
ENSMUSG00000040225	1673.644193	-0.440977188	0.143177012	-3.079944053	0.002070395	0.020870494	1662.929181	1319.822529	1704.23597	1625.817158	1413.634847	1399.166204	1449.516406	1982.729317	1656.839457	1980.772971	1183.165755	1139.738862	1907.778902	2311.572246	1911.698315	2128.888972	Prrc2c
ENSMUSG00000022807	1075.692314	-0.246863565	0.080178062	-3.078941513	0.002077375	0.020924352	1177.341302	1112.976835	1022.123108	1001.901451	951.8948216	992.3379358	996.2312066	1024.502196	960.5316925	1026.465213	1053.585681	937.4781943	1217.789703	1323.807894	1112.925006	1299.184784	Osbpl11
ENSMUSG00000024063	733.4999988	0.383134096	0.124490978	3.077605326	0.002086711	0.020985837	666.6368082	676.1859259	760.576765	994.2460434	884.9171476	979.2144433	658.5088276	690.365361	748.1163775	779.5037809	695.7453219	666.4488997	683.5749573	652.7391232	668.0797084	531.1404905	Lbh
ENSMUSG00000048967	205.1392244	0.569892062	0.185174306	3.077597936	0.002086763	0.020985837	193.6072363	223.6453451	194.5904791	254.5422979	206.0070883	336.1633089	241.087952	219.9964284	213.4514872	164.640955	159.4831683	242.7128011	171.3518995	173.11334	159.1052525	128.7285506	Yjefn3
ENSMUSG00000039219	572.278233	-0.33039938	0.107402879	-3.07626186	0.002096137	0.021063537	528.4954288	544.9386577	557.6168029	468.8937067	493.1992359	449.2272446	556.8932445	644.3410036	599.9437432	656.5312157	488.417203	615.8837328	586.4450036	650.7024957	586.9035591	728.0194503	Arid4b
ENSMUSG00000039782	1158.788079	0.343682629	0.111759292	3.075204054	0.002103586	0.021118796	1207.690544	1208.524846	1053.508669	878.4580056	1183.272241	925.7109737	1497.335504	1504.076	1313.866436	1528.518496	1314.739369	1536.16977	928.2324822	728.0943418	954.6315153	777.7800665	Cpeb2
ENSMUSG00000020928	114.1929433	-0.624272782	0.203014741	-3.075012084	0.00210494	0.021118796	75.34984331	88.19816425	104.6185371	101.4341488	66.97767402	123.15893	111.5778951	126.1067393	102.5810545	79.27157094	145.5283911	127.4242206	146.6112509	146.6371821	155.0464451	126.5650456	Higd1b
ENSMUSG00000022280	958.3695642	-0.287695975	0.093580872	-3.074303219	0.002109949	0.021145349	834.0809044	931.3306154	965.6290978	906.2088576	771.2580644	827.7895293	969.3329641	1022.661221	951.2061421	1093.541158	913.0411387	885.901724	1071.178452	927.6838397	1060.160509	1202.908809	Rnf19a
ENSMUSG00000031505	973.0261899	0.270435384	0.087973249	3.074063843	0.002111642	0.021145349	995.2458471	982.7795445	981.3218783	1050.704673	954.9392613	1060.983897	939.4460279	990.4441713	1081.763848	971.5848951	973.8440966	1254.016139	853.0942162	888.9879167	796.3380242	792.9246019	Naxd
ENSMUSG00000019951	947.62926	-0.418335227	0.13609108	-3.073935678	0.00211255	0.021145349	879.0815053	706.6352922	919.5969414	815.3008941	866.6505092	773.2765603	797.9811965	979.3983255	952.2423143	1345.584102	950.9183912	754.4322901	965.8016153	1228.0864	1025.254765	1201.827057	Uhrf1bp1l
ENSMUSG00000040694	10958.86959	0.263843498	0.08586467	3.072783014	0.002120726	0.021210582	12947.61474	11567.60923	10592.62688	12410.37241	12255.89953	12825.69021	10522.194	9636.579953	9909.951572	8923.133241	10867.78115	12570.50049	9736.8197	10614.90268	9839.361052	10120.87664	Apobec2
ENSMUSG00000006717	2169.450483	0.282117982	0.0918223	3.072434265	0.002123206	0.021218779	2442.590754	2068.456947	2345.547603	2568.389202	2159.52258	2525.767564	2078.138297	1887.919141	2196.685208	1862.881917	2343.405805	2493.874031	1899.532019	1999.968234	1836.204496	2002.323926	Acot13
ENSMUSG00000052305	13467.7311	0.724371321	0.235799334	3.071982055	0.002126425	0.021234348	12437.95677	13923.76019	13023.96169	16776.82544	21132.47097	20536.24682	8606.441394	11550.27273	13041.26417	11714.91536	14072.39607	19191.50344	13378.27664	7872.583716	8340.849336	9883.972834	Hbb-b1
ENSMUSG00000016253	922.9425076	0.217543805	0.070836438	3.071072056	0.002132917	0.021282546	1000.478475	985.929479	982.3680637	997.1168212	900.1393462	977.1954444	955.3857272	933.3739681	1030.991407	878.0850934	866.192958	909.1617008	802.6965987	851.3103074	847.4789983	849.1757333	Nelfcd
ENSMUSG00000026083	4012.903635	0.313384564	0.102055774	3.070718616	0.002135443	0.021291132	5274.489032	4466.607032	4058.153055	4105.212248	4007.497495	3875.468297	4698.226371	4017.005914	4012.059022	3185.091068	4260.194134	4411.30516	3318.912192	3698.515594	3393.974801	3423.746746	Eif5b
ENSMUSG00000030996	10910.6922	0.220735315	0.071899741	3.070043242	0.002140278	0.021322705	12040.27705	11124.51846	11776.90873	11867.79541	11525.234	11321.53606	11939.83101	9998.331402	11406.18433	9110.132844	10938.55181	11672.46313	10464.37803	9633.248215	9757.373141	9994.311592	Art1
ENSMUSG00000031532	7742.137726	0.183838411	0.059887031	3.069753327	0.002142356	0.02132679	8121.038668	8439.724336	7593.213425	8470.70835	8085.017104	8511.089661	7667.991598	7266.325547	7380.655065	7017.566632	8408.75005	8023.680683	7182.118653	7471.368092	7190.583301	7044.372452	Saraf
ENSMUSG00000021065	997.974423	-0.200603339	0.065377031	-3.068406977	0.002152033	0.021396433	1060.130434	969.1298286	963.536727	933.0027837	1034.094694	987.2904387	969.3329641	925.0895838	882.8187724	892.3133241	898.0895917	899.0486674	1187.551132	1086.540787	1160.007173	1119.613865	Fut8
ENSMUSG00000027667	1078.216183	0.265461093	0.086525908	3.067995468	0.002154999	0.021396433	1336.413193	1089.877315	1015.845996	1147.354192	1066.568718	1225.532303	1132.714882	1041.070964	1041.353129	1021.383702	1172.201287	1142.772772	977.7137794	997.9474895	879.949458	962.7597486	Zfp639
ENSMUSG00000015950	174.3544258	-0.62044104	0.202232711	-3.067955903	0.002155284	0.021396433	137.0948538	140.6970715	112.9880201	153.1081491	154.2516129	216.0328772	138.4761377	200.6661983	130.5577058	194.1137186	142.5380817	130.4581306	177.7661417	263.7432651	206.1874191	290.9914296	Ncf1
ENSMUSG00000033596	341.2920072	-0.396824507	0.129357975	-3.067646248	0.002157519	0.021396433	294.073694	238.3450391	332.6869481	289.9485574	309.518039	280.6408404	313.8128301	295.4763745	414.4689072	408.553481	362.824208	389.3517851	385.7708539	330.9519736	417.2454072	397.0031772	Rfwd3
ENSMUSG00000028557	7206.838839	0.221255745	0.072126236	3.067618072	0.002157722	0.021396433	7757.894284	8175.129844	7450.932215	7963.537606	7746.069481	7171.483923	7715.810695	6516.128521	7350.60607	6281.763846	7391.048082	7330.937897	6851.327018	5923.53117	6624.785541	7058.435235	Rnf11
ENSMUSG00000024672	51.34455336	0.979328154	0.319285938	3.067244868	0.002160418	0.02140656	72.21026651	30.44936623	51.2630832	76.55407456	97.4220713	66.62696212	51.80402275	52.46776744	43.51923526	34.55427451	45.8514109	65.73471697	22.90800795	29.53109918	47.08216657	33.53432832	Ms4a7
ENSMUSG00000068697	60373.66078	0.253189372	0.082552905	3.066995295	0.002162223	0.021407846	72008.28707	68290.57861	66027.89734	64348.4843	59345.26362	60829.40691	62792.45295	57184.34358	61647.06909	49940.07339	58617.04175	66323.29551	61239.5195	50236.47296	53005.59018	54142.7957	Myoz1
ENSMUSG00000074063	577.7232791	-0.513542074	0.167488738	-3.06612898	0.002168497	0.021445407	786.9872524	558.5883736	345.2411725	514.8261514	617.0064515	508.7877107	503.0967594	512.7113415	408.2518736	466.4827059	387.743453	463.1769288	682.658637	979.6178418	785.7851248	722.6106877	Osgin1
ENSMUSG00000022677	2217.407985	0.370680534	0.120900037	3.066008449	0.002169372	0.021445407	2065.841537	2768.792371	2286.961222	2302.363792	2608.070034	2521.729566	2097.06669	1957.876164	2314.808847	1854.751499	2466.00849	2731.530316	2125.863138	1454.152056	1976.639234	1946.072795	Cep20
ENSMUSG00000031299	26678.0669	0.213282723	0.069588091	3.064931363	0.0021772	0.021506155	28226.88853	25476.66973	31594.79821	30613.01749	25332.78298	28569.84326	25436.7714	27302.5693	27036.84299	25637.23908	27465.9919	26501.20397	22816.37592	25903.86555	23664.47103	25269.73902	Pdha1
ENSMUSG00000020009	2542.002375	-0.343039679	0.11193446	-3.064647638	0.002179266	0.021509943	2368.287436	2763.54248	1851.748107	2470.782756	2541.09236	2832.655389	1937.669697	2150.257978	2031.933818	2054.963031	2564.688701	2564.665265	2858.003072	3386.911582	3160.999252	3133.837069	Ifngr1
ENSMUSG00000025495	722.4004555	0.274640859	0.089644244	3.063675335	0.00218636	0.021563317	783.8476756	749.6843961	718.7293501	857.4056351	788.5098896	806.5900414	717.2864688	740.9921542	789.5632683	728.6886713	604.0425001	681.6184498	705.5666449	616.0798277	664.0209009	605.7814148	Ptdss2
ENSMUSG00000003033	1052.898311	0.283006587	0.092384274	3.06336322	0.002188642	0.02156918	1310.250053	1125.576572	1003.291771	1075.584748	1158.916723	1248.75079	903.5817044	1018.058786	1092.125571	978.6990104	1026.672896	1113.444975	947.4752089	1028.496902	974.9255526	840.5217131	Ap1m1
ENSMUSG00000039395	1668.713697	0.235894065	0.077015467	3.06294403	0.00219171	0.021582776	1794.791407	1540.31794	1715.744009	1894.713345	1691.693676	1582.8951	1757.351849	1556.543767	1746.986444	1919.79484	1823.091968	1889.114635	1408.384329	1421.566016	1473.347109	1483.082714	Mreg
ENSMUSG00000022450	4455.630002	0.369092228	0.120527367	3.062310551	0.002196355	0.021611858	4118.078242	4404.658322	5104.338427	5031.516551	4707.718633	5758.184726	4245.937403	3748.223667	4742.560471	3565.188088	5056.613206	5773.530756	3909.938797	3996.881527	3665.103139	3461.608085	Ndufa6
ENSMUSG00000078348	990.7310968	0.329172284	0.107502274	3.062002972	0.002198613	0.021617437	1085.247049	1051.028124	869.3800436	1004.772229	1093.968676	1108.43037	1084.895784	975.7163769	1022.702029	885.1992088	1072.524307	1298.513486	782.5375517	912.4091333	734.6441508	869.7290313	Sf3b5
ENSMUSG00000003477	1621.917244	-0.452436125	0.147914772	-3.058762285	0.002222534	0.021825718	1501.764238	1838.511733	1263.791929	1167.449637	1682.560356	1839.307954	1004.201056	1305.250776	1382.253806	1247.002789	1473.225767	1766.746931	2184.507638	2404.238799	1746.910732	2142.951755	Inmt
ENSMUSG00000047187	10157.14727	0.251397763	0.082193781	3.058598369	0.002223751	0.021825718	11625.85291	12256.3949	10428.37578	9924.278841	11086.83468	10140.42173	11141.84982	9601.601441	9526.567832	8842.845368	10585.6953	10693.5215	9786.300997	8168.913021	9418.056837	9286.84544	Rab2a
ENSMUSG00000057337	70.64441495	-0.904427896	0.29571533	-3.058441025	0.002224919	0.021825718	55.46585688	65.09864504	65.90967839	50.7170744	46.68140916	27.2564845	65.75125964	72.71848469	63.20650835	108.7443345	88.71251239	32.36170681	88.88307086	109.9778866	108.77604	80.04968696	Chst3
ENSMUSG00000022528	828.1857958	0.435655073	0.142470777	3.057855659	0.002229269	0.021851626	880.1280309	929.2306591	701.9903842	956.925932	903.183786	805.580542	703.3392319	810.9491774	961.5678647	759.177737	1153.262661	1132.659738	628.5957382	752.5338722	561.7389529	610.1084249	Hes1
ENSMUSG00000057335	1011.871752	-0.31422944	0.102794415	-3.056872707	0.002236592	0.021906608	1087.3401	1157.075917	942.6130196	989.4614137	907.2430389	1077.135888	836.8342136	930.6125067	850.6974321	908.5741592	665.8422278	729.1497067	1171.973687	1274.928834	1283.39492	1377.070966	Cep170
ENSMUSG00000042523	306.8022298	-0.415492878	0.135963411	-3.055916845	0.002243735	0.021959738	232.3286835	260.3945802	312.809426	266.0254091	258.7773769	249.3463582	296.8768996	408.6962937	292.2005796	289.6461246	343.8855817	294.2892713	361.9465257	283.0912266	386.3984705	372.1228691	Dnal1
ENSMUSG00000052911	6074.058004	-0.317097818	0.10379637	-3.054999122	0.002250612	0.022010191	5503.678139	4879.248444	6307.451604	5420.985405	5317.621392	5612.816809	6238.399816	7137.457346	6076.11418	7222.859675	5271.915483	4753.125688	6934.712167	6984.614113	6615.856165	6908.071634	Lamb2
ENSMUSG00000022052	2918.602651	0.173676648	0.056858086	3.054563717	0.002253881	0.022025314	3169.926047	3039.686732	2741.005673	3166.467909	2838.43264	2968.937812	2985.704926	2970.412027	2983.13996	2951.341564	3094.970235	3191.673335	2609.680266	2723.989321	2616.307291	2645.96668	Ppp2r2a
ENSMUSG00000026096	1312.625002	0.307592083	0.100709944	3.054237455	0.002256334	0.022032439	1406.530408	1637.965908	1325.516865	1387.542601	1310.123896	1400.175704	1286.134488	1258.305931	1398.832562	1066.100999	1359.59401	1604.938397	1212.291781	1165.969261	1131.595521	1050.381703	Osgepl1
ENSMUSG00000031672	20304.84018	0.295272496	0.096703546	3.053378155	0.002262806	0.022078767	22770.30404	17947.27645	24417.96657	24397.78356	18553.83052	21577.04073	20323.11662	20470.71369	22185.48443	20719.35278	20972.03664	20095.60863	15483.98074	20752.21621	16270.94736	17939.7839	Got2
ENSMUSG00000016933	1436.352383	-0.367102225	0.120253744	-3.052730104	0.002267698	0.022109623	1342.692347	1430.070235	1514.876418	1355.00712	1395.368209	1260.864783	1146.662119	1317.217109	1396.760217	1643.360644	1104.420941	938.4894976	1585.23415	1815.653443	1854.875011	1880.085891	Plcg1
ENSMUSG00000047746	16629.10573	-0.306507389	0.100417308	-3.052336251	0.002270676	0.022121782	17691.51529	14609.39592	16131.13224	16197.88525	14912.6806	13898.7881	17313.50214	16797.04948	14645.25884	19675.61043	14247.82755	12904.23059	18717.67514	20195.19858	18569.8559	19558.08568	Fbxo40
ENSMUSG00000020495	484.2247118	-0.314489286	0.103056933	-3.051607267	0.002276197	0.022143696	460.4712647	461.9903842	403.8275533	478.462966	425.2067487	431.0562549	491.1419849	545.8488788	538.8095794	434.977338	446.5528713	420.7021886	554.3737925	570.2557083	494.362749	589.5551269	Smg8
ENSMUSG00000010517	3270.940913	0.16284372	0.053363708	3.051581824	0.00227639	0.022143696	3449.348383	3344.180395	3545.522223	3457.373392	3487.913115	3417.155557	3393.16349	3091.91633	3319.895947	2937.113333	3287.346807	3275.611512	3045.848737	2985.695958	3105.799471	3191.169953	Faf1
ENSMUSG00000014329	927.8643863	-0.305582899	0.100157103	-3.051035728	0.002280534	0.022167141	783.8476756	851.5322763	967.7214685	859.3194869	963.0577673	899.4639886	779.0528036	932.453481	797.8526464	1044.758653	817.3512377	761.5114135	1001.538108	1087.559101	1138.089613	1160.720461	Bicc1
ENSMUSG00000059248	1145.008289	-0.256280071	0.084012979	-3.050481906	0.002284744	0.022191188	1075.828318	934.4805498	1055.60104	1082.283229	1107.161248	1150.829346	1066.963622	1130.358218	1097.306432	1272.410344	1181.172215	1065.913718	1377.229438	1114.035259	1315.865379	1292.694269	Septin9
ENSMUSG00000018398	1514.147548	-0.215318933	0.07065888	-3.047301817	0.002309057	0.022410304	1425.367869	1432.170191	1426.996847	1594.238603	1463.360696	1456.707672	1257.243783	1460.813104	1454.785864	1548.84454	1406.442191	1488.638513	1689.694667	1828.891522	1693.334474	1598.830234	Septin8
ENSMUSG00000008348	34617.05315	-0.329250935	0.108057292	-3.047003397	0.002311351	0.022415545	35750.36107	43254.8997	26728.99005	35180.42496	31739.29898	33925.23771	30670.97016	28674.09515	26985.03438	35250.44151	27126.09339	25560.69187	42602.48055	43616.41517	41282.94247	45524.47332	Ubc
ENSMUSG00000018401	617.3391445	-0.40113155	0.131741138	-3.044846561	0.00232799	0.022559798	646.7528218	527.0890292	576.4481396	534.921596	568.2954159	371.4957888	648.5465155	738.2306927	541.9180962	656.5312157	654.87776	573.4089926	671.6627932	632.3728479	741.9500042	792.9246019	Mtmr4
ENSMUSG00000037685	3687.418219	-0.385923005	0.126767152	-3.044345471	0.002331872	0.022580293	3926.564057	3728.472396	3793.468156	3263.117428	3437.172453	2847.797881	3975.958746	3454.588267	3118.878527	3750.155087	2854.748713	2558.597445	5337.565853	3599.739159	4631.099315	4720.768026	Atp8a1
ENSMUSG00000031958	1292.083982	0.317444561	0.104312027	3.043221085	0.002340603	0.022625081	1427.460921	1202.224977	1504.414564	1398.068787	1221.835144	1486.992655	1228.353078	1396.379004	1493.124238	1207.367003	1372.552017	1324.807373	943.8099276	1342.137542	1101.560345	1022.256138	Ldhd
ENSMUSG00000009470	2454.63407	-0.280931439	0.092317306	-3.043106995	0.002341491	0.022625081	2216.541224	2180.804609	2298.469261	2217.197384	2389.885186	2193.642253	2422.834295	2522.134786	2202.902242	3145.455283	2390.253985	2161.155233	2733.383509	2527.454764	2695.048155	2976.982953	Tnpo1
ENSMUSG00000005687	1384.145384	0.28844327	0.094789502	3.042987498	0.002342421	0.022625081	1378.274217	1357.621743	1408.16551	1656.438788	1574.990153	1648.512563	1406.678464	1266.590316	1292.106818	1178.910542	1468.241918	1584.712331	1312.170696	1233.177969	1252.547983	1127.186133	Bcas2
ENSMUSG00000034173	723.2222061	0.531612871	0.174709502	3.042838911	0.002343578	0.022625081	455.2386367	910.3310524	720.8217209	897.5965242	642.3767826	971.1384478	754.1470234	688.5243867	960.5316925	676.8572595	801.4029209	972.8738111	615.7672538	447.0397428	556.0566224	500.8514198	Zbed5
ENSMUSG00000028809	2046.936985	-0.21188639	0.069663174	-3.041583914	0.00235337	0.022702468	2115.028241	1828.011952	2042.153845	1725.337455	2099.648599	2057.35983	1898.81668	1943.148369	1938.678314	2121.022674	1909.810941	1908.329399	2288.968155	2361.469621	2211.238306	2301.969376	Srrm1
ENSMUSG00000041625	314.1940248	0.370225076	0.121761274	3.040581496	0.002361218	0.022761	315.0042061	388.491914	287.7009771	379.899595	371.4216468	332.1253112	318.7939861	344.2621934	326.3942644	245.9451303	323.9501857	322.6057648	266.6492126	273.9264027	263.8224851	266.1111215	Ggact
ENSMUSG00000018286	3139.138454	0.263081113	0.086572946	3.038837465	0.002374929	0.022875922	3346.788874	3518.476767	2920.949557	3401.871688	3181.439516	3563.532974	3183.954936	2986.060308	3149.963695	2710.477945	3361.107773	3828.794437	2875.413158	2692.421594	2807.071241	2697.890801	Psmb6
ENSMUSG00000039873	580.2387417	0.360087818	0.118531354	3.037911973	0.002382235	0.022929015	640.4736682	689.8356418	562.8477298	629.6572633	630.1990237	628.9181424	721.2713936	526.5186487	595.7990541	477.66203	534.2686139	682.6297531	558.955394	479.6257832	470.8216657	454.3360611	Neurl2
ENSMUSG00000020610	2348.923469	0.237949067	0.078381015	3.035799752	0.002398986	0.023055672	2717.826987	2619.695474	2707.527741	2524.370609	2495.425764	2316.801183	2142.893325	2226.658411	2443.294208	1987.887087	2151.029233	2553.540928	2088.294005	2351.286483	2125.191588	2131.052477	Amz2
ENSMUSG00000023051	921.394221	0.297342992	0.097945586	3.035797779	0.002399002	0.023055672	962.8035534	979.6296101	874.6109704	1194.243563	1033.079881	995.3664341	862.736225	863.4169449	952.2423143	784.5852918	983.8117947	978.9416311	808.1945206	900.1893681	826.3731995	742.0822332	Tarbp2
ENSMUSG00000038400	1159.422806	0.338152628	0.111406746	3.035297607	0.002402984	0.023076594	1137.573329	1256.823841	1091.171342	1403.810342	1168.050042	1121.553862	1104.820408	1394.538029	1219.574759	1357.779728	1429.367896	1082.094572	1002.454428	973.5079592	1047.172325	760.4720261	Pmepa1
ENSMUSG00000028063	3416.48403	0.238976557	0.078748938	3.034663869	0.002408039	0.023107774	3482.837202	2862.240426	3517.275218	3692.777172	3454.424278	3805.812836	3593.405962	3808.975819	3658.724278	3758.285504	3810.650953	3459.668719	2769.120001	3236.201145	3026.246844	2727.098119	Lmna
ENSMUSG00000029550	1099.277656	0.279864061	0.092238638	3.03413045	0.002412301	0.023131306	1186.760032	1296.72301	994.9222881	1133.000303	1171.094482	1141.743851	1117.771414	1153.370396	1236.153516	1057.970581	1072.524307	1224.688342	887.9143882	1100.79718	965.9961762	847.0122282	Sppl3
ENSMUSG00000026483	1915.349896	-0.338892967	0.111721335	-3.033377359	0.00241833	0.023171733	1695.371475	1383.871196	1822.454917	1871.747123	1939.308107	1564.72411	1826.091802	1854.781603	1960.437931	2562.097825	1721.421448	1776.859965	2072.71656	2217.88738	2214.485352	2161.341548	Niban1
ENSMUSG00000041734	816.0503139	-0.34208099	0.11281284	-3.032287715	0.002427077	0.02323813	645.7062962	700.3354233	884.0266388	798.0762273	768.2136247	721.7920896	736.2148617	866.1784063	775.0568565	977.6827082	680.7937748	683.6410564	904.408154	1021.368706	932.713955	960.5962435	Kirrel
ENSMUSG00000033396	335.7855501	-0.467975063	0.154352238	-3.031864453	0.002430483	0.02325332	309.7715781	255.1446894	328.5022066	328.2255947	306.4735993	270.5458462	380.5603209	342.4212191	322.2495754	399.4067613	254.1762995	216.4189143	377.5239711	406.3071922	443.221775	431.6192581	Spg11
ENSMUSG00000019802	1868.004319	-0.206828121	0.068232666	-3.031218539	0.002435689	0.023285696	1880.606506	1678.915055	1825.593473	1786.580715	1928.145161	1540.496124	1887.858137	1752.60753	1901.376112	1856.784104	1797.175953	1865.854659	2028.733184	1963.308939	2107.332835	2086.700624	Sec63
ENSMUSG00000051346	1074.572489	0.251887662	0.083119622	3.030423567	0.00244211	0.023329633	1200.364865	1099.327119	1039.908259	1198.071267	1138.620458	1121.553862	1238.31539	1049.355349	1090.053226	919.7534833	1139.307884	1151.874502	945.6425683	923.6105847	949.7609463	987.6400567	Spryd4
ENSMUSG00000005779	4329.453894	0.284111588	0.093773627	3.029760038	0.002447481	0.023363483	4724.016565	4769.000738	4084.30769	4563.57977	4808.185144	4835.502251	4748.037931	3771.235845	4081.482564	3676.981329	4914.075124	5082.810576	3946.59161	3539.658646	3782.808555	3942.987959	Psmb4
ENSMUSG00000020248	953.7941265	0.304117745	0.100480933	3.026621422	0.002473035	0.023581204	972.2222838	1191.725196	968.7676539	970.3228951	1054.390959	971.1384478	1137.696038	854.2120734	958.4593479	896.3785329	917.0282179	1059.845898	828.3535676	719.9478317	864.5259896	895.6910919	Nfyb
ENSMUSG00000061461	1554.052836	0.350128987	0.115687522	3.026506065	0.002473979	0.023581204	1397.111678	1925.659919	1561.954759	1693.7589	1774.908361	1760.566999	1544.15837	1442.403361	1785.324818	1225.660443	1620.747698	1842.594682	1416.631212	1133.38322	1294.759581	1445.221375	Smim20
ENSMUSG00000081534	2607.022759	0.245855537	0.08125166	3.025852478	0.002479332	0.023602436	2929.225159	2928.389049	2587.216423	2770.300573	2712.595798	2654.98349	2535.408421	2579.204989	2529.296506	2262.288678	2998.283565	2902.44058	2392.512351	2512.180058	2256.696949	2161.341548	Slc48a1
ENSMUSG00000044502	4405.324701	0.269376519	0.089027034	3.02578336	0.002479899	0.023602436	5162.510792	4612.553995	4637.739751	4553.053584	4712.792699	4458.958965	4671.328128	4125.623397	4893.841622	3536.731626	4917.065434	4640.871018	4310.370776	3586.50108	3844.502429	3820.749923	Bod1
ENSMUSG00000033434	344.9483962	0.33643843	0.111201234	3.025491885	0.002482291	0.023604317	324.4229365	368.5423292	375.5805483	351.191817	401.8660441	431.0562549	343.6997663	306.5222203	333.6474703	380.0970196	340.8952723	373.1709317	287.7245799	268.8348339	324.704597	307.2177175	Gtpbp6
ENSMUSG00000024340	16.35246622	2.292433424	0.757822192	3.025028097	0.0024861	NA	24.07008884	23.09951921	29.2931904	30.62162982	11.16294567	27.2564845	41.84171068	11.04584578	15.54258402	18.29343945	9.967698021	0	9.163203181	0	8.117614926	2.163505053	Btnl2
ENSMUSG00000021555	995.5066414	0.261765623	0.086534844	3.02497364	0.002486548	0.023604317	1026.641615	1179.125458	978.1833222	1035.393858	1309.109083	1042.812907	917.5289413	981.2392998	1006.123272	900.4437416	915.0346783	982.9868445	953.8894511	905.2809369	901.8670183	892.4458343	Naa35
ENSMUSG00000074807	686.5044972	0.38912067	0.128637815	3.024932218	0.002486889	0.023604317	842.4531093	751.7843524	748.0225405	737.7898936	811.8505941	602.6711573	715.2940064	604.7600563	775.0568565	603.6835017	673.8163862	831.2913438	690.9055199	475.5525282	612.8799269	506.2601824	no_name
NewGene_9167	747.6285297	-0.392190549	0.129655775	-3.02485986	0.002487484	0.023604317	810.0108156	669.8860571	793.0085115	698.5559304	581.487988	543.1106912	833.84552	787.0165116	722.2120708	770.3570611	549.220161	619.9289462	908.9897556	853.3469349	889.6905959	931.3889253	no_name
ENSMUSG00000066151	572.6686422	-0.48716684	0.161090097	-3.024188625	0.00249301	0.023633834	537.9141592	476.6900782	651.7734863	477.5060401	465.7992784	544.1201906	546.9309324	636.9771064	462.1328315	674.8246551	394.7208416	345.8657416	711.9808872	804.4678742	683.5031768	747.4909958	Fkbp15
ENSMUSG00000064345	384892.743	0.418505923	0.138393723	3.024023883	0.002494367	0.023633834	477915.7999	461618.6919	383344.29	442705.5147	391098.8756	454107.1648	355514.0722	314561.755	392275.1334	284088.9842	394015.1286	504775.8803	256273.7176	422149.0994	296807.6016	327032.1785	ND2
ENSMUSG00000030298	1994.364952	0.250356273	0.082795007	3.023808828	0.002496141	0.023633834	2113.981715	2395.000151	1927.073454	2225.809718	2116.900424	2060.388329	1853.986276	1846.497219	1965.618792	1795.805972	2295.560854	2117.66919	1927.021629	1741.316538	1754.216585	1772.992391	Sec13
ENSMUSG00000015133	404.1660944	-0.491842597	0.162707801	-3.022858107	0.002503996	0.023690659	313.9576805	255.1446894	477.0605293	393.2965581	370.4068336	384.6192813	349.6771535	371.8768078	330.5389535	475.6294256	394.7208416	292.2666647	434.3358308	591.6402974	554.4330994	477.0528642	Lrrk1
ENSMUSG00000040631	523.1171111	0.330511978	0.109384509	3.021561101	0.002514749	0.023759426	411.2845614	592.1876743	606.7875154	559.8016702	564.2361629	570.3671757	509.0741466	509.94988	607.1969491	585.3900623	543.2395421	559.2507459	455.4111981	407.3255059	457.8334818	430.5375055	Dok4
ENSMUSG00000027230	446.7219239	0.303877004	0.100576836	3.021341868	0.00251657	0.023759426	439.5407527	508.1894226	386.042402	510.0415218	431.2956281	442.1607486	524.0176147	529.2801101	504.6158945	453.2707774	478.449505	472.2786588	382.1055727	360.4830727	351.4927263	374.2863742	Creb3l1
ENSMUSG00000071176	708.5898952	-0.382029215	0.12644492	-3.021309312	0.002516841	0.023759426	549.4259408	517.6392259	700.9441988	684.2020414	653.5397283	616.8041493	576.8178686	942.5788396	728.4291044	774.4222699	735.6161139	622.9628562	792.6170752	842.1454835	840.9849063	758.3085211	Arhgef10
ENSMUSG00000034218	288.6983903	-0.73276425	0.242691696	-3.019321472	0.002533416	0.023890703	256.3987724	146.9969404	369.3034361	231.5760755	221.2292869	186.7573938	299.8655932	345.1826805	233.1387603	411.6023875	169.4508664	183.0459042	350.0343615	354.3731902	409.1277923	451.0908035	Atm
ENSMUSG00000029777	2647.485894	0.165424375	0.054793906	3.019028728	0.002535865	0.023890703	2938.643889	2725.743267	2796.453498	2926.2795	2674.032894	2771.075924	2634.03531	2555.272323	2701.301103	2514.331622	2549.737154	2563.653962	2556.533688	2643.542533	2339.496622	2469.641018	Gars
ENSMUSG00000028601	305.3831306	0.34157641	0.113143351	3.018970233	0.002536355	0.023890703	318.1437829	345.44281	336.8716896	308.1301501	327.7846774	305.8783261	345.6922287	304.681246	274.585651	290.6624268	371.7951362	335.7527082	282.226658	242.358676	254.8931087	241.2308134	Echdc2
ENSMUSG00000027404	3622.218609	0.277501672	0.091933083	3.018518086	0.002540142	0.023908763	3228.531481	4230.36195	3576.907785	3837.272987	3868.468081	4126.833654	4010.826838	3397.518063	3747.835094	3287.737589	3844.541127	4221.180133	3329.908036	2742.318969	3195.093235	3310.162731	Snrpb
ENSMUSG00000006818	11856.77567	0.249454062	0.082648299	3.018260084	0.002542306	0.023911521	12725.75131	11513.01037	14414.34205	13062.9959	10716.42784	12755.02525	11721.65638	11683.74337	13028.8301	11012.65055	12341.00692	12563.42137	10392.90505	11210.61624	9364.480579	11201.54741	Sod2
ENSMUSG00000074884	6360.576453	0.208514493	0.069093779	3.017847588	0.002545769	0.023926485	6450.783808	6489.914919	6941.439939	6703.266154	6509.012138	7185.616915	6767.398587	6028.270332	6207.708058	5561.205592	6859.769778	6827.308834	5954.249427	5945.934073	5959.952879	5377.391809	Serf2
ENSMUSG00000022635	2709.046407	0.293913398	0.097415958	3.017097028	0.002552081	0.023968186	2953.295248	2944.138721	2866.547917	2816.233018	2998.773132	3037.583773	2572.268976	2356.447099	2766.579956	2171.837783	2963.396622	3318.086252	2623.425071	2365.542876	2271.308656	2319.277417	Zcrb1
ENSMUSG00000042686	11897.96888	-0.265434748	0.087984327	-3.016841266	0.002554235	0.023970804	14346.81947	11694.65659	11932.79035	10944.36188	11676.44117	9578.130554	11366.00184	11304.50266	10696.40632	10967.93325	9915.865991	9712.557258	14562.1625	14029.30874	13703.34576	13936.2178	Jph1
ENSMUSG00000089824	401.8729615	0.522969019	0.173408669	3.015818191	0.002562869	0.024034181	545.2398384	367.492351	469.7372317	407.650447	537.8510186	410.8662664	411.4434883	358.9899877	453.8434534	303.8743553	475.4591956	418.6795819	431.5868698	229.1205971	340.9398269	267.192874	Rbm12
NewGene_2336	2.339892043	-4.971368448	1.649741465	-3.013422741	0.002583188	NA	0	0	0	0	0	0	0	3.681948592	0	7.11411534	0	3.033910014	2.748960954	8.146510119	4.058807463	8.654020212	no_name
[truncated: 19,497 more rows]
