# Supplementary material for: Transcriptomic adaptation of skeletal muscle in response to MICT and HIIT exercise modalities
Source: PLoS One. 2025 Feb 25;20(2):e0318782. doi: 10.1371/journal.pone.0318782 (PMC11856427; doi:10.1371/journal.pone.0318782)
Supplement: S4 Table — (CSV) [file pone.0318782.s004.csv]

	baseMean	log2FoldChange	lfcSE	stat	pvalue	padj	H1	H2	H3	H4	H5	H6	M1	M2	M3	M4	M5	M6	C1	C2	C3	C4	genenames
ENSMUSG00000090698	285.7530126	-2.041519195	0.199933292	-10.21100175	1.77E-24	2.55E-20	177.9093523	148.0469186	123.4498738	118.6588156	99.45169778	105.9974397	452.2889678	447.3567539	452.8072811	566.0803207	591.0844926	673.5280231	120.954282	220.974087	85.23495672	188.2249396	Apold1
ENSMUSG00000039384	1346.807786	-1.119727503	0.119624677	-9.360338759	7.95E-21	5.72E-17	982.6875399	959.6800253	782.5466578	1001.901451	1080.776103	902.4924869	1710.528982	1966.160548	1780.143957	1967.561043	2355.367042	2629.388679	841.182052	1093.668983	722.4677284	772.3713039	Dusp10
ENSMUSG00000009471	923.1774827	-0.9490754	0.10651872	-8.909939996	5.11E-19	2.45E-15	588.1473881	876.7317518	685.2514182	745.445301	696.1618845	726.8395867	1174.556593	1458.97213	1537.679646	1491.931617	1400.461572	1274.242206	549.7921909	635.4277892	442.4100135	486.7886369	Myod1
ENSMUSG00000032942	7100.402253	1.246461461	0.140407889	8.877431822	6.84E-19	2.46E-15	7814.406667	7012.804036	4163.817778	6207.578521	5031.444057	5541.142349	2916.964973	2625.229346	1902.412284	3212.531227	2083.248886	2336.110711	12945.77345	17932.5054	15471.36229	16409.10407	Ucp3
ENSMUSG00000024222	3407.468186	1.12049763	0.146355336	7.656008022	1.92E-14	5.37E-11	3496.442035	3334.730591	2192.804538	2323.416163	2863.802971	3934.019263	1222.375691	1878.714269	1139.789495	1370.991656	1605.796151	1126.591918	5862.617395	6658.753708	7055.830894	8452.814242	Fkbp5
ENSMUSG00000055148	3194.531184	-1.027680394	0.134796155	-7.623959256	2.46E-14	5.37E-11	2313.868105	2915.789311	1689.589375	2289.923755	2270.137224	2828.617392	3869.362007	4399.928568	5577.715319	4323.349523	4398.745137	6601.78819	1817.979511	2098.744669	1580.499626	2136.46124	Klf2
ENSMUSG00000047061	132.9462074	-2.425277223	0.318437034	-7.616190845	2.61E-14	5.37E-11	35.58187045	70.34853577	47.07834171	37.32011135	53.78510186	58.55096671	466.2362047	117.8223549	499.4350332	208.3419493	206.331349	127.4242206	43.06705495	51.93400201	61.69387344	42.18834853	Zfp872
ENSMUSG00000026640	1217.162845	0.901477674	0.11864811	7.59791009	3.01E-14	5.42E-11	1491.298982	1254.723884	1522.199715	1229.649823	1544.545755	1479.926159	658.5088276	780.5731015	740.8631717	1040.693444	722.6581065	618.9176428	1255.358836	1727.060145	1668.169867	1739.458063	Plxna2
ENSMUSG00000032193	565.2719294	-0.944149931	0.127942889	-7.37946393	1.59E-13	2.18E-10	370.4700629	430.4910398	437.3054852	428.7028175	392.7327249	460.3317383	673.4522957	997.8080685	889.035806	876.0524891	751.5644308	660.3810797	455.4111981	469.4426456	294.6694218	456.4995662	Ldlr
ENSMUSG00000044167	2723.594366	0.972112781	0.132037923	7.362375577	1.81E-13	2.18E-10	3521.558649	3116.335137	2084.00126	2108.107828	2752.173514	3051.716765	1150.647044	1725.913403	1522.137062	1468.556667	1396.474493	1214.575309	3607.553092	4754.506968	4827.545596	5275.707072	Foxo1
ENSMUSG00000022180	1038.381625	0.85003124	0.115458153	7.362245274	1.81E-13	2.18E-10	1244.31894	1083.577447	787.7775846	838.2671164	926.5244906	891.3879932	455.2776614	610.2829791	517.0499618	608.7650127	528.2879951	481.3803889	1626.468565	2019.316196	1910.886554	2084.537119	Slc7a8
ENSMUSG00000005483	602.3659754	-0.908955747	0.123476488	-7.361367044	1.82E-13	2.18E-10	523.2628008	333.8930504	402.781368	433.4874472	419.1178692	614.7851505	752.154561	851.4506119	988.5083437	929.9165052	753.5579704	846.4608939	443.499034	440.9298602	446.4688209	457.5813187	Dnajb1
ENSMUSG00000014773	326.9434784	-0.909522901	0.124427392	-7.309667794	2.68E-13	2.97E-10	257.445298	281.3941431	246.8997476	191.3851864	276.029202	239.251364	439.3379621	528.359623	434.1561803	502.0532826	464.4947278	432.8378286	301.4693847	194.4979291	233.7873099	207.6964851	Dll1
ENSMUSG00000019577	31199.90606	1.429868612	0.204859943	6.979737442	2.96E-12	3.04E-09	39880.99762	32609.17128	17728.6573	37275.13583	26796.14367	29010.99451	15410.70054	13260.53785	6291.638012	11480.14955	9214.14005	12377.34155	51706.12291	67517.25755	60271.6673	68367.84143	Pdk4
NewGene_8352	11.54300377	-22.1962372	3.436045423	-6.459820655	1.05E-10	NA	0	0	0	0	0	0	95.63819584	0	0	0	71.76742575	0	0	9.164823883	8.117614926	0	Apoc3
ENSMUSG00000039031	504.3873149	-0.566900759	0.087944173	-6.446143509	1.15E-10	1.10E-07	400.8193054	419.9912583	445.6749682	484.2045216	405.9252971	435.0942526	670.4636021	562.4176474	688.018386	636.2051719	615.0069679	669.4828097	415.0931041	468.4243318	372.5985251	380.7768893	Arhgap18
ENSMUSG00000028967	2710.466081	-0.89316596	0.139483775	-6.403368147	1.52E-10	1.37E-07	1790.605304	2333.05144	1386.195617	2335.8562	1706.915874	2124.996292	2552.344351	3839.351894	3189.338241	4335.545149	3903.350545	3869.246571	1926.105309	2689.366653	2370.343558	3014.844291	Errfi1
ENSMUSG00000047731	4553.772425	0.606872361	0.095750632	6.338050733	2.33E-10	1.97E-07	5823.914973	4772.150673	4955.780104	4054.495174	4819.348089	4444.825973	3075.365735	3739.939282	3155.144556	3219.645343	2812.884381	2951.994443	5044.343351	6310.490401	6735.185104	6944.85122	Wbp1l
ENSMUSG00000001542	1050.426029	0.664716348	0.105701786	6.288600891	3.20E-10	2.56E-07	1453.624061	1406.970715	1097.448455	969.3659691	1253.294355	1150.829346	766.1017979	833.9613561	805.1058523	800.8461269	703.7194803	713.9801566	1026.278756	1321.771267	1114.548529	1388.970244	Ell2
ENSMUSG00000030103	4571.512798	-0.69481417	0.110784588	-6.271758375	3.57E-10	2.71E-07	3812.492766	3217.133039	3364.532154	4010.476581	3921.23837	2916.443842	4562.738926	6000.655718	6398.363755	4388.392863	6566.719456	6468.296149	4850.999764	4024.375999	3993.054782	4648.290606	Bhlhe40
ENSMUSG00000021365	745.2539535	-0.67565852	0.114654912	-5.89297493	3.79E-09	2.73E-06	545.2398384	496.639663	641.3116326	808.6024125	733.7099744	634.975139	920.5176349	839.484279	1109.740499	1134.193246	1061.559839	1104.343245	510.3904172	467.406018	446.4688209	469.4805965	Nedd9
ENSMUSG00000024042	790.5806528	-0.769527831	0.136658122	-5.631043493	1.79E-08	1.23E-05	756.6380099	634.1868001	427.8898169	644.0111522	663.6878607	609.7376533	942.4347215	1066.844605	988.5083437	1202.285493	1038.634134	1130.637132	495.7292921	767.8085787	495.986272	784.2705817	Sik1
ENSMUSG00000046470	1371.18967	0.77300456	0.137948341	5.60357995	2.10E-08	1.32E-05	1665.022232	1829.06193	1685.404633	1459.312046	2398.003692	2068.464324	922.5100973	1046.593887	1353.240982	837.4330058	1174.194827	1165.021445	1331.413422	1088.577415	1125.101429	789.6793443	Sox18
ENSMUSG00000044456	857.4850446	0.655459952	0.116991336	5.602636675	2.11E-08	1.32E-05	1032.920769	897.7313147	826.4864434	799.0331532	982.3392189	1223.513304	499.1118345	653.5458751	722.2120708	681.9387705	552.2104704	549.1377125	1005.203389	1239.287852	1034.995903	1020.092632	Rin3
ENSMUSG00000054364	5311.288698	-0.639019627	0.114493601	-5.581269373	2.39E-08	1.43E-05	3968.425081	4938.04722	2979.535938	5133.907625	3451.379838	4787.046278	5683.499034	6581.483108	6428.412751	6589.70341	6625.528874	7427.011714	4602.676958	5331.890873	4741.498878	5710.571587	Rhob
NewGene_6953	669.1402801	-0.486830276	0.088001016	-5.532098352	3.16E-08	1.82E-05	676.0555386	657.2863193	605.74133	629.6572633	596.7101867	557.2436832	872.698537	915.8847123	770.9121674	772.3896655	930.9829951	952.6477443	463.658081	376.776093	486.2451341	441.3550308	Elfn2
ENSMUSG00000024900	919.3269037	0.548503036	0.099776888	5.4972955	3.86E-08	2.14E-05	952.3382974	1037.378408	837.9944824	1022.953821	1033.079881	994.3569346	739.2035553	737.3102056	554.3521634	788.6505006	662.8519184	535.9907691	1131.655593	1297.331736	1237.124515	1146.657678	Cpt1a
ENSMUSG00000036461	657.6640132	-0.424681703	0.077539439	-5.476976754	4.33E-08	2.28E-05	498.1461863	555.4384392	599.4642178	526.3092626	635.2730899	597.6236602	756.1394858	713.3775397	779.2015456	805.9276378	750.567661	775.6696602	611.1856522	650.7024957	589.3388436	678.2588341	Elf1
ENSMUSG00000020300	4076.422541	-0.376923028	0.068877799	-5.472344259	4.44E-08	2.28E-05	3565.512724	3614.024778	3932.610811	3858.325358	3911.090237	3338.414602	4876.551757	4777.328298	4270.065917	5584.580542	4474.499642	4871.448179	3722.093132	3519.292371	3314.422174	3592.50014	Cpeb4
ENSMUSG00000021708	511.4155582	-0.652270831	0.120267125	-5.423517305	5.84E-08	2.90E-05	293.0271684	444.1407557	493.7994953	427.7458916	471.8881578	370.4862894	556.8932445	631.4541836	718.0673818	780.5200831	579.123255	665.4375964	439.8337527	442.9664877	436.727683	430.5375055	Rasgrf2
ENSMUSG00000032531	1867.974254	-0.443510515	0.081880193	-5.416578788	6.08E-08	2.92E-05	1347.924975	1450.019819	1550.44672	1468.881306	1658.204839	1735.329513	1998.439801	2245.068154	2212.227792	2222.652893	1750.327772	2097.443123	1820.728472	2222.978949	2037.521346	2069.392583	Amotl2
ENSMUSG00000026826	122.0410497	-0.976879605	0.180678309	-5.40673426	6.42E-08	2.98E-05	73.25679211	100.797902	109.849464	66.98481524	96.40725805	107.0069392	163.3819179	202.5071726	159.5705293	140.2497024	249.1924505	174.9554775	89.79939117	67.20870848	77.92910329	73.5591718	Nr4a2
ENSMUSG00000048490	2158.918823	0.763085291	0.14310337	5.332406154	9.69E-08	4.26E-05	3029.691616	2341.451265	1960.551386	1442.08738	2207.218803	2068.464324	1043.054073	1539.974999	1196.77897	1559.007562	1322.713527	1026.472888	3046.765058	3853.299286	3079.011341	3826.158686	Nrip1
ENSMUSG00000042807	636.4992525	0.749559219	0.140596782	5.331268687	9.75E-08	4.26E-05	749.3123307	718.1850518	625.6188521	631.5711151	626.1397707	781.3525557	242.0841832	524.6776744	423.7944576	440.0588489	404.6885396	421.7134919	729.3909732	1047.844864	874.2671275	943.2882031	Hecw2
ENSMUSG00000027358	246.3225125	-0.534980389	0.100919373	-5.301067329	1.15E-07	4.88E-05	210.3516459	200.5458259	219.698928	222.9637422	218.1848472	214.0138783	311.8203677	298.237836	337.7921594	316.0699815	341.8920421	257.8823512	187.8456652	197.5528704	199.6933272	206.6147326	Bmp2
ENSMUSG00000009633	687.2604595	-0.953214892	0.181292314	-5.25788915	1.46E-07	5.99E-05	353.7256533	728.6848332	578.5405104	377.0288172	355.1846349	443.170248	677.4372205	809.1082031	1219.574759	672.7920508	1158.24651	953.6590477	675.3280744	627.2812791	767.1146105	599.2908997	G0s2
ENSMUSG00000087006	346.755716	-0.816003562	0.155926709	-5.233250708	1.67E-07	6.66E-05	257.445298	366.4423729	254.2230452	365.545706	258.7773769	234.2038668	470.2211295	547.6898531	471.458382	664.6616332	433.5948639	470.2560521	221.749517	169.040085	226.4814564	136.3008183	Gm13889
ENSMUSG00000035606	7634.827278	-0.508729874	0.098678281	-5.155439153	2.53E-07	9.85E-05	7578.938406	7840.186815	7730.263709	6775.992525	6857.093081	6267.981936	12560.48305	10518.40664	8814.717484	10379.49428	8238.302414	10739.03015	4993.029413	4125.189061	4911.968792	3826.158686	Ky
ENSMUSG00000026380	1208.253568	0.857312674	0.167449114	5.11984001	3.06E-07	0.000115872	1332.227091	993.279326	1119.418347	742.5745232	1004.66511	1052.907901	543.9422388	892.8725336	494.2541719	688.0365836	396.7143812	429.8039186	2153.352748	2172.06326	2350.861283	2965.083675	Tfcp2l1
ENSMUSG00000055980	2259.934826	-0.52554484	0.103054463	-5.099680559	3.40E-07	0.000125614	1879.55998	2517.847594	2067.262294	2030.596828	2277.240917	2083.606815	2419.845601	3712.324668	2572.815742	3175.944348	3160.757042	3462.702629	1247.111953	1236.23291	1267.971451	1047.136446	Irs1
ENSMUSG00000019647	608.25975	-0.575547627	0.113357908	-5.07726048	3.83E-07	0.000135435	443.7268551	528.1390074	484.3838269	624.8726336	505.3769948	438.1227509	665.482446	783.334563	670.4034574	867.9220715	736.6128837	784.7713902	563.5369956	675.1420261	495.1745105	465.1535864	Sema6a
ENSMUSG00000022357	1860.645413	0.539896101	0.106364336	5.075912839	3.86E-07	0.000135435	2013.515257	1682.06499	2115.386821	1787.537641	1668.352971	2122.977293	1601.93978	1398.219978	1158.440596	1476.687084	1071.527537	1126.591918	2327.453608	2897.102661	2519.707673	2802.820796	Klhl38
NewGene_101	915.9567611	-0.591290623	0.116636227	-5.069528054	3.99E-07	0.000136723	676.0555386	795.8834346	742.7916137	644.9680782	827.0727928	751.067573	880.6683867	1340.229288	974.001932	993.9435433	1346.636003	1148.840592	912.6550368	827.8890908	747.6323347	1044.972941	Aqp3
ENSMUSG00000042485	2272.078143	-1.07336894	0.212669662	-5.047118279	4.49E-07	0.000150193	1841.885059	1226.374474	1354.810056	1835.383938	1470.464389	1914.010912	3665.134609	3222.625505	2274.398128	5808.167024	2300.544703	3021.774374	1389.141602	1764.737754	1746.098971	1517.698795	Mustn1
ENSMUSG00000022037	2992.422881	-0.39025413	0.077736447	-5.020220834	5.16E-07	0.000168901	2673.872912	2960.938371	2632.202394	2606.666239	2779.573472	3132.476719	3780.697429	3925.877686	3491.900543	3995.083915	3535.542488	3269.543692	2235.821576	2654.743985	2207.99126	1995.833411	Clu
ENSMUSG00000024349	200.7029798	-0.685018441	0.137201152	-4.992803875	5.95E-07	0.000190416	149.653161	154.3467874	144.3735812	138.7542601	176.5775042	219.0613754	308.8316741	248.53153	242.4643107	287.6135202	265.1407674	227.543251	160.3560557	173.11334	175.3404824	139.5460759	Sting1
ENSMUSG00000034460	1099.971989	-0.428484737	0.087590092	-4.891931604	9.99E-07	0.000312556	974.315335	993.279326	961.4443563	1110.034081	1128.472326	827.7895293	1366.829216	1199.394754	1294.179163	1560.023864	1286.829814	1363.2369	868.6716616	868.6216414	817.443823	978.9860365	Six4
ENSMUSG00000029135	864.9212044	-0.630085569	0.12958229	-4.862435838	1.16E-06	0.000355226	705.3582554	659.3862756	737.5606868	631.5711151	614.9768251	781.3525557	1154.631968	1117.471398	936.6997303	1347.616706	1144.291733	690.7201798	687.2402386	821.7792082	860.4671821	947.6152132	Fosl2
ENSMUSG00000101389	121.2279806	1.042352259	0.214817222	4.85227512	1.22E-06	0.000365294	161.1649426	142.7970278	86.83338582	157.8927788	154.2516129	157.4819105	43.83417309	75.47994614	48.7000966	74.19005998	105.657599	69.77993032	131.9501258	151.728751	187.5169048	190.3884447	Ms4a4a
ENSMUSG00000024286	4262.846554	0.219791978	0.045330636	4.848640929	1.24E-06	0.000365294	4581.689084	4507.55618	4500.689468	4435.351695	4329.193293	4146.014143	3951.052966	3802.532409	3751.979783	3634.296637	3777.75755	3836.884864	4735.543404	4466.324172	4774.781099	4973.898117	Ccny
ENSMUSG00000053175	81.1351104	-1.015732106	0.210050361	-4.835659892	1.33E-06	0.000382163	48.14017767	62.99868875	62.77112228	58.37248185	85.24431238	49.46547188	92.64950222	123.3452778	126.4130167	104.6791257	161.4767079	133.4920406	66.89138322	39.71423683	44.64688209	37.86133843	Bcl3
ENSMUSG00000026580	133.6409594	-1.172924316	0.245138394	-4.784743418	1.71E-06	0.000476355	36.62839605	137.5471371	83.69482971	66.98481524	89.30356535	94.89294605	189.2839293	117.8223549	223.8132099	231.7168997	215.3022773	169.8989608	146.6112509	119.1427105	132.3171233	83.29494454	Selp
ENSMUSG00000026628	406.8985224	-2.05244133	0.429230962	-4.781671203	1.74E-06	0.000476355	199.8863899	98.69794571	112.9880201	311.9578538	236.4514855	160.5104087	649.5427467	587.2708004	439.3370417	2065.126053	375.7822154	531.9455558	128.2848445	287.1644817	169.658152	155.7723638	Atf3
ENSMUSG00000054203	844.598572	0.856416978	0.179168548	4.779951556	1.75E-06	0.000476355	1126.061547	1291.473119	551.3396907	598.0787075	905.2134125	1082.183385	428.3794189	496.1425728	487.000966	445.1403599	605.0392699	605.7706994	911.7387165	1391.016603	1153.513081	1435.485603	Ifi205
ENSMUSG00000038594	3673.728519	0.625420366	0.131410514	4.759287107	1.94E-06	0.000518038	3382.370744	2887.439901	3256.775061	2507.145942	2788.706791	3302.072623	1450.512637	2697.027344	1721.082137	2038.702196	1734.379456	2105.53355	5880.027481	7780.935477	6226.210648	9020.734318	Cep85l
ENSMUSG00000028862	842.8519071	0.801956357	0.169016462	4.744841695	2.09E-06	0.000541066	895.8259149	949.1802438	508.4460905	654.5373375	669.7767402	1179.09533	317.7977549	571.6225189	444.517903	441.0751511	491.4075124	518.7986124	1232.450828	1707.712184	1405.159144	1498.227249	Map3k6
ENSMUSG00000020167	684.4321157	-0.431129058	0.090895255	-4.743141506	2.10E-06	0.000541066	504.4253399	632.0868438	626.6650374	608.6048928	588.5916807	646.0796327	854.7663753	891.0315593	883.8549446	791.6994072	698.7356313	742.29665	661.5832697	671.068771	603.138789	546.2850259	Tcf3
NewGene_2111	48.76943808	-2.582992014	0.548765497	-4.706914021	2.51E-06	0.000635311	31.39576805	0	19.87752206	18.18159271	11.16294567	15.14249139	81.69095894	92.0487148	29.01282351	291.678729	31.89663367	47.53125688	30.2385705	28.51278541	29.22341373	22.71680306	H1f4
ENSMUSG00000014361	390.1826468	0.48047281	0.103217476	4.654955999	3.24E-06	0.000804482	457.3316879	384.2920014	355.7030263	393.2965581	412.0141765	450.236744	246.069108	340.5802448	292.2005796	333.3471188	267.134307	278.1084179	490.2313702	528.5048439	490.3039415	523.5682228	Mertk
ENSMUSG00000049791	3927.265632	-0.397376958	0.085586098	-4.64300822	3.43E-06	0.000838004	2914.5738	3352.58022	2909.441518	3405.699392	2948.03247	3422.203054	3628.274055	4566.536741	3592.409253	4681.087894	4063.830483	4430.519924	4224.236666	4661.840415	4613.240562	5421.743663	Fzd4
ENSMUSG00000026819	3848.537667	-1.260817725	0.273388963	-4.611809162	3.99E-06	0.000957964	3500.628137	2978.788	943.659205	1473.665935	1900.745204	3168.818698	5061.850761	5637.063295	5908.254272	4874.18531	6119.169815	5866.570663	2430.997804	3693.424025	3474.339188	4544.442364	Slc25a25
ENSMUSG00000038816	396.3533116	-0.529764325	0.115189864	-4.599053326	4.24E-06	0.001001828	267.910554	371.6922636	348.3797287	316.7424835	360.2587011	293.764333	501.1042969	490.6196499	361.6241215	485.7924475	500.3784406	487.4482089	415.0931041	322.8054634	425.3630221	392.6761671	Ctnnal1
ENSMUSG00000054793	316.5902713	-1.045254305	0.227507044	-4.594382167	4.34E-06	0.001008007	223.9564787	194.245957	216.5603719	220.0929644	172.5182513	204.9283835	366.613084	746.5150771	402.03484	261.1896632	537.2589233	228.5545544	317.0468301	210.7909493	421.3042147	341.8337984	Cadm4
ENSMUSG00000000317	415.2078877	-0.876497538	0.191126735	-4.58594941	4.52E-06	0.001032907	357.9117557	328.6431597	434.1669291	227.7483718	282.1180815	335.1538094	637.5879722	573.4634932	740.8631717	429.895827	517.3235273	708.9236399	433.4195105	196.5345566	200.5050887	239.0673083	Bcl6b
ENSMUSG00000001768	1064.964278	0.393278986	0.086281496	4.558091888	5.16E-06	0.001153438	872.8023517	1233.724321	1210.436475	1195.200489	1293.886884	1163.952838	890.6306987	867.0988934	939.8082471	881.134	851.241411	877.8112973	1189.383773	1180.225653	1101.560345	1290.530764	Rin2
ENSMUSG00000020423	1360.486084	-0.779336595	0.171046838	-4.556275941	5.21E-06	0.001153438	1234.90021	1202.224977	721.8679062	988.5044878	934.6429965	838.894023	961.3631144	1840.974296	1881.688839	2347.658062	1481.199926	1649.435744	1211.375461	1633.375279	1112.113245	1727.558785	Btg2
ENSMUSG00000002289	384.8847079	0.985307894	0.217241389	4.535544073	5.75E-06	0.00125348	467.7969439	618.4371279	328.5022066	339.7087059	268.9255093	403.7997704	289.9032811	308.3631946	124.3406722	196.146323	154.4993193	151.6955007	620.3488554	736.240852	645.3503866	504.0966773	Angptl4
ENSMUSG00000023905	835.6523191	-0.726764479	0.160708149	-4.522262775	6.12E-06	0.001314866	685.474269	605.8373902	470.7834171	822.9563015	681.9544991	751.067573	988.261357	943.4993267	876.6017388	1598.643347	1252.939641	991.0772712	544.294269	882.8780341	735.4559123	538.7127582	Tnfrsf12a
ENSMUSG00000023915	2156.232258	0.350867516	0.077889115	4.50470537	6.65E-06	0.001407398	2141.191381	2560.896698	2073.539406	2112.892458	2400.033319	2249.164721	1558.105607	1841.894783	1835.061087	1788.691857	1753.318082	1837.538165	2343.947374	2988.7509	2375.214127	2639.476165	Tnfrsf21
ENSMUSG00000032265	400.5776084	-0.476962636	0.106392701	-4.483039071	7.36E-06	0.001535631	306.6320013	349.6427226	310.7170553	291.8624093	286.1773344	323.0398163	416.4246444	426.1855495	403.0710123	447.1729642	539.2524629	367.1031117	446.2479949	461.2961355	474.0687117	560.3478087	Tent5a
ENSMUSG00000025083	238.9171399	-0.653573824	0.147039711	-4.444879685	8.79E-06	0.001808948	145.4670586	158.5467	198.7752206	227.7483718	170.4886248	198.8713869	299.8655932	272.4641958	248.6813443	357.7383714	315.9760273	236.6449811	300.5530643	216.9008319	263.0107236	210.9417427	Afap1l2
ENSMUSG00000029304	280.604167	-1.134387121	0.257539656	-4.404708537	1.06E-05	0.002148213	216.6307995	142.7970278	197.7290352	223.9206681	128.8812818	194.8333892	670.4636021	484.1762399	330.5389535	160.5757463	434.5916337	344.8544382	227.2474389	136.4540445	357.9868182	237.9855558	Spp1
ENSMUSG00000023087	1800.918204	0.657160277	0.149780979	4.387474824	1.15E-05	0.002293326	2152.703162	2123.055811	1191.605138	1374.145638	1595.286417	2325.886678	915.5364789	1302.489314	1112.849016	1203.301795	1215.062389	1075.015448	2114.867294	3345.160717	2621.989621	3145.736347	Noct
ENSMUSG00000021990	327.489133	-0.632558253	0.144328883	-4.382755832	1.17E-05	0.002311482	251.1661444	211.0456073	288.7471625	323.440965	302.4143463	183.7288955	369.6017777	421.5831138	436.2285248	480.7109366	409.6723887	302.379698	340.8711583	279.0179716	312.5281746	326.689263	Spata13
ENSMUSG00000057729	6.01456886	5.896049514	1.350506709	4.365805422	1.27E-05	NA	41.86102406	4.199912583	7.323297599	0	0	12.11399311	0	0	0	0	0	0	11.91216414	6.109882589	4.058807463	8.654020212	Prtn3
ENSMUSG00000021903	2176.999735	0.400870815	0.091836666	4.365041043	1.27E-05	0.002473104	1900.490492	1977.108849	1603.802174	1503.330639	2033.685738	2017.989353	1380.776452	1395.458516	1308.685575	1588.480325	1394.480953	1290.423059	3422.456388	4454.104407	3589.60932	3971.113525	Galnt15
ENSMUSG00000020848	135.3061659	1.368508431	0.31567266	4.335213672	1.46E-05	0.002779998	148.6066354	57.74879802	31.38556114	43.06166694	90.3183786	91.86444777	43.83417309	34.05802448	20.72344536	19.30974164	41.86433169	19.21476342	320.7121113	336.0435424	381.5279015	484.6251319	Doc2b
ENSMUSG00000039782	1158.788079	-0.429587485	0.099130904	-4.333537465	1.47E-05	0.002779998	1207.690544	1208.524846	1053.508669	878.4580056	1183.272241	925.7109737	1497.335504	1504.076	1313.866436	1528.518496	1314.739369	1536.16977	928.2324822	728.0943418	954.6315153	777.7800665	Cpeb2
ENSMUSG00000048546	5248.167522	-0.615351721	0.142839108	-4.308005918	1.65E-05	0.003058479	4959.484826	5185.842062	2166.649904	4134.876952	3604.616638	4717.390818	6435.653595	7081.30763	5824.324319	6547.018717	6190.937241	5864.548057	4604.509598	5797.260263	5022.368355	5833.891375	Tob2
ENSMUSG00000041633	372.1140402	-0.544398217	0.126406141	-4.306738688	1.66E-05	0.003058479	270.0036052	295.043859	368.2572507	294.7331871	361.2735144	232.184868	452.2889678	414.2192166	505.6520668	336.3960254	461.5044184	486.4369055	376.6076507	373.7211517	339.3163039	386.1856519	Kctd12b
ENSMUSG00000024803	558.8627483	-2.228340229	0.521165792	-4.275683983	1.91E-05	0.0034731	313.9576805	61.94871061	229.1145963	398.0811877	157.2960526	275.5933433	892.6231611	796.221383	325.3580922	3346.683117	516.3267575	852.5287139	153.0254931	202.6444392	254.8931087	165.5081365	Ankrd1
NewGene_1375	364.4602792	0.860036765	0.202150271	4.254442798	2.10E-05	0.003772002	453.1455855	246.7448643	423.7050754	672.7189302	669.7767402	584.5001677	252.0464953	241.1676328	208.2706259	359.7709758	343.8855817	276.0858113	237.3269624	318.7322084	320.6457896	222.8410205	no_name
ENSMUSG00000026425	909.6229493	-0.324211357	0.07625699	-4.251562475	2.12E-05	0.003773681	750.3588563	687.7356855	728.1450185	751.1868566	819.9691001	851.0080161	1049.031461	951.7837111	971.9295874	1026.465213	925.0023763	821.1783104	1069.345811	1069.229453	1046.360564	1035.237168	Srgap2
ENSMUSG00000035172	960.2751857	-0.418041518	0.098523741	-4.243053637	2.20E-05	0.003871904	715.8235115	984.8795008	955.167244	836.3532646	805.7617147	770.2480621	1182.526442	1196.633292	1309.721747	1164.682311	959.8893194	957.704261	897.9939117	915.4640746	893.7494033	817.80491	Plekhh3
ENSMUSG00000035963	2895.007098	0.967564953	0.228451601	4.23531702	2.28E-05	0.003959369	3073.645692	2415.999714	1395.611285	2042.079939	2227.515068	2490.435084	965.3480392	1873.191346	850.6974321	1185.008355	1376.539097	726.1157966	6124.685006	6735.12724	5666.095218	7172.01925	Odf3l2
ENSMUSG00000037573	9887.169794	-0.407592737	0.096435823	-4.226569786	2.37E-05	0.004067387	10350.1382	9053.961552	6957.132719	9078.356317	9254.08196	8261.743303	10843.97668	12344.65314	11692.16787	9560.354715	12136.66911	13665.74201	8474.130302	9075.212272	7659.781444	9786.615107	Tob1
ENSMUSG00000026991	1931.825009	0.391233032	0.092749265	4.218179345	2.46E-05	0.004172032	1650.370874	1738.76381	1636.233921	1932.990383	1788.100934	1686.873541	1007.18975	1482.904795	1491.051894	1430.953486	1245.962253	1297.502183	2930.392377	3569.189746	2866.32983	3154.390367	Pkp4
ENSMUSG00000042659	486.3357396	-0.499286889	0.11860094	-4.209805505	2.56E-05	0.00427936	366.2839605	507.1394444	427.8898169	428.7028175	419.1178692	419.9517612	576.8178686	501.6654957	593.7267096	536.6075571	674.813156	748.3644701	413.2604635	354.3731902	474.0687117	338.5885408	Arrdc4
ENSMUSG00000023034	8081.697203	-0.550367792	0.130930379	-4.203514835	2.63E-05	0.004349523	8613.952226	6329.268263	4163.817778	7284.120194	6543.515789	6552.660774	7816.430047	10801.91668	9545.218933	8457.666837	10371.38979	10835.10396	7529.404054	7948.957248	6817.984776	9695.747895	Nr4a1
ENSMUSG00000062300	153.8304878	-0.636957131	0.152093362	-4.187935109	2.82E-05	0.004606109	113.024765	114.4476179	117.1727616	113.8741859	150.1923599	113.0639357	155.4120682	150.9598923	202.0535923	191.064812	219.2893565	204.2832743	195.1762278	128.3075344	146.9288302	146.0365911	Nectin2
ENSMUSG00000034612	237.2755987	-0.633548152	0.151599348	-4.179095489	2.93E-05	0.004735019	172.6767243	148.0469186	218.6527426	207.6529272	125.8368421	204.9283835	263.0050386	312.0451432	269.4047897	243.912526	332.9211139	250.8032278	324.3773926	252.5418137	224.046172	245.5578235	Chst11
ENSMUSG00000028098	3295.117116	-0.3782298	0.090844752	-4.163474424	3.13E-05	0.00501471	3204.461392	2687.944053	2429.242432	3252.591243	3348.883701	2947.738324	3755.791649	3620.275953	3280.521401	4610.963043	4192.413788	3769.127541	2705.893899	3061.051177	2925.588419	2929.385842	Rnf115
ENSMUSG00000029178	1456.797884	0.367692141	0.088566919	4.151574253	3.30E-05	0.005168488	1409.669985	1602.266651	1665.527111	1528.210713	1963.663625	1530.40113	1080.910859	1318.137596	1366.711222	1331.355871	1224.033317	1196.371849	1617.305361	1336.027659	1489.582339	1648.59085	Klf3
ENSMUSG00000046753	399.85371	0.401850501	0.096795307	4.151549433	3.30E-05	0.005168488	504.4253399	371.6922636	437.3054852	498.5584106	428.2511884	431.0562549	333.7374542	344.2621934	306.7069913	367.9013933	346.8758911	322.6057648	422.4236666	403.2522509	402.6337003	475.9711116	Ccdc66
ENSMUSG00000028698	370.8175899	-0.466935957	0.11281006	-4.139134006	3.49E-05	0.005397601	364.1909093	307.6435967	345.2411725	314.8286316	308.5032258	330.1063123	366.613084	428.947011	461.0966593	553.8846944	491.4075124	421.7134919	345.4527599	299.3842469	337.6927809	256.3753488	Pik3r3
ENSMUSG00000014813	79.42742015	-1.230651003	0.297558024	-4.135835377	3.54E-05	0.005417481	46.04712647	71.39851392	42.89360023	57.41555592	25.37033107	38.36097819	39.84924827	104.9355349	101.5448823	139.2334002	141.5413119	133.4920406	52.23025813	89.6116113	75.49381881	111.4205102	Stc1
ENSMUSG00000014633	477.3407545	0.367940803	0.089206473	4.124597589	3.71E-05	0.005629001	528.4954288	596.3875868	559.7091737	595.2079297	539.8806451	586.5191665	398.4924827	458.4025997	511.8691004	388.2274371	417.6465471	465.1995355	389.4361352	382.8859756	373.4102866	445.6820409	Cmc2
ENSMUSG00000031442	1969.587167	0.57771173	0.140806389	4.10288008	4.08E-05	0.006066882	1892.118288	1886.810728	1367.36428	1904.282605	2148.359635	2568.16654	894.6156236	1661.479302	1191.598108	1415.708953	1389.497104	1330.875193	2523.546156	3549.841784	2694.236394	3094.893978	Mcf2l
ENSMUSG00000039377	474.8929288	-0.425246506	0.103655319	-4.102505417	4.09E-05	0.006066882	443.7268551	435.7409305	418.4741485	398.0811877	339.9624363	445.1892469	577.8140999	535.7235202	542.9542685	519.3304198	510.3461387	645.2115296	471.9049638	511.1935099	442.4100135	360.2235913	Hlx
ENSMUSG00000032911	675.3091945	-0.456074785	0.111806181	-4.079155392	4.52E-05	0.006641115	456.2851623	539.688767	590.0485494	649.7527078	569.3102291	494.6547188	731.2337057	874.4627906	758.4781002	856.7427474	735.6161139	570.3750826	798.1149971	749.4789309	648.5974326	782.1070766	Cspg4
ENSMUSG00000037458	2266.520466	-0.307915932	0.075744116	-4.065212555	4.80E-05	0.006979691	2055.376281	2312.051877	1994.029318	2151.169495	2229.544694	2107.834802	2543.378271	2681.379062	2524.115645	3115.982519	2702.242933	2340.155924	1939.850113	1624.210455	1996.933272	1946.072795	Azin1
NewGene_4443	1300.135905	0.686572846	0.169416812	4.052566205	5.07E-05	0.007294372	1868.048199	1498.318814	799.2856237	890.8980427	1492.79028	1529.39163	723.263856	1028.184144	642.4268062	881.134	823.3318565	920.2860375	1672.284581	2346.194914	1952.28639	1734.0493	Catsper4
NewGene_5270	3.287650968	5.278038085	1.304590198	4.045744092	5.22E-05	NA	4.186102406	9.449803313	3.138556114	8.612333388	12.17775891	5.04749713	0	0	0	0	0	0	4.581601591	0	0	5.408762632	Fam78a
ENSMUSG00000030711	1524.298272	0.449713117	0.111426105	4.035976278	5.44E-05	0.007752038	1575.02103	1702.014574	1212.528845	1107.163303	1336.509041	1654.569559	1017.152062	1007.933427	943.9529362	889.2644175	1130.336956	1298.513486	2253.231662	2454.136173	2360.60242	2445.842462	Sult1a1
ENSMUSG00000028195	2183.592695	-0.585107426	0.145245611	-4.028400054	5.62E-05	0.007927599	2338.984719	1522.468311	1556.723833	2057.390754	1752.58247	1630.341573	1892.839293	2693.345395	3039.093262	3439.166616	2547.743614	2677.931239	1716.267956	2636.414337	1478.217678	1957.972073	Ccn1
ENSMUSG00000007653	4.765241442	4.856466795	1.216898493	3.990856118	6.58E-05	NA	3.139576805	2.099956292	0	15.31081491	6.088879456	5.04749713	0	0	0	0	0	0	10.99584382	4.073255059	18.67051433	10.81752526	Gabrb2
ENSMUSG00000000282	501.197918	-0.447122801	0.112178853	-3.985802912	6.73E-05	0.009401613	386.167947	356.9925696	468.6910464	380.8565209	501.3177419	315.9733203	544.93847	540.3259559	494.2541719	610.7976171	579.123255	515.7647023	593.7755661	648.6658682	563.3624759	518.1594602	Mnt
ENSMUSG00000093930	1499.640886	-0.279213347	0.07012564	-3.981615643	6.84E-05	0.009476813	1243.272415	1375.471371	1549.400535	1400.939564	1528.308743	1268.940779	1661.713653	1827.166989	1761.492856	1547.828238	1718.431139	1635.277497	1429.459696	1327.881149	1391.359198	1327.31035	Hmgcs1
ENSMUSG00000020275	230.198721	-0.488665925	0.122801725	-3.979308323	6.91E-05	0.009478115	166.3975706	242.5449517	204.0061474	199.9975198	225.2885399	178.6813984	284.9221251	275.2256573	293.2367519	298.7928443	264.1439976	291.2553613	223.5821576	150.7104372	184.2698588	200.1242174	Rel
ENSMUSG00000051495	1578.756817	-0.452297587	0.114133207	-3.962892129	7.40E-05	0.009997362	1232.807159	1570.767306	958.3058002	1342.567083	1135.576019	1467.812165	1603.932243	1829.007963	1781.180129	1499.045732	1862.96276	1970.018902	1398.304805	1836.019718	1965.274574	1806.526719	Irf2bp2
ENSMUSG00000021573	694.8872149	-0.404504299	0.102093219	-3.962107388	7.43E-05	0.009997362	644.6597706	602.6874557	775.2233602	668.8912265	524.6584465	641.0321355	731.2337057	868.0193806	819.612264	858.7753518	817.3512377	1010.292035	595.6082068	529.5231577	469.1981427	561.4295612	Tppp
ENSMUSG00000041936	733.1233419	-0.407408921	0.102890986	-3.959617233	7.51E-05	0.010008636	573.4960297	531.2889418	608.8798861	663.1496709	615.9916383	624.8801447	679.4296829	821.074536	926.3380076	918.7371811	790.4384531	663.4149897	740.386817	835.0172871	773.6087024	963.8415011	Agrn
ENSMUSG00000020107	1432.756217	0.3629551	0.092122593	3.93991406	8.15E-05	0.010767652	1771.767843	1663.165383	1273.207597	1396.154935	1509.027292	1749.462505	1236.322927	1180.985011	1128.3916	1039.677142	1302.778131	1391.553393	1473.443072	1632.356965	1565.076158	1610.729512	Anapc16
ENSMUSG00000090877	1126.552031	-1.812932016	0.462281278	-3.921707634	8.79E-05	0.011509204	655.1250266	453.590559	556.5706176	510.0415218	600.7694397	731.8870839	1042.057842	1207.679138	1482.762516	6713.692277	1075.514616	803.9861537	422.4236666	771.8818337	518.7155938	478.1346167	Hspa1b
ENSMUSG00000044018	1414.684566	0.242257328	0.06193788	3.911295142	9.18E-05	0.011908687	1612.695952	1418.520475	1601.709804	1535.866121	1477.568081	1516.268138	1379.780221	1177.303062	1213.357726	1241.921278	1383.516485	1351.101259	1460.614587	1389.998289	1426.264942	1448.466633	Mrpl50
ENSMUSG00000045294	593.0610811	-0.436385616	0.111849232	-3.901552202	9.56E-05	0.012287727	393.4936262	641.5366471	493.7994953	590.4233	617.0064515	478.5027279	691.3844574	711.5365654	854.8421211	719.5419516	716.6774877	657.3471697	511.3067375	470.4609593	478.1275191	462.9900813	Insig1
NewGene_524	984.7507148	0.409983517	0.105523328	3.885240585	0.000102229	0.013026457	1055.944332	1259.973775	1094.309898	1243.046786	1180.227801	986.2809392	1018.148293	958.2271211	801.9973355	671.7757486	753.5579704	928.3764642	946.5588886	908.3358782	858.8436592	1090.406547	Tnk1
ENSMUSG00000037904	5127.296409	0.296515593	0.076566044	3.87267749	0.000107646	0.01348711	5141.58028	5902.977136	4085.353875	4618.124548	4853.85174	5184.789052	4031.747693	4113.657065	4159.195484	3716.617114	4318.006783	3912.732614	6931.963206	6907.222267	6628.844349	7530.079337	Ankrd9
ENSMUSG00000068036	3010.262187	-0.556225636	0.14364287	-3.87228155	0.000107821	0.01348711	2121.307394	2924.189136	1866.394702	2825.802277	2988.625	2187.585256	3491.790379	3137.0202	4334.308597	3931.056877	3387.023787	3649.793747	3830.21893	2737.2274	2915.03552	1836.81579	Afdn
ENSMUSG00000021453	2860.914812	-1.166646317	0.30142728	-3.870407202	0.000108654	0.01348711	1856.536417	1966.609067	632.9421497	2548.293757	1183.272241	2740.790942	3521.677315	4735.906377	3503.298438	3111.91731	4646.940817	5014.04195	1682.364104	2487.740527	2663.389457	3478.916125	Gadd45g
ENSMUSG00000054978	896.9810041	-0.354534192	0.091908279	-3.857478288	0.000114563	0.014099064	658.2646034	957.580069	923.7816829	978.9352284	847.3690576	892.3974926	1077.922166	1169.939165	1182.272558	1028.497818	1107.41125	1157.942322	651.5037462	568.2190808	540.6331541	609.0266724	Kbtbd13
NewGene_1752	394.6191092	0.402450732	0.104590611	3.847866712	0.000119151	0.014539432	445.8199063	430.4910398	495.891866	525.3523367	380.554966	509.7972101	340.7110727	323.090989	411.3603904	328.2656078	333.9178837	373.1709317	378.4402914	377.7944067	343.3751114	315.8717377	Il18r1
ENSMUSG00000091971	1280.010299	-1.539976175	0.400489559	-3.845234264	0.000120437	0.014572916	848.7322629	622.6370405	517.8617588	699.5128563	908.2578522	899.4639886	1179.537749	1470.938463	1828.844053	6105.943566	1353.613391	1136.704952	535.1310658	1105.888749	662.397378	604.6996623	Hspa1a
ENSMUSG00000039304	402.6161523	-0.485476992	0.126488432	-3.838113754	0.000123983	0.014876932	275.2362332	322.3432908	320.1327236	384.6842247	403.8956706	332.1253112	379.5640897	465.7664969	434.1561803	542.7053702	461.5044184	571.3863859	460.90912	346.22668	402.6337003	338.5885408	Tnfsf10
ENSMUSG00000038393	33478.62489	0.299723018	0.078136234	3.83590304	0.000125104	0.014887347	36520.60392	40138.56456	32213.09377	28298.21366	36809.30594	33783.90779	30181.82064	29021.1188	27564.25467	24813.018	27372.29554	29834.45977	43375.8549	37860.90578	38942.63408	38927.94642	Txnip
ENSMUSG00000030317	4051.353742	0.495828627	0.129575673	3.826556439	0.000129948	0.015337103	4513.66492	5632.082774	3586.323453	4708.075585	4281.497071	5049.516129	2126.953626	3205.136249	3137.529628	3057.036992	3864.476523	4303.095703	4539.450856	4416.426798	4499.593953	3900.79961	Timp4
ENSMUSG00000021750	643.5188134	0.797971305	0.209172779	3.814890774	0.000136243	0.015756445	582.9147601	695.0855326	264.684899	517.6969292	540.8954583	809.6185397	206.2198598	372.797295	370.949672	289.6461246	413.6594679	308.4475181	779.7885907	1518.305823	1303.688957	1321.901587	Fam107a
ENSMUSG00000046828	118.6997249	0.749109608	0.196441726	3.813393544	0.000137072	0.015756445	110.9317138	109.1977272	195.6366644	113.8741859	110.6146435	139.3109208	84.67965256	63.51361321	80.82143691	81.30417532	73.76096535	79.8929637	117.2890007	158.8569473	156.6699681	222.8410205	Mettl21e
ENSMUSG00000034235	528.9912375	0.611256184	0.160348558	3.812046643	0.000137821	0.015756445	585.0078113	448.3406683	435.2131145	341.6225577	496.2436757	538.0631941	292.8919748	358.0695006	282.8750292	382.129624	326.9404951	218.441521	635.9263008	1138.474789	901.8670183	1081.752526	Usp54
ENSMUSG00000026167	14.77572438	-2.268824776	0.595214888	-3.811774236	0.000137973	0.015756445	3.139576805	3.149934438	4.184741485	5.741555592	0	12.11399311	21.91708655	32.21705018	32.12134031	19.30974164	2.990309406	28.31649346	19.24272668	25.45784412	11.3646609	15.14453537	Wnt10a
ENSMUSG00000071076	3621.907722	-0.397304416	0.104279664	-3.809989421	0.000138973	0.015756445	3373.998539	3170.934	3027.660465	3482.253467	3880.64584	3738.176375	4026.766537	4909.878448	5481.351298	4127.2032	4048.878936	4634.803198	2124.946818	3233.146203	2350.049521	2339.830715	Jund
ENSMUSG00000027200	838.4025313	-0.316819157	0.083438909	-3.797019436	0.000146446	0.016236041	840.360058	786.4336312	945.7515757	715.7805971	735.7396009	755.1055707	934.4648718	1068.685579	974.001932	1125.046526	911.0475991	937.4781943	657.9179884	657.8306921	688.3737457	680.4223391	Sema6d
ENSMUSG00000032715	102.763951	0.772052804	0.203334389	3.796961295	0.000146481	0.016236041	116.1643418	88.19816425	93.11049805	99.52029693	124.8220288	121.1399311	54.79271637	60.75215177	87.03847052	55.89662053	74.75773516	43.48604353	190.5946262	141.5456133	109.5878015	182.816177	Trib3
ENSMUSG00000057982	131.2083543	-0.818869685	0.215674564	-3.796783767	0.000146586	0.016236041	55.46585688	112.3476616	124.4960592	62.20018558	64.94804753	95.90244547	130.5062881	156.4828152	149.2088066	201.2278339	143.5348515	127.4242206	158.523415	227.0839696	129.8818388	160.0993739	Zfp809
ENSMUSG00000045730	841.6877405	-0.596307429	0.157153353	-3.794430196	0.000147983	0.016265694	837.2204812	664.6361663	582.7252518	501.4291884	740.8136671	799.5235454	821.8907455	1178.223549	905.6145623	808.9765444	1151.269121	1371.327326	589.1939645	848.2553661	991.9725439	673.931824	Adrb2
ENSMUSG00000024014	538.1720073	-0.598279325	0.159042304	-3.761762186	0.00016872	0.018404587	357.9117557	534.4388762	567.0324713	410.5212248	533.7917656	335.1538094	970.3291953	671.0351309	639.3182894	690.069188	566.1652476	608.8046094	564.453316	356.4098177	405.0689848	400.2484348	Pim1
ENSMUSG00000027961	2336.318855	0.244191931	0.06495512	3.759394628	0.000170325	0.018439922	2733.524871	2443.299145	2693.927331	2658.340239	2391.914813	2365.257155	2147.874482	2084.90339	2118.972288	2018.376152	2189.903255	2346.223744	2173.511795	2573.278884	2178.767846	2263.026285	Lrrc39
ENSMUSG00000061175	489.6754324	0.470636144	0.125387384	3.75345692	0.000174413	0.01862685	537.9141592	485.0899034	587.9561787	619.131078	811.8505941	560.2721814	401.4811763	412.3782423	344.009193	525.428233	457.5173392	459.1317154	389.4361352	403.2522509	450.5276284	389.4309095	Fnip2
ENSMUSG00000030098	232.3111602	-0.540192898	0.143941257	-3.752870497	0.000174821	0.01862685	196.7468131	234.1451265	197.7290352	171.2897418	160.3404923	196.8523881	258.0238825	287.1919902	352.2985711	331.3145144	260.1569183	193.1589375	214.4189544	233.1938521	219.175603	210.9417427	Grip2
ENSMUSG00000032060	24215.99183	-0.420370316	0.112063717	-3.751172333	0.00017601	0.01862685	22852.97956	18822.95822	20190.33148	23275.30944	22783.57211	26168.24412	24717.49247	28339.03783	25772.71282	39013.80853	29493.42167	32117.98271	14542.00345	20894.78014	20728.32971	17742.90494	Cryab
ENSMUSG00000021969	483.2754576	-0.504249256	0.134517808	-3.748568792	0.000177847	0.01862685	331.7486157	439.9408431	298.1628308	359.8041504	512.4806875	493.6452193	470.2211295	569.7815446	603.05226	601.6508974	617.0005075	593.6350594	470.0723232	393.0691132	431.8571141	546.2850259	Zdhhc20
ENSMUSG00000041423	40.92381631	-1.157675017	0.308909309	-3.747621015	0.00017852	0.01862685	17.79093523	27.29943179	37.66267337	19.13851864	19.28145161	28.26598393	25.90201137	79.16189473	39.37454619	47.766203	74.75773516	65.73471697	51.31393781	36.65929553	44.64688209	40.02484348	Paqr6
ENSMUSG00000057604	6557.337361	-0.856706675	0.228786532	-3.744567771	0.000180705	0.018719176	5193.906561	3119.485071	4597.984707	6753.983228	5055.799575	5734.966239	7358.163692	9554.656597	6508.198016	15199.81558	8656.945731	7876.030396	3730.340015	6045.728822	4549.923166	4981.470384	Lmcd1
ENSMUSG00000040447	3539.207178	0.319696311	0.08554979	3.736961955	0.000186257	0.019156542	4493.780933	3882.819183	3247.359393	4072.676767	3692.90539	3747.261869	2942.866984	3762.951461	3072.250775	3014.3523	3062.076832	2681.976452	3833.884211	3659.819671	3484.892088	3975.440535	Spns2
ENSMUSG00000020122	1387.199653	0.386033515	0.103379218	3.734150067	0.00018835	0.019234426	1599.091119	1528.76818	1138.249684	1240.176008	1638.923387	1496.078149	1025.121912	1382.571696	969.8572429	1168.74752	1017.701968	1046.698955	1653.041854	1714.84038	1716.875557	1858.45084	Egfr
ENSMUSG00000039328	264.2714863	-0.524465167	0.14065196	-3.728815208	0.000192382	0.019507822	152.7927378	255.1446894	208.1908889	292.8193352	268.9255093	221.0803743	325.7676046	358.9899877	299.4537855	341.4775363	360.8306684	326.6509782	236.4106421	188.3880465	176.1522439	215.2687528	Rnf122
ENSMUSG00000025375	441.0282727	-0.581541052	0.156533221	-3.71512865	0.0002031	0.020450641	317.0972573	349.6427226	459.275378	304.3024464	331.8439304	273.5743445	458.2663551	759.4018971	365.7688106	497.9880738	483.433354	479.3577822	484.7334483	412.4170747	547.127246	532.222243	Aatk
ENSMUSG00000050069	400.7997111	0.598459983	0.161468527	3.706356871	0.000210262	0.021024737	593.3800161	703.4853577	441.4902267	421.0474101	360.2587011	431.0562549	305.8429804	401.3323965	250.7536889	364.8524867	281.0890842	343.8431349	326.2100332	340.1167974	387.210232	460.8265763	Grem2
ENSMUSG00000028894	492.0289557	-0.337108891	0.091079952	-3.701241432	0.000214547	0.021305278	447.9129575	384.2920014	428.9360023	473.6783363	418.103056	454.2747417	498.1156033	590.952749	645.535323	495.9554694	572.1458664	491.4934222	492.0640108	490.8272346	482.9980881	505.1784299	Inpp5b
ENSMUSG00000048126	3992.036645	-0.319013542	0.08633076	-3.695247715	0.000219673	0.021595824	3091.436627	3772.571478	3732.789405	3612.395393	3516.327886	3432.298049	4543.810533	5159.330465	3988.22706	4887.397239	4282.12307	3531.471256	3934.679446	3732.119948	4356.723931	4298.88454	Col6a3
ENSMUSG00000045312	264.0983184	-0.677349312	0.183396499	-3.693360095	0.00022131	0.021595824	145.4670586	219.4454325	216.5603719	287.0777796	278.0588285	195.8428887	419.413338	425.2650624	360.5879493	313.021075	270.1246164	359.012685	224.4984779	118.1243967	229.7285024	163.3446315	Lhfpl2
ENSMUSG00000058620	94.55240836	0.703446047	0.190501525	3.692600599	0.000221972	0.021595824	116.1643418	80.84831723	114.0342055	156.9358528	119.7479626	84.79795179	60.77010361	68.11604895	89.11081505	72.15745559	66.78357674	56.63298692	103.5441959	104.8863178	117.7054164	100.602985	Adra2b
ENSMUSG00000022122	1222.194703	0.345316262	0.093569218	3.690489981	0.000223823	0.021629666	1318.622258	1368.121524	1197.88225	1322.471638	1424.797793	1506.173144	898.6005484	951.7837111	1201.959831	1022.400005	1161.236819	1171.089265	1111.496546	1471.46339	1172.183595	1254.832931	Ednrb
ENSMUSG00000030064	701.3775479	0.523478471	0.142066518	3.684742042	0.000228934	0.021976174	837.2204812	604.787412	625.6188521	611.4756706	817.9394736	787.4095523	353.6620784	534.803033	661.077907	548.8031834	517.3235273	365.080505	920.9019197	997.9474895	923.7845786	1114.205102	Frmd4b
ENSMUSG00000070469	466.6666451	-0.426196354	0.115935491	-3.676150864	0.00023678	0.022578732	362.0978581	484.0399252	302.3475723	399.9950396	437.3845076	368.4672905	492.1382161	625.0107735	492.1818273	579.2922491	463.497958	510.7081857	453.5785575	462.3144492	486.2451341	547.3667784	Adamtsl3
ENSMUSG00000025366	1999.864731	-0.221333195	0.060407637	-3.66399359	0.000248313	0.023511331	1815.721919	1902.5604	1798.392653	1759.786789	1927.130348	1967.514381	2096.070459	2176.031618	2191.504347	2262.288678	2360.350891	1936.645892	1955.427559	2059.030432	1964.462812	1824.916512	Esyt1
ENSMUSG00000024427	467.640841	-0.307386716	0.083929511	-3.662439016	0.000249825	0.023511331	417.563715	368.5423292	415.3355924	440.1859287	453.6215195	457.30324	464.2437423	511.7908543	534.6648903	549.8194856	528.2879951	571.3863859	456.3275184	421.5818986	425.3630221	466.2353389	Spry4
ENSMUSG00000004951	10524.96592	-0.706867261	0.193487092	-3.653304485	0.000258887	0.024205928	9101.633157	8967.863344	6219.572033	8439.129794	8735.512393	10732.9979	12183.90766	12734.93969	12130.46874	23555.85219	11250.54076	13343.13624	6730.372736	8551.798997	7999.097748	7722.631286	Hspb1
ENSMUSG00000020034	2327.152333	0.311081944	0.085442947	3.640814771	0.000271777	0.025247171	2730.385294	2386.600326	1977.290352	2418.15183	2842.491893	2367.276154	2195.693579	2030.594649	1757.348167	1778.528835	2079.261807	2024.629283	2518.048234	2660.853867	2647.154227	2820.128837	Tcp11l2
ENSMUSG00000063060	612.0635736	0.544560217	0.149815328	3.634876512	0.000278114	0.025670262	590.2404393	701.3854014	798.2394383	622.0018558	886.9467741	659.2031252	305.8429804	415.1397038	662.1140793	479.6946344	528.2879951	528.9116457	751.3826608	686.3434775	610.4446424	566.8383239	Sox7
ENSMUSG00000044916	5.225276175	-3.283178389	0.903905928	-3.632212478	0.000281002	NA	0	0	2.092370743	1.913851864	2.029626485	0	13.94723689	16.56876866	15.54258402	3.048906574	2.990309406	7.079123366	2.748960954	5.091568824	7.305853433	3.245257579	1700029I15Rik
ENSMUSG00000003378	176.5399382	-0.508636848	0.140423002	-3.622176133	0.000292135	0.026792696	130.8157002	130.1972901	184.1286254	165.5481862	120.7627759	130.225426	208.2123222	231.9627613	210.3429704	178.8691857	216.2990471	180.0119942	186.9293449	184.3147914	210.2462266	155.7723638	Grik5
ENSMUSG00000031604	234.8956591	-0.646342178	0.179067468	-3.609489686	0.0003068	0.027784442	150.6996866	209.9956292	183.08244	259.3269276	220.2144737	199.8808864	253.0427265	317.5680661	381.3113946	192.0811142	428.6110149	342.8318316	181.431423	129.3258481	157.4817296	151.4453537	Msmo1
ENSMUSG00000052837	987.6854562	-1.047438616	0.290288151	-3.608272027	0.000308243	0.027784442	675.009013	1110.876878	686.2976036	563.629374	659.6286077	548.1581883	601.7236488	1683.570994	2250.566166	1761.251698	1197.120532	1276.264812	660.6669494	948.050115	419.6806917	760.4720261	Junb
ENSMUSG00000032515	295.1768121	-0.786376638	0.217962298	-3.607856247	0.000308737	0.027784442	160.118417	195.2959351	147.5121374	303.3455204	198.9033956	263.4793502	276.9522754	300.0788103	255.9345502	557.9499031	372.791906	425.7587053	213.5026341	414.4537023	254.8931087	381.8586418	Csrnp1
ENSMUSG00000028549	90.14461924	0.641742324	0.178015876	3.604972421	0.000312186	0.027920294	127.6761234	132.2972464	103.5723518	86.12333388	91.33319184	88.83594949	60.77010361	65.35458751	76.67674784	72.15745559	64.79003714	63.71211029	121.8706023	88.59329754	89.29376419	109.2570052	Itgb3bp
ENSMUSG00000051335	370.1460224	-0.487329639	0.135546912	-3.595283962	0.000324038	0.028801372	291.9806428	297.1438153	341.0564311	347.3641133	317.636545	284.6788381	407.4585635	399.4914222	516.0137895	578.275947	354.8500495	380.2500551	446.2479949	326.8787185	334.4457349	298.5636973	Gfod1
ENSMUSG00000017756	646.6302582	-0.286182186	0.079689442	-3.591218336	0.000329136	0.029075005	518.0301728	523.9390948	643.4040034	603.8202631	596.7101867	610.7471528	669.4673709	689.4448739	749.1525498	756.1288305	740.599963	660.3810797	591.0266052	659.8673196	681.0678923	652.2967735	Slc12a7
ENSMUSG00000000555	761.4186173	-0.403885483	0.11301741	-3.573657216	0.00035203	0.03090778	735.7074979	564.8882425	659.0967839	681.3312636	601.7842529	737.9440804	768.0942603	1042.911939	892.1443228	1078.296625	807.3835397	677.5732364	730.3072935	674.1237123	782.5380789	748.5727483	Itga5
ENSMUSG00000037972	223.4403087	-0.544322513	0.152384195	-3.572040479	0.000354211	0.030910782	154.885789	197.3958914	240.6226354	156.9358528	154.2516129	229.1563697	287.9108187	247.6110428	301.52613	281.515707	207.3281188	326.6509782	232.7453608	193.4796153	183.4580973	179.5709194	Snn
ENSMUSG00000027669	703.9890832	-0.351221692	0.09866495	-3.559741228	0.00037122	0.032200016	555.7050944	622.6370405	614.110813	684.2020414	690.073005	594.5951619	823.8832079	683.0014638	719.103554	766.2918524	896.0960521	911.1843075	779.7885907	582.4754735	701.3619296	639.3157431	Gnb4
ENSMUSG00000028497	270.1727277	-0.400032084	0.112473673	-3.556673061	0.000375581	0.032383187	204.0724923	218.3954543	261.5463428	246.8868905	236.4514855	273.5743445	308.8316741	305.6017331	376.1305333	294.7276355	340.8952723	276.0858113	237.3269624	255.596755	221.6108875	265.029369	Hacd4
ENSMUSG00000021614	752.0955106	-0.361140213	0.101623093	-3.553721906	0.000379821	0.032553792	590.2404393	705.585314	692.5747158	755.9714863	546.9843378	612.7661516	933.4686406	877.2242521	879.7102556	913.6556701	674.813156	736.22883	777.0396298	716.8928904	813.3850156	806.9873847	Vcan
ENSMUSG00000020538	2663.071877	-0.325344093	0.091662204	-3.549381083	0.000386138	0.0328994	2391.311	2959.888393	2513.983447	2223.895866	2575.59601	2543.938554	2973.750152	3786.884127	3597.590115	3153.5857	2774.010359	2767.937236	2185.423959	2278.986206	1889.780755	1992.588154	Srebf1
ENSMUSG00000026837	2243.61525	-0.376771673	0.106504822	-3.537602012	0.000403778	0.034200011	1722.58114	1726.164072	2505.613964	1868.876345	1844.930475	1799.937477	2508.510178	2990.662744	2280.615162	2830.401603	2288.583466	1990.244969	2239.486857	2258.61993	2502.660682	2539.954932	Col5a1
ENSMUSG00000024378	317.7161021	-0.44045458	0.124654669	-3.533398174	0.000410254	0.034545314	225.0030043	298.1937934	289.7933479	330.1394465	231.3774193	274.5838439	322.778911	393.0480122	334.6836426	397.3741569	368.8048268	421.7134919	343.6201193	238.285421	297.1047063	316.9534903	Stard4
ENSMUSG00000027716	325.8938574	-0.409809032	0.116164832	-3.527823581	0.000418991	0.035029744	302.4458988	302.393706	293.9780893	337.794854	344.0216893	229.1563697	408.4547947	435.390421	421.7221131	393.3089481	324.9469555	420.7021886	233.6616811	220.974087	266.2577696	279.0921518	Trpc3
ENSMUSG00000031910	120.8002654	-0.678651456	0.192504654	-3.525376887	0.000422881	0.035029744	91.04772734	77.69838279	119.2651323	105.2618525	96.40725805	104.9879403	108.5892015	158.3237895	192.7280419	214.4397624	126.5897649	151.6955007	109.9584382	109.9778866	99.84666359	65.98690411	Has3
ENSMUSG00000038390	16.09523167	-1.744897815	0.495215811	-3.523509907	0.000425871	0.035029744	5.232628008	0	12.55422446	5.741555592	5.074066213	13.12349254	14.9434681	25.77364014	13.47023948	29.47276355	26.91278466	29.3277968	29.32225018	12.21976518	17.04699134	17.30804042	Gpr162
ENSMUSG00000033075	378.2618404	-0.463310191	0.131527353	-3.522538702	0.000427435	0.035029744	329.6555645	296.0938371	262.5925282	285.1639277	329.8143039	358.3722962	461.2550487	417.9011652	440.3732139	475.6294256	487.4204332	284.176238	339.954838	411.398761	408.3160308	464.0718339	Senp1
ENSMUSG00000067924	1274.062798	0.540304269	0.153438735	3.521302932	0.000429432	0.035029744	1598.044594	986.9794571	1559.862389	1850.694753	1673.427037	1456.707672	900.5930108	1045.6734	820.6484363	928.900203	1199.114072	1380.429056	1105.082304	939.9036049	1643.005261	1295.939527	Rtl8b
ENSMUSG00000044636	169.5442753	-0.531678383	0.151063261	-3.519574368	0.00043224	0.035029744	131.8622258	114.4476179	99.38761028	162.6774084	175.562691	145.3679173	188.2876981	207.1096083	231.0664158	177.8528835	186.395953	209.339791	161.272376	159.8752611	156.6699681	205.53298	Csrnp2
ENSMUSG00000020758	770.4920795	-0.617162093	0.175375688	-3.519085803	0.000433037	0.035029744	541.053736	478.7900345	704.0827549	728.2206343	573.3694821	702.6116005	623.6407354	1405.583875	1114.92136	998.008752	1005.74073	570.3750826	733.9725748	620.1530828	826.3731995	700.9756372	Itgb4
ENSMUSG00000044827	12.02678167	-2.081956214	0.591990792	-3.51687263	0.000436663	NA	6.279153609	2.099956292	2.092370743	6.698481524	8.118505941	2.018998852	14.9434681	2.761461444	26.94047897	20.32604383	25.91601485	25.28258345	17.41008604	6.109882589	17.85875284	7.572267685	Tlr1
ENSMUSG00000047343	2794.840837	0.358258922	0.102181833	3.506092153	0.000454738	0.036579714	2934.457787	3381.979608	3056.953655	3656.413986	3505.16494	3515.077001	2361.06796	3276.01376	2204.974586	2216.55508	2848.768094	2732.541619	2529.044078	1910.356623	2148.732671	2439.351947	Mettl21c
ENSMUSG00000028645	539.6695126	-0.386770707	0.110593136	-3.497239699	0.000470099	0.03758462	469.8899951	427.3411054	507.3999051	450.712114	553.0732173	449.2272446	492.1382161	700.4907197	608.2331213	664.6616332	704.7162501	565.3185659	536.9637064	411.398761	557.6801454	535.4675006	Slc2a1
ENSMUSG00000032059	424.7924623	0.321467369	0.091955314	3.495908545	0.000472451	0.03758462	509.657968	442.0407994	491.7071245	521.5246329	456.6659592	468.4077337	429.3756501	371.8768078	320.1772308	362.8198824	394.7208416	433.849132	409.5951822	398.160682	375.0338096	411.0659601	Alg9
ENSMUSG00000028680	93.2625857	-0.696481821	0.199356034	-3.493658097	0.000476451	0.037694587	70.1172153	65.09864504	71.14060525	65.07096338	86.25912563	84.79795179	129.5100569	146.3574565	131.593878	93.49980162	114.6285272	101.1303338	81.55250831	109.9778866	49.51745105	91.94896475	Plk3
ENSMUSG00000031703	3094.915828	0.207061485	0.059306736	3.491365412	0.000480559	0.037800642	3490.162881	3669.67362	3252.59032	3337.757651	3346.854074	2934.614831	2846.232557	2798.28093	2811.135363	2779.586494	3104.937934	3012.672644	3033.020253	2955.146545	2964.552971	3181.43418	Itfg1
ENSMUSG00000032702	1073.223477	-0.327610823	0.093883642	-3.489541062	0.000483851	0.037800642	1031.874243	1053.12808	986.5528052	960.7536357	995.5317911	871.1980047	1287.130719	1186.507934	1427.845385	1379.122074	1208.085	914.2182175	1003.370748	930.738781	968.4314607	967.0867587	Kank1
ENSMUSG00000027381	375.5104068	-0.467240853	0.133935948	-3.488539548	0.000485667	0.037800642	344.3069229	376.9421544	355.7030263	393.2965581	318.6513582	237.2323651	606.7048048	419.7421395	437.2646971	515.2652111	402.695	419.6908852	328.0426739	311.604012	269.5048155	271.5198841	Bcl2l11
ENSMUSG00000057335	1011.871752	0.323671517	0.092906653	3.483835736	0.000494283	0.03815704	1087.3401	1157.075917	942.6130196	989.4614137	907.2430389	1077.135888	836.8342136	930.6125067	850.6974321	908.5741592	665.8422278	729.1497067	1171.973687	1274.928834	1283.39492	1377.070966	Cep170
ENSMUSG00000036144	1156.051921	-0.436875019	0.125425177	-3.483152509	0.000495546	0.03815704	968.0361814	991.1793697	1197.88225	841.1378942	1036.124321	1036.755911	1309.047806	1088.015809	1412.302801	1160.617103	1311.74906	1936.645892	1246.195633	1074.321022	932.713955	954.1057283	Meox2
ENSMUSG00000032372	116.2549557	-0.616705268	0.177415337	-3.47605387	0.00050885	0.038973043	86.86162493	91.34809869	80.55627359	67.94174117	124.8220288	103.9784409	141.4648313	101.2535863	137.8109116	128.0540761	164.4670173	179.0006908	115.4563601	107.9412591	111.2113245	117.9110254	Plscr2
ENSMUSG00000078763	4.988870534	-4.566564846	1.314234577	-3.474695405	0.000511434	NA	0	0	2.092370743	0	0	0	0	18.40974296	6.217033608	12.1956263	5.980618813	9.101730041	1.832640636	14.25639271	0	9.735772738	Slfn1
ENSMUSG00000004098	1572.172491	-0.366909398	0.10561167	-3.474136883	0.0005125	0.03904487	1118.735868	1297.772988	1663.43474	1570.315454	1266.486927	1302.25426	1796.204866	1898.044499	1767.709889	2144.397624	1541.006114	1452.231593	1695.192588	1468.408449	1571.57025	1600.993739	Col5a3
ENSMUSG00000026821	623.7834125	-0.316355701	0.091126413	-3.471613655	0.00051734	0.039206225	577.6821321	613.1872372	663.2815254	534.921596	600.7694397	587.528666	803.9585838	729.9463084	834.1186758	671.7757486	755.55151	658.358473	471.9049638	557.0176294	419.6806917	500.8514198	Ralgds
ENSMUSG00000026222	664.1448642	-0.341208173	0.098427423	-3.466596629	0.000527092	0.039736132	551.518992	669.8860571	587.9561787	579.8971148	655.5693548	492.6357199	777.0603412	631.4541836	796.8164741	722.5908581	863.2026486	690.7201798	648.7547852	716.8928904	583.6565132	657.7055361	Sp100
ENSMUSG00000037465	1106.297736	-0.558205276	0.161144486	-3.464004817	0.000532197	0.039912002	942.919567	1312.472682	742.7916137	607.6479668	1068.598345	853.027015	1443.539018	1470.938463	896.2890119	1182.975751	1719.427909	1423.9151	1142.651437	1082.467532	942.4550929	868.6472788	Klf10
ENSMUSG00000046280	768.8492295	-0.364057456	0.105267173	-3.458413919	0.000543366	0.040538473	570.3564528	721.3349862	771.0386187	711.9528934	617.0064515	748.0390747	793.9962717	784.2550501	1048.606335	1027.481516	884.1348145	790.8392103	810.0271612	684.30685	643.7268636	694.485122	She
ENSMUSG00000000078	2901.210137	-0.31040212	0.089829623	-3.455453887	0.000549367	0.040716684	2302.356323	2595.545977	2188.619797	2299.493015	2513.692402	3115.315229	2907.998892	3129.656303	3080.540153	3140.373772	2982.335248	3378.764452	2623.425071	3326.83107	3259.222393	3575.1921	Klf6
ENSMUSG00000028836	843.0258411	0.40573452	0.117452605	3.454453129	0.00055141	0.040716684	815.2434436	760.1841776	916.4583853	922.4765985	748.9321731	1003.442429	638.5842035	783.334563	635.1736003	656.5312157	724.6516461	461.1543221	1172.890007	1036.643413	961.1256072	1251.587673	Slc30a2
ENSMUSG00000054263	3667.992482	0.302931165	0.0878726	3.447390463	0.00056603	0.041582981	3897.26134	4597.854301	3301.761032	3657.370912	3643.179541	4122.795656	2666.91094	3645.129106	3146.855178	3330.422281	2819.86177	3211.899401	4003.40347	4363.474482	3867.231751	4412.468555	Lifr
ENSMUSG00000039349	1207.716857	-0.30690141	0.089142971	-3.442799875	0.000575725	0.041940473	1014.083308	894.5813803	1197.88225	1128.215674	1077.731664	967.1004501	1358.859366	1398.219978	1184.344902	1352.698217	1235.994555	1237.835286	1562.326142	1210.775066	1321.54771	1181.273759	C130074G19Rik
ENSMUSG00000045287	120.7508564	-0.793771345	0.230591151	-3.442332196	0.000576722	0.041940473	58.60543369	70.34853577	119.2651323	96.64951913	99.45169778	65.61746269	147.4422186	198.825224	134.7023948	147.3638178	168.4540966	86.97208706	142.0296493	82.48341495	172.0934364	141.709581	Rtn4rl1
ENSMUSG00000041040	1068.070432	0.404365652	0.117790356	3.432926645	0.000597104	0.043204498	1039.199922	1055.228037	749.0687259	886.113413	951.8948216	1282.064271	708.3203879	785.1755373	740.8631717	736.8190888	812.3673887	722.0705833	1263.605719	1785.10403	1647.87583	1923.355992	Fam117b
ENSMUSG00000074207	1983.846251	0.419280389	0.122414637	3.425083788	0.00061461	0.044248836	1855.489892	2297.352183	1494.998896	1854.522456	1646.02708	2248.155222	1296.0968	1258.305931	1479.653999	1147.405174	1598.818763	1742.475651	2541.872562	3552.896725	2690.989348	3036.479342	Adh1
ENSMUSG00000022793	484.3345063	0.571285623	0.166946025	3.421977985	0.000621673	0.044534708	515.9371216	538.6387888	377.6729191	523.4384848	528.7176994	759.1435684	213.1934782	344.2621934	423.7944576	368.9176955	341.8920421	491.4934222	549.7921909	638.4827305	542.2566771	591.718632	B4galt4
ENSMUSG00000030610	825.5559569	0.259820739	0.076173133	3.4109236	0.000647432	0.046150385	934.5473622	1005.879064	960.3981709	832.5255608	823.0135398	928.739472	760.1244107	811.8696646	784.3824069	722.5908581	710.6968689	789.8279069	823.771966	703.6548115	843.4201908	773.4530564	Det1
ENSMUSG00000099041	102.933944	-2.514172014	0.739607914	-3.399330872	0.000675509	0.047914583	14.65135842	23.09951921	38.70885874	20.09544457	24.35551782	37.35147876	24.90578017	6.443410036	58.02564701	183.9506967	83.72866338	547.1151058	65.9750629	121.179338	151.7993991	245.5578235	Wdr38
ENSMUSG00000004360	1876.935856	0.318626722	0.093837758	3.395506565	0.000685017	0.048350805	2340.031245	1917.260094	2538.045711	2107.150902	2176.774406	2084.616315	1782.257629	1735.118274	1560.475436	1797.838577	1808.140421	1870.911175	1675.949862	1838.056345	1207.089339	1591.257966	9330159F19Rik
NewGene_5948	3409.024142	0.250106576	0.073710121	3.393110385	0.000691038	0.0484786	3828.19065	3438.678428	3510.998106	2874.6055	3474.720543	3313.177116	2966.776533	2841.543826	2794.556607	2891.379735	3096.963775	2593.993062	4180.253291	3740.266458	4409.488428	4588.794217	Gm5431
ENSMUSG00000042662	70.33111346	-1.124442567	0.331487477	-3.39211175	0.000693561	0.0484786	34.53534485	46.19903842	64.86349302	36.36318542	42.62215619	21.19948795	63.75879722	145.4369694	103.6172268	85.36938408	108.6479084	28.31649346	67.80770354	59.06219836	120.1407009	97.35772738	Dusp15
NewGene_8678	320.4093599	-0.422153862	0.124652852	-3.386636217	0.000707551	0.048748455	188.3746083	254.0947113	260.5001575	205.7390754	303.4291596	255.4033548	317.7977549	382.0021664	352.2985711	332.3308166	303.0180198	278.1084179	415.0931041	381.8676618	472.4451887	424.0469904	Ppef1
ENSMUSG00000020241	5609.845764	-0.19690647	0.058143898	-3.386537136	0.000707807	0.048748455	5017.043734	4990.546127	5234.065413	5632.466036	5101.466171	5472.496389	5820.97894	6503.241701	5871.988243	5892.520106	6551.767909	5406.427645	5461.269096	5655.71465	5352.755282	5792.784779	Col6a2
ENSMUSG00000045281	36.2748541	1.068217156	0.315527445	3.385496804	0.000710495	0.048748455	25.11661444	79.79833908	40.80122948	50.7170744	40.59252971	65.61746269	17.93216172	24.853153	29.01282351	33.53797232	26.91278466	12.13564006	33.90385177	31.56772671	33.2822212	34.61608085	Gpr20
ENSMUSG00000069763	813.8538248	0.437407174	0.129207203	3.3853157	0.000710964	0.048748455	1068.502639	848.3823418	806.6089213	1168.406563	911.3022919	904.5114857	520.0326899	697.7292582	708.7418313	609.7813149	871.176807	808.031367	902.5755133	684.30685	659.150332	852.4209909	Tmem100
ENSMUSG00000028023	421.5612701	-0.549750138	0.16257532	-3.381510426	0.000720885	0.048813751	313.9576805	290.8439464	348.3797287	425.8320397	376.495713	485.5692239	417.4208756	477.7328298	579.2202978	455.3033818	618.9940471	733.19492	238.2432827	407.3255059	296.2929448	280.1739044	Pitx2
ENSMUSG00000059213	44.71261678	-1.151282893	0.340539672	-3.380759979	0.000722857	0.048813751	18.83746083	44.09908213	36.616488	16.26774084	34.50365025	23.2184868	32.87562982	90.20774051	62.17033608	60.97813149	73.76096535	64.72341363	37.56913304	17.311334	66.56444239	35.69783337	Ddn
ENSMUSG00000103037	44.40668395	-0.979092787	0.28965918	-3.380154515	0.000724451	0.048813751	12.55830722	24.14949735	39.75504411	19.13851864	25.37033107	36.34197934	45.82663551	33.13753733	58.02564701	51.83141177	64.79003714	56.63298692	79.71986768	45.82411942	63.31739642	54.08762632	Pcdhgb1
ENSMUSG00000033306	1188.036175	-0.26078957	0.077162031	-3.379765515	0.000725477	0.048813751	1025.59509	1043.678277	975.0447661	965.5382654	914.3467316	1087.230882	1201.454835	1329.183442	1172.947007	1355.747123	1048.601832	1093.218908	1434.957618	1454.152056	1368.629877	1538.252093	Lpp
ENSMUSG00000015452	3.078247111	-5.098016696	1.510179417	-3.375768891	0.000736097	NA	0	0	0	0	0	0	13.94723689	7.363897184	0	8.130417532	0	9.101730041	0	6.109882589	2.435284478	2.163505053	Ager
ENSMUSG00000022711	595.3489494	0.2835	0.084025691	3.373968082	0.00074093	0.049621605	698.0325762	579.5879365	713.4984233	612.4325965	577.4287351	695.5451045	465.2399735	571.6225189	561.6053693	524.4119308	524.3009159	537.0020724	585.5286833	625.2446516	636.4210102	617.6806926	Pmm2
ENSMUSG00000051022	132.5995876	-0.769167258	0.228378145	-3.367954743	0.00075728	0.05047297	103.6060346	110.2477053	81.60245896	110.0464822	85.24431238	114.0734351	124.5289008	170.2901224	119.1598108	108.7443345	249.1924505	258.8936545	142.0296493	132.3807894	128.2583158	83.29494454	Hs3st1
ENSMUSG00000000184	799.8215348	-0.344647314	0.102368577	-3.366729556	0.000760652	0.05047297	711.6374091	740.2345928	814.9784043	626.7864855	824.028353	758.134069	814.917127	895.633995	984.3636546	1150.454081	1018.698738	819.1557037	701.9013637	598.7684937	737.0794353	600.3726522	Ccnd2
ENSMUSG00000028630	2098.261209	-0.324399422	0.09646977	-3.362705454	0.000771827	0.050882009	1667.115283	2299.452139	2379.025534	2104.280124	2015.4191	1846.37445	2790.44361	2555.272323	2587.322153	2981.83063	2381.283057	2119.691796	1551.330299	1357.412248	1564.264396	1371.662204	Dyrk2
ENSMUSG00000038305	168.2275618	-0.446585622	0.132836012	-3.36193186	0.000773992	0.050882009	159.0718914	129.1473119	153.7892496	129.1850008	186.7256367	150.4154145	207.216091	178.5745067	216.560004	200.2115317	233.2441337	202.2606676	150.2765322	125.2525931	151.7993991	117.9110254	Spats2l
ENSMUSG00000024772	2484.146713	0.226663762	0.067445158	3.360712146	0.000777418	0.050882009	2614.220953	2444.349124	2550.599935	2701.401906	2709.551358	2691.32547	2093.081765	2327.911997	2382.160044	2373.065617	2220.803119	2030.697103	2410.838757	3045.776471	2581.401546	2569.16225	Ehd1
ENSMUSG00000023092	53432.68798	-0.427665983	0.127333616	-3.358625904	0.00078331	0.051035678	40160.41996	32496.82361	45270.53339	59622.22712	50954.78773	54846.10382	50879.52019	63902.05879	67020.65847	69881.95499	70131.72651	59308.89556	36462.2181	51819.95086	46815.09704	55350.03152	Fhl1
ENSMUSG00000041479	119.6193842	-0.650659215	0.194421099	-3.346649193	0.000817947	0.053052305	105.6990858	91.34809869	115.0803908	91.86488947	106.5553905	66.62696212	137.4799065	176.7335324	97.4001932	171.7550704	186.395953	135.5146473	140.1970087	83.50172871	110.399563	97.35772738	Syt15
ENSMUSG00000043298	40.49558344	-1.028919332	0.308171137	-3.338792021	0.000841435	0.054121445	12.55830722	30.44936623	27.20081965	38.27703728	18.26663837	22.20898737	28.89070499	78.24140758	48.7000966	56.91292272	44.85464109	46.51995355	52.23025813	33.60435424	49.51745105	59.49638896	Smco3
NewGene_7390	163.9355883	-0.681291605	0.204063656	-3.338622948	0.000841948	0.054121445	114.0712906	180.5962411	108.8032786	94.73566727	146.1331069	158.4914099	231.1256399	181.3359682	293.2367519	248.9940369	138.5510025	194.1702409	103.5441959	131.3624757	119.3289394	178.4891669	no_name
ENSMUSG00000033910	1204.399758	0.269131271	0.080731266	3.333668401	0.000857088	0.054849804	1089.433151	1366.021568	1194.743694	1246.874489	1365.938625	1237.646296	888.6382363	970.193454	1075.546814	1112.8509	1057.57276	1120.524098	1517.426447	1337.045973	1276.089066	1413.850552	Gucy1a1
ENSMUSG00000026896	347.553445	-0.381122671	0.114367787	-3.332430225	0.000860911	0.054850668	301.3993732	276.1442524	337.9178749	341.6225577	246.599618	310.9258232	365.6168528	321.2500147	362.6602938	406.5208766	465.4914976	442.950862	339.954838	336.0435424	333.6339735	372.1228691	Ifih1
NewGene_1540	18.5027714	-1.143638894	0.343361844	-3.330710488	0.000866246	0.0549475	9.418730414	14.69969404	12.55422446	14.35388898	16.23701188	12.11399311	32.87562982	20.25071726	26.94047897	26.42385698	44.85464109	24.27128011	9.163203181	9.164823883	9.741137911	12.98103032	Col10a1
ENSMUSG00000050908	42.48631838	-0.979501351	0.294668269	-3.32408153	0.000887103	0.055948274	26.16314004	23.09951921	26.15463428	30.62162982	33.48883701	30.28498278	75.7135717	44.18338311	47.66392433	72.15745559	39.87079208	55.62168359	36.65281272	19.34796153	62.50563493	56.25113138	Tvp23a
ENSMUSG00000034799	114.1060217	-0.500976469	0.150749573	-3.323236392	0.000889795	0.055948274	85.81509933	108.147749	91.01812731	119.6157415	89.30356535	88.83594949	132.4987505	139.9140465	120.1959831	149.3964221	139.5477723	143.605074	95.29731308	85.53835624	113.646609	123.319788	Unc13a
ENSMUSG00000019189	578.6765973	-0.355434632	0.106993966	-3.322006335	0.000893727	0.055951174	405.0054078	552.2885047	580.6328811	548.318559	538.8658319	470.4267325	617.6633481	773.2092043	701.4886255	678.8898639	599.0586511	589.589846	481.9844873	633.3911617	563.3624759	524.6499753	Rnf145
ENSMUSG00000029674	190.6410892	-0.474853134	0.14305349	-3.319409631	0.00090208	0.056229651	146.5135842	148.0469186	143.3273959	185.6436308	194.8441426	121.1399311	225.1482527	251.2929914	252.8260334	211.3908558	178.4217946	187.0911175	213.5026341	211.8092631	189.9521893	189.3066921	Limk1
ENSMUSG00000032380	548.0660397	-0.376439397	0.113483617	-3.317125471	0.000909488	0.056271505	504.4253399	370.6422855	546.1087638	484.2045216	488.1251697	375.5337865	522.0251523	575.3044675	637.2459448	718.5256494	537.2589233	604.7593961	583.6960426	585.5304148	561.7389529	673.931824	Dapk2
ENSMUSG00000021025	1476.273118	-0.505366788	0.152366049	-3.316793947	0.000910567	0.056271505	1110.363663	1288.323185	655.9582278	1515.770676	1059.465025	1438.536682	1605.924705	1639.387611	1471.364621	1422.823068	1967.623589	1927.544162	1384.560001	1773.902578	1437.629603	1921.192487	Nfkbia
ENSMUSG00000043531	122.2208261	-0.593406083	0.179018579	-3.314773722	0.000917173	0.056437517	85.81509933	115.497596	83.69482971	80.38177829	95.39244481	71.67445925	148.4384498	155.562328	121.2321554	157.5268397	114.6285272	105.1755471	176.8498214	125.2525931	190.7639508	127.6467981	Sorcs1
ENSMUSG00000034586	127.7093561	-0.602624058	0.18208297	-3.309612425	0.000934252	0.05702961	71.16374091	108.147749	120.3113177	132.0557786	116.7035229	75.71245695	149.434681	178.5745067	145.0641175	146.3475156	148.5187005	180.0119942	145.6949306	83.50172871	117.7054164	124.4015405	Hid1
ENSMUSG00000006576	297.0510025	-0.490964323	0.148351197	-3.309473285	0.000934717	0.05702961	168.4906219	213.1455636	244.8073769	233.4899274	282.1180815	351.3058003	370.5980089	324.9319633	311.8878527	384.1622284	347.8726609	360.0239883	288.6409002	281.0545991	345.8103958	244.476071	Slc4a3
ENSMUSG00000004054	1025.158133	-0.240675744	0.072832835	-3.304495081	0.000951476	0.057552524	943.9660926	886.1815551	1036.769703	884.1995612	913.3319184	922.6824754	1132.714882	1172.700627	1198.851314	1128.095433	973.8440966	994.1111812	1012.533952	1116.071886	1064.219317	1022.256138	Map3k11
ENSMUSG00000035547	229.5654129	-0.399929204	0.121052154	-3.30377603	0.00095392	0.057552524	181.0489291	207.8956729	184.1286254	181.8159271	199.9182088	200.8903858	260.0163449	301.9197846	267.3324452	269.3200807	232.2473639	193.1589375	251.9880875	217.9191457	270.316577	253.1300912	Capn5
ENSMUSG00000040274	120.9312871	-0.684383207	0.207176834	-3.303377088	0.000955278	0.057552524	77.44289451	41.99912583	92.06431268	121.5295934	86.25912563	108.0164386	160.3932243	178.5745067	109.8342604	135.1681915	134.5639233	129.4468273	147.5275712	149.6921234	115.2701319	147.1183436	Cdk6
ENSMUSG00000024304	129.5720465	-0.588883424	0.178481041	-3.299417252	0.000968858	0.058066711	87.90815053	115.497596	92.06431268	130.1419268	96.40725805	107.0069392	169.3593051	217.2349669	155.4258402	126.0214717	156.4928589	121.3564006	103.5441959	107.9412591	155.8582066	130.8920557	Cdh2
ENSMUSG00000063821	1199.802825	0.32891083	0.099713961	3.298543436	0.000971878	0.058066711	1149.085111	1475.219295	1543.123423	1370.317935	1589.197538	1341.624737	1144.669656	1129.437731	1242.370549	858.7753518	1075.514616	1291.434363	1006.119709	1049.881492	903.4905413	1026.583148	Dupd1
ENSMUSG00000025597	173.4171994	-0.574353102	0.17423024	-3.296517879	0.000978914	0.058245373	155.9323146	108.147749	149.6045081	153.1081491	166.4293718	134.2634237	156.4082994	162.0057381	211.3791427	193.0974164	260.1569183	309.4588214	165.8539776	137.4723582	150.1758761	161.1811264	Klhl4
ENSMUSG00000008730	4192.280179	0.342008006	0.104054488	3.286816474	0.001013268	0.059838737	4189.241983	4125.364135	3856.239279	3507.133541	3772.060823	4683.067837	2881.10065	4056.586861	3044.274124	3608.889082	2768.02974	2678.942542	5200.117805	6067.113411	5775.68302	6862.638028	Hipk1
ENSMUSG00000044199	97.09079077	0.718079505	0.218486245	3.286611957	0.001014005	0.059838737	146.5135842	81.89829538	93.11049805	127.271149	119.7479626	156.472411	62.76256602	59.83166462	105.6895713	92.48349942	49.8384901	70.79123366	113.6237194	104.8863178	88.48200269	80.04968696	S1pr4
ENSMUSG00000012017	601.5445553	-0.336693433	0.102497976	-3.284878831	0.001020262	0.059962278	444.7733807	544.9386577	545.0625785	591.380226	629.1842105	561.2816809	727.2487808	729.0258212	618.594844	572.1781338	807.3835397	734.2062233	482.9008076	532.578099	577.1624212	526.8134804	Scarf2
ENSMUSG00000025203	2841.719776	-0.476800944	0.145292543	-3.2816615	0.001031974	0.060404044	1780.140048	2862.240426	3049.630357	2391.357904	2550.225679	2534.853059	2240.523984	4646.619123	4018.276055	3306.031029	3971.130892	2925.700557	2241.319498	1963.308939	2620.366098	2365.792775	Scd2
ENSMUSG00000021951	688.8507603	0.351799333	0.107315908	3.278165728	0.00104484	0.060909538	795.3594572	888.2815114	673.7433791	726.3067824	910.2874787	807.5995408	629.6181226	523.7571872	690.0907305	560.9988097	645.9068318	712.9688532	656.0853478	522.3949613	713.538352	564.6748188	Eef1akmt1
ENSMUSG00000004885	3.977264995	-4.345543832	1.326217262	-3.276645506	0.001050482	NA	0	0	2.092370743	0	0	0	11.95477448	7.363897184	0	4.065208766	3.987079208	17.19215674	1.832640636	0	6.494091941	8.654020212	Crabp2
ENSMUSG00000029032	13.24060066	-1.903188097	0.581290878	-3.274071846	0.001060097	0.06144169	0	0	7.323297599	14.35388898	5.074066213	10.09499426	30.88316741	17.48925581	21.75961763	26.42385698	12.95800743	29.3277968	11.91216414	10.18313765	6.494091941	7.572267685	Arhgef16
ENSMUSG00000026655	263.5603702	-0.422053522	0.128933071	-3.273431072	0.001062503	0.06144169	275.2362332	192.1460007	251.0844891	248.8007423	250.6588709	199.8808864	290.8995123	333.2163476	254.8983779	302.8580531	314.9792575	402.4987285	240.9922437	209.7726356	211.0579881	237.9855558	Fam107b
ENSMUSG00000020823	3636.4474	0.227233043	0.069479147	3.270521482	0.001073494	0.061828954	3928.657108	3834.520189	3361.393598	3343.499206	3694.935017	4203.55561	3177.977549	3345.970783	3246.327716	3340.585303	2966.386931	3028.853497	3777.072351	4546.77096	4101.830822	4284.821757	Sec14l1
NewGene_4636	72.82213869	0.713104804	0.218165856	3.268636156	0.001080672	0.061994389	86.86162493	88.19816425	82.64864434	64.11403744	115.6887097	101.959442	72.72487808	43.26289596	42.48306299	68.09224683	36.88048268	65.73471697	79.71986768	63.13545342	74.68205732	78.96793443	Tnfsfm13
ENSMUSG00000005087	477.8963198	-0.404922177	0.123957064	-3.266632516	0.001088349	0.062180902	378.8422678	465.1403186	538.7854662	475.5921882	391.7179117	422.9802595	510.0703778	467.6074712	610.3054659	662.6290288	537.2589233	752.4096834	343.6201193	393.0691132	371.7867636	324.5257579	Cd44
ENSMUSG00000025776	220.0059811	-0.587882293	0.180074388	-3.26466356	0.001095942	0.062180902	136.0483282	146.9969404	180.9900692	152.1512232	203.9774618	166.5674053	238.0992584	141.7550208	238.3196217	232.7332018	355.8468193	277.0971146	231.8290405	251.5234999	242.7166863	323.4440054	Crispld1
ENSMUSG00000046337	39.89116621	-1.145543124	0.350917642	-3.264421587	0.001096878	0.062180902	11.51178162	44.09908213	27.20081965	17.22466678	24.35551782	23.2184868	48.81532913	80.08238188	34.19368485	33.53797232	87.71574258	41.46343686	34.82017209	27.49447165	52.76449702	49.76061622	Fam178b
ENSMUSG00000083012	3744.537332	0.19939014	0.061147963	3.260781403	0.001111057	0.062737662	3984.122965	3923.768331	3600.970048	4257.363472	3934.430942	4336.809534	3684.063002	3469.316061	3319.895947	3123.096634	3743.867377	3595.183366	3611.218374	3877.738816	3767.385087	3683.367353	Fam220a
ENSMUSG00000008845	1333.705733	0.387682117	0.119011353	3.257522125	0.001123895	0.063214702	1194.085711	1204.324933	1128.834016	1068.886266	1220.820331	1236.636797	847.7927569	1047.514374	895.2528396	1144.356268	869.1832674	586.555936	1928.85427	2220.942321	2225.850013	2519.401634	Cd163
ENSMUSG00000041361	367.2461974	0.445862688	0.13700221	3.254419668	0.001136243	0.063660551	430.1220222	389.5418921	328.5022066	363.6318542	365.3327674	436.103752	247.0653392	261.41835	268.3686174	241.8799216	346.8758911	332.7187982	328.9589942	523.4132751	538.1978696	473.8076066	Myzap
ENSMUSG00000050410	39.41913731	-1.422671021	0.437525579	-3.251629369	0.001147455	0.064004838	19.88398643	19.94958477	14.6465952	25.83700016	36.53327674	2.018998852	49.81156033	23.93266585	74.6044033	45.73359862	99.67698021	25.28258345	49.48129718	57.02557083	33.2822212	53.0058738	Tcf19
ENSMUSG00000036469	90.16849082	0.672463053	0.206868181	3.250683839	0.001151278	0.064004838	91.04772734	128.0973338	73.23297599	91.86488947	115.6887097	100.9499426	67.74372205	50.62679314	77.7129201	64.02703806	79.74158417	37.4182235	112.7073991	118.1243967	97.41137911	136.3008183	Marchf1
ENSMUSG00000024066	3292.621071	0.299711601	0.092241514	3.249205144	0.00115728	0.064091049	3073.645692	2742.542917	2709.620112	2809.534536	2833.358574	3058.783261	1727.464912	2612.342526	2340.713154	2649.499813	2344.402575	2320.941161	4774.028857	5928.622739	4964.733289	5791.703027	Xdh
ENSMUSG00000035093	1373.706026	-0.355926186	0.109586579	-3.24789943	0.001162604	0.06413919	1092.572728	1022.678714	1287.854192	1152.138822	1115.279754	1151.838845	1330.964892	1961.558112	1406.085768	1639.295435	1239.981634	1151.874502	1495.434759	1585.514532	1641.381738	1704.841982	Secisbp2l
ENSMUSG00000034168	2258.72028	-0.290613169	0.089528442	-3.246042962	0.001170212	0.064239626	1918.281428	2038.007581	1911.380673	2420.065682	2269.122411	1980.637874	2379.000121	2611.422039	2876.414216	2817.189675	2053.345792	2600.060882	2012.239419	2185.301339	1848.380919	2218.674432	Irf2bpl
ENSMUSG00000017929	469.9031463	-0.378257565	0.116556175	-3.245281219	0.001173347	0.064239626	400.8193054	459.8904279	428.9360023	451.6690399	444.4882003	492.6357199	547.9271637	742.8331285	408.2518736	613.8465237	544.2363119	622.9628562	345.4527599	340.1167974	330.3869275	343.9973034	B4galt5
ENSMUSG00000018476	1003.124257	-0.329390977	0.101546888	-3.243732847	0.001179743	0.064345171	789.0803036	766.4840465	1050.370113	895.6826724	870.7097622	772.2670609	1015.1596	1215.963523	1158.440596	1191.106168	1044.614753	838.3704672	1067.513171	1190.408791	1034.995903	1148.821183	Kdm6b
ENSMUSG00000004328	122.905469	0.806485294	0.248937419	3.239711005	0.001196509	0.065013333	115.1178162	71.39851392	52.30926857	106.2187785	103.5109508	98.93094375	26.89824258	69.95702325	55.95330247	59.9618293	67.78034654	32.36170681	192.4272668	300.4025606	319.0222666	294.2366872	Hif3a
ENSMUSG00000033730	47.13755358	-1.139354918	0.352476497	-3.232428058	0.00122743	0.066442745	26.16314004	44.09908213	18.83133668	19.13851864	50.74066213	33.31348106	78.70226532	27.61461444	53.88095794	87.40198847	62.79649753	113.2659738	16.49376573	42.76917812	38.96455164	40.02484348	Egr3
ENSMUSG00000026442	70.6371282	-0.935963085	0.289876207	-3.228837215	0.001242946	0.066855672	29.30271684	58.79877617	57.54019542	36.36318542	41.60734295	42.39897589	53.79648516	157.4033023	66.31502515	60.97813149	103.6640594	65.73471697	67.80770354	67.20870848	102.2819481	118.9927779	Nfasc
ENSMUSG00000027375	356.7487089	-0.603603786	0.186960158	-3.228515592	0.001244345	0.066855672	242.7939396	306.5936186	251.0844891	315.7855576	284.1477079	271.5553456	295.8806684	683.921951	355.4070879	310.9884706	520.3138367	373.1709317	398.5993384	272.908089	476.5039962	348.3243135	Mal
ENSMUSG00000036257	5818.466289	0.196499622	0.060901671	3.226506244	0.001253115	0.066887932	6468.574743	6362.867564	5925.593943	5319.551256	5373.43612	6271.010435	5435.437463	5325.018151	5122.835693	5097.771792	4832.340001	5356.873781	6564.518759	6353.259579	6412.915791	6873.455553	Pnpla8
ENSMUSG00000071379	636.3832959	0.439344146	0.136177945	3.226250384	0.001254236	0.066887932	591.2869649	822.1328882	526.2312418	606.6910409	826.0579795	752.0770724	449.3002742	430.7879853	547.0989575	420.7491073	561.1813986	633.0758896	678.9933557	915.4640746	713.538352	707.4661523	Hpcal1
ENSMUSG00000024242	1382.929854	0.277208729	0.086035324	3.222033893	0.001272841	0.067467409	1460.94974	1621.166257	1346.440573	1418.164231	1832.752716	1566.743109	1267.206095	1192.951344	1237.189688	1194.155075	1312.745829	1425.937706	1200.379617	1360.46719	1202.218771	1487.409724	Map4k3
ENSMUSG00000055994	59.28035581	-0.715089606	0.222002043	-3.221094714	0.001277019	0.067467409	47.09365207	36.7492351	49.17071245	40.19088914	45.66659592	46.4369736	57.78140999	52.46776744	63.20650835	84.35308189	66.78357674	111.2433672	59.56082068	64.15376718	67.37620389	56.25113138	Nod2
ENSMUSG00000004415	25.36811844	-1.435541004	0.44573505	-3.220615034	0.001279158	0.067467409	6.279153609	9.449803313	16.73896594	13.39696305	22.32589134	16.15199082	7.969849653	33.13753733	38.33837392	45.73359862	66.78357674	36.40692017	14.66112509	16.29302024	40.58807463	21.63505053	Col26a1
NewGene_5009	35.58293666	1.12133501	0.349128334	3.21181325	0.001319001	0.069070599	13.60483282	39.89916954	28.24700503	30.62162982	42.62215619	50.4749713	21.91708655	14.72779437	19.68727309	8.130417532	21.92893565	8.090426704	56.81185972	74.33690483	59.25858896	78.96793443	Tada1
ENSMUSG00000043556	159.2481803	0.468283096	0.145801682	3.211781161	0.001319148	0.069070599	182.0954547	199.4958477	210.2832596	149.2804454	195.8589558	204.9283835	127.5175944	136.2320979	148.1726343	113.8258454	135.5606931	163.8311407	109.0421179	158.8569473	168.034629	144.9548385	Fbxl7
ENSMUSG00000038463	667.1561806	-0.322397628	0.100436023	-3.209980025	0.001327442	0.069253032	518.0301728	612.137259	655.9582278	588.5094482	643.3915958	652.1366292	650.5389779	808.187716	667.2949406	686.0039792	922.0120669	854.5513206	562.6206753	598.7684937	609.6328809	644.7245058	Olfml2b
ENSMUSG00000026277	2366.513558	0.149936892	0.046814764	3.202769359	0.001361129	0.070754162	2646.663246	2466.398665	2400.995427	2554.035313	2482.233192	2596.432524	2366.049116	2199.043797	2290.976885	2165.73997	2268.64807	2362.404597	2242.235818	2324.810325	2261.567518	2235.982472	Stk25
ENSMUSG00000046079	319.3275526	-0.343596149	0.107433198	-3.198230663	0.001382736	0.071500621	317.0972573	289.7939683	281.4238649	325.3548169	294.2958404	293.764333	386.5377082	377.3997307	377.1667056	360.787278	335.9114233	449.018682	239.159603	229.1205971	316.5869821	235.8220508	Lrrc8d
ENSMUSG00000047694	689.8653176	-0.26468899	0.08277578	-3.197662295	0.001385464	0.071500621	657.2180778	637.3367345	639.2192619	576.0694111	689.0581918	630.9371413	776.06411	714.2980269	680.7651801	747.9984129	787.4481436	893.9921507	653.3363868	584.512101	659.9620935	709.6296574	Yipf6
ENSMUSG00000036362	53.57182477	0.893330492	0.279459266	3.196639366	0.001390386	0.071500621	51.27975448	77.69838279	71.14060525	57.41555592	60.88879456	101.959442	55.78894757	27.61461444	40.41071845	28.45646136	46.8481807	27.30519012	60.477141	69.24533601	53.57625851	27.04381316	P2ry13
ENSMUSG00000022206	420.9692359	-0.713143038	0.223538578	-3.190245931	0.001421518	0.072647963	290.9341172	349.6427226	176.8053278	244.0161127	369.3920203	255.4033548	620.6520417	427.1060367	346.0815375	652.4660069	429.6077847	288.2214513	691.8218402	385.9409169	819.067346	388.349157	Npr3
ENSMUSG00000039611	1212.653391	0.29121948	0.091291723	3.189987785	0.001422788	0.072647963	1382.46032	1362.871633	1361.087168	1376.05949	1135.576019	1379.985715	996.2312066	1273.033726	1036.172268	922.8023899	1209.08177	1097.264122	1084.923257	1379.815151	1134.030805	1271.059219	Pgap4
ENSMUSG00000041837	844.9622649	-0.250428856	0.078559179	-3.187773332	0.001433729	0.072947918	746.1727539	828.4327571	789.8699554	887.070339	893.0356535	803.5615431	1059.990004	980.3188127	862.095327	1058.986884	977.8311758	947.5912277	737.6378561	645.6109269	696.4913606	604.6996623	Pdcd7
ENSMUSG00000020611	1530.956953	-0.206336343	0.064943426	-3.177170581	0.001487195	0.075401851	1411.763036	1500.41877	1553.585276	1505.244491	1365.938625	1352.729231	1702.559132	1645.831021	1606.067015	1837.474362	1538.015805	1695.955698	1379.062079	1361.485504	1468.47654	1570.704668	Gna13
ENSMUSG00000039278	5.296495838	-4.621998617	1.456995764	-3.172280065	0.001512471	NA	2.093051203	0	0	0	0	0	23.90954896	0	3.108516804	4.065208766	22.92570545	0	9.163203181	0	12.98818388	6.490515159	Pcsk1n
ENSMUSG00000027684	389.4300495	-0.381647611	0.120349869	-3.171151043	0.001518362	0.076711896	298.2597964	366.4423729	381.8576605	267.939261	343.006876	337.1728083	386.5377082	374.6382692	516.0137895	443.1077555	450.5399505	427.7813119	412.3441431	369.6478966	354.7397723	500.8514198	Mecom
ENSMUSG00000046318	271.1936414	0.414720033	0.13085661	3.169270787	0.001528219	0.076939971	230.2356323	268.7944053	312.809426	240.1884089	280.088455	218.051876	176.3329236	233.8037356	215.5238318	176.8365813	171.444406	188.1024209	342.703799	478.6074695	381.5279015	424.0469904	Ccbe1
ENSMUSG00000074971	861.3217859	0.38171347	0.120593517	3.165290138	0.001549284	0.077728701	871.7558261	941.8303968	687.343789	722.4790787	850.4134974	1028.679915	826.8719015	665.512208	575.0756088	500.0206782	617.9972773	730.16101	1087.672218	1250.489303	1159.195411	1265.650456	Fibin
ENSMUSG00000024481	854.8925088	0.392780456	0.124253413	3.161124094	0.001571615	0.078575307	952.3382974	970.1798068	682.1128621	610.5187446	796.6283955	839.9035225	567.8517878	667.3531823	474.5668988	696.1670012	570.1523268	718.0253699	1134.404554	1427.675898	1267.971451	1302.430042	Lvrn
ENSMUSG00000014609	467.0727934	0.351555659	0.11135798	3.156986661	0.001594086	0.07942301	573.4960297	631.0368657	416.3817778	493.7737809	505.3769948	553.2056855	362.6281592	400.4119094	419.6497686	460.3848927	372.791906	471.2673555	459.9927997	515.266765	405.8807463	431.6192581	Chrne
ENSMUSG00000059401	143.5385308	-0.538694456	0.170748655	-3.154897215	0.001605547	0.079718156	149.653161	77.69838279	112.9880201	111.0034081	125.8368421	110.0354374	117.5552824	186.8588911	193.7642141	161.5920484	161.4767079	176.9780841	183.2640636	130.3441619	155.8582066	141.709581	Mamld1
ENSMUSG00000060671	609.5001892	-0.30812078	0.097731014	-3.152743102	0.001617441	0.08003275	486.6344047	457.7904716	617.2493691	491.8599291	511.4658743	592.5761631	694.373151	717.9799755	599.9437432	724.6234625	593.0780322	578.4655093	715.6461684	610.9882589	684.3149383	675.0135765	Atp8b2
ENSMUSG00000027079	175.4166849	0.412494505	0.131119541	3.145942254	0.001655527	0.081636752	177.9093523	200.5458259	164.2511033	214.3514088	199.9182088	191.8048909	138.4761377	147.2779437	145.0641175	155.4942353	133.5671535	143.605074	185.0967043	153.7653785	220.799126	234.7402982	Clp1
ENSMUSG00000025372	156.2730393	-0.580863425	0.18485176	-3.142320226	0.001676146	0.081858836	58.60543369	155.3967656	123.4498738	133.0127045	92.34800508	128.2064271	148.4384498	180.415481	150.2449789	199.1952295	170.4476362	185.0685108	180.5151027	183.2964777	219.175603	192.5519497	Baiap2
ENSMUSG00000079022	650.4952588	-0.483025212	0.153718894	-3.142263117	0.001676473	0.081858836	641.5201938	339.1429411	531.4621686	546.4047072	468.8437181	552.196186	847.7927569	779.6526144	660.0417347	716.493045	864.1994184	435.8717387	688.1565589	752.5338722	849.1025213	734.5099655	Col22a1
ENSMUSG00000051034	142.662467	-0.513655799	0.163472397	-3.142156153	0.001677086	0.081858836	96.28035534	122.8474431	124.4960592	99.52029693	143.0886672	115.0829346	146.4459874	185.0179168	187.5471805	145.3312134	155.4960891	181.0232975	130.1174852	139.5089858	112.8348475	197.9607123	Zfp11
ENSMUSG00000022995	1827.400875	-0.510199702	0.162707661	-3.135683343	0.001714542	0.083404369	1530.020429	1240.02419	1564.04713	1621.032529	1589.197538	1560.686113	1761.336773	2083.982903	1798.795057	3848.736399	1687.531275	1787.984301	1466.112509	2163.91675	1678.722767	1856.287335	Enah
ENSMUSG00000020486	594.0418693	-0.335172035	0.106953596	-3.133808008	0.001725537	0.083656598	415.4706638	562.7882862	590.0485494	577.9832629	533.7917656	660.2126246	659.5050588	630.5336964	708.7418313	635.1888697	728.6387253	852.5287139	512.2230578	491.8455484	469.1981427	475.9711116	Septin4
ENSMUSG00000063568	63.4046714	-0.702856179	0.22442576	-3.131798147	0.001737393	0.083948722	26.16314004	57.74879802	48.12452708	53.58785219	59.87398132	29.27548335	67.74372205	90.20774051	75.64057557	71.1411534	76.75127476	65.73471697	77.88722704	72.3002773	79.55262627	62.74164654	Jazf1
ENSMUSG00000022199	143.9554561	-0.582226989	0.186080328	-3.128901339	0.001754612	0.08446571	96.28035534	132.2972464	94.15668342	111.0034081	157.2960526	132.2444248	156.4082994	156.4828152	145.0641175	146.3475156	247.1989109	231.5884644	120.954282	108.9595728	150.1758761	116.8292729	Slc22a17
ENSMUSG00000003534	635.0126979	-0.379698037	0.121385691	-3.128029613	0.001759824	0.08446571	497.0996607	518.689204	695.7132719	565.5432258	519.5843802	491.6262205	694.373151	907.600328	632.0650835	684.9876771	796.4190719	561.2733526	715.6461684	574.3289634	707.04426	598.2091471	Ddr1
ENSMUSG00000032872	1461.870579	0.23274381	0.074453953	3.126010131	0.001771954	0.084651966	1572.927979	1653.71558	1867.440888	1745.4329	1392.323769	1598.037591	1381.772684	1274.8747	1411.266629	1358.79603	1398.468032	1541.226287	1359.819352	1242.342793	1246.865653	1344.61839	Cyb5r4
ENSMUSG00000024299	323.2515288	-0.408279614	0.13063157	-3.125428355	0.001775463	0.084651966	208.2585947	271.9443398	222.8374841	287.0777796	306.4735993	244.2988611	273.9635818	337.8187833	409.2880459	410.5860854	302.02125	312.4927314	377.5239711	369.6478966	444.0335364	393.7579196	Adamts10
ENSMUSG00000023484	28.51857442	-1.115693108	0.357139762	-3.123967774	0.0017843	0.08471862	21.97703763	4.199912583	19.87752206	20.09544457	16.23701188	22.20898737	38.85301706	32.21705018	38.33837392	27.44015917	63.79326733	26.29388679	29.32225018	39.71423683	34.09398269	21.63505053	Prph
ENSMUSG00000019961	3414.661796	0.234992286	0.075247044	3.122943753	0.00179052	0.08471862	3405.394307	3806.170779	2960.704601	3152.11402	3543.727843	3436.336046	2813.356928	2746.73365	2602.864737	2863.939576	2858.735792	3366.628812	4621.919685	4062.053608	4018.219388	4375.68897	Tmpo
ENSMUSG00000018593	16055.74651	-0.214232417	0.068613916	-3.122288151	0.001794512	0.08471862	13938.67449	13934.25997	14291.93836	15300.28873	13242.298	15190.94736	16500.57748	17084.24147	15853.4357	14657.11021	19428.04021	16126.24303	17531.95665	17656.54237	19595.92243	16559.46768	Sparc
ENSMUSG00000029787	344.5221899	-0.347493226	0.111343174	-3.120920791	0.001802865	0.084834824	231.2821579	332.8430722	309.6708699	267.939261	284.1477079	277.6123422	354.6583096	382.9226536	329.5027812	428.8795248	330.9275743	339.7979215	427.9215886	351.3182489	423.7394991	439.1915257	Avl9
ENSMUSG00000001300	770.5306539	-0.388900656	0.124748508	-3.117477411	0.001824059	0.085552538	651.9854498	627.8869312	794.0546969	559.8016702	598.7398132	753.0865718	663.4899836	787.0165116	1044.461646	1020.3674	800.4061511	903.0938808	949.3078496	680.2335949	703.7972141	790.7610968	Efnb2
ENSMUSG00000020431	81.54198903	-0.949654237	0.304984624	-3.113777424	0.001847088	0.08635135	49.18670327	29.39938808	71.14060525	52.63092626	60.88879456	27.2564845	59.7738724	191.4613268	72.53205876	75.20636217	99.67698021	61.68950361	83.38514895	119.1427105	116.0818934	135.2190658	Adcy1
ENSMUSG00000040957	247.878713	0.452515141	0.145458179	3.110963879	0.001864777	0.086644955	252.21267	275.0942742	251.0844891	288.9916315	247.6144312	298.8118301	146.4459874	194.2227882	241.4281385	227.6516909	210.3184282	159.7859274	232.7453608	364.5563278	261.3872006	313.7082327	Cables1
ENSMUSG00000027074	2813.719954	0.40424436	0.129950911	3.110746648	0.00186615	0.086644955	2690.617322	3047.036579	1949.043347	2262.172903	2893.232555	3152.666708	1370.81414	1984.570291	2201.86607	2014.310944	2270.641609	2244.082107	3851.294297	5013.158664	3584.738751	4489.272985	Slc43a3
ENSMUSG00000027333	16620.30929	0.287277123	0.092403993	3.108925432	0.001877691	0.086644955	20729.57912	20623.67074	19784.41156	20661.94472	19168.80734	15289.87831	13832.6703	18742.95931	16419.18576	13153.99926	16634.09446	16483.23311	13750.30269	15174.91172	12326.59827	13148.70196	Smox
ENSMUSG00000021127	2067.412077	-0.252254653	0.081162023	-3.108038025	0.001883338	0.086644955	1953.863298	2265.852839	1811.993063	1651.654159	2120.959677	1857.478944	2140.900863	2295.694947	2389.41325	2428.962238	2147.042154	2486.794908	1954.511239	2073.286825	1789.934091	1710.250744	Zfp36l1
ENSMUSG00000030074	150.7558341	-0.528249759	0.169963453	-3.108019694	0.001883455	0.086644955	143.3740074	143.847006	173.6667716	123.4434452	83.2146859	122.1494306	215.1859406	186.8588911	151.2811511	213.4234602	196.363651	174.9554775	117.2890007	126.2709068	144.4935457	96.27597486	Gxylt2
ENSMUSG00000024935	322.7290089	0.53404975	0.172020271	3.104574518	0.001905529	0.087381258	458.3782135	343.3428537	328.5022066	220.0929644	419.1178692	461.3412377	188.2876981	241.1676328	206.1982813	293.7113333	268.1310768	342.8318316	328.0426739	366.5929553	353.9280108	343.9973034	Slc1a1
ENSMUSG00000031994	114.6038714	-1.091325097	0.351757466	-3.102493061	0.00191898	0.087718729	82.67552252	27.29943179	56.49401005	101.4341488	96.40725805	87.82645006	83.68342136	106.7765092	106.7257436	190.0485098	386.7466832	90.00599708	75.13826608	108.9595728	94.97609463	138.4643234	Adamts8
ENSMUSG00000046743	513.3112721	-0.480442057	0.154911279	-3.101401399	0.00192607	0.087764186	402.9123566	353.8426352	592.1409202	430.6166694	401.8660441	372.5052882	548.9233949	672.8761052	594.7628819	845.5634233	445.5561015	455.0865021	544.294269	594.6952387	468.3863812	488.952142	Fat4
ENSMUSG00000032854	104.9955085	-0.903751154	0.291700386	-3.098217199	0.001946887	0.088432882	56.51238248	58.79877617	94.15668342	62.20018558	46.68140916	115.0829346	91.65327101	252.2134786	113.9789495	100.613917	141.5413119	110.2320638	144.7786103	53.97062954	125.0112699	112.5022628	Ugt8a
ENSMUSG00000047115	9.768544242	-2.910114029	0.939957558	-3.096005778	0.001961465	NA	0	10.49978146	0	3.827703728	0	0	20.92085534	3.681948592	15.54258402	22.35864821	26.91278466	18.20346008	16.49376573	0	11.3646609	6.490515159	Fam221a
ENSMUSG00000032849	926.9298821	0.216031049	0.069784801	3.095674773	0.001963656	0.088757904	990.0132191	842.082473	994.9222881	980.8490803	992.4873513	866.1505075	813.9208958	812.7901517	758.4781002	822.1884729	795.4223021	875.7886907	1092.253819	1051.918119	1005.772489	1135.840153	Abcc4
ENSMUSG00000048763	53.22873749	0.789465836	0.255066836	3.095133212	0.001967245	0.088757904	50.23322887	86.09820796	64.86349302	65.07096338	42.62215619	63.59846384	24.90578017	29.45558874	41.44689072	37.60318108	44.85464109	37.4182235	57.72818004	96.73980766	62.50563493	46.51535864	Hoxb3
ENSMUSG00000026656	383.5055324	0.403813093	0.130500696	3.094336708	0.001972535	0.088757904	372.5631142	482.9899471	353.6106555	344.4933355	406.9401103	530.9966981	307.8354429	335.0573219	294.2729241	328.2656078	313.9824877	303.3910014	338.1221974	533.5964128	417.2454072	472.7258541	Fcgr2b
ENSMUSG00000003032	1915.361733	-0.318023402	0.10284311	-3.092316087	0.001986013	0.089085964	1679.67359	1712.514356	1969.967054	1590.410899	2051.952377	2392.51364	1983.496332	2176.031618	2595.611531	2691.168203	2149.035693	2613.207825	1193.049054	1341.119228	1266.347928	1239.688395	Klf4
ENSMUSG00000072812	371.6254865	-0.390148216	0.126246801	-3.090361206	0.001999132	0.089395974	256.3987724	301.3437279	334.7793188	384.6842247	375.4808998	282.6598393	436.3492685	391.2070379	420.6859408	515.2652111	375.7822154	398.4535151	398.5993384	292.2560505	409.9395538	372.1228691	no_name
ENSMUSG00000051212	44.09030391	0.965705999	0.312656102	3.088716296	0.002010233	0.089614072	39.76797286	55.64884173	44.98597097	30.62162982	65.96286077	75.71245695	39.84924827	14.72779437	34.19368485	18.29343945	21.92893565	31.35040348	64.14242227	56.00725706	36.52926717	75.72267685	Gpr183
NewGene_1532	6.604151082	-3.683654984	1.194435992	-3.084012044	0.002042293	NA	0	0	0	4.78462966	0	2.018998852	12.95100569	2.761461444	7.253205876	56.91292272	0	9.101730041	0	2.03662753	5.682330448	2.163505053	Trp53inp2
ENSMUSG00000038530	811.5994785	0.341607826	0.110812414	3.082757731	0.00205092	0.091104381	741.9866515	854.6822107	1142.434426	992.3321915	1064.539092	773.2765603	659.5050588	662.7507466	803.0335077	727.6723691	783.4610644	759.4888068	875.0859038	701.618184	720.0324439	723.6924402	Rgs4
ENSMUSG00000040606	181.1592701	-0.455704555	0.14786119	-3.081975436	0.002056318	0.091104381	190.4676595	122.8474431	140.1888398	166.5051122	113.6590832	175.6529001	191.2763917	198.825224	195.8365587	263.2222676	211.315198	187.0911175	175.0171808	174.1316538	192.3874737	200.1242174	Kazn
ENSMUSG00000030022	407.2405114	0.413311395	0.134194965	3.079932209	0.002070477	0.091450309	478.2621999	439.9408431	363.0263239	370.3303357	519.5843802	480.5217268	305.8429804	395.8094737	329.5027812	402.4556678	307.005099	249.7919245	399.5156587	553.9626881	482.1863266	438.1097732	Adamts9
ENSMUSG00000024082	625.4583854	0.29179376	0.094850261	3.076362226	0.002095431	0.092269459	643.613245	718.1850518	727.0988331	778.9377087	696.1618845	757.1245695	548.9233949	537.5644945	646.5714953	493.9228651	658.8648392	645.2115296	545.2105893	554.9810018	461.0805278	593.882137	Ndufaf7
ENSMUSG00000063727	24.10286005	-1.263494875	0.411027328	-3.073992381	0.002112148	0.092301043	20.93051203	11.5497596	14.6465952	17.22466678	23.34070458	8.075995408	83.68342136	39.58094737	29.01282351	24.3912526	28.90632426	24.27128011	7.330562545	22.40290283	16.23522985	14.06278284	Tnfrsf11b
ENSMUSG00000066026	1768.949386	0.340197938	0.110724619	3.072468822	0.00212296	0.092301043	2026.073565	2262.702904	1737.713902	1544.478454	2166.626273	2139.129284	1415.644545	1532.611101	1634.043667	1253.100602	1716.437599	1829.447738	1662.205057	2111.982748	1552.087974	1718.904765	Dhrs3
ENSMUSG00000022197	1627.221668	-0.381171779	0.124076179	-3.072078651	0.002125737	0.092301043	1308.157002	1225.324496	1663.43474	1474.622861	1248.220288	1149.819846	1749.381999	2039.79952	1730.407688	2233.832217	1232.007475	1524.03413	1750.171808	2132.349024	1733.922548	1840.061048	Pdzd2
ENSMUSG00000022791	1640.066534	-0.269504598	0.087730061	-3.071975508	0.002126472	0.092301043	1599.091119	1478.369229	1775.376575	1717.682048	1427.842232	1315.377752	1956.59809	1967.081035	1985.306066	2077.321679	1575.893057	1664.605294	1477.108353	1458.225311	1394.606244	1370.580451	Tnk2
ENSMUSG00000025650	127.889195	-0.580394604	0.188946954	-3.071733047	0.0021282	0.092301043	75.34984331	136.497159	88.92575656	67.94174117	123.8072156	102.9689415	143.4572938	150.0394051	160.6067015	168.7061638	130.5768441	136.5259506	173.1845401	107.9412591	118.5171779	161.1811264	Col7a1
ENSMUSG00000018417	1249.898783	0.238554258	0.077838757	3.064723367	0.002178714	0.094208123	1180.480879	1463.669535	1328.655422	1211.46823	1413.634847	1160.92434	1043.054073	1159.813807	1114.92136	1237.856069	1030.659975	989.0546645	1422.129134	1402.218054	1417.335566	1422.504572	Myo1b
ENSMUSG00000030126	2922.252965	0.235000045	0.076770976	3.061053235	0.002205599	0.094924757	3627.257735	3387.229499	2816.33102	2765.515944	3125.624787	2777.132921	2469.657161	2750.415598	2524.115645	2825.320092	2449.063404	2698.157306	2923.061815	3333.959266	3156.940445	3126.264801	Tmcc1
ENSMUSG00000061589	807.5988253	-0.464524877	0.151772613	-3.060663376	0.002208472	0.094924757	643.613245	537.5888107	808.701292	692.8143748	662.6730475	580.46217	911.5515541	1021.740734	1009.231789	1212.448514	691.7582426	570.3750826	751.3826608	1057.009688	876.702412	893.5275869	Dot1l
ENSMUSG00000039989	212.7070571	-0.377697664	0.123535015	-3.057413832	0.002232558	0.095674421	171.6301987	201.595804	193.5442937	148.3235195	165.4145586	165.5579059	180.3178484	254.97494	218.6323486	259.1570588	233.2441337	211.3623976	251.9880875	231.1572246	265.4460081	250.9665861	Cbx4
ENSMUSG00000036863	141.6250211	-0.553743306	0.18123403	-3.055404694	0.00224757	0.09603194	142.3274818	97.64796756	122.4036884	75.59714863	91.33319184	131.2349254	180.3178484	153.7213537	139.8832562	183.9506967	177.4250248	133.4920406	161.272376	119.1427105	151.7993991	204.4512275	Syde2
ENSMUSG00000066842	107.0864324	-0.596585467	0.195505941	-3.051495334	0.002277046	0.096909173	68.0241641	68.24857948	80.55627359	87.08025981	125.8368421	111.0449369	126.5213632	102.1740734	150.2449789	165.6572572	130.5768441	143.605074	101.7115553	65.17208095	101.4701866	85.45844959	Hmcn1
ENSMUSG00000036169	27.71364059	-1.297788177	0.425378733	-3.050900475	0.002281562	0.096909173	16.74440962	22.04954106	17.78515131	11.48311118	19.28145161	20.18998852	37.85678585	87.44627906	24.86813443	26.42385698	59.80618813	27.30519012	18.32640636	4.073255059	32.4704597	17.30804042	Sostdc1
ENSMUSG00000040943	463.3924378	-0.4284901	0.140495844	-3.049841816	0.002289619	0.096965375	403.9588822	372.7422418	356.7492116	301.4316686	425.2067487	340.2013066	502.1005281	428.0265238	523.2669954	689.0528858	446.5528713	372.1596284	439.8337527	604.8783763	618.5622574	589.5551269	Tet2
ENSMUSG00000074802	98.63664073	-0.678917662	0.223215728	-3.041531473	0.00235378	0.099235945	35.58187045	49.34897285	88.92575656	92.8218154	70.02211374	76.72195638	108.5892015	144.5164822	96.36402093	118.9073564	89.70928219	104.1642438	129.2011649	103.868004	159.1052525	110.3387577	Gas2l3
NewGene_612	26.84142207	-1.145365235	0.376626418	-3.041117619	0.002357017	0.099235945	10.46525602	13.6497159	29.2931904	16.26774084	14.2073854	4.037997704	21.91708655	46.0243574	42.48306299	31.50536794	21.92893565	30.33910014	46.73233622	30.54941294	33.2822212	36.7795859	no_name
ENSMUSG00000079168	77.02135174	-0.902516598	0.296946342	-3.039325525	0.002371085	0.0992547	26.16314004	123.8974212	40.80122948	57.41555592	61.9036078	46.4369736	108.5892015	70.8775104	131.593878	112.8095433	128.5833045	114.2772772	66.89138322	37.6776093	63.31739642	41.10659601	Cd209g
ENSMUSG00000066058	171.1056975	-0.707595535	0.23281494	-3.039304669	0.002371249	0.0992547	148.6066354	106.0477927	129.726986	124.4003712	130.9109083	128.2064271	161.3894555	362.6719363	193.7642141	105.6954279	222.2796659	207.3171843	215.3352748	106.9229453	212.6815111	181.7344244	Cldn19
ENSMUSG00000020638	252.0780411	0.522347246	0.172084187	3.035416879	0.002402034	0.099949767	212.4446971	339.1429411	281.4238649	390.4257803	316.6217317	308.9068244	215.1859406	153.7213537	210.3429704	207.3256471	275.1084654	226.5319477	161.272376	223.0107145	207.8109421	303.9724599	Cmpk2
ENSMUSG00000090066	5255.13695	-0.561174232	0.184970978	-3.033850158	0.002414543	0.099949767	4614.131377	4564.255	5683.925123	4919.556216	4199.297198	3703.853394	7797.501654	7221.221676	5723.815609	10515.67878	4800.443367	4789.532608	4125.274072	3572.244687	4110.760198	3740.700237	1110002E22Rik
ENSMUSG00000006386	2168.134499	-0.249194471	0.082160634	-3.033015423	0.002421232	0.099949767	1661.882655	1907.810291	2085.047445	2332.028496	2214.322495	2071.492822	2194.697348	2221.135488	2624.624355	2584.456473	2338.421956	2626.354769	2052.557513	2007.09643	1852.439726	1915.783724	Tek
ENSMUSG00000028197	86.32324937	-0.638171354	0.210481351	-3.031961511	0.002429702	0.099949767	53.37280568	86.09820796	72.18679062	58.37248185	57.84435483	55.52246843	91.65327101	111.3789449	125.3768444	95.532406	114.6285272	57.64429026	86.1341099	125.2525931	101.4701866	88.70370717	Col24a1
ENSMUSG00000001467	258.8316313	-0.545647706	0.17996791	-3.031916672	0.002430063	0.099949767	210.3516459	199.4958477	269.9158258	269.8531128	200.933022	233.1943674	186.2952356	330.4548861	477.6754156	319.1188881	410.6691585	296.311878	180.5151027	184.3147914	152.6111606	219.5957629	Cyp51
ENSMUSG00000017631	1022.746181	0.324622577	0.10707666	3.031683811	0.002431938	0.099949767	1061.17696	937.6304842	1013.753625	942.572043	1330.420161	1241.684294	709.3166191	835.8023304	857.9506379	1042.726048	981.8182551	784.7713902	1102.333343	1194.482046	1181.924733	1145.575926	Abr
ENSMUSG00000079362	355.9648386	0.585248577	0.193079667	3.031124853	0.002436445	0.099949767	416.5171894	224.6953232	368.2572507	608.6048928	587.5768675	409.856767	249.0578017	289.9534516	219.6685208	342.4938385	313.9824877	328.6735848	320.7121113	425.6551537	321.4575511	268.2746266	no_name
ENSMUSG00000020846	1722.945026	-0.337928216	0.111569363	-3.028862123	0.002454767	0.100415307	1266.295978	1444.769929	1666.573297	1892.799494	1762.730603	1608.132586	1726.468681	1576.794485	2323.098225	2446.239375	2060.323181	2055.979686	1419.380173	1571.258139	1431.947273	1314.32932	Rflnb
ENSMUSG00000027861	1841.980657	-0.408522192	0.135144398	-3.022857026	0.002504005	0.102139293	1614.789003	1162.325807	1452.105295	1421.035009	2098.633786	1607.123086	1743.404612	1746.16412	1960.437931	2190.131223	2380.286287	2398.811518	1423.045454	1808.525246	2343.555429	2121.316704	Casq2
ENSMUSG00000022351	160.3152496	-0.620045232	0.205187947	-3.021840414	0.00251243	0.102193431	91.04772734	136.497159	161.1125472	146.4096676	140.0442275	189.7858921	149.434681	237.4856842	252.8260334	145.3312134	324.9469555	219.4528243	100.795235	79.42847366	103.9054711	86.54020212	Sqle
NewGene_2033	5.376249462	4.601384618	1.524482665	3.018325315	0.002541759	NA	24.07008884	16.79965033	0	0	7.103692699	25.23748565	0	0	0	0	0	3.033910014	3.665281272	6.109882589	0	0	Bend4
ENSMUSG00000034422	632.4801169	-0.342159122	0.113414552	-3.016889066	0.002553833	0.10355382	416.5171894	549.1385703	621.4341106	537.7923738	506.3918081	666.2696212	744.1847114	736.3897184	671.4396297	804.9113356	660.8583788	562.2846559	668.9138322	655.7940645	595.8329356	721.5289352	Parp14
ENSMUSG00000032392	218.6612457	-0.504830854	0.167377176	-3.016127198	0.002560258	0.10355382	125.5830722	162.7466126	199.8214059	211.480631	209.051528	241.2703628	264.0012698	259.5773757	317.068714	197.1626251	336.9081931	257.8823512	222.6658373	160.8935748	177.7757669	154.6906113	Parp16
ENSMUSG00000051367	4431.092947	-0.205681559	0.068256172	-3.013376693	0.00258358	0.104204397	4576.456456	4908.647832	3597.831492	4089.901433	4322.089601	4325.705041	5050.892218	4622.686457	4828.562769	4833.533223	5298.828268	5142.477473	3950.256891	3863.482424	3687.020699	3799.114873	Six1
ENSMUSG00000098557	1486.183401	-0.263422433	0.087546007	-3.008959994	0.002621436	0.105329996	1069.549165	1438.47006	1316.101197	1323.428564	1509.027292	1471.850163	1688.611895	1593.363253	1562.54778	1721.615912	1558.94797	1632.243587	1500.932681	1228.0864	1531.793937	1632.364562	Kctd12
ENSMUSG00000080316	25.70907588	-0.976255767	0.324508033	-3.008417874	0.002626118	0.105329996	6.279153609	19.94958477	21.9698928	15.31081491	14.2073854	28.26598393	37.85678585	27.61461444	41.44689072	31.50536794	34.88694307	35.39561683	30.2385705	19.34796153	24.35284478	22.71680306	Spaca6
ENSMUSG00000024339	697.6251359	-0.288037882	0.095776636	-3.007391914	0.002634998	0.105392604	564.0772992	669.8860571	627.7112228	646.88193	618.0212648	782.3620552	830.8568263	868.9398677	682.8375246	843.5308189	774.4901362	771.6244468	634.0936601	549.889433	579.5977057	717.201925	Tap2
ENSMUSG00000026308	3068.570291	-0.303874667	0.10116178	-3.003848569	0.00266588	0.106332418	2850.735739	2770.892327	3027.660465	3102.353872	2393.944439	3127.429222	3704.983857	4098.92927	3733.328682	4133.301013	2998.283565	2653.659959	2551.952086	2687.330025	2736.447992	2525.892149	Klhl30
ENSMUSG00000067279	25741.10694	0.35546152	0.11838006	3.002714476	0.002675834	0.106434604	26084.65062	27208.08369	17415.84788	21027.49043	16872.28497	24313.79368	16201.70811	20340.00451	14255.65806	17467.18576	18768.1786	16860.44925	35583.46691	45571.5776	44929.37509	48957.95584	Ppp1r3c
ENSMUSG00000026668	3.0369746	4.747120713	1.581431636	3.001786865	0.002684	NA	0	2.099956292	2.092370743	0	13.19257215	12.11399311	0	0	0	0	0	0	0	6.109882589	3.24704597	9.735772738	Ucma
ENSMUSG00000027309	464.9202198	-0.35883797	0.119573776	-3.000975471	0.002691162	0.106749443	326.5159877	397.9417173	417.4279632	416.2627804	366.3475806	428.0277566	404.4698699	551.3718017	558.4968525	629.0910565	484.4301238	389.3517851	503.976175	517.3033925	547.9390075	499.7696672	Dnaaf9
ENSMUSG00000040209	422.2582729	-0.417374828	0.139149448	-2.999471673	0.002704483	0.106983095	312.9111549	341.2428974	390.2271435	297.6039649	315.6069185	320.0113181	377.5716273	519.1547515	502.54355	565.0640185	313.9824877	362.046595	456.3275184	561.0908844	585.2800362	535.4675006	Zfp704
ENSMUSG00000036975	488.863464	0.319486102	0.106567497	2.997969457	0.002717849	0.107217285	620.5896817	535.4888544	590.0485494	567.4570777	495.2288624	533.0156969	603.7161112	416.0601909	395.8178064	424.814316	416.6497773	420.7021886	421.5073463	466.3877043	454.5864359	459.7448237	Tmem177
ENSMUSG00000001285	358.0674449	-0.277899725	0.092878717	-2.9920711	0.002770917	0.109012123	308.7250525	377.9921325	334.7793188	339.7087059	311.5476655	319.0018186	370.5980089	376.4792435	387.5284282	389.2437393	473.465656	417.6682786	327.1263536	319.7505222	327.1398815	348.3243135	Myg1
ENSMUSG00000022091	3623.633368	0.298794377	0.09995977	2.9891463	0.002797581	0.10976124	4577.502981	3516.37681	2830.977615	3800.909802	3768.00157	3438.355045	2646.986316	2891.250132	2736.53096	2993.009954	3232.524468	3329.210589	4324.115581	5359.385344	4169.207026	4363.789692	Sorbs3
ENSMUSG00000110008	5.051834116	3.827792816	1.280655967	2.988931388	0.00279955	NA	19.88398643	1.049978146	2.092370743	0	10.14813243	21.19948795	0	3.681948592	0	0	0	0	1.832640636	11.20145141	6.494091941	3.245257579	Olfr560
ENSMUSG00000025402	317.262681	-0.321475683	0.10771436	-2.9845202	0.002840234	0.111131892	329.6555645	240.4449954	269.9158258	287.0777796	276.029202	317.9923192	340.7110727	306.5222203	374.0581888	395.3415525	337.9049629	397.4422118	335.3732364	282.0729129	294.6694218	290.9914296	Nab2
ENSMUSG00000014599	840.7627946	-0.281233131	0.094298937	-2.982357374	0.002860379	0.111616791	810.0108156	723.4349425	758.4843942	737.7898936	875.7838284	758.134069	1001.212363	982.159787	964.6763815	1056.954279	939.9539234	722.0705833	879.6675054	749.4789309	700.5501681	791.8428494	Csf1
ENSMUSG00000046844	102.7336675	-1.13175729	0.379667901	-2.98091381	0.002873897	0.111841184	63.83806169	46.19903842	86.83338582	56.45862999	51.75547538	59.56046614	74.7173405	336.8982962	63.20650835	82.32047751	185.3991832	55.62168359	125.5358836	52.95231577	167.2228675	135.2190658	Vat1l
ENSMUSG00000043924	110.2751669	-0.843395112	0.283354554	-2.976465702	0.002915917	0.113170589	71.16374091	77.69838279	51.2630832	82.29563015	90.3183786	86.81695064	82.68719015	228.2808127	115.0151218	71.1411534	175.4314852	151.6955007	76.97090672	103.868004	201.3168502	98.43947991	Ncmap
ENSMUSG00000038141	418.424087	-0.318787621	0.107189385	-2.974059602	0.00293888	0.11375519	327.5625133	354.8926133	375.5805483	333.0102243	423.1771222	358.3722962	509.0741466	413.2987295	378.2028778	482.743541	399.7046906	526.8890391	493.8966515	437.8749189	416.4336457	464.0718339	Tmem181a
ENSMUSG00000030315	501.3430182	-0.48010658	0.161795032	-2.96737528	0.003003541	0.115500456	347.4464997	345.44281	546.1087638	385.6411506	469.8585314	449.2272446	606.7048048	805.4262545	642.4268062	651.4497047	421.6336263	419.6908852	548.8758705	479.6257832	524.3979242	377.5316317	Vgll4
ENSMUSG00000002504	3697.859395	0.299885058	0.101075561	2.966939325	0.003007803	0.115500456	3928.657108	4316.460158	3426.257091	4230.569545	4710.763072	4414.54099	2700.782801	2998.026641	3732.292509	3344.650512	3657.148404	3898.574368	3248.355528	4161.848357	3218.634318	3178.188923	Slc9a3r2
ENSMUSG00000031871	6268.792082	-0.217697755	0.073375104	-2.966915796	0.003008033	0.115500456	5223.209277	5384.287932	6303.266862	6456.379263	5440.413794	6045.892063	6285.222683	6295.211605	7529.863872	7376.321306	6470.032785	6576.505607	6159.505178	6872.599599	5877.153206	6004.808274	Cdh5
ENSMUSG00000029084	663.2598477	-0.417148034	0.140661118	-2.965624323	0.003020692	0.115678054	377.7957422	654.1363849	559.7091737	591.380226	775.3173174	741.9820781	765.1055667	706.0136425	963.6402093	762.2266436	928.9894555	816.1217937	550.7085112	515.266765	418.0571687	485.7068844	Cd38
NewGene_4141	18.25919212	-1.661948331	0.560816271	-2.96344528	0.003042161	0.116191201	10.46525602	8.399825167	12.55422446	7.655407456	5.074066213	14.13299196	19.92462413	3.681948592	23.83196217	12.1956263	36.88048268	87.9833904	11.91216414	15.27470647	8.117614926	14.06278284	Gtf2h5
ENSMUSG00000052040	1938.543011	0.335870898	0.113429249	2.96106076	0.003065815	0.116784823	1812.582342	2012.808106	1966.828498	1655.481862	1876.389686	2179.509261	1348.897054	1716.708531	1441.315625	2005.164224	1502.132092	1099.286728	2334.784171	2639.469278	2584.648592	2840.682135	Klf13
ENSMUSG00000017969	304.5937244	-0.366351353	0.124291828	-2.947509586	0.003203448	0.121705675	235.4682603	271.9443398	245.8535623	258.3700016	293.2810271	306.8878255	405.4661011	325.8524504	294.2729241	276.4341961	407.6788491	368.114415	303.3020253	258.6516963	335.2574964	286.6644195	Ptgis
ENSMUSG00000022622	4.978288775	2.791814595	0.948164192	2.944442131	0.003235374	NA	6.279153609	14.69969404	1.046185371	16.26774084	6.088879456	11.10449369	0	0	0	2.032604383	1.993539604	4.045213352	0.916320318	8.146510119	1.623522985	5.408762632	Acr
ENSMUSG00000042428	157.4325911	-0.526105246	0.178738784	-2.943430816	0.003245964	0.122578645	127.6761234	115.497596	159.0201764	160.7635566	90.3183786	109.025938	141.4648313	234.7242227	177.1854578	173.7876747	194.3701114	175.9667808	162.1886963	121.179338	206.9991806	168.7533941	Mgat3
ENSMUSG00000000440	297.0472875	0.399013373	0.135584952	2.942903091	0.003251502	0.122578645	343.2603973	327.5931815	321.178909	336.8379281	301.3995331	462.3507371	206.2198598	324.0114761	291.1644073	261.1896632	250.1892203	253.8371378	274.8960954	318.7322084	251.6460627	228.2497831	Pparg
ENSMUSG00000079654	61.95356216	-0.656331689	0.22302519	-2.942859006	0.003251965	0.122578645	42.90754966	48.29899471	35.57030263	60.28633372	43.63696943	55.52246843	67.74372205	81.92335617	95.32784866	83.3367797	70.77065595	52.58777357	73.30562545	53.97062954	79.55262627	46.51535864	Prrt4
ENSMUSG00000026672	3119.802089	0.248165416	0.084371791	2.941331624	0.003268045	0.122863117	3734.003346	2504.197878	3118.678592	3236.323502	3099.239643	2754.923934	2664.918478	2612.342526	2339.676981	2711.494247	2761.052352	2442.297561	3877.867586	4333.943383	3922.431532	3803.441883	Optn
ENSMUSG00000040649	20.23598829	-1.083374369	0.368718253	-2.938217351	0.003301055	0.123780969	14.65135842	14.69969404	13.60040983	8.612333388	17.25182513	8.075995408	28.89070499	44.18338311	19.68727309	20.32604383	28.90632426	20.22606676	21.07536732	21.38458906	29.22341373	12.98103032	Rimklb
ENSMUSG00000038700	36.49302418	0.873779766	0.297515159	2.936925189	0.003314841	0.123783566	50.23322887	58.79877617	50.21689782	22.00929644	56.82954159	51.48447073	31.87939861	14.72779437	24.86813443	25.40755479	34.88694307	26.29388679	46.73233622	30.54941294	27.59989075	31.37082327	Hoxb5
ENSMUSG00000044583	136.3701662	0.569352428	0.193920835	2.936004415	0.003324696	0.123783566	155.9323146	125.9973775	124.4960592	102.3910747	139.0294142	163.538907	85.67588377	115.0608935	95.32784866	95.532406	70.77065595	83.93817705	139.2806884	163.9485161	251.6460627	269.3563791	Tlr7
ENSMUSG00000015134	161.1947776	-0.515749217	0.175719767	-2.935066584	0.003334761	0.123783566	91.04772734	158.5467	126.5884299	174.1605196	126.8516553	131.2349254	161.3894555	231.0422742	235.2111048	168.7061638	215.3022773	144.6163773	171.3518995	147.6554959	168.8463905	126.5650456	Aldh1a3
ENSMUSG00000045659	86.21238046	-0.927317917	0.316015307	-2.934408231	0.003341844	0.123783566	20.93051203	88.19816425	46.03215634	64.11403744	45.66659592	89.84544892	80.69472774	209.8710698	72.53205876	98.58131257	119.6123763	93.03990709	115.4563601	73.31859107	96.59961762	64.90515159	Plekha7
ENSMUSG00000025723	211.1995371	0.504189242	0.171832043	2.934198032	0.003344108	0.123783566	186.2815571	238.3450391	170.5282155	198.0836679	271.969949	274.5838439	134.4912129	102.1740734	165.7875629	156.5105375	196.363651	190.1250275	234.5780014	255.596755	282.4929994	321.2805004	Nmb
ENSMUSG00000020108	2911.852909	-1.223044082	0.417048491	-2.932618409	0.003361167	0.124015876	1486.066354	1787.062804	340.0102457	2276.526792	697.1766977	2454.093105	2158.833025	5047.95152	2441.221864	3178.993255	4658.902055	3619.454646	2266.976467	4318.668677	3871.290558	5986.418481	Ddit4
ENSMUSG00000045007	64.24075074	0.6938016	0.236647975	2.931787602	0.003370172	0.124015876	92.09425294	62.99868875	91.01812731	73.68329676	100.466511	63.59846384	63.75879722	43.26289596	58.02564701	36.58687889	31.89663367	65.73471697	63.22610195	47.86074695	79.55262627	54.08762632	Tubg2
ENSMUSG00000025321	110.2938402	-0.649569954	0.221603168	-2.931230453	0.003376222	0.124015876	42.90754966	68.24857948	119.2651323	87.08025981	78.14061969	96.9119449	103.6080455	158.3237895	109.8342604	110.7769389	155.4960891	134.5033439	120.954282	91.64823883	122.5759854	164.426384	Itgb8
ENSMUSG00000023456	69213.24043	0.166316179	0.056765254	2.929894048	0.003390776	0.124233545	80288.39763	75979.56857	78340.45298	80549.24033	69263.03344	71981.34707	70795.17824	67876.7223	68655.73831	59232.12432	68984.44446	71162.38198	63314.0687	60184.38013	59021.5546	61783.2138	Tpi1
ENSMUSG00000047414	491.1328324	-0.39896657	0.136260493	-2.927969517	0.003411835	0.124687846	383.0283702	460.940406	504.261349	383.7272987	311.5476655	489.6072216	543.9422388	646.1819779	578.1841256	615.879128	540.2492327	414.6343686	383.021893	546.8344917	535.7625851	520.3229652	Flrt2
ENSMUSG00000035566	95.34390325	-0.631019049	0.215578392	-2.927097851	0.003421412	0.1247213	58.60543369	61.94871061	53.35545394	68.8986671	82.19987266	93.88344662	108.5892015	81.00286903	160.6067015	104.6791257	95.689901	99.10772712	94.38099276	128.3075344	86.04671821	148.2000961	Pcdh17
ENSMUSG00000042644	446.263676	-0.466802186	0.159771058	-2.921694269	0.003481331	0.126585059	289.8875916	304.4936623	421.6127047	333.9671503	301.3995331	310.9258232	365.6168528	602.919082	407.2157013	598.6019908	449.5431807	287.210148	604.77141	638.4827305	689.1855072	534.3857481	Itpr3
ENSMUSG00000024259	2259.038014	0.157507172	0.053981219	2.917814295	0.003524942	0.127654006	2333.752091	2242.75332	2342.409046	2348.296237	2427.433276	2411.694129	2073.157141	2232.181334	2037.114679	2018.376152	2030.420087	2255.206444	2221.160451	2516.253313	2255.073426	2399.327104	Slc25a46
ENSMUSG00000031880	222.4548777	-0.840649377	0.288160087	-2.91729984	0.003530762	0.127654006	149.653161	194.245957	162.1587326	294.7331871	199.9182088	148.3964156	268.9824258	184.0974296	204.1259368	792.7157094	267.134307	341.8205282	71.47298481	115.0694554	103.0937096	61.65989401	Rrad
ENSMUSG00000035614	578.7779831	-0.236562024	0.081105481	-2.916720551	0.003537325	0.127654006	456.2851623	534.4388762	590.0485494	468.8937067	499.2881154	486.5787233	541.9497764	600.1576205	611.3416381	643.3192872	579.123255	599.7028794	638.6752617	666.995516	695.6795992	647.9697634	Togaram1
ENSMUSG00000022324	589.3060721	-0.287649696	0.098657623	-2.915635776	0.003549646	0.127717738	450.0060087	520.7891603	567.0324713	484.2045216	465.7992784	528.9776992	545.9347012	681.1604895	710.8141759	602.6671995	588.0941832	553.1829259	729.3909732	577.3839046	751.6911421	671.7683189	Matn2
ENSMUSG00000034275	46.34185824	-0.762598002	0.261611238	-2.915004755	0.003556831	0.127717738	39.76797286	50.398951	49.17071245	30.62162982	37.54808998	25.23748565	43.83417309	67.19556181	69.42354196	94.51610381	63.79326733	55.62168359	31.15489082	19.34796153	25.97636776	37.86133843	Igsf9b
ENSMUSG00000013997	1238.785276	0.192756291	0.066184846	2.912393146	0.003586709	0.128470203	1313.38963	1435.320125	1249.145333	1392.327231	1306.064643	1395.128207	1288.12695	1137.722115	1135.644806	1062.03579	1186.156064	1270.196992	1124.32503	1177.170712	1231.442184	1116.368607	Nit1
ENSMUSG00000053560	604.2272147	-0.847649611	0.291219843	-2.910686317	0.003606359	0.128853499	388.2609982	741.284571	423.7050754	426.7889657	366.3475806	489.6072216	463.2475111	883.6676621	1362.566532	1176.877938	515.3299877	701.8445165	372.0260492	565.1641395	282.4929994	508.4236874	Ier2
ENSMUSG00000021326	834.8783262	-0.216476526	0.074602656	-2.901726776	0.003711121	0.132077657	824.662174	770.6839591	789.8699554	812.4301163	812.8654074	734.9155822	1042.057842	838.5637919	955.3508311	827.2699839	925.0023763	926.3538576	806.3618799	718.929518	741.9500042	830.7859403	Trim27
ENSMUSG00000072694	65.16244627	0.63474743	0.218772484	2.901404321	0.003714942	0.132077657	96.28035534	87.14818611	69.04823451	87.08025981	62.91842105	71.67445925	36.86055465	61.67263892	41.44689072	36.58687889	69.77388615	58.6555936	58.64450036	60.08051212	78.74086478	65.98690411	1500011B03Rik
ENSMUSG00000043807	3.207497709	-4.114875346	1.41928068	-2.899268202	0.003740348	NA	0	0	0	1.913851864	0	0	0	1.840974296	2.072344536	3.048906574	20.93216584	10.11303338	3.665281272	6.109882589	1.623522985	0	Ly6g5b
ENSMUSG00000020806	813.8680112	-0.22437412	0.077573547	-2.89240505	0.003823047	0.135096742	786.9872524	676.1859259	757.4382089	751.1868566	807.7913412	814.6660368	840.8191384	908.5208151	931.518869	1004.106565	818.3480075	864.6643539	844.8473333	771.8818337	741.9500042	700.9756372	Rhbdf2
ENSMUSG00000073139	1249.213136	0.190253784	0.065785246	2.892043376	0.003827451	0.135096742	1416.995665	1587.566957	1293.085119	1289.936156	1322.301655	1283.07377	1198.466142	1237.134727	1206.10452	1132.160641	1237.988094	1167.044052	1116.078147	1178.189026	1190.85411	1130.43139	Tmem185a
ENSMUSG00000032440	2926.33362	-0.242153367	0.083732211	-2.891997751	0.003828007	0.135096742	2253.16962	2533.597266	2954.427489	2839.19924	2848.580772	2818.522397	2740.632049	3514.419931	2911.644073	3508.275165	3561.458503	2980.310937	2788.362728	2847.205286	2715.342193	3006.190271	Tgfbr2
ENSMUSG00000078202	512.9382543	-0.349146608	0.120773803	-2.890913421	0.003841239	0.135232285	422.796343	439.9408431	486.4761977	317.6994094	481.021477	474.4647302	494.1306785	596.4756719	583.3649869	512.2163045	473.465656	679.5958431	627.6794179	543.7795504	482.1863266	591.718632	Nrarp
ENSMUSG00000030403	1139.254139	-0.246382075	0.085299832	-2.888423908	0.003871777	0.135974917	957.5709254	1103.527031	1171.727616	1061.230859	1202.553693	1175.057332	1323.991274	1225.168394	1537.679646	1304.932014	1226.026857	1297.502183	1069.345811	843.1637973	888.0670729	840.5217131	Vasp
ENSMUSG00000029127	77.80689375	-0.575530574	0.199392809	-2.8864159	0.003896569	0.136492312	71.16374091	39.89916954	73.23297599	60.28633372	61.9036078	64.60796327	83.68342136	82.84384332	103.6172268	103.6628235	108.6479084	70.79123366	98.04627404	79.42847366	60.88211194	82.21319201	Zbtb49
ENSMUSG00000025962	999.2993554	0.230300499	0.079807556	2.885697937	0.003905468	0.136492312	1050.711704	1157.075917	1105.817938	1219.123637	1135.576019	1007.480427	946.4196463	888.2700979	819.612264	907.557857	1057.57276	1071.981538	895.2449508	845.2004248	940.0198084	941.124698	Fastkd2
ENSMUSG00000037347	193.3329082	-0.460388694	0.159643111	-2.88386195	0.003928309	0.13695817	115.1178162	213.1455636	173.6667716	152.1512232	142.073854	222.0898737	226.1444839	237.4856842	207.2344536	211.3908558	228.2602847	290.244058	185.0967043	179.2232226	144.4935457	165.5081365	Chst7
ENSMUSG00000038732	110.9501219	-0.441595923	0.153321685	-2.880192216	0.003974328	0.137891364	111.9782394	71.39851392	102.5261664	95.6925932	114.6738964	97.92144433	155.4120682	130.709175	145.0641175	132.1192849	130.5768441	113.2659738	88.88307086	88.59329754	89.29376419	107.0935001	Mboat1
ENSMUSG00000078154	615.7804241	0.336474688	0.11683022	2.880031268	0.003976357	0.137891364	844.5461605	849.43232	763.7153211	742.5745232	584.5324278	572.3861746	538.9610828	636.0566193	506.6882391	490.8739585	644.910062	632.0645862	480.1518467	525.4499026	560.9271914	479.2163692	Gm12184
ENSMUSG00000079508	3202.175307	0.276924852	0.096184547	2.879099215	0.003988128	0.137891364	3880.516931	3866.019533	3712.911883	3491.822726	3417.891001	3310.148618	2803.394615	2581.96645	3032.876229	2492.989276	2970.37401	4011.840342	3071.505706	2707.696301	2965.364732	2917.486564	Apoo
ENSMUSG00000024501	788.9898826	-0.27606083	0.095898272	-2.878684087	0.003993381	0.137891364	616.4035793	637.3367345	918.550756	847.8363758	778.3617571	731.8870839	819.8982831	938.896891	902.5060455	986.8294279	896.0960521	942.534711	627.6794179	640.5193581	678.6326078	659.8690411	Dpysl3
ENSMUSG00000069372	1104.298004	0.39109167	0.136052581	2.874562672	0.004045875	0.139130897	1421.181767	1067.827774	1091.171342	1111.947933	1541.501316	1213.41831	981.2877385	816.4721003	860.0229825	700.2322099	1184.162525	1136.704952	1241.614031	869.6399552	1116.172052	1315.411072	Ctxn3
ENSMUSG00000041773	260.213773	-0.486665763	0.169324004	-2.874168752	0.004050925	0.139130897	197.7933387	205.7957166	164.2511033	222.0068162	233.4070458	266.5078485	203.2311662	312.0451432	282.8750292	391.2763437	395.7176114	222.4867343	245.5738453	242.358676	304.4105597	273.6833892	Enc1
ENSMUSG00000041187	549.3267012	-0.26875085	0.093524201	-2.873596848	0.004058266	0.139130897	514.890596	451.4906027	495.891866	442.0997806	486.0955432	557.2436832	620.6520417	544.0079045	654.8608734	592.5041776	557.1943194	582.5107227	499.3945734	676.1603398	536.5743466	577.6558491	Prkd2
ENSMUSG00000104713	649.2461327	0.525004645	0.182753842	2.872742041	0.004069262	0.139176504	849.7787885	436.7909087	652.8196717	988.5044878	1047.287266	670.3076189	601.7236488	529.2801101	364.7326384	693.1180946	536.2621535	503.6290623	519.5536204	784.1015989	687.5619842	522.4864703	Gbp6
ENSMUSG00000028646	1475.662063	0.187091715	0.065275868	2.866169709	0.004154715	0.141364829	1735.139447	1654.765558	1448.966739	1571.27238	1661.249278	1539.486625	1342.919667	1303.409802	1332.517537	1520.388078	1418.403428	1525.045434	1391.890563	1352.32068	1456.300118	1356.517668	Rragc
ENSMUSG00000014786	39.40727413	-0.873135162	0.304657546	-2.865956128	0.004157519	0.141364829	34.53534485	17.84962848	39.75504411	31.57855576	27.39995755	10.09499426	32.87562982	55.22922888	48.7000966	66.05964245	49.8384901	42.47474019	32.98753145	52.95231577	40.58807463	47.59711116	Slc9a5
ENSMUSG00000028214	191.8386255	-0.448047977	0.156356059	-2.865561969	0.004162698	0.141364829	133.955277	201.595804	209.2370743	162.6774084	155.2664261	154.4534122	225.1482527	165.6876866	193.7642141	248.9940369	274.1116956	280.1310246	178.682462	179.2232226	151.7993991	154.6906113	Gem
ENSMUSG00000073489	478.6063906	0.480570609	0.167800499	2.863940281	0.004184069	0.141431314	470.9365207	717.1350736	349.425914	389.4688543	463.7696519	657.1841263	266.9899634	343.3417062	325.3580922	409.5697832	441.5690223	397.4422118	486.5660889	666.995516	634.7974872	637.1522381	Ifi204
ENSMUSG00000037031	609.710056	-0.267181866	0.093292274	-2.863922761	0.0041843	0.141431314	535.821108	627.8869312	519.9541296	684.2020414	659.6286077	517.8732056	699.3543071	743.7536156	715.9950372	633.1562653	704.7162501	770.6131435	541.545308	464.3510768	459.4570048	477.0528642	Tspan15
ENSMUSG00000024401	3.021465011	4.134221714	1.443646613	2.863735263	0.004186778	NA	0	11.5497596	2.092370743	6.698481524	12.17775891	5.04749713	0	0	0	2.032604383	0	0	5.497921909	0	3.24704597	0	Tnf
ENSMUSG00000004451	558.6031399	-0.249943493	0.08732783	-2.862128766	0.004208059	0.14190127	508.6114424	499.7895974	485.4300123	503.3430402	505.3769948	504.749713	479.1872104	595.5551848	571.967092	702.2648143	642.9165223	584.5333293	596.5245271	602.8417488	597.4564585	557.1025511	Ralb
ENSMUSG00000053080	594.9621615	-0.3483181	0.121753221	-2.860853255	0.004225026	0.142140524	391.400575	543.8886795	532.508354	506.213818	590.6213072	576.4241723	625.6331978	696.8087711	772.984512	800.8461269	504.3655199	598.6915761	658.8343087	614.0432002	560.9271914	545.2032733	Zfta
ENSMUSG00000032437	4749.704644	0.155694399	0.054540308	2.854666642	0.004308202	0.144600945	5045.299925	5284.540008	4977.749997	5072.664366	4713.807512	4780.989282	4301.72635	4807.704374	4531.181328	4411.767813	4603.082946	4161.513236	5012.27214	4453.086094	4711.463703	5126.425223	Stt3b
ENSMUSG00000026643	531.8083882	-0.25486281	0.089316905	-2.853466654	0.004324507	0.144612404	493.9600839	562.7882862	474.9681586	435.4012991	535.8213921	572.3861746	671.4598333	580.8273904	593.7267096	576.2433426	569.155557	677.5732364	446.2479949	429.7284088	466.7628582	421.8834853	Nmt2
ENSMUSG00000047757	73.37861577	-0.613021818	0.21485686	-2.85316381	0.00432863	0.144612404	46.04712647	65.09864504	50.21689782	57.41555592	66.97767402	67.63646154	74.7173405	90.20774051	108.7980881	65.04334025	87.71574258	114.2772772	95.29731308	49.89737448	60.07035045	74.64092433	Fancb
ENSMUSG00000040428	341.0120632	-0.515769418	0.180892072	-2.851254958	0.004354704	0.145146708	211.3981715	276.1442524	308.6246845	270.8100388	231.3774193	291.7453341	310.8241365	619.4878506	397.8901509	305.9069596	338.9017327	299.345788	363.7791663	308.5490707	537.3861081	384.0221469	Plekha4
ENSMUSG00000072872	568.9886679	-0.234964469	0.082476402	-2.848869066	0.004387493	0.145901884	470.9365207	516.5892478	546.1087638	527.2661885	549.0139643	617.8136487	590.7651055	592.7937233	663.1502515	717.5093472	618.9940471	616.8950361	503.0598546	537.6696678	520.3391168	514.9142026	Rybp
ENSMUSG00000034575	404.3745621	-0.287261294	0.100944965	-2.845721871	0.004431088	0.14701206	324.4229365	393.7418047	394.411885	407.650447	368.3772071	372.5052882	398.4924827	387.5250893	512.9052727	530.509744	463.497958	468.2334455	389.4361352	362.5197003	357.1750567	338.5885408	Tent4a
ENSMUSG00000029778	179.191716	-0.465363211	0.163624591	-2.844090897	0.004453834	0.147393627	98.37340655	120.7474868	185.1748107	135.8834823	161.3553056	157.4819105	237.1030272	203.4276597	151.2811511	203.2604383	177.4250248	213.3850043	229.9963998	163.9485161	218.3638415	209.8599901	Adcyap1r1
ENSMUSG00000029298	531.3928988	-0.387715181	0.136376626	-2.842973842	0.004469474	0.147393627	480.3552511	412.6414113	562.8477298	382.7703728	561.1917232	486.5787233	613.6784233	618.5673635	707.7056591	764.259248	567.1620174	504.6403656	448.9969559	419.5452711	367.7279561	603.6179098	Gbp9
ENSMUSG00000045827	358.4863618	-0.284259422	0.100042823	-2.841377441	0.004491911	0.147393627	362.0978581	309.743553	340.0102457	317.6994094	280.088455	351.3058003	373.5867025	368.1948592	391.6731173	371.9666021	429.6077847	453.0638954	383.9382133	306.5124432	336.0692579	360.2235913	Serpinb9
ENSMUSG00000055065	4108.10491	-0.255265344	0.08984033	-2.841322409	0.004492687	0.147393627	3241.089788	3833.47021	4069.661095	3383.690096	4223.652716	3728.08138	4505.953748	4253.571111	4786.079706	5476.85251	3795.699406	4012.851645	4074.876455	3851.262659	4013.348819	4479.537212	Ddx17
ENSMUSG00000027875	181.0839589	0.539642597	0.189931704	2.841245487	0.004493771	0.147393627	188.3746083	204.7457384	117.1727616	133.9696305	215.1404074	180.7003973	93.64573342	173.972071	87.03847052	131.1029827	125.5929951	103.1529405	309.7162675	253.5601274	326.32812	253.1300912	Hmgcs2
ENSMUSG00000032089	100.6049957	-0.59542441	0.209749389	-2.838742052	0.004529175	0.147959097	90.00120173	76.64840465	85.78720045	47.8462966	104.525764	72.68395867	74.7173405	127.0272264	106.7257436	133.1355871	139.5477723	139.5598606	103.5441959	76.37353236	110.399563	121.156283	Il10ra
ENSMUSG00000033295	240.5161664	-0.612918081	0.215924649	-2.838573931	0.004531562	0.147959097	168.4906219	131.2472682	254.2230452	175.1174456	160.3404923	226.1278714	276.9522754	467.6074712	301.52613	280.4994048	176.428255	202.2606676	226.3311186	201.6261254	344.1868729	255.2935962	Ptprf
ENSMUSG00000032202	265.4933348	0.552337212	0.194656148	2.837502016	0.004546806	0.148120948	185.2350315	303.4436841	200.8675913	247.8438164	292.2662139	316.9828198	120.543976	169.3696352	133.6662226	128.0540761	247.1989109	255.8597445	379.3566117	425.6551537	393.7043239	447.845546	Rab27a
ENSMUSG00000040694	10958.86959	0.217745815	0.076796689	2.835354215	0.00457749	0.148783929	12947.61474	11567.60923	10592.62688	12410.37241	12255.89953	12825.69021	10522.194	9636.579953	9909.951572	8923.133241	10867.78115	12570.50049	9736.8197	10614.90268	9839.361052	10120.87664	Apobec2
ENSMUSG00000061353	8048.425137	-0.237760094	0.083900412	-2.833837026	0.004599278	0.149155418	6452.876859	6965.55502	7784.665348	8405.637387	8334.661162	7384.488301	8012.687595	7884.89291	9258.199215	10508.56466	9680.628318	8106.607557	7594.462796	7925.536032	7124.83062	7350.508417	Cxcl12
ENSMUSG00000046618	787.8121464	-0.236440106	0.083589557	-2.828584287	0.004675439	0.15128459	659.311129	639.4366908	691.5285305	788.506968	687.0285653	680.4026131	872.698537	901.1569179	792.6717851	850.6449343	733.6225743	734.2062233	918.1529587	791.2297953	974.1137911	890.2823293	Olfml2a
ENSMUSG00000029570	343.7823085	0.452106056	0.159880473	2.827775313	0.004687269	0.15132733	267.910554	365.3923948	247.945933	439.2290028	468.8437181	431.0562549	211.2010158	289.0329645	305.6708191	306.9232618	266.1375372	244.7354078	439.8337527	357.4281314	480.5628036	378.6133843	Lfng
ENSMUSG00000029167	1501.763743	0.375855846	0.133080798	2.824268055	0.004738873	0.152341828	1791.65183	1121.37666	1957.41283	1709.069715	1936.263667	1670.72155	1334.949817	1392.697055	1279.672751	1509.208754	1065.546918	1268.174386	1164.643124	1947.015918	1326.418279	1553.396628	Ppargc1a
ENSMUSG00000059995	783.1183765	-0.255862159	0.090609657	-2.823784668	0.004746026	0.152341828	620.5896817	685.6357292	811.8398482	708.1251897	710.3692699	754.0960712	907.5666292	833.9613561	987.4721714	884.1829066	772.4965966	738.2514367	807.2782003	704.6731253	851.5378057	751.8180059	Atxn7l3
ENSMUSG00000058966	1060.849817	0.334319044	0.11842977	2.82293079	0.004758684	0.152341828	1389.785999	1002.729129	1411.304066	1351.179416	994.5169778	1009.499426	837.8304448	1174.541601	958.4593479	762.2266436	1010.724579	933.4329809	1012.533952	1107.925376	944.8903774	1072.016754	Tlcd3b
ENSMUSG00000024105	39.31640576	0.870841858	0.30855331	2.822338409	0.004767484	0.152341828	43.95407527	67.19860133	49.17071245	52.63092626	53.78510186	47.44647302	19.92462413	30.37607589	14.50641175	48.78250519	37.87725248	20.22606676	23.82432827	50.91568824	41.39983612	27.04381316	Themis3
ENSMUSG00000026482	937.1628272	-0.217344199	0.077016092	-2.82206216	0.004771593	0.152341828	757.6845355	778.0338061	948.8901318	901.424228	917.3911714	922.6824754	1074.933472	939.8173781	994.7253773	1068.133603	1003.747191	996.1337879	928.2324822	1015.258824	883.1965039	864.3202686	Rgl1
ENSMUSG00000042121	414.5675121	-0.292947528	0.103837587	-2.821208944	0.004784303	0.152409688	367.3304861	313.9434656	386.042402	430.6166694	398.8216044	381.590783	400.4849451	459.3230869	525.3393399	470.5479147	434.5916337	502.617759	412.3441431	443.9848015	360.4221027	345.0790559	Ssh1
ENSMUSG00000026170	3013.475793	0.231651331	0.082175867	2.81897034	0.004817797	0.152904051	3414.813038	3638.174275	2552.692306	2957.858056	3361.06146	3344.471598	2961.795377	2634.434218	2459.872964	2579.374962	2762.049122	3012.672644	3269.430895	3029.48345	3024.623321	3212.805004	Cyp27a1
ENSMUSG00000003623	1844.87474	0.196810149	0.069821707	2.818753022	0.00482106	0.152904051	1976.886861	2256.403035	1892.549337	1964.568938	1882.478565	1900.887419	1826.091802	1595.204228	1678.599074	1629.132413	1795.182414	1835.515558	1974.670286	1608.935748	1862.992625	1837.897542	Crot
ENSMUSG00000046768	1527.315228	0.259906101	0.092242232	2.817647565	0.004837688	0.153094215	1452.577535	1633.765995	1414.442622	1636.343344	1659.219652	1859.497943	1185.515136	1235.293753	1359.458016	1223.627839	1450.300062	1611.006217	1673.200901	1907.301681	1533.41746	1602.075492	Rhoj
ENSMUSG00000048572	364.9048496	-0.320128633	0.113830746	-2.812321318	0.004918534	0.15513858	327.5625133	382.1920451	331.6407627	315.7855576	322.7106112	329.0968129	390.522633	308.3631946	469.3860374	407.5371788	503.3687501	429.8039186	351.8670022	303.4575019	319.0222666	346.1608085	Tmem252
NewGene_3336	182.9127632	0.486279315	0.17296983	2.811353377	0.004933357	0.15513858	233.3752091	144.8969841	250.0383038	250.7145942	159.3256791	184.738395	170.3555363	176.7335324	113.9789495	167.6898616	119.6123763	124.3903106	185.0967043	199.5894979	210.2462266	235.8220508	no_name
ENSMUSG00000029518	1648.760731	0.156249586	0.055592888	2.810603885	0.004944862	0.15513858	1774.90742	1729.314006	1801.531209	1867.919419	1592.241978	1850.412448	1621.864404	1595.204228	1553.22223	1622.018298	1617.757389	1516.955007	1597.146314	1579.404649	1463.605971	1596.666729	Rab35
ENSMUSG00000040782	2404.622073	0.154244839	0.054880273	2.810569827	0.004945386	0.15513858	2326.426412	2494.748075	2626.971467	2508.102868	2448.744355	2361.219157	2124.961164	2257.954974	2329.315259	2141.348717	2220.803119	2194.528243	2590.437539	2372.671072	2745.377368	2730.343377	Cop1
ENSMUSG00000024764	516.8932532	-0.298620184	0.106330751	-2.808408503	0.004978703	0.15549715	483.4948279	439.9408431	478.1067147	629.6572633	521.6140067	464.369736	719.2789312	546.7693659	594.7628819	643.3192872	666.8389976	542.0585891	385.7708539	410.3804472	407.5042693	336.4250357	Naa40
ENSMUSG00000039738	254.7806953	-0.411610669	0.146588129	-2.807939979	0.004985952	0.15549715	237.5613116	216.295498	253.1768599	222.9637422	216.1552207	173.6339013	321.7826797	303.7607589	306.7069913	377.048113	206.331349	239.6788911	217.1679154	233.1938521	275.187146	275.8468942	Slx4
ENSMUSG00000050240	100.0006194	-0.536772999	0.1911769	-2.807729382	0.004989213	0.15549715	78.48942012	65.09864504	108.8032786	43.06166694	79.15543293	70.66495982	110.5816639	117.8223549	109.8342604	96.54870819	88.71251239	121.3564006	116.3726804	135.4357307	134.7524078	123.319788	Hic2
ENSMUSG00000038179	26.74835993	1.266804435	0.451919356	2.803164812	0.00506038	0.157374547	24.07008884	38.8491914	29.2931904	23.9231483	17.25182513	34.32298049	0	10.12535863	7.253205876	9.146719723	22.92570545	20.22606676	45.81601591	64.15376718	47.08216657	33.53432832	Slamf7
ENSMUSG00000043613	46.25064815	1.3026739	0.464850531	2.802350032	0.00507318	0.157432574	39.76797286	33.59930067	189.3595522	22.00929644	34.50365025	85.80745121	10.95854327	15.64828152	26.94047897	35.5705767	50.83525991	24.27128011	48.56497686	27.49447165	47.08216657	47.59711116	Mmp3
ENSMUSG00000052957	2406.702966	-0.219452171	0.078385094	-2.799667127	0.005115533	0.158220537	2198.750289	2652.244796	2693.927331	2530.112164	2429.462903	2081.587816	2903.017736	2709.914164	2716.843687	2762.309356	2804.910223	3085.486484	1793.238863	1915.448192	1746.910732	1483.082714	Gas1
ENSMUSG00000014959	3617.718312	0.185547606	0.06629376	2.798869861	0.00512818	0.158220537	4422.617192	4129.564048	3414.749052	3897.559321	3956.756833	3763.41386	3533.63209	3474.838984	3382.066283	3233.873573	3552.487575	3560.799053	3426.121669	3628.251944	3473.527427	3033.234084	Gorasp2
ENSMUSG00000066595	623.9975218	-0.585115913	0.209089672	-2.798397018	0.005135694	0.158220537	380.935319	409.4914769	472.8757878	440.1859287	561.1917232	439.1322503	412.4397195	821.074536	631.0289112	394.3252503	549.220161	1247.948319	655.1690274	796.3213641	797.9615472	974.6590263	Flvcr1
ENSMUSG00000020482	1354.619377	-0.222013263	0.079348042	-2.797967758	0.005142525	0.158220537	1121.875445	1435.320125	1303.546973	1217.209786	1226.90921	1392.099708	1512.278972	1417.550208	1613.320221	1563.07277	1419.400198	1452.231593	1249.860914	1068.211139	1289.889012	1391.133749	Ccdc117
ENSMUSG00000028179	109.3111024	-0.5254622	0.188085301	-2.793744093	0.005210169	0.159959969	105.6990858	61.94871061	98.34142491	85.16640795	123.8072156	80.75995408	180.3178484	112.2994321	113.9789495	131.1029827	108.6479084	153.7181074	108.1257975	91.64823883	94.97609463	98.43947991	Cth
ENSMUSG00000022864	199.7919982	-0.38735171	0.138743398	-2.791856874	0.005240653	0.160364964	158.0253658	191.0960225	166.343474	202.8682976	170.4886248	190.7953915	216.1821718	324.9319633	218.6323486	222.5701799	183.4056436	245.7467111	175.0171808	184.3147914	168.8463905	177.4074143	D16Ertd472e
ENSMUSG00000075590	327.6719058	-0.369851023	0.132489514	-2.7915494	0.005245635	0.160364964	267.910554	353.8426352	251.0844891	263.1546313	332.8587436	238.2418645	301.8580556	479.5738041	341.9368485	341.4775363	397.711151	341.8205282	347.2854006	352.3365626	335.2574964	296.4001923	Nrbp2
ENSMUSG00000034413	342.1953147	0.409552258	0.146855379	2.788813472	0.005290152	0.161383271	297.2132708	434.6909524	319.0865383	366.502632	443.473387	391.6857773	251.0502641	283.5100416	273.5494788	268.3037785	221.2828961	398.4535151	314.2978691	417.5086436	434.2923985	360.2235913	Neurl1b
ENSMUSG00000037992	451.5501076	-0.303880596	0.109032539	-2.787063365	0.005318808	0.161914404	468.8434695	362.2424603	497.9842368	459.3244474	423.1771222	360.3912951	528.0025395	597.3961591	518.086134	542.7053702	473.465656	514.753399	358.2812444	446.021429	353.9280108	320.1987478	Rara
ENSMUSG00000021260	233.981952	0.548071286	0.196757239	2.785520309	0.005344189	0.162011949	231.2821579	192.1460007	170.5282155	263.1546313	162.3701188	298.8118301	88.66457739	139.9140465	118.1236386	201.2278339	201.3475	152.706804	321.6284317	424.6368399	362.8573872	414.3112176	Hhipl1
ENSMUSG00000046668	768.7405052	-0.303581818	0.108986451	-2.785500527	0.005344515	0.162011949	698.0325762	781.1837405	812.8860335	713.8667453	836.206112	826.7800299	1156.624431	891.0315593	1005.0871	845.5634233	872.1735768	992.0885745	613.0182928	404.2705646	430.2335911	420.8017328	Cxxc5
NewGene_6557	544.9554189	1.244056397	0.446936341	2.783520344	0.005377249	0.162661783	411.2845614	863.0820359	1278.438524	228.7052978	1291.857258	364.4292928	245.0728768	324.0114761	310.8516804	309.9721684	351.8597401	331.7074948	317.9631504	422.6002124	362.8573872	1304.593547	Chd7
ENSMUSG00000029168	47.12951431	-0.870263083	0.312959796	-2.780750418	0.005423341	0.163712144	42.90754966	27.29943179	32.43174651	43.06166694	38.56290322	14.13299196	87.66834618	43.26289596	44.55540753	75.20636217	72.76419555	39.44083018	43.98337527	73.31859107	43.02335911	32.45257579	Dpysl5
ENSMUSG00000024677	169.0654977	0.63895209	0.229913641	2.779096042	0.005451041	0.164204044	148.6066354	236.2450828	108.8032786	155.9789269	183.6811969	262.4698508	73.72110929	95.7306634	99.47253773	127.0377739	176.428255	131.4694339	154.8581338	231.1572246	266.2577696	253.1300912	Ms4a6b
ENSMUSG00000035109	90.53880906	-0.757271077	0.272702273	-2.77691516	0.00548775	0.164964747	29.30271684	65.09864504	71.14060525	88.03718574	66.97767402	86.81695064	88.66457739	199.7457111	81.85760918	80.28787313	123.5994555	114.2772772	94.38099276	59.06219836	106.3407555	93.03071728	Shc4
ENSMUSG00000033596	341.2920072	-0.3230368	0.116366013	-2.776040787	0.005502531	0.165064452	294.073694	238.3450391	332.6869481	289.9485574	309.518039	280.6408404	313.8128301	295.4763745	414.4689072	408.553481	362.824208	389.3517851	385.7708539	330.9519736	417.2454072	397.0031772	Rfwd3
NewGene_73	31.60433067	-0.827385245	0.298523359	-2.771592972	0.005578274	0.166988705	36.62839605	15.74967219	26.15463428	20.09544457	19.28145161	33.31348106	36.86055465	37.73997307	52.84478567	41.66838985	63.79326733	35.39561683	29.32225018	21.38458906	17.04699134	18.38979295	Phka2
ENSMUSG00000036995	156.0500496	-0.446698818	0.161270091	-2.769880114	0.005607693	0.1675211	120.3504442	129.1473119	188.3133668	137.7973342	123.8072156	117.1019334	168.3630739	138.9935594	210.3429704	214.4397624	212.3119678	168.8876574	120.954282	135.4357307	165.5993445	144.9548385	Asap3
NewGene_7416	31.25870437	0.836171545	0.302080712	2.768040169	0.00563945	0.167808947	55.46585688	36.7492351	28.24700503	42.10474101	50.74066213	44.41797475	40.84547947	19.33023011	22.7957899	21.34234602	22.92570545	17.19215674	33.90385177	26.47615789	20.29403731	17.30804042	Wdr72
ENSMUSG00000026586	3153.801254	-0.149344739	0.053956817	-2.76785671	0.005642626	0.167808947	3223.298853	3070.136098	3142.740856	3096.612316	2944.98803	2870.006868	3196.905942	3382.790269	3350.981115	3289.770194	3747.854456	3379.775755	2862.584674	2828.875639	2945.070695	3128.428307	Prrx1
ENSMUSG00000030470	3949.124164	-1.120933864	0.405064258	-2.767298871	0.005652291	0.167808947	2486.544829	812.6830849	1542.077237	3917.654766	3488.927928	3944.114258	3040.497643	6001.576205	4181.991274	12563.52769	4624.015112	4804.702159	1851.883363	3026.428509	3337.151496	3562.21107	Csrp3
ENSMUSG00000031861	9.138308628	-1.681649713	0.607708017	-2.767200144	0.005654003	NA	6.279153609	6.299868875	5.230926857	2.870777796	4.059252971	0	14.9434681	20.25071726	13.47023948	16.26083506	11.96123763	2.022606676	10.99584382	14.25639271	6.494091941	10.81752526	Lpar2
ENSMUSG00000025076	223.4393107	-0.446092104	0.161296073	-2.765672446	0.005680556	0.168301087	164.3045194	199.4958477	209.2370743	248.8007423	210.0663412	187.7668932	324.7713734	202.5071726	225.8855544	318.1025859	286.0729332	305.4136081	171.3518995	117.106083	202.9403731	201.2059699	Casp7
NewGene_4181	3.645306217	4.078697365	1.474856524	2.765487556	0.005683777	NA	6.279153609	2.099956292	14.6465952	0	9.133319184	4.037997704	0	0	0	0	1.993539604	0	12.82848445	0	7.305853433	0	Defb25
NewGene_8782	10.33606185	1.979465155	0.715970097	2.764731603	0.005696965	NA	25.11661444	7.349847021	58.5863808	14.35388898	1.014813243	8.075995408	1.992462413	1.840974296	3.108516804	5.081510957	10.96446782	6.067820028	5.497921909	7.128196354	4.870568956	4.327010106	no_name
ENSMUSG00000028078	49.84412065	-0.576574702	0.208648735	-2.763375018	0.0057207	0.169142411	34.53534485	39.89916954	38.70885874	38.27703728	35.51846349	47.44647302	45.82663551	56.14971603	71.4958865	51.83141177	62.79649753	61.68950361	54.06289877	52.95231577	60.88211194	45.43360611	Dclk2
ENSMUSG00000050164	201.7706374	-0.634915923	0.229823996	-2.762618058	0.005733982	0.169187722	127.6761234	249.8947987	145.4197666	129.1850008	117.7183361	180.7003973	154.415837	355.3080391	213.4514872	149.3964221	290.0600124	312.4927314	197.9251887	171.0767125	176.1522439	257.4571013	Mchr1
NewGene_4431	9.14423698	6.35298589	2.300982317	2.760988575	0.005762669	NA	48.14017767	0	8.369482971	0	0	33.31348106	0	0	0	0	0	0	0	5.091568824	17.85875284	33.53432832	no_name
NewGene_3390	9.59820856	1.516533427	0.549740287	2.758636144	0.005804312	NA	11.51178162	9.449803313	20.92370743	3.827703728	21.3110781	18.17098967	2.98869362	6.443410036	2.072344536	5.081510957	3.987079208	9.101730041	12.82848445	10.18313765	8.117614926	7.572267685	Cps1
ENSMUSG00000037577	56.03288894	-0.717989259	0.260594316	-2.755199231	0.005865641	0.172573936	37.67492166	49.34897285	60.67875154	50.7170744	36.53327674	36.34197934	68.73995326	55.22922888	77.7129201	57.92922491	86.71897278	100.1190305	57.72818004	32.58604047	62.50563493	25.96206064	Ephx3
ENSMUSG00000041966	198.3008255	-0.367135877	0.133271102	-2.75480484	0.005872715	0.172573936	177.9093523	153.2968093	171.5744009	169.37589	131.9257215	180.7003973	235.1105648	252.2134786	202.0535923	210.3745536	165.4637871	204.2832743	235.4943218	194.4979291	232.1637869	256.3753488	Dcaf17
ENSMUSG00000025040	1110.488931	0.23979338	0.087075722	2.753848878	0.005889896	0.172575563	1286.179964	1366.021568	1219.852143	1155.966526	1174.138922	1046.850905	1042.057842	875.3832778	1016.484995	924.8349942	1040.627673	1239.857892	1082.174296	1087.559101	1132.407282	1077.425516	Fundc1
ENSMUSG00000074305	800.3680932	-1.299765058	0.472116423	-2.753060463	0.005904099	0.172575563	261.6314004	159.5966782	1157.081021	307.1732242	235.4366723	173.6339013	1235.326696	522.8367001	409.2880459	1492.947919	1038.634134	949.6138343	1130.739273	1270.855578	1177.054164	1284.040249	Peak1
ENSMUSG00000075232	60390.61472	0.192786138	0.070032643	2.752803972	0.005908726	0.172575563	66583.09835	76154.91492	61993.80655	61255.69969	64061.10076	59175.84685	56156.55689	59102.6388	53154.60118	57769.66547	54950.92242	59401.93546	67390.7778	53944.15338	59791.1045	55363.01255	Amd1
NewGene_4054	906.2607607	0.327882596	0.119198067	2.750737538	0.005946126	0.173316343	960.7105022	1169.675654	1026.307849	918.6488947	690.073005	931.7679702	571.8367126	818.3130746	675.5843188	820.1558685	851.241411	800.9522436	1036.35828	1201.610242	986.2902135	1040.64593	Tead2
ENSMUSG00000032041	838.6180986	0.253774136	0.092298914	2.749481281	0.005968967	0.173630624	904.1981197	999.5791948	833.809741	780.8515605	837.2209252	828.7990288	725.2563184	874.4627906	691.1269028	732.7538801	736.6128837	585.5446327	933.7304042	952.1233701	1048.795848	953.0239758	Tirap
NewGene_4895	81.81937413	-0.501456225	0.182457315	-2.748348159	0.005989637	0.173880612	59.65195929	75.5984265	49.17071245	68.8986671	85.24431238	76.72195638	122.5364384	91.12822766	86.00229825	101.6302191	78.74481436	108.2094572	82.46882863	70.26364977	77.1173418	75.72267685	Dpysl5
ENSMUSG00000053198	821.3052881	-0.784047384	0.285454834	-2.74666003	0.006020551	0.174426375	527.4489032	455.6905153	759.5305796	645.9250041	450.5770797	548.1581883	720.2751624	1961.558112	843.4442262	756.1288305	1013.714889	537.0020724	1002.454428	621.1713965	1277.712589	1020.092632	Prx
ENSMUSG00000064202	57.82227639	0.621422508	0.226365659	2.74521547	0.006047118	0.17484428	62.79153609	76.64840465	87.87957119	51.67400033	88.28875211	66.62696212	55.78894757	30.37607589	56.98947474	44.71729642	41.86433169	52.58777357	58.64450036	53.97062954	58.44682747	37.86133843	Spata6l
ENSMUSG00000034771	187.9325492	-0.384531863	0.140275756	-2.741256746	0.006120466	0.176299145	131.8622258	159.5966782	182.0362546	135.8834823	202.9626485	195.8428887	237.1030272	232.8832485	238.3196217	193.0974164	231.2505941	183.0459042	182.3477433	186.351419	160.7287755	153.6088588	Tle2
ENSMUSG00000040648	185.7482811	-0.465026403	0.169644697	-2.741178539	0.006121923	0.176299145	123.490021	158.5467	192.4981083	99.52029693	189.7700764	139.3109208	154.415837	216.3144798	221.7408654	256.1081523	218.2925867	179.0006908	218.0842357	181.2598501	206.1874191	217.4322578	Ppip5k2
NewGene_2538	2.714731526	4.727245968	1.724694466	2.74091792	0.006126781	NA	0	0	0	4.78462966	11.16294567	13.12349254	0	0	0	0	0	0	7.330562545	0	4.870568956	2.163505053	Hccs
ENSMUSG00000040659	661.2543787	-0.237325291	0.086604498	-2.740334475	0.006137669	0.176399789	685.474269	558.5883736	580.6328811	633.484967	557.1324702	689.488108	712.3053127	723.5028984	686.9822137	708.3626275	826.3221659	709.9349432	547.0432299	672.0870848	655.903286	632.825228	Efhd2
ENSMUSG00000020541	833.0732907	0.224615016	0.081988841	2.739580327	0.006151768	0.176452804	904.1981197	1041.578321	888.2113803	801.903931	808.8061544	953.9769576	824.8794391	726.2643598	791.6356128	763.2429458	693.7517823	820.1670071	825.6046066	863.5300726	754.9381881	866.4837737	Tom1l1
ENSMUSG00000014198	15.05820875	-1.457514626	0.532179757	-2.738763751	0.006167067	0.17653996	10.46525602	5.249890729	9.415668342	5.741555592	13.19257215	8.075995408	18.92839293	58.91117747	17.61492856	6.097813149	19.93539604	21.2373701	6.414242227	23.42121659	6.494091941	9.735772738	Zfp385c
ENSMUSG00000061393	86.55219178	-0.867799221	0.317071661	-2.736918268	0.00620177	0.177181121	50.23322887	54.59886358	119.2651323	41.14781508	30.44439728	63.59846384	122.5364384	167.5286609	87.03847052	150.4127243	78.74481436	48.54256022	82.46882863	79.42847366	123.3877469	85.45844959	Acvr2b
ENSMUSG00000055371	640.758844	-0.235443389	0.086063799	-2.735684355	0.006225071	0.177190949	588.1473881	624.7369968	602.6027739	555.0170406	567.2806026	558.2531826	806.9472774	661.8302594	603.05226	677.8735617	708.7033293	656.3358663	576.3654801	645.6109269	718.4089209	700.9756372	Stam2
ENSMUSG00000068196	500.563765	-0.46242068	0.169038312	-2.735596878	0.006226725	0.177190949	277.3292844	371.6922636	496.9380514	496.6445587	483.0511035	379.5717842	333.7374542	600.1576205	524.3031676	726.6560669	736.6128837	530.9342524	490.2313702	483.6990383	556.0566224	521.4047178	Col8a1
ENSMUSG00000006221	18206.00575	-0.583408595	0.213423167	-2.733576687	0.006265053	0.177929983	16390.68397	6844.807533	11689.02915	19055.26608	16664.24826	16812.20344	19074.83891	22940.3807	17006.69544	30623.21763	22394.42714	19004.41233	12937.52657	21720.6326	20124.37916	18013.34307	Hspb7
ENSMUSG00000070304	134.3595136	0.436881306	0.159989332	2.730690229	0.006320185	0.178643459	127.6761234	135.4471808	122.4036884	113.8741859	109.5998302	157.4819105	97.63065825	105.856022	100.50871	83.3367797	108.6479084	69.77993032	177.7661417	229.1205971	176.9640054	233.6585457	Scn2b
ENSMUSG00000004952	1264.014264	-0.191797088	0.070239563	-2.730613343	0.006321659	0.178643459	1196.178763	1359.721699	1127.78783	1177.975822	1182.257428	1153.857844	1449.516406	1368.764389	1322.155814	1319.160245	1400.461572	1360.20299	1251.693555	1207.720125	1312.618334	1034.155415	Rasa4
ENSMUSG00000032498	266.8213905	0.314908568	0.115337841	2.730314388	0.006327395	0.178643459	307.6785269	251.994755	234.3455232	285.1639277	347.066129	298.8118301	214.1897094	245.7700685	204.1259368	236.7984106	254.1762995	231.5884644	261.1512907	284.1095404	309.2811287	302.8907074	Mlh1
ENSMUSG00000028167	76.15068149	-0.4952289	0.181504179	-2.728471053	0.006362867	0.178923932	65.9311129	64.0486669	73.23297599	54.54477812	69.0073005	67.63646154	87.66834618	97.57163769	98.43636546	80.28787313	117.6188366	73.82514367	76.0545864	57.02557083	57.63506597	77.88618191	Bdh2
ENSMUSG00000018541	406.6875396	-0.256452234	0.093996348	-2.728321253	0.006365758	0.178923932	348.4930253	385.3419795	375.5805483	348.3210393	338.9476231	322.0303169	430.3718813	461.1640612	428.975319	400.4230634	358.8371288	450.0299854	449.9132762	453.1496253	425.3630221	530.058738	Cwc25
ENSMUSG00000033705	399.5845158	-0.405067541	0.148521414	-2.727334272	0.006384832	0.178923932	242.7939396	279.2941868	456.1368219	321.5271132	359.2438879	393.7047762	427.3831876	486.0172142	501.5073777	568.112925	346.8758911	388.3404818	372.0260492	392.0507995	431.0453526	427.292248	Stard9
ENSMUSG00000018604	445.0033948	0.390281786	0.143106061	2.727220516	0.006387034	0.178923932	559.8911968	349.6427226	633.988335	475.5921882	547.999151	558.2531826	368.6055465	428.947011	457.9881425	463.4337993	336.9081931	328.6735848	415.0931041	485.7356658	388.0219935	321.2805004	Tbx3
ENSMUSG00000038418	1772.450597	-1.533702818	0.562714421	-2.725543828	0.006419565	0.179486059	1049.665178	2410.749823	1008.522698	503.3430402	716.4581493	346.2583031	632.6068162	2836.020903	4564.338841	5596.776168	1463.258069	2379.596754	1011.617631	2203.630987	391.2690394	1245.097158	Egr1
ENSMUSG00000039883	227.3074923	-0.438887502	0.161154174	-2.723401395	0.00646135	0.180304224	199.8863899	248.8448206	228.068411	125.3572971	226.3033531	231.1753686	282.9296627	382.9226536	230.0302435	273.3852895	264.1439976	272.0405979	176.8498214	143.5822408	182.6463358	168.7533941	Lrrc17
NewGene_5476	74.82755757	-0.795127504	0.292135426	-2.721777075	0.006493193	0.180842325	60.69848489	29.39938808	66.95586377	68.8986671	55.81472835	69.6554604	82.68719015	56.14971603	83.92995371	132.1192849	163.4702475	92.02860375	32.98753145	45.82411942	68.99972687	87.62195464	no_name
ENSMUSG00000043448	31.78103676	-0.914157128	0.335954582	-2.721073552	0.006507028	0.180877796	20.93051203	8.399825167	40.80122948	32.53548169	15.22219864	22.20898737	26.89824258	48.78581885	40.41071845	43.70099423	50.83525991	53.59907691	27.48960954	32.58604047	20.29403731	23.79855558	Gjc2
ENSMUSG00000019970	12188.09156	-0.376734144	0.138489708	-2.720304273	0.006522187	0.180949849	10551.07111	10732.87661	6313.728716	11991.23885	8317.409337	10652.23794	9515.004255	12371.34727	11963.64501	12033.01795	14193.00521	15957.35537	12513.27026	16649.43005	13296.65325	17958.17369	Sgk1
ENSMUSG00000037868	89.96480386	-0.731829414	0.269350585	-2.717014387	0.006587374	0.182406931	59.65195929	98.69794571	34.52411725	105.2618525	67.99248726	42.39897589	66.74749084	105.856022	106.7257436	149.3964221	97.6834406	152.706804	73.30562545	105.9046315	79.55262627	93.03071728	Egr2
ENSMUSG00000057969	776.6687217	-0.367731961	0.135475861	-2.714372572	0.006640144	0.183515229	649.8923986	603.7374339	795.1008822	691.8574488	631.2138369	655.1651275	729.2412433	1315.376135	829.9739867	814.0580554	840.2769432	665.4375964	808.1945206	719.9478317	925.4081016	751.8180059	Sema3b
NewGene_1531	3771.083306	-0.804498939	0.296612561	-2.71228884	0.006682034	0.184040036	2053.28323	2333.05144	3990.151006	2015.286013	2766.3809	2549.99555	2463.679774	8365.387201	5273.080672	4559.131631	2204.854802	4568.057177	3740.419539	5143.502826	3867.231751	4443.839379	Rbm8a
ENSMUSG00000030286	2726.742593	0.175978792	0.064885183	2.712156815	0.006684696	0.184040036	2987.830592	3200.333389	2580.939311	3088.956909	2919.617699	2735.743445	2600.163449	2740.29024	2337.604637	2513.31532	2815.874691	2493.874031	2736.13247	2638.450965	2631.730759	2607.023589	Emc3
ENSMUSG00000000402	61.19364361	-0.677400567	0.249953566	-2.71010563	0.006726178	0.184469811	54.41933128	43.04910398	39.75504411	38.27703728	73.06655347	43.40847532	75.7135717	88.36676621	58.02564701	48.78250519	107.6511386	87.9833904	40.318094	49.89737448	60.07035045	70.31391422	Egfl6
ENSMUSG00000024639	930.6004226	-0.30879372	0.11394942	-2.709919184	0.00672996	0.184469811	709.5443579	881.9816425	873.5647851	834.4394127	882.8875211	749.0485741	875.6872306	1129.437731	1236.153516	1214.481119	883.1380446	769.6018402	930.9814432	1010.167255	1000.90192	907.5903697	Gnaq
ENSMUSG00000024043	113.8858995	-0.620048638	0.228848612	-2.70942713	0.006739951	0.184469811	58.60543369	133.3472245	115.0803908	68.8986671	112.6442699	70.66495982	173.34423	187.7793782	161.6428738	133.1355871	106.6543688	96.0738171	116.3726804	80.44678742	104.7172325	102.76649	Arhgap28
ENSMUSG00000042292	1212.419867	-0.263803602	0.09739593	-2.708569039	0.006757405	0.184469811	1277.807759	1290.423141	1297.26986	1006.68608	1244.161036	1221.494306	1554.120682	1721.310967	1634.043667	1357.779728	1305.768441	1234.801376	726.6420123	880.8414066	893.7494033	751.8180059	Mrtfa
ENSMUSG00000044786	1864.735937	-0.747241797	0.275931237	-2.708072511	0.006767523	0.184469811	1535.253057	2072.65686	690.4823451	1493.76138	979.2947792	1445.603178	1158.616893	2473.348967	2542.766746	2528.559852	2370.318589	2719.394676	1434.041298	2636.414337	1397.041529	2358.220508	Zfp36
ENSMUSG00000054434	478.0493898	0.321132702	0.118604209	2.707599554	0.006777174	0.184469811	616.4035793	404.2415862	570.1710274	514.8261514	467.8289049	539.0726935	410.4472571	507.1884186	369.9134997	335.3797232	450.5399505	416.6569752	488.3987296	577.3839046	490.3039415	490.0338945	Tmem120b
ENSMUSG00000091617	7.764426927	1.968549289	0.727471981	2.706013898	0.00680962	NA	10.46525602	14.69969404	6.277112228	11.48311118	6.088879456	14.13299196	0	0	5.18086134	2.032604383	1.993539604	7.079123366	11.91216414	6.109882589	4.058807463	22.71680306	Gm3752
ENSMUSG00000015290	2610.197513	0.182887181	0.067608208	2.705103239	0.006828316	0.185162255	3040.156873	2727.843223	2980.582123	2859.294685	2549.210866	2917.453341	2847.228789	2557.113297	2332.423775	2261.272376	2418.16354	2624.332162	2311.876163	2530.509706	2479.93136	2325.767932	Ubl4a
ENSMUSG00000062070	32117.71204	0.168782626	0.062394171	2.705102465	0.006828332	0.185162255	33999.52374	38287.45309	36674.02819	36578.49375	31905.72835	36812.40607	31073.44757	31650.0301	32278.83849	29098.76435	32477.75046	34023.2782	27858.88663	24002.67375	27720.03145	29442.05851	Pgk1
ENSMUSG00000026303	26.42151609	0.832004035	0.307801424	2.703054537	0.006870547	0.185888117	20.93051203	41.99912583	29.2931904	27.75085203	38.56290322	30.28498278	25.90201137	22.09169155	11.39789495	19.30974164	13.95477723	13.14694339	29.32225018	33.60435424	31.65869821	33.53432832	Mlph
ENSMUSG00000028644	3.60997124	4.038661377	1.494696551	2.701994176	0.006892497	NA	18.83746083	0	6.277112228	0	0	10.09499426	0	0	0	2.032604383	0	0	5.497921909	2.03662753	3.24704597	9.735772738	Ermap
ENSMUSG00000068263	25.71614561	-0.957577098	0.354419942	-2.701814955	0.006896213	0.185888117	15.69788402	7.349847021	25.10844891	16.26774084	17.25182513	28.26598393	19.92462413	34.97851163	53.88095794	45.73359862	28.90632426	30.33910014	15.57744541	22.40290283	22.72932179	27.04381316	Efcc1
ENSMUSG00000034416	2.868437137	4.705515952	1.74189759	2.701373479	0.006905375	NA	0	0	14.6465952	1.913851864	0	12.11399311	0	0	0	0	0	0	3.665281272	8.146510119	0	5.408762632	Pkd1l2
ENSMUSG00000018906	1166.109519	0.233870789	0.086576406	2.701322455	0.006906434	0.185888117	1250.598094	1385.971153	1158.127206	1387.542601	1102.087182	1337.586739	964.351808	1178.223549	1101.451121	1155.535592	1083.488775	998.1563945	1035.441959	1329.917777	1119.419098	1069.853249	P4ha2
ENSMUSG00000031365	479.94613	-0.323705777	0.119832987	-2.701307759	0.00690674	0.185888117	363.1443837	449.3906464	462.4139341	370.3303357	366.3475806	486.5787233	610.6897297	548.6103402	488.0371382	539.6564637	464.4947278	474.3012655	569.9512379	400.1973096	484.6216111	600.3726522	Zfp275
ENSMUSG00000053801	547.6034974	0.22675508	0.083995646	2.699605168	0.006942181	0.186493404	654.078501	595.3376087	521.0003149	665.0635227	551.0435908	583.4906682	515.0515338	497.0630599	482.8562769	546.770579	524.3009159	485.4256022	533.2984251	578.4022184	485.4333726	543.0397683	Grwd1
ENSMUSG00000051396	36.91607434	-1.01007613	0.374424043	-2.697679671	0.006982459	0.187226131	32.44229365	5.249890729	29.2931904	30.62162982	22.32589134	22.20898737	54.79271637	21.1712044	72.53205876	70.12485121	35.88371288	32.36170681	37.56913304	31.56772671	40.58807463	51.92412127	Hspa14
ENSMUSG00000060487	220.0393502	-0.493838704	0.18319044	-2.695766788	0.007022682	0.187322943	139.187905	163.7965908	241.6688208	179.9020752	263.8514431	159.5009093	208.2123222	278.9076059	340.9006762	295.7439377	174.4347154	318.5605515	175.0171808	200.6078117	183.4580973	196.8789598	Samd5
NewGene_4429	177.787611	0.487101193	0.180696003	2.695694345	0.007024209	0.187322943	280.4688612	188.9960663	169.4820302	194.2559642	224.2737266	153.4439128	119.5477448	161.0852509	175.1131133	145.3312134	159.4831683	103.1529405	168.6029385	146.6371821	219.9873645	234.7402982	Ndufs1
NewGene_613	105.8490038	-0.714893924	0.265202585	-2.695652169	0.007025098	0.187322943	64.8845873	40.94914769	120.3113177	59.32940778	66.97767402	65.61746269	119.5477448	148.1984308	110.8704327	90.45089504	127.5865347	88.99469374	168.6029385	68.22702224	206.9991806	146.0365911	no_name
ENSMUSG00000002325	395.5620419	-0.280344356	0.104040882	-2.694559591	0.007048172	0.187590817	394.5401518	349.6427226	336.8716896	322.4840391	368.3772071	419.9517612	434.3568061	443.6748054	445.5540753	442.0914533	495.3945916	400.4761218	330.7916348	454.1679391	343.3751114	347.242561	Irf9
ENSMUSG00000002718	3207.2178	0.178243534	0.066219767	2.691696803	0.007108954	0.188334679	3659.700029	3408.229061	3593.646751	3437.277948	3205.795034	3074.935252	3315.457456	3118.610458	2874.341872	3091.591266	2996.290025	2613.207825	3101.744277	3395.058092	3315.233936	3114.365524	Cse1l
ENSMUSG00000037321	236.8135852	-0.338932303	0.125918733	-2.69167499	0.007109419	0.188334679	213.4912227	192.1460007	175.7591424	202.8682976	208.0367147	233.1943674	270.9748882	239.3266585	233.1387603	291.678729	228.2602847	287.210148	224.4984779	243.3769898	224.8579334	320.1987478	Tap1
ENSMUSG00000026872	1211.890053	-0.235736613	0.087588961	-2.691396384	0.00711536	0.188334679	1081.060946	962.8299597	1231.360182	943.528969	1145.724151	1088.240381	1140.684732	1450.687745	1154.295907	1461.442551	1226.026857	1162.998839	1328.664461	1371.668641	1341.841747	1299.184784	Zeb2
ENSMUSG00000029919	46.82674488	-0.671923801	0.249722142	-2.690685719	0.007130533	0.18839	43.95407527	31.49934438	30.33937577	36.36318542	47.69622241	31.29448221	53.79648516	80.08238188	60.09799155	42.68469204	68.77711634	46.51995355	32.07121113	36.65929553	51.14097403	56.25113138	Hpgds
ENSMUSG00000024903	22.88010447	1.320070853	0.490793513	2.689666463	0.007152347	0.188457213	14.65135842	16.79965033	8.369482971	10.52618525	13.19257215	51.48447073	9.962312066	3.681948592	11.39789495	4.065208766	3.987079208	13.14694339	44.89969559	46.84243318	56.82330448	56.25113138	Lao1
ENSMUSG00000020027	366.0812256	-0.627952794	0.233520795	-2.689065842	0.007165228	0.188457213	166.3975706	480.8899908	258.4077867	399.0381136	301.3995331	260.4508519	298.869362	437.2313953	346.0815375	516.2815133	547.2266213	739.26274	331.7079552	249.4868724	341.7515884	182.816177	Socs2
ENSMUSG00000070733	1180.670892	-0.288558914	0.10733321	-2.688440178	0.00717867	0.188457213	1024.548564	1011.128954	1205.205548	1030.609229	1111.220501	1068.050393	1258.240014	1550.100357	1328.372848	1609.822671	1197.120532	934.4442843	1192.132734	1054.97306	1135.654328	1179.110254	Fryl
ENSMUSG00000020674	1454.41081	-0.29387953	0.109354575	-2.687400413	0.007201057	0.188457213	1109.317138	1259.973775	1379.918505	1266.969934	1069.613158	1297.206762	1587.992543	1713.026582	1631.971322	1789.708159	1109.40479	1218.620522	1783.159339	1667.997947	1613.781847	1771.910638	Pxdn
ENSMUSG00000032267	2354.894061	-0.288464468	0.107354408	-2.687029562	0.007209057	0.188457213	2331.65904	1984.458696	2292.192149	2035.381457	1981.930263	1946.314893	2720.707425	2660.207858	2293.049229	3413.759061	2326.460718	1939.679802	2204.666685	2566.150687	2357.355374	2624.331629	Usp28
ENSMUSG00000048782	53.78037073	-1.049890676	0.390806612	-2.686471119	0.007221119	0.188457213	17.79093523	14.69969404	46.03215634	65.07096338	35.51846349	52.49397015	39.84924827	73.63897184	98.43636546	66.05964245	139.5477723	62.70080695	33.90385177	12.21976518	49.51745105	53.0058738	Insc
ENSMUSG00000032181	61.93363157	-0.74833619	0.278650391	-2.685573806	0.007240538	0.188457213	42.90754966	44.09908213	44.98597097	71.7694449	49.72584889	31.29448221	73.72110929	44.18338311	135.7385671	58.94552711	68.77711634	98.09642378	67.80770354	41.75086436	64.12915791	53.0058738	Scg3
ENSMUSG00000022947	114.4543417	0.607184539	0.226112116	2.685325088	0.007245929	0.188457213	133.955277	157.4967219	93.11049805	118.6588156	133.955348	181.7098967	58.77764119	52.46776744	112.9427772	87.40198847	138.5510025	87.9833904	120.954282	129.3258481	100.6584251	123.319788	Cbr3
NewGene_5566	69.8015146	-0.645472917	0.240390893	-2.685097213	0.007250871	0.188457213	59.65195929	44.09908213	81.60245896	73.68329676	41.60734295	46.4369736	107.5929703	81.00286903	106.7257436	101.6302191	93.6963614	52.58777357	45.81601591	51.93400201	51.95273553	76.80442938	Snap91
ENSMUSG00000047205	1063.156759	0.628813948	0.234694701	2.679284816	0.007377961	0.191414878	1473.508047	622.6370405	1228.221626	1615.290973	1838.841596	1172.028834	920.5176349	952.7041982	616.5224995	1123.013922	842.2704828	686.6749665	824.6882863	1293.258481	1023.631242	776.698314	Dusp18
ENSMUSG00000020610	2348.923469	0.187664929	0.070091842	2.677414736	0.007419273	0.192140498	2717.826987	2619.695474	2707.527741	2524.370609	2495.425764	2316.801183	2142.893325	2226.658411	2443.294208	1987.887087	2151.029233	2553.540928	2088.294005	2351.286483	2125.191588	2131.052477	Amz2
ENSMUSG00000050945	203.84962	0.325809511	0.12174081	2.676255496	0.007444987	0.192146418	199.8863899	193.1959788	263.6387136	224.877594	260.8070034	220.0708749	203.2311662	187.7793782	159.5705293	185.983301	186.395953	163.8311407	189.6783058	195.5162428	198.8815657	228.2497831	Zfp438
ENSMUSG00000006216	2.320483472	-4.654445878	1.739832216	-2.675226861	0.00746787	NA	0	0	0	0	0	0	0	0	5.18086134	12.1956263	7.974158417	3.033910014	5.497921909	0	0	3.245257579	Clcnkb
ENSMUSG00000036867	303.447649	-0.354271183	0.1324726	-2.674297798	0.007488592	0.192146418	240.7008884	337.0429848	275.1467527	345.4502615	313.577292	272.564845	349.6771535	388.4455765	452.8072811	328.2656078	325.9437253	436.883042	240.0759233	207.736008	168.8463905	171.9986517	Smad6
ENSMUSG00000030096	4395.235785	-0.272830573	0.102036871	-2.67384301	0.007498755	0.192146418	4018.65831	3187.733651	4202.526637	4736.783363	4339.341426	3498.925011	4346.556755	5382.088355	4642.051761	5656.737998	4642.953738	4307.140916	4166.508486	5172.015611	4148.912989	3874.83755	Slc6a6
ENSMUSG00000045665	803.7371365	0.255240147	0.095474199	2.673393973	0.007508801	0.192146418	889.5467613	981.7295664	886.1190095	882.2857093	851.4283106	979.2144433	866.7211498	740.9921542	811.3228859	605.7161061	758.5418194	799.9409403	774.2906688	767.8085787	687.5619842	576.5740966	Mfsd5
NewGene_9559	23.40645483	1.472585025	0.550834548	2.673370852	0.007509318	0.192146418	5.232628008	43.04910398	17.78515131	55.50170406	5.074066213	52.49397015	19.92462413	8.284384332	5.18086134	10.16302191	12.95800743	8.090426704	29.32225018	17.311334	46.27040508	37.86133843	no_name
ENSMUSG00000024404	5286.415254	0.168922966	0.063188827	2.673304343	0.007510808	0.192146418	6257.176572	5691.931529	5943.379095	5287.015774	5696.146731	5081.820111	5245.157303	4921.844781	5124.908038	4532.707774	5313.779815	5065.61842	5494.256627	4753.488654	5039.415346	5133.997491	Riok3
ENSMUSG00000042616	77.31847362	0.59530778	0.222694668	2.673201769	0.007513105	0.192146418	107.792137	93.44805498	150.6506935	64.11403744	72.05174023	76.72195638	52.80025395	74.55945899	68.38736969	66.05964245	54.82233911	56.63298692	76.0545864	80.44678742	59.25858896	83.29494454	Oscp1
ENSMUSG00000037826	669.2181542	-0.261547984	0.0978622	-2.672614996	0.007526257	0.192146418	546.286364	579.5879365	726.0526477	598.0787075	681.9544991	557.2436832	727.2487808	745.5945899	676.620491	807.9602422	663.8486882	800.9522436	631.3446992	591.6402974	603.9505505	769.1260463	Ppm1k
ENSMUSG00000033904	186.88684	-0.374241025	0.140079616	-2.671630858	0.007548363	0.192369709	209.3051203	140.6970715	177.8515131	139.7111861	173.5330645	135.2729231	227.1407151	179.4949939	213.4514872	236.7984106	221.2828961	187.0911175	199.7578293	160.8935748	180.2110514	207.6964851	Ccp110
ENSMUSG00000033610	822.5036181	0.303677021	0.113805628	2.668383165	0.007621728	0.193830008	849.7787885	814.7830412	832.7635556	1044.006192	825.0431663	832.8370265	836.8342136	696.8087711	568.8585752	839.4656102	653.8809902	616.8950361	793.5333955	1093.668983	1010.643058	850.2574858	Pank1
ENSMUSG00000017417	360.7674547	-0.367419228	0.137718264	-2.667904869	0.007632587	0.193830008	250.1196188	255.1446894	411.1508509	361.7180023	388.6734719	270.5458462	396.5000202	374.6382692	426.9029744	449.2055686	457.5173392	395.4196051	322.544752	346.22668	277.6224305	388.349157	Plxdc1
ENSMUSG00000054256	5.908954814	-2.645009604	0.992081956	-2.666120059	0.007673228	NA	0	0	0	0	0	7.066495982	4.981156033	2.761461444	14.50641175	10.16302191	1.993539604	10.11303338	9.163203181	13.23807894	6.494091941	14.06278284	Msi1
ENSMUSG00000013523	90.00916948	-0.561930285	0.210808645	-2.665594127	0.007685241	0.194305244	66.9776385	74.54844836	73.23297599	70.81251897	52.77028862	71.67445925	70.73241567	154.6418409	93.25550412	71.1411534	122.6026857	92.02860375	103.5441959	90.62992507	107.152517	124.4015405	Bcas1
ENSMUSG00000029617	1403.809115	0.205772308	0.07720121	2.665402637	0.007689619	0.194305244	1536.299583	1495.16888	1555.677647	1593.281677	1428.857046	1527.372632	1376.791528	1238.975701	1362.566532	1071.18251	1444.319443	1428.971617	1497.2674	1281.038716	1336.971178	1286.203754	Ccz1
ENSMUSG00000040183	230.5905603	0.405949774	0.152341376	2.664737478	0.007704844	0.194305244	276.2827588	174.2963722	235.3917086	276.5515944	250.6588709	199.8808864	155.4120682	232.8832485	175.1131133	161.5920484	199.3539604	141.5824673	258.4023297	348.2633076	301.9752752	301.8089549	Ankrd6
ENSMUSG00000031955	701.4717485	-0.220557036	0.082795181	-2.663887372	0.007724342	0.194305244	611.1709513	618.4371279	700.9441988	725.3498565	639.3323429	650.1176304	767.0980291	864.337432	709.7780036	824.2210773	663.8486882	767.5792335	660.6669494	684.30685	717.5971595	618.7624451	Bcar1
ENSMUSG00000005474	66.7464523	-0.667053306	0.250453971	-2.663376837	0.007736073	0.194305244	45.00060087	35.69925696	47.07834171	65.07096338	49.72584889	58.55096671	76.70980291	64.43410036	74.6044033	118.9073564	95.689901	48.54256022	45.81601591	73.31859107	74.68205732	94.1124698	Myl10
ENSMUSG00000038371	968.862004	-0.258480248	0.097052964	-2.663290622	0.007738055	0.194305244	851.8718397	687.7356855	767.9000626	707.1682638	821.9987266	767.2195638	799.9736589	1026.34317	969.8572429	1048.823862	915.0346783	746.3418634	1206.793859	1422.584329	1273.653782	1488.491476	Sbf2
ENSMUSG00000051306	348.0223933	-0.352608215	0.132450005	-2.662198571	0.007763207	0.194305244	396.633203	313.9434656	263.6387136	258.3700016	287.1921477	279.631341	421.4058004	466.6869841	339.8645039	363.8361845	409.6723887	294.2892713	335.3732364	397.1423683	397.7631314	342.9155509	Usp42
ENSMUSG00000022895	2780.395935	-0.21748694	0.081694704	-2.662191405	0.007763372	0.194305244	2591.197389	2510.497747	2796.453498	2680.349536	2516.736842	2198.68975	2978.731308	2757.779496	3085.721014	3361.927649	2886.645347	2712.315552	3320.744833	2743.337282	2451.519708	2893.688008	Ets2
ENSMUSG00000015942	286.0580277	0.289615402	0.108821181	2.661388141	0.007781919	0.194305244	358.9582813	308.6935749	315.9479821	280.3792981	290.2365874	283.6693387	246.069108	271.5437087	251.7898611	295.7439377	230.2538243	207.3171843	326.2100332	296.3293056	294.6694218	319.1169953	Gtf2ird2
ENSMUSG00000034109	890.1520257	-0.196504238	0.073840432	-2.661201095	0.007786244	0.194305244	797.4525084	705.585314	805.5627359	869.8456722	758.0654923	814.6660368	833.84552	969.2729669	871.4208774	991.9109389	924.0056065	854.5513206	979.5464201	948.050115	1052.042894	1066.607991	Golim4
ENSMUSG00000036606	989.4707134	-0.246298842	0.09260077	-2.659792593	0.007818878	0.194709174	876.9884541	784.3336749	963.536727	866.9748944	863.6060695	923.6919748	1021.136987	1208.599625	1127.355428	1146.388872	825.3253961	932.4216776	1048.270444	1141.52973	1103.99563	997.3758294	Plxnb2
NewGene_2867	3.054112834	3.561799232	1.339362276	2.659324737	0.007829746	NA	0	3.149934438	9.415668342	8.612333388	4.059252971	0	0	0	2.072344536	0	0	0	7.330562545	6.109882589	4.870568956	3.245257579	no_name
ENSMUSG00000039987	5321.573784	0.149790468	0.056332038	2.659063529	0.007835819	0.194709174	5827.054549	5236.241013	5584.537512	5261.178774	5671.791213	4978.851169	5200.326899	4857.41068	4882.443727	4789.832228	4547.263837	5070.674936	5716.922465	5455.106838	5796.788819	6268.755891	Phtf2
ENSMUSG00000031558	50.69217338	-0.854510245	0.321394881	-2.658754995	0.007842997	0.194709174	36.62839605	27.29943179	65.90967839	29.66470389	36.53327674	19.18048909	63.75879722	106.7765092	45.59157979	57.92922491	71.76742575	42.47474019	33.90385177	65.17208095	70.62324986	37.86133843	Slit2
ENSMUSG00000068452	14.91687158	-1.748563921	0.658322186	-2.656091436	0.007905218	0.195787465	0	0	9.415668342	9.56925932	13.19257215	11.10449369	44.8304043	20.25071726	7.253205876	29.47276355	34.88694307	9.101730041	14.66112509	8.146510119	20.29403731	6.490515159	Duox2
ENSMUSG00000074652	135.632823	-0.737485882	0.277695802	-2.655732917	0.007913626	0.195787465	83.72204812	56.69881988	72.18679062	59.32940778	165.4145586	110.0354374	132.4987505	119.6633292	130.5577058	265.254872	141.5413119	123.3790072	104.4605163	199.5894979	246.7754937	159.0176214	Myh7b
ENSMUSG00000025358	181.0120529	-0.331928965	0.125151918	-2.652208372	0.007996717	0.197503833	131.8622258	183.7461755	186.2209961	154.0650751	162.3701188	139.3109208	198.2500101	192.3818139	210.3429704	222.5701799	180.4153342	201.2493643	189.6783058	159.8752611	185.8933818	197.9607123	Cdk2
ENSMUSG00000048285	1340.639712	-0.220632238	0.083259422	-2.649937179	0.008050674	0.197797932	1166.876046	1305.122835	1468.844261	1399.025713	1227.924024	1157.895842	1389.742533	1724.072428	1418.519835	1584.415117	1434.351745	1450.208987	1207.710179	1033.588471	1211.959908	1269.977466	Frmd6
ENSMUSG00000020099	374.5502845	-0.515226698	0.194430364	-2.6499292	0.008050864	0.197797932	265.8175028	212.0955855	513.6770173	428.7028175	310.5328523	316.9828198	527.0063083	388.4455765	645.535323	597.5856886	443.5625619	325.6396748	297.8041034	261.7066376	233.7873099	223.922773	Unc5b
ENSMUSG00000005107	37.97565702	-0.884996442	0.334125808	-2.648692263	0.008080387	0.197797932	8.372204812	18.89960663	39.75504411	39.23396321	23.34070458	25.23748565	47.81909792	34.97851163	41.44689072	64.02703806	55.81910892	42.47474019	43.98337527	22.40290283	51.14097403	48.67886369	Slc2a9
ENSMUSG00000028126	1675.640422	-0.186363319	0.07037232	-2.648247491	0.008091027	0.197797932	1557.230095	1607.516541	1625.772067	1526.296862	1628.775254	1509.201642	1967.556633	1569.430587	1642.333045	2039.718498	1835.053206	1705.057428	1612.72376	1690.40085	1573.193773	1719.986517	Pip5k1a
ENSMUSG00000110206	114.3665865	-0.38670445	0.146026816	-2.648174219	0.008092781	0.197797932	81.62899692	104.9978146	105.6647225	91.86488947	112.6442699	110.0354374	137.4799065	133.4706365	115.0151218	117.8910542	136.5574629	152.706804	121.8706023	104.8863178	94.97609463	108.1752526	Flt3l
ENSMUSG00000058444	795.6300901	0.192696813	0.072775507	2.647825064	0.008101143	0.197797932	883.2676077	812.6830849	779.4081017	844.965598	869.694949	869.1790058	639.5804347	710.6160783	768.8398229	742.916902	742.5935026	823.2009171	770.6253875	786.1382264	836.1143374	850.2574858	Map2k5
ENSMUSG00000021514	69.82382669	-0.678374031	0.256215169	-2.647673177	0.008104784	0.197797932	54.41933128	45.14906027	58.5863808	47.8462966	55.81472835	24.22798622	64.75502843	78.24140758	55.95330247	116.874752	58.80941832	82.92687371	80.63618799	103.868004	65.7526809	123.319788	Zfp369
ENSMUSG00000037922	38.60455815	-0.675883363	0.25541139	-2.646253809	0.008138872	0.198131029	40.81449846	34.64927881	31.38556114	28.70777796	24.35551782	45.42747417	63.75879722	46.94484455	66.31502515	40.65208766	62.79649753	47.53125688	24.74064859	20.3662753	25.16460627	14.06278284	Bank1
ENSMUSG00000055413	41.8000737	-0.926148665	0.350081165	-2.64552555	0.008156413	0.198131029	27.20966564	27.29943179	35.57030263	25.83700016	19.28145161	33.31348106	95.63819584	22.09169155	46.62775206	50.81510957	72.76419555	32.36170681	28.40592986	63.13545342	30.03517523	58.41463643	H2-Q5
ENSMUSG00000045201	53.19693992	-0.816313394	0.308589247	-2.645307326	0.008161675	0.198131029	35.58187045	40.94914769	18.83133668	40.19088914	74.08136671	49.46547188	65.75125964	48.78581885	95.32784866	74.19005998	80.73835397	92.02860375	58.64450036	25.45784412	25.16460627	25.96206064	Lrrc3b
ENSMUSG00000046345	1749.515435	0.194487569	0.073537988	2.64472248	0.008175794	0.198131029	2068.981114	2015.95804	1936.489122	1872.704049	1785.056494	1644.474565	1697.577976	1609.932022	1673.418213	1453.312134	1590.844604	1869.899872	1623.719604	1652.72324	1691.710951	1805.444967	Smco1
ENSMUSG00000018752	370.2103339	-0.310051496	0.117255016	-2.644249319	0.008187233	0.198131029	307.6785269	392.6918265	341.0564311	344.4933355	270.9551358	371.4957888	367.6093153	405.0143451	424.8306299	369.9339977	427.6142451	519.8099157	394.0177368	304.4758157	334.4457349	347.242561	Tnfsfm13
ENSMUSG00000021555	995.5066414	0.20431903	0.077351409	2.641439032	0.008255466	0.199447082	1026.641615	1179.125458	978.1833222	1035.393858	1309.109083	1042.812907	917.5289413	981.2392998	1006.123272	900.4437416	915.0346783	982.9868445	953.8894511	905.2809369	901.8670183	892.4458343	Naa35
ENSMUSG00000014905	1985.516544	0.201193677	0.076190863	2.64065362	0.008274627	0.199575132	2117.121292	2122.005833	1790.02317	1985.621309	2239.692827	2209.794244	1902.801605	1655.035892	1568.764814	1836.45806	1811.13073	2068.115326	2079.130802	2145.587102	2013.980263	2223.001442	Dnajb9
ENSMUSG00000066456	158.924511	-0.51231865	0.194058558	-2.640020905	0.008290091	0.199613754	99.41993215	138.5971153	105.6647225	98.563371	165.4145586	186.7573938	239.0954896	178.5745067	169.932252	137.2007958	157.4896287	250.8032278	165.8539776	149.6921234	159.1052525	140.6278284	Hmgn3
ENSMUSG00000036667	416.5828084	-0.271043418	0.102713531	-2.638828743	0.0083193	0.199982629	380.935319	389.5418921	402.781368	333.0102243	386.6438455	385.6287807	352.6658472	518.2342643	517.0499618	496.9717716	426.6174753	436.883042	405.9299009	415.472016	428.6100681	388.349157	Tcaf1
ENSMUSG00000032501	759.247527	-0.389985874	0.147826775	-2.638127462	0.008336524	0.200062684	636.2875657	359.0925259	647.5887449	759.79919	695.1470712	683.4311114	733.2261681	867.0988934	886.9634614	981.747917	801.4029209	685.6636631	650.5874259	991.8376069	912.4199177	855.6662484	Trib1
ENSMUSG00000024190	5493.32467	-0.545462531	0.206963153	-2.635553838	0.00840001	0.200977303	6065.662387	6282.019247	3567.492116	3805.694432	4206.400891	4502.36744	4249.922328	7507.493179	7919.464645	7031.794863	6221.837105	8561.694059	3482.933529	5633.311747	3220.257841	5634.84891	Dusp1
ENSMUSG00000021549	1055.17332	0.181608126	0.068909691	2.635451175	0.008402551	0.200977303	1043.386025	1138.17631	1108.956494	1005.729155	1172.109295	1212.408811	1005.197288	962.8295568	1018.557339	1010.204378	930.9829951	962.7607777	1053.768366	998.9658033	1056.913463	1201.827057	Rasa1
NewGene_6473	13.92414596	-1.33436035	0.506586895	-2.634020668	0.008438035	0.201319622	8.372204812	5.249890729	13.60040983	6.698481524	9.133319184	4.037997704	14.9434681	17.48925581	17.61492856	13.21192849	16.94508664	38.42952684	10.99584382	3.054941294	17.04699134	25.96206064	Pcid2
ENSMUSG00000026109	238.5751466	0.415753799	0.157856362	2.633747507	0.008444826	0.201319622	303.4924245	322.3432908	205.0523328	269.8531128	216.1552207	309.9163238	223.1557903	203.4276597	236.2472771	153.4616309	153.5025495	249.7919245	240.0759233	262.7249513	261.3872006	206.6147326	Tmeff2
ENSMUSG00000048696	324.5719493	-0.306912326	0.116588045	-2.632451082	0.008477123	0.201755526	280.4688612	288.7439901	321.178909	305.2593723	311.5476655	278.6218416	418.4171068	384.7636279	404.1071845	381.1133218	284.0793936	336.7640115	247.4064859	340.1167974	333.6339735	276.9286468	Mex3d
ENSMUSG00000027524	63.86115809	-0.720436909	0.273746754	-2.63176421	0.008494279	0.201830241	61.74501049	78.74836094	57.54019542	26.7939261	51.75547538	35.33247991	75.7135717	58.91117747	90.14698732	91.46719723	70.77065595	126.4129172	53.14657845	31.56772671	64.12915791	47.59711116	Edn3
NewGene_5656	571.795608	-0.390028662	0.148278281	-2.630382951	0.008528873	0.202318366	363.1443837	427.3411054	622.4802959	558.8447443	471.8881578	542.1011918	535.9723892	636.0566193	734.646138	841.4982145	673.8163862	491.4934222	523.2189016	686.3434775	581.2212287	458.6630712	Vps36
ENSMUSG00000021754	467.5930475	-0.309207309	0.117650968	-2.628174784	0.00858444	0.202858927	329.6555645	369.5923073	465.5524902	415.3058545	449.5622665	440.1417498	529.9950019	526.5186487	499.4350332	655.5149135	445.5561015	403.5100318	503.976175	493.8821759	483.8098496	469.4805965	Map3k1
ENSMUSG00000025491	30.6117184	0.853127875	0.324620558	2.628077159	0.008586904	0.202858927	46.04712647	45.14906027	31.38556114	21.0523705	50.74066213	37.35147876	26.89824258	9.20487148	24.86813443	16.26083506	23.92247525	27.30519012	26.57328923	43.78749189	26.78812926	32.45257579	Ifitm1
ENSMUSG00000056569	3359.848536	-0.660889538	0.251525912	-2.62752069	0.008600961	0.202858927	2278.286235	2374.000588	2867.594103	2874.6055	2166.626273	2787.227915	2991.682314	7599.541894	3649.398728	2533.641363	4516.363973	2975.25442	3564.486037	2358.414679	4809.686844	3410.765716	Mpz
ENSMUSG00000020814	586.8006516	-0.31607365	0.120306267	-2.627241776	0.008608015	0.202858927	488.7274559	370.6422855	550.2935053	599.0356334	558.1472835	641.0321355	568.848019	617.6468763	706.6694868	586.4063645	786.4513738	729.1497067	547.9595502	546.8344917	525.2096857	565.7565713	Mxra7
ENSMUSG00000040479	2079.751042	-0.20758221	0.079076721	-2.625073565	0.008663025	0.203821722	1760.256062	1800.71252	2053.661884	1945.43042	1996.137648	2049.283835	2534.41219	1971.683471	2472.307032	2314.12009	1943.701114	2167.223053	1881.205613	2137.440592	2197.43836	2051.00279	Dgkz
ENSMUSG00000031636	20326.59939	-0.281900131	0.107483162	-2.622737609	0.008722642	0.2044697	25526.85247	19728.03938	14384.00267	16909.83814	18817.68196	18607.09342	26555.53904	22332.85919	19926.62889	23520.28162	23483.89654	22748.25728	18283.33931	17401.96393	20867.14093	16132.17543	Pdlim3
ENSMUSG00000021250	1188.23173	-1.528863853	0.582979671	-2.622499425	0.008728742	0.2044697	749.3123307	1539.267962	969.8138392	358.8472245	390.7030984	236.2228657	357.6470032	2839.702852	3821.403325	2504.1686	1035.643824	1687.865271	521.386261	1011.185568	156.6699681	831.8676929	Fos
ENSMUSG00000028268	260.2417725	-0.357584522	0.136361545	-2.622326718	0.008733167	0.2044697	219.7703763	197.3958914	233.2993378	239.231483	277.0440152	220.0708749	303.850518	266.9412729	268.3686174	328.2656078	330.9275743	279.1197213	211.6699935	286.1461679	189.1404278	312.6264801	Gbp3
ENSMUSG00000032199	6982.444431	0.129789258	0.04951282	2.621326309	0.008758838	0.204737842	7599.868918	7501.043874	7976.117271	7637.225863	6873.330093	6901.947576	6758.432506	6717.715206	7049.07994	6369.165834	6981.375694	6785.845398	6639.657025	6547.757508	6529.809446	6850.73875	Polr2m
ENSMUSG00000027951	353.6578012	-0.37099232	0.141624805	-2.619543376	0.008804757	0.204953196	272.0966564	298.1937934	330.5945773	326.3117428	325.7550509	251.3653571	367.6093153	395.8094737	465.2413484	473.5968212	382.759604	248.7806211	408.6788619	359.464759	323.8928355	428.3740005	Adar
ENSMUSG00000059970	364.4943574	-0.338856012	0.129382734	-2.619020337	0.008818269	0.204953196	363.1443837	245.6948861	302.3475723	285.1639277	350.1105687	334.14431	326.7638358	382.9226536	340.9006762	441.0751511	497.3881312	389.3517851	350.0343615	451.1129978	353.1162493	418.6382277	Hspa2
ENSMUSG00000001131	46.79269017	-0.984313397	0.37586429	-2.618799986	0.008823967	0.204953196	20.93051203	18.89960663	37.66267337	17.22466678	40.59252971	69.6554604	60.77010361	21.1712044	59.06181928	73.17375779	106.6543688	84.94948039	44.89969559	30.54941294	30.03517523	32.45257579	Timp1
NewGene_3805	57.52387361	0.672269902	0.256713008	2.618760565	0.008824987	0.204953196	46.04712647	43.04910398	53.35545394	50.7170744	80.17024617	45.42747417	20.92085534	45.10387025	24.86813443	43.70099423	40.86756189	24.27128011	84.30146927	107.9412591	91.72904866	117.9110254	Fam120a
ENSMUSG00000045414	537.4118033	-0.31466724	0.120186821	-2.618150951	0.008840769	0.204989095	391.400575	637.3367345	523.0926857	486.1183735	530.7473259	545.1296901	649.5427467	490.6196499	676.620491	631.1236609	638.9294431	786.7939969	427.0052682	374.7394655	431.8571141	377.5316317	Dipk2a
ENSMUSG00000030545	512.8239798	0.24275511	0.092747599	2.617373538	0.008860932	0.205126291	560.9377224	566.9881988	640.2654473	576.0694111	529.7325127	592.5761631	528.9987707	553.212776	530.5202012	429.895827	477.4527352	408.5665485	423.339987	488.7906071	458.6452433	439.1915257	Pex11a
ENSMUSG00000031700	9876.889993	0.265770565	0.101700167	2.61327561	0.008967895	0.207269215	12891.10236	10794.82532	9119.597882	8494.631498	9096.785907	7859.962531	8972.058247	8624.04409	7549.551145	6750.279156	8143.609283	8414.043772	12768.92363	12331.77969	12890.7725	13328.27288	Gpt2
ENSMUSG00000044338	500.1250198	-0.43751867	0.167652998	-2.609668042	0.009063012	0.20913191	295.1202196	403.191608	502.1689782	333.0102243	638.3175296	474.4647302	569.8442502	492.4606242	706.6694868	550.8357878	611.0198887	653.3019563	547.0432299	451.1129978	465.1393353	308.29947	Aplnr
ENSMUSG00000002804	174.4529186	0.41353041	0.158515539	2.608768919	0.009086858	0.209346674	189.4211339	205.7957166	218.6527426	256.4561498	209.051528	178.6813984	165.3743803	113.2199192	185.474836	121.956263	171.444406	188.1024209	162.1886963	170.0583987	136.3759308	118.9927779	Nudt14
ENSMUSG00000026527	2.198674858	-4.565403342	1.750876216	-2.60749635	0.009120704	NA	0	0	0	0	0	0	1.992462413	5.522922888	0	0	5.980618813	13.14694339	3.665281272	0	4.870568956	0	Rgs7
ENSMUSG00000048612	698.2230122	-0.272508621	0.104552441	-2.606430021	0.009149152	0.210445105	553.6120432	596.3875868	684.2052329	574.1555592	560.17691	548.1581883	717.2864688	734.5487441	753.2972389	846.5797255	671.8228466	523.8551291	788.9517939	942.9585462	868.5847971	806.9873847	Myof
ENSMUSG00000034675	428.6499475	-0.279204293	0.107193899	-2.604665888	0.009196389	0.211194267	383.0283702	363.2924385	359.8877677	450.712114	373.4512733	437.1132515	428.3794189	512.7113415	424.8306299	506.1184914	532.2750743	469.2447488	411.4278228	488.7906071	370.9750021	346.1608085	Dbn1
ENSMUSG00000042745	1225.885515	0.347018866	0.133332925	2.602649467	0.009250648	0.212102044	1436.879651	1471.019382	1068.155264	1080.369377	1599.34567	1863.53594	1089.87694	1016.217811	1219.574759	864.8731649	1141.301423	1366.27081	1120.659749	1258.635813	953.0079923	1064.444486	Id1
ENSMUSG00000074817	2.108939182	-4.592734632	1.765738925	-2.601027007	0.009294514	NA	0	0	0	0	0	0	0	12.88682007	2.072344536	6.097813149	0	6.067820028	4.581601591	2.03662753	0	0	Papolb
ENSMUSG00000035107	447.4398371	-0.267304998	0.10277235	-2.600942749	0.009296797	0.212821266	376.7492166	411.5914332	375.5805483	473.6783363	401.8660441	401.7807716	432.3643437	578.065929	459.0243147	537.6238593	507.3558293	423.7360986	459.0764794	395.1057407	489.49218	435.9462682	Dcbld2
ENSMUSG00000049755	893.3949209	0.187427885	0.072102847	2.599451932	0.009337275	0.213408618	992.1062703	889.3314895	1040.954444	1062.187785	915.3615449	975.1764455	934.4648718	881.8266878	884.8911169	838.449308	836.289864	783.7600869	833.8514895	782.0649714	763.055803	880.5465565	Zfp672
ENSMUSG00000068699	23200.7739	-0.798426462	0.307644817	-2.59528657	0.009451208	0.215670279	21177.49207	10253.03659	17327.96831	18807.42227	13686.7862	16513.39161	28174.41476	34691.31964	19702.81568	55147.60582	18185.06827	14133.97545	21068.03675	30751.03907	24526.56174	27065.44821	Flnc
ENSMUSG00000030934	8098.886634	0.147373925	0.056805545	2.594358101	0.009476772	0.215911464	9031.515941	8981.51306	8686.477138	8343.437201	8158.083658	8454.557693	8175.073282	7473.435155	7640.734305	7494.21236	8324.024617	7531.175958	8223.974855	6895.002502	7880.58057	8288.387858	Oat
ENSMUSG00000023206	462.5399567	0.350027427	0.134959681	2.593570356	0.00949851	0.216002525	522.2162752	605.8373902	390.2271435	436.358225	452.6067062	571.3766751	334.7336854	509.0293929	339.8645039	370.9502999	399.7046906	381.2613584	413.2604635	521.3766476	563.3624759	588.4733744	Il15ra
ENSMUSG00000056481	1295.85301	-0.197784668	0.076287056	-2.592637325	0.009524315	0.216002525	1204.550967	1205.374911	1180.097099	1354.050194	1516.130985	1337.586739	1391.734996	1526.167691	1635.079839	1461.442551	1459.27099	1471.446357	1113.329186	956.1966252	975.7373141	945.4517081	Cd248
ENSMUSG00000064115	28.28220618	-1.174391556	0.45301762	-2.592375007	0.009531581	0.216002525	20.93051203	17.84962848	31.38556114	3.827703728	5.074066213	18.17098967	19.92462413	54.30874173	29.01282351	18.29343945	68.77711634	28.31649346	34.82017209	28.51278541	39.77631314	33.53432832	Cadm2
ENSMUSG00000057092	69.28351575	-0.62150132	0.23982926	-2.591432415	0.009557731	0.216002525	64.8845873	44.09908213	47.07834171	40.19088914	58.85916807	52.49397015	62.76256602	90.20774051	128.4853612	72.15745559	57.81264852	61.68950361	62.30978163	105.9046315	76.3055803	83.29494454	Fxyd3
ENSMUSG00000060206	517.0639433	-0.432588581	0.166953919	-2.591065748	0.009567921	0.216002525	510.7044936	432.5909961	613.0646276	401.9088914	492.1844227	374.5242871	709.3166191	694.9677968	532.5925458	900.4437416	581.1167946	393.3969985	333.5405958	421.5818986	492.739226	388.349157	Zfp462
NewGene_920	173.550611	0.387804253	0.149675717	2.590963057	0.009570777	0.216002525	187.3280827	180.5962411	205.0523328	164.5912603	195.8589558	259.4413525	146.4459874	119.6633292	141.9556007	182.9343945	170.4476362	150.6841974	148.4438915	160.8935748	155.8582066	206.6147326	Rbl1
NewGene_6459	2.794022312	-3.896169787	1.503776869	-2.590922807	0.009571896	NA	0	2.099956292	0	0	0	0	0	6.443410036	5.18086134	4.065208766	16.94508664	0	5.497921909	2.03662753	2.435284478	0	no_name
ENSMUSG00000047180	119.0462452	-0.681852812	0.263392801	-2.588729874	0.009633063	0.21651298	61.74501049	87.14818611	85.78720045	85.16640795	131.9257215	140.3204202	167.3668427	125.1862521	141.9556007	149.3964221	195.3668812	170.9102641	130.1174852	30.54941294	92.54081016	109.2570052	Neurl3
ENSMUSG00000021699	3765.262613	0.493090241	0.190477279	2.588708974	0.009633647	0.21651298	5036.92772	2852.790622	3956.673074	3479.382689	3646.223981	3431.288549	2438.773994	3886.296739	2686.794691	3196.270392	2069.294109	1639.322711	4937.133874	5438.813818	5338.955337	6209.259502	Pde4d
ENSMUSG00000050382	37.32972305	-0.871356385	0.336621391	-2.588535395	0.009638504	0.21651298	12.55830722	31.49934438	33.47793188	18.18159271	41.60734295	11.10449369	51.80402275	40.50143451	32.12134031	39.63578547	71.76742575	35.39561683	41.23441431	46.84243318	52.76449702	36.7795859	Kif7
ENSMUSG00000056679	18.62745796	-1.383858387	0.534802017	-2.587608763	0.009664468	0.216599412	3.139576805	8.399825167	11.50803908	0	21.3110781	17.16149024	31.87939861	33.13753733	20.72344536	31.50536794	30.89986386	12.13564006	28.40592986	22.40290283	14.61170687	10.81752526	Gpr173
ENSMUSG00000032402	3810.479616	0.205733881	0.079516063	2.587324795	0.009672437	0.216599412	4366.10481	4568.454913	4502.781838	4198.99099	3627.957343	3574.637468	3699.00647	3794.248024	3594.481598	3708.486697	3760.812463	2979.299634	3388.552536	3676.112691	3620.456257	3907.290126	Smad3
ENSMUSG00000004266	104.3827487	-0.419242452	0.162187671	-2.58492184	0.009740107	0.217776098	99.41993215	76.64840465	87.87957119	79.42485236	111.6294567	66.62696212	129.5100569	103.0945606	121.2321554	104.6791257	112.6349876	126.4129172	99.87891467	104.8863178	121.7642239	124.4015405	Ptpn6
ENSMUSG00000044715	459.2181579	0.28294116	0.109525172	2.583343673	0.00978478	0.218211671	500.2392375	600.5874994	513.6770173	575.1124851	475.9474108	555.2246843	410.4472571	439.9928568	425.8668022	355.705767	492.4042822	522.8438257	406.8462212	302.4391881	396.9513699	373.2046216	Gskip
ENSMUSG00000005823	985.1204799	0.172801057	0.066899732	2.582985782	0.009794936	0.218211671	1080.014421	1061.527905	1001.1994	1177.018896	1035.109508	979.2144433	872.698537	974.7958898	948.0976253	1011.220681	922.0120669	890.9582407	900.7428727	983.6910968	981.4196445	942.2064506	Gpr108
ENSMUSG00000091712	940.0156286	-0.344858069	0.133542497	-2.582384452	0.009812021	0.218211671	679.1951154	1003.779107	1158.127206	791.3777458	884.9171476	918.6444777	1254.255089	1084.33386	1434.062419	1250.051696	892.1089729	989.0546645	587.3613239	587.5670423	750.8793806	774.534809	Sec14l5
NewGene_9227	138.8552838	-0.455724514	0.176516838	-2.581762282	0.009829727	0.218211671	128.722649	97.64796756	119.2651323	101.4341488	104.525764	129.2159265	109.5854327	175.8130453	191.6918696	192.0811142	104.6608292	159.7859274	155.7744541	142.5639271	137.9994537	170.9168992	Macroh2a1
ENSMUSG00000025129	3926.477143	-0.356154218	0.137960613	-2.581564474	0.009835362	0.218211671	3518.419072	3810.370691	2858.178435	4703.290956	5121.762436	4294.410558	5210.289211	4196.500908	4323.946875	5231.923682	5716.474815	6434.923139	2003.992536	1633.375279	2318.390823	1447.38488	Ppp1r27
ENSMUSG00000078160	3.956484544	2.89731066	1.122342788	2.581484633	0.009837637	NA	5.232628008	0	4.184741485	13.39696305	5.074066213	2.018998852	0	0	2.072344536	2.032604383	0	0	4.581601591	7.128196354	5.682330448	11.89927779	no_name
ENSMUSG00000024330	298.6986658	-0.519182948	0.201153667	-2.58102651	0.009850702	0.218215775	217.6773251	121.7974649	307.5784992	281.336224	242.540365	252.3748565	417.4208756	408.6962937	276.6579956	318.1025859	415.6530075	203.2719709	273.9797751	349.2816213	395.3278469	297.4819448	Col11a2
ENSMUSG00000035305	225.9982608	0.394053467	0.152769409	2.579400342	0.009897201	0.218593357	207.2120691	285.5940557	202.959962	188.5144086	249.6440577	229.1563697	114.5665888	174.8925581	164.7513906	190.0485098	178.4217946	214.3963076	307.8836269	313.6406396	249.2107782	345.0790559	Ror1
ENSMUSG00000024085	1242.280197	0.235429521	0.091275341	2.579333231	0.009899124	0.218593357	1039.199922	1163.375786	1338.07109	1093.76634	1241.116596	1327.491745	876.6834618	1234.373266	960.5316925	1104.720482	983.8117947	956.6929577	1543.083416	1643.558416	1612.158324	1757.847856	Man2a1
ENSMUSG00000040811	476.3406345	-0.231818124	0.089919327	-2.578067817	0.00993545	0.218593357	367.3304861	419.9912583	442.5364121	466.9798548	472.9029711	440.1417498	587.7764119	453.800164	460.060487	530.509744	513.3364481	520.821219	483.817128	477.5891557	495.986272	487.8703894	Eml2
ENSMUSG00000022844	167.8651028	-0.452482844	0.17551651	-2.578007306	0.00993719	0.218593357	140.2344306	178.4962848	133.9117275	138.7542601	154.2516129	159.5009093	203.2311662	163.8467123	195.8365587	134.1518893	309.9954084	231.5884644	133.7827664	120.1610242	148.5523531	139.5460759	Pdia5
ENSMUSG00000037085	239.9856701	0.365233997	0.141685335	2.577782646	0.009943652	0.218593357	285.7014892	335.9930067	286.6547917	225.83452	273.9995755	283.6693387	292.8919748	208.0300955	159.5705293	195.1300208	211.315198	245.7467111	213.5026341	184.3147914	213.4932726	223.922773	Trmt12
ENSMUSG00000031617	332.1964447	0.307183277	0.119242743	2.576117155	0.009991679	0.219314298	406.0519334	409.4914769	389.1809581	281.336224	357.2142614	303.8593272	292.8919748	301.9197846	297.3814409	265.254872	254.1762995	322.6057648	305.1346659	374.7394655	351.4927263	402.4119398	Tmem184c
ENSMUSG00000054204	71.05948651	0.757475057	0.294113443	2.575452008	0.010010917	0.219402111	38.72144726	128.0973338	66.95586377	49.76014846	105.5405772	114.0734351	46.82286671	71.79799755	33.15751258	67.07594464	35.88371288	42.47474019	72.38930513	83.50172871	84.42319523	96.27597486	Alkal2
ENSMUSG00000040563	45.68318883	-0.907044654	0.35236067	-2.574193804	0.010047398	0.219866987	15.69788402	23.09951921	39.75504411	38.27703728	30.44439728	53.50346958	30.88316741	50.62679314	99.47253773	56.91292272	99.67698021	39.44083018	23.82432827	56.00725706	36.52926717	36.7795859	Plppr2
ENSMUSG00000024909	447.9103178	-0.305691481	0.118845669	-2.572171822	0.010106272	0.220250643	398.7262542	418.9412802	354.6568409	433.4874472	461.7400254	456.2937406	503.0967594	467.6074712	459.0243147	418.7165029	660.8583788	610.8272161	350.9506818	379.8310343	426.1747836	365.6323539	Efemp2
ENSMUSG00000025359	6.597364588	-1.900274068	0.738795226	-2.572125537	0.010107623	NA	5.232628008	3.149934438	0	0	2.029626485	4.037997704	6.973618446	8.284384332	9.325550412	6.097813149	20.93216584	2.022606676	9.163203181	10.18313765	10.5528994	7.572267685	Pmel
ENSMUSG00000054196	24.04125598	1.204559562	0.468324035	2.572064366	0.010109409	0.220250643	16.74440962	14.69969404	100.4337956	21.0523705	31.45921052	32.30398163	15.93969931	9.20487148	13.47023948	11.17932411	15.94831683	28.31649346	16.49376573	16.29302024	25.97636776	15.14453537	Cthrc1
ENSMUSG00000034936	431.9926601	-0.422088118	0.164125165	-2.571745286	0.010118731	0.220250643	405.0054078	407.3915206	236.4378939	381.8134469	346.0513157	322.0303169	339.7148415	417.9011652	430.0114912	489.8576563	537.2589233	597.6802727	392.1850961	568.2190808	397.7631314	642.5610007	Arl4d
ENSMUSG00000041617	17.63700172	-0.989085877	0.384705945	-2.571017912	0.010140008	0.220250643	7.325679211	13.6497159	13.60040983	14.35388898	16.23701188	10.09499426	38.85301706	32.21705018	18.65110082	28.45646136	12.95800743	18.20346008	12.82848445	15.27470647	18.67051433	10.81752526	Ccdc74a
ENSMUSG00000019066	438.4450992	-0.301849875	0.117407	-2.570970008	0.010141411	0.220250643	318.1437829	302.393706	441.4902267	444.9705584	426.2215619	377.5527853	410.4472571	495.2220856	440.3732139	512.2163045	556.1975496	434.8604353	481.9844873	446.021429	426.1747836	500.8514198	Rab3d
ENSMUSG00000026749	1089.592557	0.254574488	0.099066873	2.569723655	0.010177967	0.220711665	1245.365466	1339.772114	1005.384142	1203.812822	1304.035017	1185.152326	945.4234151	960.0680954	1014.41265	804.9113356	1246.959022	1133.671042	1052.852046	950.0867426	1049.60761	991.9670668	Nek6
ENSMUSG00000017707	17720.12773	0.219025164	0.085326704	2.566900563	0.010261203	0.222182055	16437.77762	21098.26086	15489.82061	16706.96985	17859.69826	19720.57129	13158.22178	15539.66403	15380.94115	13924.35633	16929.13832	17264.97059	22119.05616	19901.92422	19666.54568	22324.12689	Serinc3
ENSMUSG00000036432	577.3312127	-0.274628144	0.107034538	-2.565789965	0.010294114	0.222559983	566.1703504	704.5353359	518.9079442	587.5525223	547.999151	549.1676878	705.3316943	562.4176474	828.9378144	663.645331	806.3867699	637.1211029	394.0177368	354.3731902	421.3042147	389.4309095	Siah2
ENSMUSG00000033319	1021.071612	-0.19796917	0.077188047	-2.564764597	0.010324583	0.222591755	850.8253141	938.6804624	956.2134294	913.8642651	1155.872283	916.6254788	1018.148293	1090.77727	1096.27026	1211.432212	1047.605062	1111.422368	1017.115553	1030.53353	962.7491302	1019.01088	Fem1c
ENSMUSG00000027488	9194.563789	0.135920869	0.053004828	2.564311079	0.010338084	0.222591755	10119.90257	9253.457399	9538.072031	10100.35321	8453.394311	9359.069179	8638.320793	9089.810587	8803.319589	8409.900634	8268.205508	8505.061072	9756.062427	9567.05782	9138.810884	10112.22262	Snta1
ENSMUSG00000061111	877.8471242	0.229237813	0.089400013	2.564180985	0.01034196	0.222591755	884.3141333	957.580069	828.5788141	1069.843192	1041.198387	1049.879403	796.9849653	836.7228176	868.3123606	716.493045	785.454604	971.8625078	821.9393253	736.240852	832.0555299	848.0939808	Mcrip1
ENSMUSG00000028360	5.262917927	3.280048307	1.280330041	2.561877174	0.010410813	NA	14.65135842	7.349847021	17.78515131	16.26774084	0	2.018998852	0	0	0	0	5.980618813	0	5.497921909	12.21976518	2.435284478	0	Slc44a5
ENSMUSG00000062232	1119.124832	0.271676501	0.106141574	2.559567292	0.010480256	0.225231659	1139.66638	957.580069	1188.466582	1252.616045	1278.664686	1175.057332	863.7324562	1152.449909	977.1104488	1163.666009	873.1703466	761.5114135	1157.312562	1385.925034	1290.700773	1288.367259	Rapgef2
ENSMUSG00000050931	134.9956021	-0.381721765	0.14934294	-2.55600811	0.010588065	0.227122796	139.187905	125.9973775	98.34142491	154.0650751	116.7035229	124.1684294	179.3216172	144.5164822	155.4258402	168.7061638	188.3894926	152.706804	115.4563601	83.50172871	119.3289394	94.1124698	Sgms2
ENSMUSG00000037921	60.0168367	-0.663386525	0.25960525	-2.555366373	0.010607608	0.227122796	46.04712647	38.8491914	49.17071245	26.7939261	59.87398132	62.58896441	75.7135717	99.41261199	52.84478567	90.45089504	53.82556931	75.84775035	54.97921909	35.64098177	65.7526809	72.47741927	Ddx60
ENSMUSG00000024346	1508.050409	0.175720666	0.068772926	2.555084915	0.01061619	0.227122796	1595.951542	1500.41877	1548.35435	1678.448085	1578.034592	1701.006533	1423.614394	1307.09175	1531.462612	1245.986487	1420.396968	1574.599297	1613.64008	1444.987232	1474.158871	1490.654981	Pfdn1
ENSMUSG00000001930	2944.955504	-0.249048554	0.097490682	-2.554588273	0.010631347	0.227122796	2264.681402	2780.34213	2579.893126	2327.243867	2770.440152	2884.13986	2590.201137	3273.252298	3119.914699	3717.633416	3431.878429	2413.981068	3186.045746	3222.963066	3264.904723	3291.772938	Vwf
ENSMUSG00000020101	873.6385484	-0.242497749	0.094957156	-2.553759602	0.01065668	0.227326729	664.543757	629.9868875	767.9000626	906.2088576	784.4506366	779.3335569	901.589242	932.453481	809.2505413	1005.122867	911.0475991	803.9861537	1149.981999	959.2515665	969.2432222	1003.866345	Vsir
ENSMUSG00000043162	1415.131073	0.282549486	0.110729735	2.5517038	0.010719761	0.228334079	1752.930383	1607.516541	1483.490857	1568.401603	1531.353183	1708.073029	1114.78272	1134.040166	1407.12194	1044.758653	1604.799381	1630.220981	1286.513727	1450.078801	1145.395466	1172.619739	Pyurf
ENSMUSG00000078995	23.03746004	-1.061846586	0.416602794	-2.548822526	0.010808729	0.229816906	4.186102406	12.59973775	17.78515131	19.13851864	14.2073854	24.22798622	21.91708655	53.38825459	42.48306299	20.32604383	14.95154703	39.44083018	13.74480477	19.34796153	22.72932179	28.12556569	Zfp456
ENSMUSG00000027699	13.77604498	-1.633248448	0.640887392	-2.54841719	0.010821297	0.229816906	0	13.6497159	11.50803908	12.44003712	0	2.018998852	16.93593051	11.96633292	19.68727309	17.27713726	31.89663367	25.28258345	7.330562545	11.20145141	15.42346836	23.79855558	Ect2
ENSMUSG00000066721	7.448335236	2.132962936	0.837672275	2.546297639	0.010887231	NA	2.093051203	23.09951921	8.369482971	8.612333388	14.2073854	14.13299196	4.981156033	0	4.144689072	2.032604383	4.98384901	0	14.66112509	0	11.3646609	6.490515159	Zfp575
ENSMUSG00000074364	6365.830334	-0.162042107	0.06365841	-2.545494117	0.01091232	0.231408688	5397.979053	6124.522525	5962.210431	5940.596186	6267.486587	6025.702074	5839.907333	6457.217343	7214.867502	7168.995659	6698.29307	6586.61864	6731.289057	7090.518744	6306.575036	6040.506108	Ehd2
ENSMUSG00000041607	2792.134358	-0.654099774	0.257274581	-2.542418965	0.011008813	0.232894563	2120.260869	1975.008892	2414.595837	2217.197384	1897.700764	2057.35983	2389.958665	6375.293987	2628.769044	1949.267603	4169.488082	2443.308864	2994.5348	2225.015576	3921.619771	2894.769761	Mbp
ENSMUSG00000021508	3776.601872	0.187209899	0.073640005	2.542230939	0.011014737	0.232894563	3864.819047	4052.915643	3523.552331	4061.193655	4578.837351	4081.406179	3263.653433	3115.848996	3793.426673	3505.226258	3892.386077	3653.83896	3562.653397	4067.145177	3571.750567	3836.976211	Cxcl14
ENSMUSG00000041483	611.813433	-0.247826285	0.097517676	-2.541347327	0.011042616	0.233081609	559.8911968	577.4879802	565.9862859	480.3768179	658.6137945	514.8447073	696.3656134	669.1941566	698.3801087	730.7212757	574.139406	616.8950361	555.2901128	558.0359431	624.2445878	708.5479048	Zfp281
ENSMUSG00000025350	104.2767972	-0.532133778	0.209451558	-2.540605497	0.01106607	0.233081609	69.0706897	94.49803313	77.41771748	79.42485236	100.466511	125.1779288	134.4912129	117.8223549	140.9194285	73.17375779	149.5154703	173.9441741	92.54835213	90.62992507	84.42319523	64.90515159	Rdh5
ENSMUSG00000031537	651.1832137	0.238795919	0.093999991	2.540382349	0.011073134	0.233081609	793.266406	565.9382206	653.8658571	728.2206343	736.7544142	697.5641034	648.5465155	569.7815446	545.026613	634.1725675	565.1684778	576.4429026	663.4159103	782.0649714	642.1033406	616.5989401	Ikbkb
ENSMUSG00000037266	5064.178231	-0.340572239	0.134109768	-2.539503598	0.01110099	0.233081609	4373.430489	5283.49003	3371.855452	2878.433203	5280.073302	6018.635578	6144.754083	5396.816149	5846.083936	5129.27716	5559.981956	6372.222332	4498.216442	4493.818644	5049.968245	5329.794698	Rsrp1
ENSMUSG00000015766	734.7733926	0.260469393	0.102585179	2.539054819	0.011115241	0.233081609	706.404781	968.0798505	755.3458381	596.1648556	833.1616722	737.9440804	580.8027935	613.0444406	707.7056591	681.9387705	646.9036016	606.7820028	788.9517939	902.2259956	810.9497311	819.9684151	Eps8
ENSMUSG00000029389	208.3421973	-0.314945798	0.124068357	-2.53848609	0.011133323	0.233081609	174.7697755	169.0464815	211.329445	165.5481862	197.8885823	193.8238898	186.2952356	217.2349669	224.8493822	287.6135202	230.2538243	237.6562844	205.2557513	229.1205971	194.0109967	208.7782376	Ddx55
ENSMUSG00000008348	34617.05315	0.245392355	0.096673926	2.538350992	0.011137622	0.233081609	35750.36107	43254.8997	26728.99005	35180.42496	31739.29898	33925.23771	30670.97016	28674.09515	26985.03438	35250.44151	27126.09339	25560.69187	42602.48055	43616.41517	41282.94247	45524.47332	Ubc
NewGene_1689	902.103818	-0.242841504	0.0956873	-2.537865557	0.011153082	0.233081609	848.7322629	722.3849643	749.0687259	941.6151171	878.8282681	944.8914628	957.3781896	960.0680954	882.8187724	947.1936425	1083.488775	1188.281422	753.2153015	844.182111	797.9615472	933.5524303	Osgin2
ENSMUSG00000030895	2.476707942	-4.831021614	1.904446198	-2.536706797	0.011190063	NA	0	0	0	0	0	0	5.97738724	0	0	0	14.95154703	11.12433672	0	0	3.24704597	4.327010106	Hpx
ENSMUSG00000032279	24837.32923	0.165684395	0.065317504	2.536600223	0.01119347	0.233586624	27304.89947	27441.17884	27912.22571	29307.77052	24419.45106	28341.69639	24290.10928	22560.21951	25699.14459	21800.69831	25948.90826	26557.83696	20947.99879	22273.57698	19606.47533	22985.07768	Idh3a
NewGene_1377	15.34824042	-1.116636961	0.440451867	-2.535207695	0.011238067	0.234177905	5.232628008	12.59973775	10.46185371	13.39696305	11.16294567	5.04749713	34.86809223	12.88682007	19.68727309	9.146719723	24.91924505	24.27128011	10.0795235	19.34796153	19.48227582	12.98103032	no_name
ENSMUSG00000066357	408.5017377	-0.371995111	0.146821117	-2.533662179	0.011287749	0.234723738	285.7014892	409.4914769	454.0444512	332.0532984	422.1623089	372.5052882	495.1269097	632.3746707	566.7862306	478.6783322	430.6045545	340.8092249	352.7833225	273.9264027	315.7752206	373.2046216	Wdr6
ENSMUSG00000023072	203.1310627	0.389665055	0.153812364	2.533379282	0.011296864	0.234723738	256.3987724	206.8456947	244.8073769	222.0068162	244.5699915	159.5009093	145.4497562	240.2471456	156.4620125	176.8365813	151.5090099	146.638984	225.4147983	236.2487934	240.2814018	196.8789598	Cep89
ENSMUSG00000041688	3137.082099	-0.240733211	0.095109069	-2.531127823	0.011369641	0.235895469	3084.110948	3071.186077	3129.140446	3115.750835	2515.722029	2689.306471	3524.666009	3919.434276	3067.069913	4104.844551	3483.710458	2701.191216	2781.948486	2890.992778	3261.657677	2852.581412	Amot
ENSMUSG00000030189	54027.44933	0.2152882	0.085080368	2.530409829	0.011392936	0.236038694	69294.64618	64656.60424	55932.20851	58434.68204	56092.78718	51967.01145	51227.20488	46520.49997	50383.87653	43345.28847	56819.8658	58677.84227	55103.83865	50804.69204	49364.83989	45813.30125	Ybx3
ENSMUSG00000041135	171.8304292	-0.409409889	0.161862613	-2.529366616	0.01142686	0.236218499	164.3045194	148.0469186	147.5121374	123.4434452	143.0886672	135.2729231	194.2650853	151.8803794	155.4258402	168.7061638	236.2344431	237.6562844	146.6112509	232.1755384	204.5638961	160.0993739	Ripk2
ENSMUSG00000009418	1092.817946	-0.271560456	0.107372888	-2.529134328	0.011434426	0.236218499	960.7105022	863.0820359	1065.016708	902.3811539	954.9392613	1052.907901	1150.647044	1273.033726	1103.523465	1465.50776	1160.24005	846.4608939	1124.32503	1323.807894	1140.524897	1097.978814	Nav1
ENSMUSG00000091405	5.868427144	-1.97933283	0.783058346	-2.527695211	0.011481398	NA	2.093051203	0	3.138556114	1.913851864	0	4.037997704	2.98869362	6.443410036	17.61492856	10.16302191	1.993539604	5.05651669	10.0795235	9.164823883	10.5528994	8.654020212	H4c14
NewGene_7026	11.26041479	1.470310705	0.581772125	2.527296584	0.011494439	NA	13.60483282	26.24945365	12.55422446	21.0523705	14.2073854	6.056996556	5.97738724	4.60243574	0	12.1956263	4.98384901	6.067820028	9.163203181	10.18313765	7.305853433	25.96206064	BC051142
ENSMUSG00000020178	131.950724	-0.434121348	0.171784384	-2.527129291	0.011499916	0.237231072	103.6060346	104.9978146	137.0502836	143.5388898	105.5405772	72.68395867	122.5364384	135.3116108	155.4258402	179.8854879	150.5122401	158.7746241	141.113329	109.9778866	138.8112152	151.4453537	Adora2a
ENSMUSG00000037514	812.9539907	0.211816336	0.083889543	2.524943274	0.011571697	0.238252267	909.4307478	969.1298286	875.6571558	809.5593385	878.8282681	756.1150701	854.7663753	711.5365654	645.535323	729.7049735	766.5159778	779.7148736	887.9143882	801.4129329	780.1027944	851.3392383	Pank2
ENSMUSG00000024302	3151.176087	0.181013706	0.071701414	2.524548629	0.011584698	0.238252267	3945.401518	3233.932689	3460.781208	3179.864872	3049.513794	3070.897254	3145.101919	3080.870484	2912.680245	2961.504586	2787.965136	2699.168609	3041.267136	3501.981037	3242.175401	3105.711503	Dtna
ENSMUSG00000057173	2.084387269	4.409441069	1.746784709	2.524318565	0.011592283	NA	7.325679211	0	4.184741485	5.741555592	6.088879456	0	0	0	0	0	0	0	0	0	5.682330448	4.327010106	Rfx8
ENSMUSG00000033966	1.906874008	4.466302781	1.769347889	2.524264905	0.011594052	NA	0	5.249890729	0	3.827703728	10.14813243	5.04749713	0	0	0	0	0	0	0	4.073255059	0	2.163505053	Cdkl4
ENSMUSG00000030208	3612.263218	-0.2507758	0.099352043	-2.524113168	0.011599058	0.238252267	2912.480749	3216.083061	3889.717211	3820.048321	3585.335186	3628.140937	3453.933593	3744.541718	4240.016921	4454.452505	4945.971758	4211.067099	3420.623747	2778.978264	3052.223212	2442.597205	Emp1
ENSMUSG00000021179	436.5582873	0.251659349	0.099797828	2.521691643	0.011679204	0.239556774	509.657968	452.5405809	415.3355924	514.8261514	365.3327674	449.2272446	357.6470032	440.9133439	353.3347434	389.2437393	372.791906	359.012685	501.227214	530.5414715	478.9392806	494.3609046	Nrde2
ENSMUSG00000021565	16.61102302	-2.115604915	0.839368775	-2.520471308	0.011719779	0.239743743	7.325679211	15.74967219	2.092370743	0	8.118505941	10.09499426	10.95854327	16.56876866	0	123.9888674	11.96123763	24.27128011	6.414242227	7.128196354	17.85875284	3.245257579	Slc6a19
ENSMUSG00000027217	254.2125317	-0.430746621	0.170922047	-2.520134926	0.011730986	0.239743743	128.722649	220.4954106	240.6226354	341.6225577	259.7921901	183.7288955	308.8316741	301.9197846	340.9006762	321.1514925	312.9857179	269.0066879	240.0759233	207.736008	194.0109967	195.7972073	Tspan18
NewGene_910	114.536374	-0.452252763	0.179471332	-2.519916452	0.011738269	0.239743743	88.95467613	109.1977272	95.20286879	85.16640795	98.43688454	119.1209323	80.69472774	140.8345336	138.8470839	172.7713726	125.5929951	156.7520174	99.87891467	116.0877692	92.54081016	112.5022628	Ap3b1
ENSMUSG00000054720	1545.77914	0.318587885	0.126492118	2.518638232	0.011780963	0.24027491	1386.646422	1657.915492	1408.16551	1553.090788	1831.737903	1883.725929	866.7211498	1286.841033	1486.907205	1449.246925	1336.668305	1369.30472	1453.284025	2154.751926	1626.770031	1980.688876	Lrrc8c
NewGene_9163	2.426895121	-4.839593574	1.922676373	-2.517112938	0.01183209	NA	0	0	0	0	0	0	3.984924827	11.96633292	0	16.26083506	0	0	4.581601591	2.03662753	0	0	no_name
ENSMUSG00000061751	803.5330624	-0.292600702	0.116280734	-2.516330035	0.011858408	0.240898203	765.0102147	602.6874557	813.9322189	793.2915976	708.3396434	615.7946499	767.0980291	1008.853914	894.2166673	960.4055709	934.9700744	699.8219099	789.8681142	1024.423647	747.6323347	730.1829554	Kalrn
ENSMUSG00000076435	220.5923699	-0.295075609	0.117268234	-2.516245021	0.011861269	0.240898203	175.8163011	178.4962848	187.2671815	211.480631	214.1255942	196.8523881	207.216091	247.6110428	237.2834494	251.0266413	261.1536881	224.509341	242.8248843	195.5162428	274.3753845	223.922773	Acsf2
ENSMUSG00000016520	328.376301	-0.295657432	0.117507665	-2.51606933	0.011867184	0.240898203	309.7715781	263.5445146	346.2873579	319.6132613	286.1773344	323.0398163	427.3831876	429.8674981	369.9134997	376.0318108	289.0632426	376.2048417	252.9044078	308.5490707	321.4575511	254.2118437	Lnx2
NewGene_8441	248.8906049	0.350804733	0.139449219	2.515645011	0.011881479	0.240898203	250.1196188	304.4936623	307.5784992	240.1884089	271.969949	303.8593272	217.178403	218.1554541	221.7408654	201.2278339	184.4024134	273.0519012	239.159603	184.3147914	243.5284478	321.2805004	Hnrnpu
ENSMUSG00000021846	789.347152	0.197005915	0.078337702	2.514828881	0.011909017	0.240898203	849.7787885	843.1324511	844.2715947	725.3498565	733.7099744	785.3905535	630.6143538	676.5580538	759.5142725	666.6942376	660.8583788	776.6809635	851.2615755	925.6472122	970.8667451	929.2254202	Peli2
ENSMUSG00000034842	7064.468125	0.242585795	0.096465427	2.514743389	0.011911905	0.240898203	9300.473021	8313.726959	6405.793029	7896.552791	7141.240789	7207.825902	7223.672479	5571.708707	6397.327583	5281.722489	7316.290347	7314.757043	7058.41541	6768.731595	7003.066397	6830.185452	Art3
ENSMUSG00000049858	1468.766449	0.226718194	0.090205122	2.513362753	0.01195863	0.241440069	1970.607708	1611.716454	1513.830232	1647.826455	1355.790492	1586.933098	1604.928474	1474.620411	1302.468541	1280.540761	1234.001015	1380.429056	1420.296493	1286.130285	1488.770577	1341.373133	Suox
ENSMUSG00000031506	22.99054775	-1.268593032	0.504819893	-2.512961651	0.011972235	0.241440069	6.279153609	4.199912583	23.01607817	9.56925932	6.088879456	22.20898737	45.82663551	36.81948592	8.289378144	32.52167013	12.95800743	35.39561683	12.82848445	32.58604047	41.39983612	37.86133843	Ptpn7
ENSMUSG00000050174	415.5145566	0.297030371	0.118262388	2.511621621	0.012017787	0.242019735	444.7733807	476.6900782	400.6889972	528.2231145	503.3473684	463.3602365	358.6432344	324.0114761	383.3837392	333.3471188	441.5690223	453.0638954	425.1726276	433.8016638	306.0340827	372.1228691	Nudt6
ENSMUSG00000027108	1481.868747	0.202665965	0.080712494	2.510961487	0.012040283	0.242134131	1823.047598	1747.163635	1542.077237	1500.459861	1559.767954	1508.192142	1434.572938	1216.88401	1293.142991	1311.029827	1525.057797	1631.232284	1376.313118	1376.76021	1451.429549	1412.7688	Ola1
ENSMUSG00000026443	58.34621331	-0.748100695	0.298059838	-2.509901032	0.0120765	0.242523747	47.09365207	39.89916954	36.616488	45.93244474	71.03692699	31.29448221	98.62688946	65.35458751	29.01282351	76.22266436	117.6188366	69.77993032	43.98337527	63.13545342	60.07035045	37.86133843	Lrrn2
ENSMUSG00000001376	1122.906285	0.180722293	0.072034605	2.50882605	0.012113312	0.242924204	1299.784797	1267.323622	1196.836065	1120.560266	1177.183361	1036.755911	1139.6885	999.6490428	1006.123272	991.9109389	1072.524307	1051.755471	1057.433647	1151.712868	1154.324842	1242.933653	Vps50
ENSMUSG00000073471	929.2445691	0.24059978	0.095987976	2.506561645	0.01219118	0.243524994	1081.060946	877.7817299	997.0146589	1096.637118	986.3984719	1044.831906	793.9962717	892.8725336	1048.606335	725.6397647	760.535359	928.3764642	825.6046066	1014.24051	908.3611102	885.9553192	Rsph3a
ENSMUSG00000046794	59.09558609	-0.719475544	0.287081307	-2.506173429	0.012204574	0.243524994	27.20966564	73.49847021	38.70885874	34.44933355	45.66659592	70.66495982	89.6608086	63.51361321	109.8342604	83.3367797	61.79972773	69.77993032	67.80770354	29.53109918	32.4704597	47.59711116	Ppp1r3b
NewGene_3376	519.932833	0.504598449	0.201355474	2.506008101	0.012210282	0.243524994	627.9153609	579.5879365	636.0807058	469.8506326	831.1320457	296.7928313	300.8618244	348.8646291	506.6882391	507.1347935	506.3590595	255.8597445	574.5328395	714.8562629	609.6328809	552.775541	Slbp
ENSMUSG00000060147	12981.60132	0.201732649	0.080500194	2.505989616	0.012210921	0.243524994	15287.64599	15016.78744	12506.09993	14698.38232	14110.97814	13763.51517	11815.30211	11577.88735	12179.16884	11127.49269	14347.50453	13194.47465	14076.51273	10400.03848	11767.2946	11836.53614	Serpinb6a
ENSMUSG00000040006	2717.972733	0.180016978	0.071876529	2.504530757	0.012261394	0.244193386	2890.503711	3137.3347	2823.654317	2826.759203	3027.187903	2820.541396	2690.820489	2308.581767	2584.213637	2188.098618	2832.819778	2866.03366	2722.387665	2664.927123	2439.343285	2664.356473	Ginm1
ENSMUSG00000078630	11.91929259	-1.746005823	0.697570305	-2.502981864	0.012315185	NA	0	5.249890729	17.78515131	1.913851864	0	3.028498278	18.92839293	11.96633292	9.325550412	14.22823068	32.89340347	6.067820028	16.49376573	20.3662753	16.23522985	16.2262879	Tomt
ENSMUSG00000038507	451.035637	-0.319658024	0.127741827	-2.502375546	0.012336299	0.245061298	250.1196188	424.1911709	419.5203339	447.8413362	449.5622665	467.3982343	500.1080657	477.7328298	473.5307265	558.9662053	531.2783045	527.9003424	382.1055727	397.1423683	418.0571687	491.115647	Parp12
NewGene_6865	46.74001977	0.82306214	0.328922552	2.502297688	0.012339013	0.245061298	27.20966564	58.79877617	59.63256617	79.42485236	125.8368421	29.27548335	33.87186103	35.89899877	39.37454619	37.60318108	31.89663367	36.40692017	32.98753145	33.60435424	34.09398269	51.92412127	Fxn
ENSMUSG00000006273	2591.926227	0.114257165	0.045693916	2.500489662	0.012402175	0.245976476	2718.873513	2859.090491	2729.497634	2725.325054	2611.114473	2774.104423	2377.007659	2589.330347	2586.285981	2488.924067	2544.753305	2580.846118	2378.767546	2460.246056	2467.754937	2578.898023	Atp6v1b2
ENSMUSG00000035297	3633.508736	0.158756215	0.06352231	2.499219808	0.012446708	0.246520154	4481.222626	3782.021281	3862.516391	3931.051729	3636.075848	3894.648786	3554.552945	3331.242989	3498.117577	3164.765024	3790.715557	3790.364911	3501.259935	3257.585734	3289.257568	3370.740872	Cops4
ENSMUSG00000041308	770.6692997	-0.236113021	0.094588359	-2.496216481	0.012552597	0.248275883	679.1951154	720.2850081	764.7615065	692.8143748	652.524915	644.0606338	815.9133582	840.4047662	822.7207808	992.9272411	767.5127476	652.290653	865.9227006	723.002773	825.561438	870.8107838	Sntb2
ENSMUSG00000041052	2.88929901	-3.672605335	1.471621186	-2.495618689	0.012573768	NA	2.093051203	1.049978146	0	0	0	0	0	1.840974296	8.289378144	7.11411534	4.98384901	17.19215674	3.665281272	0	0	0	Slc7a13
ENSMUSG00000032285	3940.81589	-0.282053769	0.113049094	-2.4949671	0.012596881	0.248809998	3675.397913	2508.39779	3963.996372	4097.556841	4077.519609	4073.330184	3940.094422	4625.447919	4485.589748	5665.884717	4506.396275	4009.817735	2884.576361	3637.416768	3528.727208	3372.904378	Dnaja4
ENSMUSG00000027245	663.6940888	0.228400241	0.091658349	2.491865105	0.012707429	0.250539032	650.9389242	644.6865816	722.9140916	635.3988189	738.7840407	834.8560253	620.6520417	486.9377013	590.6181928	643.3192872	608.0295793	660.3810797	680.8259964	696.5266151	711.914829	692.3216169	Hypk
ENSMUSG00000070305	144.4851198	0.310866779	0.124769145	2.491535687	0.012719219	0.250539032	175.8163011	155.3967656	168.4358448	159.8066306	181.6515704	161.5199082	127.5175944	154.6418409	112.9427772	136.1844937	131.5736139	144.6163773	119.1216414	133.3991032	116.0818934	133.0555608	Mpzl3
ENSMUSG00000004565	295.9499744	-0.312461488	0.125480807	-2.490113791	0.01277022	0.251200001	259.5383492	229.9452139	268.8696404	265.0684832	287.1921477	252.3748565	364.6206216	396.7299608	292.2005796	360.787278	281.0890842	244.7354078	307.8836269	274.9447165	305.2223212	343.9973034	Pnpla6
ENSMUSG00000035403	2.651040115	-4.386263489	1.761923357	-2.489474626	0.012793205	NA	0	0	0	0	0	0	2.98869362	0	17.61492856	0	2.990309406	0	0	6.109882589	4.058807463	8.654020212	Crb2
ENSMUSG00000048076	9630.15107	0.125987088	0.050628987	2.488437867	0.012830565	0.252042717	10593.97866	10708.72711	9602.935524	10301.30766	10580.44287	10422.07207	9913.496737	9474.574215	9150.437299	8522.710178	10023.51713	9921.897049	8892.888687	8460.150758	8798.682818	8714.598353	Arf1
ENSMUSG00000058318	596.2337015	-0.233570047	0.094028567	-2.48403283	0.012990383	0.254834505	546.286364	450.4406246	591.0947348	539.7062257	492.1844227	487.5882228	646.5540531	703.2521811	576.111781	606.7324083	550.2169308	569.3637793	682.658637	791.2297953	677.8208463	628.4982179	Phf21a
ENSMUSG00000050323	861.689647	0.285306634	0.115042509	2.480010543	0.01313785	0.256973933	1141.759431	1031.078539	965.6290978	924.3904503	877.8134549	992.3379358	793.0000405	681.1604895	851.7336043	625.0258478	874.1671164	1043.665045	700.9850434	875.7498377	666.4561854	742.0822332	Ndufaf6
NewGene_5157	36.27893267	-0.842759318	0.33990196	-2.479418825	0.013159668	0.256973933	25.11661444	20.99956292	48.12452708	21.0523705	38.56290322	17.16149024	73.72110929	23.0121787	40.41071845	53.86401615	40.86756189	74.83644701	21.07536732	26.47615789	22.72932179	32.45257579	no_name
ENSMUSG00000026773	9774.53099	-0.561904572	0.226637554	-2.479309198	0.013163714	0.256973933	10155.48444	10382.18391	11785.27821	7494.643899	11264.42699	6766.674653	21841.37297	15007.62246	8283.161111	10624.42311	12863.3143	16776.51107	4177.50433	2841.095404	3673.220754	2455.578235	Pfkfb3
ENSMUSG00000034205	1181.582157	-0.282230071	0.113843005	-2.47911648	0.013170829	0.256973933	1073.735267	763.334112	1342.255831	1132.043378	904.1985992	1018.584921	1249.273933	1365.082441	1188.489591	1479.735991	1192.136683	1106.365852	1254.442515	1368.6137	1136.46609	1330.555608	Loxl2
ENSMUSG00000079547	137.2420037	-0.440896772	0.177888493	-2.478500804	0.013193581	0.257069524	83.72204812	95.54801127	110.8956494	133.9696305	118.7331494	156.472411	165.3743803	138.0730722	202.0535923	169.722466	117.6188366	157.7633207	110.8747585	158.8569473	138.8112152	137.3825709	H2-DMb1
ENSMUSG00000023243	95.59209926	-0.469934735	0.189662987	-2.477735598	0.013221908	0.257273324	75.34984331	77.69838279	63.81730765	103.3480007	66.97767402	88.83594949	131.5025193	139.9140465	99.47253773	114.8421476	82.73189357	91.01730041	119.1216414	90.62992507	83.61143374	100.602985	Kcnk5
ENSMUSG00000000782	36.15264272	-0.803989456	0.324654545	-2.476446025	0.013269769	0.257647105	17.79093523	27.29943179	13.60040983	42.10474101	29.42958404	23.2184868	35.86432344	54.30874173	45.59157979	24.3912526	69.77388615	38.42952684	36.65281272	40.73255059	28.41165224	50.84236874	Tcf7
ENSMUSG00000043207	1664.582022	0.187504349	0.075720964	2.4762541	0.013276905	0.257647105	2120.260869	1812.26228	1773.284204	1646.869529	1733.301018	1709.082528	1738.423456	1551.020844	1379.145289	1521.404381	1661.61526	1626.175767	1716.267956	1494.884607	1586.181957	1563.132401	Zmpste24
ENSMUSG00000031551	8.560670309	2.31252041	0.934066203	2.475756431	0.013295425	NA	21.97703763	0	6.277112228	17.22466678	15.22219864	9.085494834	5.97738724	0	0	8.130417532	0	0	11.91216414	12.21976518	13.79994537	15.14453537	Ido1
ENSMUSG00000038608	262.8765069	-0.341161435	0.137846429	-2.474938497	0.013325912	0.25825008	205.1190179	206.8456947	244.8073769	244.0161127	236.4514855	216.0328772	225.1482527	333.2163476	337.7921594	337.4123276	240.2215223	240.6901944	230.9127202	280.0362853	319.0222666	308.29947	Dock10
ENSMUSG00000056290	2.763712516	-4.295485861	1.736100818	-2.474214525	0.013352949	NA	0	0	0	0	0	0	0	0	2.072344536	6.097813149	13.95477723	0	7.330562545	6.109882589	0	8.654020212	Ms4a4b
ENSMUSG00000022150	1301.842047	-0.21702603	0.087727557	-2.473863835	0.013366063	0.258624554	1088.386626	1178.07548	1074.432376	1332.040897	1464.375509	1127.610859	1528.218671	1354.036595	1307.649402	1400.46442	1578.883367	1276.264812	1205.877539	1375.741896	1279.336112	1258.078188	Dab2
ENSMUSG00000052684	5413.764151	-0.268737296	0.108648305	-2.473460544	0.013381158	0.258624554	5838.566331	3544.72622	5108.523168	4970.273291	5345.021349	5249.397015	5859.831957	6204.083378	7318.484729	6336.644164	5204.135137	5288.105154	4963.707163	5812.53497	4379.453253	5196.739137	Jun
ENSMUSG00000045441	17.72210637	-1.651675865	0.66846943	-2.47083231	0.013479901	0.25946542	0	4.199912583	16.73896594	0	12.17775891	17.16149024	25.90201137	45.10387025	33.15751258	34.55427451	13.95477723	5.05651669	11.91216414	16.29302024	26.78812926	20.553298	Gprin3
ENSMUSG00000109179	26.41873588	-0.894143533	0.361883843	-2.470802578	0.013481022	0.25946542	8.372204812	35.69925696	14.6465952	17.22466678	10.14813243	23.2184868	19.92462413	46.94484455	29.01282351	37.60318108	26.91278466	42.47474019	27.48960954	30.54941294	24.35284478	28.12556569	Gm35339
ENSMUSG00000060550	204.5778967	-0.701742978	0.284130409	-2.469791884	0.013519168	0.25946542	273.143182	107.0977709	163.2049179	135.8834823	149.1775467	116.092434	287.9108187	101.2535863	266.2962729	239.8473172	275.1084654	366.0918083	181.431423	199.5894979	94.16433314	316.9534903	H2-Q7
ENSMUSG00000022816	4568.677574	-0.191936941	0.077728351	-2.4693299	0.013536636	0.25946542	3473.418472	4148.463654	4286.221466	4725.300252	4252.067487	4694.172331	4319.658512	5088.452954	4937.360857	4995.125271	5064.587364	4815.826495	4519.291809	4031.504195	4889.23947	4858.150596	Fstl1
ENSMUSG00000027206	3389.590445	0.173752601	0.070369629	2.469141932	0.013543749	0.25946542	3988.309068	3699.073008	3521.45996	3257.375873	3401.653989	3311.158117	3258.672277	3140.702149	2774.869334	2892.396037	3089.986386	3617.43204	3483.849849	3611.958924	3601.785743	3582.764368	Cops2
ENSMUSG00000040605	228.7452481	-0.422225158	0.171000805	-2.469141346	0.013543771	0.25946542	143.3740074	162.7466126	199.8214059	212.4375569	229.3477928	257.4223536	194.2650853	316.6475789	291.1644073	248.9940369	360.8306684	203.2719709	208.9210325	223.0107145	215.1167955	192.5519497	Bace2
ENSMUSG00000037010	83.35305416	-0.563916331	0.228402781	-2.468955632	0.013550802	0.25946542	49.18670327	36.7492351	65.90967839	81.33870422	51.75547538	95.90244547	128.5138257	72.71848469	97.4001932	101.6302191	74.75773516	88.99469374	87.05043022	101.8313765	101.4701866	98.43947991	Apln
ENSMUSG00000032198	1053.563076	-0.219181197	0.088826474	-2.467521088	0.013605221	0.260161452	786.9872524	871.4818611	967.7214685	1022.953821	967.1170203	994.3569346	1032.09553	1194.792318	1075.546814	1275.45925	960.8860892	993.0998779	1087.672218	1277.983775	1163.254219	1185.600769	Dock6
ENSMUSG00000036707	8409.135066	0.143129535	0.058144693	2.461609596	0.013831513	0.263843916	9251.286318	7966.184193	8540.011186	8665.92124	8248.402036	7845.829539	7638.104661	8415.093507	7236.62712	7780.809578	7166.774877	7506.904678	8823.248343	9827.746144	9729.77325	9903.44438	Cab39
ENSMUSG00000032014	528.7028381	-0.300963851	0.122266806	-2.461533602	0.013834444	0.263843916	384.0748958	499.7895974	503.2151636	632.5280411	607.8731324	544.1201906	780.0490348	666.4326952	673.5119742	584.3737601	651.8874506	552.1716225	389.4361352	367.6112691	295.4811833	326.689263	Oaf
ENSMUSG00000027204	4661.075992	-0.271703014	0.11045481	-2.45985679	0.013899247	0.264481678	3291.323017	3737.922199	4593.799966	5101.372144	4387.037648	4113.710161	4663.358278	5802.750981	4992.277987	6083.584918	4726.682401	4184.773212	4927.970671	3878.75713	4829.169119	5262.726041	Fbn1
ENSMUSG00000053398	208.5379475	-0.461491988	0.187619873	-2.459718047	0.01390462	0.264481678	111.9782394	237.295061	175.7591424	156.9358528	150.1923599	197.8618875	227.1407151	305.6017331	251.7898611	233.749504	215.3022773	184.0572075	271.2308142	140.5272995	240.2814018	236.9038033	Phgdh
ENSMUSG00000021806	926.063884	-0.237766247	0.096702503	-2.458739328	0.013942581	0.26485386	790.1268292	964.929916	846.3639654	724.3929305	947.8355686	773.2765603	1081.90709	1122.073833	974.001932	1009.188076	951.915161	810.0539737	981.3790607	1063.11957	890.5023574	885.9553192	Nid2
ENSMUSG00000049866	81.40966256	-0.47260053	0.192293343	-2.457706145	0.013982754	0.26526702	60.69848489	79.79833908	75.32534674	48.80322253	73.06655347	70.66495982	94.64196463	88.36676621	74.6044033	125.0051696	110.641448	72.81384033	79.71986768	72.3002773	88.48200269	87.62195464	Arl4c
NewGene_5561	9.288707708	1.730658784	0.704951033	2.45500567	0.014088237	NA	13.60483282	26.24945365	7.323297599	5.741555592	19.28145161	10.09499426	9.962312066	2.761461444	0	2.032604383	9.967698021	0	14.66112509	6.109882589	8.929376419	11.89927779	Arpp21
ENSMUSG00000023307	2937.044683	0.183095663	0.074617091	2.453803277	0.014135429	0.267810577	3385.510321	3307.431159	2841.439469	3085.129205	2971.373175	3350.528595	3062.414729	2821.293109	2650.528662	2503.152298	3169.727971	2475.670571	3014.693847	2888.956151	2677.189403	2787.676261	Marchf5
ENSMUSG00000079242	8.342760128	1.590979564	0.64837669	2.453788962	0.014135991	NA	11.51178162	16.79965033	10.46185371	10.52618525	5.074066213	12.11399311	0.996231207	0.920487148	6.217033608	0	8.970928219	5.05651669	9.163203181	9.164823883	8.117614926	18.38979295	Kcnk1
ENSMUSG00000042810	1491.651818	-0.188761384	0.076943235	-2.4532551	0.01415699	0.267866624	1429.553972	1310.372726	1377.826134	1286.108453	1515.116171	1325.472746	1796.204866	1577.714972	1516.9562	1720.59961	1339.658614	1445.15247	1457.865626	1602.825866	1587.80548	1577.195184	Krba1
ENSMUSG00000037022	582.1409977	0.253040051	0.103181453	2.45237921	0.014191502	0.268167234	670.8229106	545.9886358	720.8217209	700.4697822	651.5101018	512.8257084	544.93847	450.1182154	476.6392433	552.8683922	553.2072402	613.8611261	591.9429255	571.2740221	551.1860535	605.7814148	Mmaa
ENSMUSG00000005360	128.2515419	-0.659496987	0.268991034	-2.451743379	0.014216601	0.268289433	58.60543369	119.6975086	98.34142491	88.99411168	147.1479202	67.63646154	93.64573342	303.7607589	129.5215335	131.1029827	139.5477723	118.3224905	150.2765322	104.8863178	146.9288302	153.6088588	Slc1a3
ENSMUSG00000031913	2513.439006	0.178236631	0.072812533	2.447883948	0.014369793	0.270213515	3148.995535	2676.394294	2766.114122	2637.287869	2450.773981	2453.083605	2499.544097	2131.848235	2238.132099	2304.97337	2543.756535	2539.382682	2471.315898	2618.084689	2392.261119	2343.075972	Vps4a
ENSMUSG00000025533	211.9165373	-0.326248045	0.133301048	-2.447452966	0.01438699	0.270213515	173.7232499	160.6466563	230.1607817	199.0405939	185.7108234	226.1278714	243.0804144	272.4641958	267.3324452	186.9996032	275.1084654	228.5545544	177.7661417	174.1316538	210.2462266	179.5709194	Asl
ENSMUSG00000010051	69.8888742	-0.64594858	0.263940233	-2.447328972	0.014391941	0.270213515	56.51238248	23.09951921	69.04823451	53.58785219	39.57771646	37.35147876	54.79271637	79.16189473	77.7129201	114.8421476	55.81910892	54.61038025	118.205321	105.9046315	86.04671821	91.94896475	Hyal1
ENSMUSG00000063354	1.995869933	-3.950505113	1.614259547	-2.447255227	0.014394886	NA	0	0	0	0	0	0	0	8.284384332	0	3.048906574	3.987079208	2.022606676	4.581601591	0	5.682330448	4.327010106	Slc39a4
ENSMUSG00000030753	6634.612445	0.172201332	0.070370341	2.447072578	0.014402183	0.270213515	7656.381301	7143.001326	7570.197347	6531.019486	6909.863369	6068.10105	6825.179997	6334.792553	6149.682411	6094.764242	6035.441152	5724.988196	7421.278256	6031.472429	6818.796538	6838.839472	Thap12
NewGene_1395	71.2403023	0.632408658	0.258505782	2.446400436	0.014429064	0.270213515	119.3039186	145.9469623	63.81730765	76.55407456	60.88879456	67.63646154	43.83417309	58.91117747	52.84478567	72.15745559	46.8481807	69.77993032	84.30146927	45.82411942	60.88211194	70.31391422	Pfas
ENSMUSG00000078588	27.66861367	1.55775312	0.636766715	2.446348221	0.014431154	0.270213515	40.81449846	40.94914769	23.01607817	85.16640795	40.59252971	29.27548335	15.93969931	23.0121787	0	18.29343945	30.89986386	0	43.98337527	10.18313765	11.3646609	29.20731821	Ccdc24
ENSMUSG00000040485	241.5371647	0.627638496	0.256619494	2.445794304	0.014453343	0.270277521	297.2132708	140.6970715	237.4840793	305.2593723	387.6586587	345.2488037	191.2763917	159.2442766	201.01742	247.9777347	176.428255	133.4920406	120.0379617	455.1862529	250.0225397	216.3505053	Lrrc52
ENSMUSG00000026249	5393.362008	0.105388429	0.043114969	2.444358237	0.01451101	0.270961954	5834.380229	5915.576874	5420.286409	5787.488037	5556.102504	5809.669197	5302.938713	5258.743077	5574.606802	5011.386106	5448.343738	5310.353828	5017.770062	4986.682506	4868.133671	5191.330375	Serpine2
ENSMUSG00000020121	71.39225603	-0.580348672	0.237513578	-2.443433665	0.014548244	0.270961954	64.8845873	48.29899471	55.44782468	40.19088914	72.05174023	68.64596097	46.82286671	94.81017625	107.7619159	91.46719723	103.6640594	77.87035702	49.48129718	88.59329754	73.87029583	58.41463643	Srgap1
ENSMUSG00000022863	317.8672786	-0.371871567	0.152225203	-2.442904063	0.01456961	0.270961954	256.3987724	379.0421107	251.0844891	319.6132613	268.9255093	374.5242871	395.503789	303.7607589	417.577424	333.3471188	447.5496411	496.5499389	268.4818532	202.6444392	185.8933818	184.979682	Btg3
ENSMUSG00000034765	30.41349803	-1.064834391	0.435924606	-2.44270311	0.014577724	0.270961954	18.83746083	26.24945365	21.9698928	22.96622237	29.42958404	4.037997704	15.93969931	34.97851163	26.94047897	79.27157094	63.79326733	37.4182235	28.40592986	41.75086436	19.48227582	15.14453537	Dusp5
ENSMUSG00000049764	572.9077246	-0.245117418	0.100353209	-2.442546898	0.014584035	0.270961954	573.4960297	499.7895974	559.7091737	529.1800404	594.6805602	516.8637061	744.1847114	772.2887172	574.0394365	590.4715732	631.9520545	565.3185659	561.704355	441.9481739	489.49218	521.4047178	Zfp280b
ENSMUSG00000054715	171.0496445	0.364327803	0.149221503	2.441523484	0.014625437	0.271381016	205.1190179	226.7952795	172.6205863	177.0312974	174.5478777	199.8808864	117.5552824	150.0394051	172.0045965	142.2823068	174.4347154	141.5824673	160.3560557	226.0656558	142.8700227	153.6088588	Zscan22
ENSMUSG00000022773	24.51007025	0.978392224	0.40105902	2.439521802	0.014706715	0.272537957	36.62839605	23.09951921	37.66267337	50.7170744	17.25182513	23.2184868	30.88316741	22.09169155	6.217033608	17.27713726	8.970928219	10.11303338	26.57328923	25.45784412	33.2822212	22.71680306	Ypel1
NewGene_3920	2.44627241	3.759494217	1.541587239	2.438716487	0.014739527	NA	0	2.099956292	4.184741485	11.48311118	11.16294567	0	0	1.840974296	0	0	0	0	4.581601591	0	1.623522985	2.163505053	Spesp1
ENSMUSG00000042453	568.6577322	-0.414908496	0.170138088	-2.438657337	0.01474194	0.272839575	408.1449846	427.3411054	548.2011346	502.3861143	433.3252546	486.5787233	423.3982628	657.2278237	634.137428	693.1180946	955.9022402	377.2161451	641.4242227	586.5487285	580.4094672	743.1639857	Reln
ENSMUSG00000020359	614.2698533	0.178546665	0.073243197	2.437723531	0.014780073	0.272972759	684.4277434	717.1350736	684.2052329	674.6327821	597.7249999	671.3171183	603.7161112	582.6683647	650.7161843	535.5912549	592.0812624	595.657666	543.3779486	578.4022184	535.7625851	580.9011067	Phykpl
ENSMUSG00000047867	1030.605242	-0.273173645	0.112085917	-2.437180791	0.014802277	0.272972759	884.3141333	948.1302657	936.3359074	1125.344896	880.8578946	1150.829346	957.3781896	961.9090697	1331.481364	1156.551894	1300.784592	1455.265503	857.6758177	941.9402325	784.1616018	816.7231575	Gimap6
ENSMUSG00000030082	1210.309841	-0.207160431	0.085018113	-2.436662289	0.014823516	0.272972759	935.5938878	1186.475305	1120.464533	1130.129526	1239.086969	1316.387252	1283.145794	1289.602494	1372.928255	1412.660046	1306.765211	1333.909103	1241.614031	954.1599976	1168.936549	1073.098506	Sec61a1
ENSMUSG00000020078	1746.19177	0.148690468	0.061054675	2.435365788	0.014876742	0.272972759	1791.65183	1852.161449	1634.14155	1869.833271	1945.396986	1710.092028	1717.5026	1623.739329	1548.041368	1505.143546	1696.502203	1654.492261	1784.075659	1867.587445	1781.816476	1956.89032	Vps26a
NewGene_306	26.25969362	-0.994380098	0.408323899	-2.435272831	0.014880565	0.272972759	18.83746083	19.94958477	17.78515131	10.52618525	33.48883701	24.22798622	15.93969931	42.34240881	75.64057557	22.35864821	48.8417203	43.48604353	11.91216414	14.25639271	16.23522985	4.327010106	Slfn2
ENSMUSG00000038893	218.1299696	-0.375075245	0.154027541	-2.435118052	0.014886932	0.272972759	218.7238507	199.4958477	202.959962	178.9451493	224.2737266	155.4629116	254.0389577	235.6447099	272.5133065	167.6898616	252.1827599	347.8883483	200.6741497	200.6078117	171.2816749	207.6964851	Fam117a
ENSMUSG00000020232	490.5041719	-0.222872389	0.091525816	-2.435076781	0.01488863	0.272972759	410.2380358	424.1911709	479.1529001	459.3244474	452.6067062	528.9776992	455.2776614	520.0752386	628.9565667	521.3630242	552.2104704	538.0133758	459.9927997	476.5708419	474.8804732	466.2353389	Hmg20b
ENSMUSG00000044475	551.8073036	0.276813892	0.113715354	2.434270144	0.014921854	0.272972759	640.4736682	685.6357292	462.4139341	607.6479668	522.62882	616.8041493	566.8555566	407.7758066	492.1818273	406.5208766	567.1620174	478.3464788	591.9429255	633.3911617	571.4800908	577.6558491	Ascc1
ENSMUSG00000003153	502.9207118	0.374664645	0.153927348	2.434035603	0.014931526	0.272972759	717.9165627	518.689204	494.8456806	542.5770034	497.2584889	426.0087578	528.0025395	492.4606242	322.2495754	354.6894648	413.6594679	353.9561683	746.8010593	451.1129978	657.526809	528.9769854	Slc2a3
ENSMUSG00000073096	789.4483144	0.210016291	0.086290405	2.433831316	0.014939956	0.272972759	926.1751574	823.1828663	803.4703652	850.7071536	891.0060271	732.8965833	853.7701441	656.3073365	734.646138	697.1833034	751.5644308	653.3019563	754.1316218	772.9001475	867.7730356	862.1567636	Lrrc61
ENSMUSG00000007989	44.29117389	-0.682335037	0.280477058	-2.432765949	0.014983983	0.272972759	23.02356323	33.59930067	40.80122948	41.14781508	26.38514431	24.22798622	29.8869362	73.63897184	45.59157979	60.97813149	48.8417203	44.49734687	55.8955394	34.622668	68.18796538	57.3328839	Fzd3
ENSMUSG00000038624	46.66553397	-0.601191565	0.247147131	-2.432524961	0.014993958	0.272972759	33.48881925	37.79921325	36.616488	37.32011135	51.75547538	32.30398163	54.79271637	36.81948592	59.06181928	50.81510957	58.80941832	87.9833904	35.73649241	47.86074695	48.70568956	36.7795859	Nepn
ENSMUSG00000053199	1512.547984	-0.23406532	0.096234814	-2.432231227	0.015006124	0.272972759	1693.278423	1408.020694	1509.645491	1532.038417	1389.279329	1099.344875	1890.84683	1860.304526	1490.015721	1806.985296	1602.805842	1499.76285	1308.505414	1296.313423	1440.876649	1372.743956	Arhgap20
ENSMUSG00000016327	122.9343594	-0.486977863	0.200235299	-2.432028051	0.015014544	0.272972759	115.1178162	61.94871061	111.9418347	99.52029693	153.2367996	104.9879403	146.4459874	133.4706365	174.076941	150.4127243	131.5736139	170.9102641	85.21778958	126.2709068	128.2583158	73.5591718	Atp1b4
ENSMUSG00000024679	113.0205818	0.525976404	0.216558456	2.428796427	0.015149036	0.275070574	132.9087514	119.6975086	74.27916137	114.8311118	132.9405348	186.7573938	65.75125964	84.68481762	116.051294	72.15745559	120.6091461	69.77993032	112.7073991	126.2709068	146.9288302	131.9738082	Ms4a6d
ENSMUSG00000036985	521.4693314	0.228977188	0.094333226	2.427322784	0.015210716	0.275842695	703.2652042	561.738308	516.8155734	544.4908553	561.1917232	521.9112033	447.3078118	553.212776	500.4712055	472.580519	428.6110149	505.651669	498.478253	528.5048439	508.1626944	491.115647	Zdhhc9
ENSMUSG00000036381	122.102607	0.476801566	0.19654469	2.425919353	0.015269663	0.276556726	130.8157002	202.6457821	95.20286879	149.2804454	108.585017	124.1684294	70.73241567	84.68481762	123.3044999	85.36938408	116.6220668	102.1416371	119.1216414	150.7104372	138.8112152	151.4453537	P2ry14
ENSMUSG00000017314	119.6461341	-0.426121596	0.175686064	-2.425471812	0.015288503	0.276556726	122.4434954	112.3476616	103.5723518	140.668112	67.99248726	94.89294605	127.5175944	158.3237895	170.9684242	125.0051696	152.5057797	128.4355239	119.1216414	90.62992507	107.9642785	91.94896475	Mpp2
ENSMUSG00000024240	1005.903367	-0.192421978	0.079357576	-2.424746155	0.015319094	0.276705161	906.2911709	886.1815551	869.3800436	778.9377087	1038.153947	853.027015	1018.148293	1004.251479	1021.665856	1061.019488	912.0443689	1075.015448	1061.098928	1283.075344	1208.712862	1117.45036	Epc1
ENSMUSG00000045930	481.4762167	-0.258162591	0.106486642	-2.424365975	0.015335143	0.276705161	424.8893942	487.1898597	511.5846466	482.2906697	428.2511884	409.856767	461.2550487	457.4821126	582.3288146	555.9172987	541.2460025	684.6523598	443.499034	399.1789958	429.4218296	404.5754449	Clec14a
ENSMUSG00000027858	816.4202177	-0.277259634	0.114494062	-2.421607113	0.015452046	0.278052844	654.078501	922.9307902	748.0225405	764.5838197	839.2505517	881.2929989	942.4347215	741.9126413	1064.148919	855.7264452	1075.514616	1150.863199	603.8550896	605.8966901	687.5619842	524.6499753	Tspan2
ENSMUSG00000027520	27.79656724	-0.807280588	0.33338057	-2.421498614	0.01545666	0.278052844	20.93051203	28.34940994	29.2931904	9.56925932	17.25182513	12.11399311	46.82286671	29.45558874	22.7957899	38.61948328	33.89017327	33.37301015	25.65696891	29.53109918	42.21159761	24.88030811	Zdbf2
ENSMUSG00000043415	2300.084861	-0.734602029	0.3035018	-2.420420668	0.015502562	0.278052844	2623.639683	752.8343306	1339.117275	1974.138198	3015.010144	2221.908237	2192.704886	2822.213596	3668.049829	5128.260858	3120.88625	2913.564917	988.7096232	1671.052888	1397.85329	971.4137688	Otud1
ENSMUSG00000044469	50.72839526	-0.657911947	0.271873472	-2.419919611	0.015523939	0.278052844	25.11661444	44.09908213	19.87752206	46.88937067	30.44439728	51.48447073	55.78894757	50.62679314	49.73626887	47.766203	79.74158417	60.67820028	58.64450036	50.91568824	51.14097403	88.70370717	Tnfaip8l1
ENSMUSG00000007659	1412.851663	0.371210257	0.153402116	2.419850963	0.015526869	0.278052844	1518.508648	1534.018071	958.3058002	1393.284157	1353.760866	2046.255337	934.4648718	1152.449909	1150.151218	1060.003186	1261.910569	1247.948319	1123.40871	2160.861809	1753.404824	1956.89032	Bcl2l1
ENSMUSG00000036390	612.202045	0.320747254	0.132562141	2.419599227	0.015537621	0.278052844	557.7981456	830.5327134	572.2633981	817.2147459	542.9250848	617.8136487	556.8932445	509.0293929	527.4116844	447.1729642	486.4236634	627.0080695	516.8046594	761.6986961	700.5501681	723.6924402	Gadd45a
ENSMUSG00000028476	466.4161586	-0.225131296	0.093051516	-2.419426408	0.015545006	0.278052844	428.028971	440.9908213	421.6127047	416.2627804	448.5474533	459.3222388	597.738724	523.7571872	423.7944576	442.0914533	554.20401	513.7420957	433.4195105	430.7467225	464.3275738	464.0718339	Reck
ENSMUSG00000026457	10463.59038	0.15075758	0.062390118	2.416369542	0.015676143	0.279470162	12023.53264	12193.39621	10581.11885	11112.78085	10953.89414	10418.03408	10180.4867	9708.37795	10753.3958	8965.817933	9909.885372	11088.9411	10304.9383	10035.48215	9909.17254	9278.19142	Adipor1
ENSMUSG00000037251	441.2592592	0.247290853	0.102359793	2.415898319	0.015696444	0.279470162	535.821108	431.5410179	609.9260715	478.462966	405.9252971	487.5882228	439.3379621	379.240705	444.517903	403.47197	408.6756189	409.5778519	440.750073	385.9409169	409.9395538	389.4309095	Pomk
ENSMUSG00000050587	28.16464502	-1.057960416	0.437936898	-2.415782778	0.015701425	0.279470162	16.74440962	16.79965033	27.20081965	7.655407456	19.28145161	18.17098967	92.64950222	20.25071726	12.43406722	34.55427451	34.88694307	25.28258345	21.07536732	29.53109918	30.84693672	43.27010106	Lrrc4c
ENSMUSG00000021670	239.3004923	-0.332902952	0.137803947	-2.415772247	0.015701879	0.279470162	165.351045	191.0960225	274.1005673	237.3176311	211.0811545	233.1943674	257.0276513	253.1339657	253.8622057	352.6568604	298.0341708	238.6675878	230.9127202	226.0656558	196.4462812	209.8599901	Hmgcr
ENSMUSG00000042607	652.9720261	0.221125458	0.091601331	2.413998297	0.015778536	0.280487829	780.7080988	796.9334127	606.7875154	647.838856	799.6728352	678.3836143	670.4636021	628.6927221	537.7734071	626.0421499	626.9682055	606.7820028	608.4366912	676.1603398	593.3976511	562.5113138	Asb4
ENSMUSG00000019737	7.904442547	-1.753985893	0.726667143	-2.413740472	0.015789705	NA	0	0	4.184741485	6.698481524	9.133319184	0	11.95477448	17.48925581	6.217033608	8.130417532	14.95154703	9.101730041	5.497921909	11.20145141	8.929376419	12.98103032	Syne4
ENSMUSG00000020231	505.5783035	-0.246880239	0.102316493	-2.412907568	0.015825832	0.280981703	450.0060087	383.2420232	519.9541296	495.6876328	413.0289898	513.8352079	490.1457537	632.3746707	561.6053693	615.879128	511.3429085	482.3916922	525.0515423	512.2118237	480.5628036	501.9331723	Dip2a
ENSMUSG00000002910	5051.162675	0.702219117	0.291292075	2.4107045	0.015921743	0.282336418	6669.507659	6101.423006	1703.189785	3925.310173	4510.844864	7399.630793	2150.863175	3697.596874	2512.71775	2879.184108	3946.211646	3442.476562	6408.744305	7949.975562	6967.348891	10553.57765	Arrdc2
ENSMUSG00000057098	1108.873471	-0.199398947	0.082746372	-2.409760601	0.015962991	0.282513261	959.6639766	1012.178933	946.7977611	1143.526489	1200.524066	1139.724852	1090.873171	1265.669829	1401.941079	1183.992053	1199.114072	1211.541399	934.6467245	1082.467532	951.3844693	1017.929127	Ebf1
ENSMUSG00000020689	125.4246704	-0.426198834	0.176900866	-2.409252392	0.015985239	0.282513261	103.6060346	133.3472245	131.8193568	89.95103761	94.37763157	99.94044318	134.4912129	185.0179168	107.7619159	182.9343945	139.5477723	126.4129172	131.0338055	94.70318013	130.6936003	121.156283	Itgb3
ENSMUSG00000032604	2254.114466	0.142359758	0.059100197	2.408786514	0.016005658	0.282513261	2600.61612	2195.504303	2456.443252	2351.167015	2262.018718	2381.409146	2323.211174	2059.12975	2201.86607	2132.201998	1962.63974	2229.92386	2244.984779	2263.711499	2262.37928	2138.624745	Qars
ENSMUSG00000033685	1441.727749	0.346481594	0.143846904	2.408683019	0.016010197	0.282513261	1556.18357	1562.367481	914.3660146	1635.386418	1408.560781	1821.136965	927.4912534	1081.572399	1098.342604	977.6827082	1516.086869	1397.621213	1537.585494	2042.737412	1811.03989	1779.482906	Ucp2
ENSMUSG00000045288	15.86455841	-1.208294338	0.502025478	-2.406838677	0.016091276	0.283324084	6.279153609	2.099956292	13.60040983	13.39696305	16.23701188	4.037997704	17.93216172	19.33023011	35.22985711	28.45646136	21.92893565	6.067820028	10.99584382	20.3662753	22.72932179	15.14453537	Ush1g
ENSMUSG00000047264	1693.165653	0.233772221	0.097132198	2.406742827	0.0160955	0.283324084	2224.913429	1877.360925	1668.665667	2060.261532	1755.62691	1632.360572	1719.495063	1525.247204	1623.681944	1382.17098	1534.028725	1756.633898	1782.243019	1749.463048	1479.841201	1318.65633	Zfp358
ENSMUSG00000035799	147.4888259	-0.373653693	0.155428053	-2.404029935	0.016215445	0.285086933	121.3969698	142.7970278	115.0803908	122.4865193	131.9257215	153.4439128	173.34423	175.8130453	158.534357	150.4127243	172.4411758	189.1137242	186.9293449	110.9962004	150.1758761	104.9299951	Twist1
ENSMUSG00000089774	392.6768987	-0.335063527	0.139527223	-2.40142046	0.016331559	0.286778195	261.6314004	395.841761	277.2391234	320.5701872	375.4808998	389.6667784	317.7977549	382.9226536	460.060487	456.319684	501.3752104	430.815222	444.4153543	332.9886011	471.6334272	464.0718339	Slc5a3
ENSMUSG00000028096	743.1671105	0.263935667	0.109960609	2.400274704	0.016382772	0.287019667	879.0815053	790.6335438	857.8720045	734.9191158	835.1912987	648.0986315	763.1131043	628.6927221	529.484029	720.5582538	531.2783045	778.7035702	771.5417078	814.6510119	821.5026305	785.3523342	Gpr89
ENSMUSG00000056962	795.3873852	-0.163727894	0.068215151	-2.400169058	0.016387501	0.287019667	817.3364948	795.8834346	776.2695455	721.5221527	771.2580644	781.3525557	901.589242	890.1110721	810.2867136	877.0687912	840.2769432	903.0938808	720.22777	792.248109	659.150332	668.5230614	Jmjd6
ENSMUSG00000027935	212.3047064	0.293187764	0.122194993	2.399343516	0.016424498	0.287019667	231.2821579	207.8956729	244.8073769	246.8868905	262.8366299	243.2893617	165.3743803	210.7915569	188.5833528	204.2767405	193.3733416	210.3510943	175.0171808	160.8935748	227.2932179	223.922773	Rab13
ENSMUSG00000020639	30.50733414	0.674022095	0.280940865	2.399160034	0.016432731	0.287019667	48.14017767	34.64927881	40.80122948	28.70777796	43.63696943	37.35147876	17.93216172	27.61461444	20.72344536	33.53797232	20.93216584	25.28258345	17.41008604	26.47615789	29.22341373	35.69783337	Pfn4
ENSMUSG00000017264	945.0376537	0.206651297	0.086144648	2.398887258	0.016444977	0.287019667	1105.131035	905.0811617	924.8278683	953.0982283	1002.635484	1044.831906	789.0151157	947.1812753	776.0930288	973.6174994	745.583812	911.1843075	964.885295	1104.870435	964.3726532	1008.193355	Exosc10
ENSMUSG00000021057	43.03483894	-0.802786072	0.334736371	-2.398263652	0.016473003	0.287160747	19.88398643	23.09951921	63.81730765	41.14781508	22.32589134	32.30398163	43.83417309	59.83166462	108.7980881	58.94552711	46.8481807	35.39561683	34.82017209	32.58604047	25.97636776	38.94309095	Akap5
ENSMUSG00000051515	127.3274162	-0.417523485	0.174156421	-2.397405064	0.016511659	0.287236174	98.37340655	165.896547	98.34142491	95.6925932	115.6887097	128.2064271	163.3819179	135.3116108	152.3173234	117.8910542	164.4670173	204.2832743	99.87891467	91.64823883	103.0937096	102.76649	Fam181b
ENSMUSG00000020205	429.0951008	-0.335008571	0.139747448	-2.397242857	0.016518971	0.287236174	377.7957422	409.4914769	250.0383038	420.0904842	455.651146	419.9517612	375.5791649	474.0508812	432.0838358	588.4389689	520.3138367	553.1829259	343.6201193	426.6734675	388.0219935	430.5375055	Phlda1
ENSMUSG00000047777	310.024864	-0.3110321	0.129767608	-2.396839285	0.016537175	0.287236174	277.3292844	291.8939245	280.3776795	234.4468533	300.3847198	275.5933433	314.8090613	441.8338311	373.0220165	384.1622284	268.1310768	276.0858113	271.2308142	324.842091	323.8928355	322.3622529	Phf13
ENSMUSG00000079415	112.4496131	-0.621787789	0.259484279	-2.396244548	0.016564035	0.287356071	110.9317138	65.09864504	69.04823451	132.0557786	67.99248726	94.89294605	141.4648313	212.6325312	108.7980881	72.15745559	169.4508664	126.4129172	143.8622899	89.6116113	123.3877469	71.39566675	Cntf
ENSMUSG00000029777	2647.485894	0.117356679	0.049006942	2.394694979	0.016634197	0.28822599	2938.643889	2725.743267	2796.453498	2926.2795	2674.032894	2771.075924	2634.03531	2555.272323	2701.301103	2514.331622	2549.737154	2563.653962	2556.533688	2643.542533	2339.496622	2469.641018	Gars
ENSMUSG00000036833	1537.45801	0.219288752	0.091593928	2.394140722	0.016659356	0.288314981	1912.002274	1521.418333	1451.05911	1650.697233	1529.323557	1440.555681	1650.755109	1395.458516	1295.215335	1393.350305	1151.269121	1278.287419	1669.53562	1887.95372	1624.334747	1748.112083	Pnpla7
ENSMUSG00000029561	171.4576936	-0.407886384	0.170436877	-2.39318152	0.016702975	0.288478687	138.1413794	153.2968093	137.0502836	159.8066306	104.525764	186.7573938	221.1633279	154.6418409	191.6918696	160.5757463	238.2279827	201.2493643	139.2806884	230.1389108	155.8582066	170.9168992	Oasl2
ENSMUSG00000030825	36.13113784	0.833401495	0.348258869	2.393051748	0.016708884	0.288478687	49.18670327	56.69881988	38.70885874	16.26774084	46.68140916	61.57946499	25.90201137	27.61461444	13.47023948	21.34234602	15.94831683	46.51995355	36.65281272	33.60435424	51.14097403	36.7795859	Hsd17b14
ENSMUSG00000018932	6016.541238	0.167468494	0.070054163	2.390557333	0.016822822	0.290010175	7016.954158	5650.982381	5779.127991	6804.700303	6010.738836	6020.654577	5745.265369	5938.983079	5190.186891	5157.733622	5787.245471	5377.099848	6362.011969	6271.794477	5973.752824	7177.428013	Map2k3
ENSMUSG00000033192	45.66482916	-0.786920189	0.329233253	-2.390160109	0.016841029	0.290010175	24.07008884	31.49934438	21.9698928	53.58785219	23.34070458	51.48447073	53.79648516	43.26289596	64.24268062	34.55427451	109.6446782	50.5651669	57.72818004	30.54941294	38.15279015	42.18834853	Lpcat2
ENSMUSG00000039156	1958.798793	0.203355002	0.085093254	2.389789931	0.016858012	0.290010175	2536.778058	2123.055811	1833.962956	1898.541049	2065.144949	1763.595497	1959.586783	1808.757246	1563.583952	1694.175753	1760.29547	1826.413828	2083.712403	2181.228084	2194.191314	2047.757533	Stim2
NewGene_7386	51.45774097	-1.007713462	0.421762823	-2.389289447	0.016880997	0.290059038	28.25619124	66.14862319	15.69278057	40.19088914	50.74066213	30.28498278	142.4610625	56.14971603	119.1598108	75.20636217	35.88371288	36.40692017	14.66112509	20.3662753	65.7526809	25.96206064	Zdhhc15
ENSMUSG00000026094	620.1006958	-0.229699633	0.096164378	-2.388614565	0.016912035	0.29024599	506.5183912	696.1355107	501.1227929	570.3278555	559.1620967	535.0346958	648.5465155	569.7815446	627.9203944	644.3355894	738.6064233	721.05928	593.7755661	649.684182	686.7502227	672.8500715	Stk17b
ENSMUSG00000022021	11.20793827	-1.903912783	0.798123356	-2.385486866	0.017056531	NA	14.65135842	0	0	5.741555592	0	7.066495982	3.984924827	24.853153	21.75961763	10.16302191	31.89663367	10.11303338	9.163203181	10.18313765	4.870568956	24.88030811	Diaph3
ENSMUSG00000024260	509.4951693	-0.24031034	0.100742714	-2.385386791	0.017061173	0.292227711	473.0295719	409.4914769	416.3817778	522.4815589	455.651146	407.8377681	536.9686204	514.5523158	579.2202978	559.9825075	547.2266213	434.8604353	548.8758705	674.1237123	551.997815	519.2412127	Sap130
NewGene_6685	28.82918369	0.928990969	0.389513176	2.385005245	0.017078878	0.292227711	25.11661444	40.94914769	15.69278057	16.26774084	53.78510186	40.37997704	7.969849653	12.88682007	17.61492856	19.30974164	14.95154703	28.31649346	26.57328923	47.86074695	37.34102866	56.25113138	Cep70
ENSMUSG00000027931	1088.133128	-0.240459908	0.100830203	-2.384800395	0.01708839	0.292227711	769.1963171	1049.978146	1047.231557	926.3043022	1034.094694	1235.627297	1098.843021	1236.21424	1336.662226	1307.98092	1098.440322	1084.117178	1065.68053	938.8852912	1092.630969	1088.243042	Npr1
ENSMUSG00000028278	7830.360043	0.188327213	0.079060057	2.382077866	0.017215257	0.294048023	8877.676678	7714.189438	9641.644382	8546.305499	7591.817868	7461.210258	8164.114738	7756.945196	6958.932952	7618.201227	6647.45781	6587.629943	8175.409878	7083.390548	8486.154644	7974.679625	Rragd
ENSMUSG00000028277	1796.984311	0.172837332	0.072599594	2.380692808	0.017280115	0.294806139	2000.95695	2033.807669	1658.203814	1701.414307	1868.27118	1832.241458	1580.022694	1669.763687	1667.201179	1577.301001	1851.998292	1494.706333	1779.494058	2054.957177	1998.556795	1982.852381	Ube2j1
ENSMUSG00000038963	9.907322478	-1.372247262	0.576480534	-2.380387857	0.017294424	NA	2.093051203	7.349847021	5.230926857	4.78462966	0	11.10449369	11.95477448	17.48925581	10.36172268	7.11411534	15.94831683	16.18085341	11.91216414	18.32964777	5.682330448	12.98103032	Slco4a1
ENSMUSG00000100505	4.388849081	-2.101543051	0.882976719	-2.380066207	0.017309528	NA	1.046525602	3.149934438	3.138556114	0.956925932	2.029626485	0	9.962312066	16.56876866	11.39789495	1.016302191	3.987079208	1.011303338	2.748960954	5.091568824	4.870568956	3.245257579	Gm13283
ENSMUSG00000005873	6188.510059	0.131000276	0.055050803	2.379625158	0.017330257	0.295311676	6705.089529	6516.164373	7019.903842	6646.807524	6526.263964	6251.829945	5975.394777	5479.659992	5974.569298	5781.743167	6422.187835	6590.663853	5967.994232	5597.670765	5527.284003	6032.93384	Reep5
ENSMUSG00000059588	1188.501814	0.241528185	0.101550721	2.378399497	0.017387976	0.295944999	1164.782995	1434.270147	1172.773801	1191.372785	1305.04983	1440.555681	804.954815	1088.015809	1258.949306	1254.116904	1017.701968	1097.264122	1111.496546	1217.903263	1274.465543	1182.355511	Calcrl
ENSMUSG00000022261	1564.778847	-0.214813877	0.090367314	-2.377119182	0.017448449	0.296102738	1201.411391	1673.665164	1192.651323	1454.527417	1548.605008	1465.793167	1413.652082	1544.577434	1649.586251	1698.240962	1801.163032	1801.131245	1585.23415	1717.895321	1600.793663	1687.533941	Sdc2
ENSMUSG00000057880	320.3231172	-0.309150215	0.130057778	-2.377022109	0.017453042	0.296102738	214.5377483	220.4954106	354.6568409	313.8717057	288.2069609	259.4413525	343.6997663	373.7177821	316.0325418	392.2926459	318.9663367	301.3683947	350.0343615	317.7138946	368.5397176	391.5944146	Abat
ENSMUSG00000031432	1612.929218	0.172429525	0.072559318	2.376393958	0.017482786	0.296102738	1660.83613	1851.111471	1671.804223	1790.408419	1749.53803	1843.345952	1603.932243	1432.278002	1609.175532	1372.007958	1599.815532	1760.679111	1524.757009	1291.221854	1493.641146	1552.314875	Prps1
ENSMUSG00000025362	3913.302941	0.208829831	0.087884691	2.376179837	0.017492935	0.296102738	4271.917506	4341.659633	4307.145174	4300.425138	4014.601188	4482.177452	3425.042888	3356.096142	3820.367152	3167.813931	3754.831844	4728.854408	3811.892523	4072.236745	3577.432898	3180.352428	Rps26
ENSMUSG00000071226	445.7727492	-0.345253358	0.145306849	-2.37602948	0.017500065	0.296102738	416.5171894	394.7917828	469.7372317	444.9705584	388.6734719	371.4957888	715.2940064	516.39329	563.6777138	610.7976171	347.8726609	404.5213352	386.6871742	346.22668	336.0692579	418.6382277	Cecr2
ENSMUSG00000029005	8.390542981	1.672331994	0.703906889	2.375785804	0.017511625	NA	15.69788402	2.099956292	5.230926857	3.827703728	32.47402377	13.12349254	5.97738724	5.522922888	3.108516804	4.065208766	3.987079208	0	8.246882863	12.21976518	12.17642239	6.490515159	Draxin
ENSMUSG00000115987	1488.692381	0.215080395	0.090552162	2.375209931	0.017538972	0.29641274	1586.532812	1683.114968	1545.215793	1843.996271	1595.286417	1718.168023	1556.113145	1239.896188	1356.349499	1166.714916	1611.77677	1661.571384	1395.555844	1375.741896	1257.418552	1225.625612	Vps28
ENSMUSG00000064360	22076.76934	0.289221688	0.121842206	2.373739751	0.017608957	0.297246625	19238.28013	20850.46602	31790.43488	24689.64597	17651.66154	26089.50317	17133.18429	17203.9048	20398.08727	19382.9154	16752.71006	23951.70826	26396.4394	26272.49513	22146.47704	23280.39612	ND3
ENSMUSG00000038482	1694.728656	0.188493321	0.079457102	2.372265236	0.017679394	0.29808618	2038.631872	1878.410903	1739.806273	1619.118677	1764.760229	1868.583438	1551.131989	1604.409099	1421.628352	1416.725255	1896.852933	1680.786148	1687.862026	1576.349708	1711.193226	1659.408376	Tfdp1
ENSMUSG00000035226	98.54006387	-0.59116617	0.24933317	-2.370988872	0.017740565	0.298500994	56.51238248	65.09864504	107.7570932	115.7880378	58.85916807	84.79795179	182.3103108	117.8223549	72.53205876	162.6083506	122.6026857	78.88166036	98.96259436	86.55667001	77.92910329	87.62195464	Rims4
ENSMUSG00000073436	452.8907413	0.364965198	0.153936145	2.370886947	0.017745458	0.298500994	574.5425553	452.5405809	495.891866	399.0381136	463.7696519	608.7281539	460.2588175	242.0881199	370.949672	451.238173	467.4850372	333.7301015	439.8337527	531.5597852	401.8219388	552.775541	Eme2
ENSMUSG00000045822	88.65854836	-0.393435738	0.16600075	-2.370084098	0.01778404	0.298800917	75.34984331	54.59886358	70.09441988	77.51100049	93.36281833	89.84544892	105.6005079	104.0150477	100.50871	101.6302191	88.71251239	105.1755471	84.30146927	77.39184613	90.91728717	99.52123244	Zswim3
ENSMUSG00000018974	444.1082407	-0.228697802	0.096626931	-2.366812228	0.017942033	0.301104121	406.0519334	408.4414987	435.2131145	377.0288172	379.5401528	408.8472675	516.047765	475.8918555	472.4945542	559.9825075	415.6530075	389.3517851	434.3358308	468.4243318	481.3745651	477.0528642	Sart3
ENSMUSG00000105096	290.963618	1.026302075	0.433865444	2.365484709	0.018006487	0.301833998	381.9818446	75.5984265	370.3496215	548.318559	500.3029286	409.856767	232.1218711	266.9412729	129.5215335	278.4668005	136.5574629	78.88166036	187.8456652	550.9077468	278.434192	229.3315356	Gbp10
ENSMUSG00000007379	208.3271818	-0.369105822	0.156162015	-2.363608226	0.01809794	0.303014226	182.0954547	202.6457821	213.4218158	222.9637422	227.3181664	146.3774168	269.978657	219.0759412	222.7770376	226.6353887	326.9404951	278.1084179	138.364368	114.0511417	193.1992352	149.2818487	Dennd2c
ENSMUSG00000071708	3780.799561	0.203404026	0.086072601	2.363168116	0.018119448	0.303021986	4832.855228	4307.010354	4182.649115	3955.931803	3677.683191	3237.464659	3802.614516	3395.677089	3668.049829	3298.916914	3710.973973	3135.040348	4108.780306	3641.490023	3935.419716	3602.235913	Sms
ENSMUSG00000039219	572.278233	-0.228024021	0.096569761	-2.361236254	0.018214123	0.304251919	528.4954288	544.9386577	557.6168029	468.8937067	493.1992359	449.2272446	556.8932445	644.3410036	599.9437432	656.5312157	488.417203	615.8837328	586.4450036	650.7024957	586.9035591	728.0194503	Arid4b
ENSMUSG00000100967	14.74683688	1.117373491	0.473437535	2.360128652	0.018268598	0.304713209	10.46525602	11.5497596	13.60040983	36.36318542	14.2073854	21.19948795	6.973618446	10.12535863	5.18086134	12.1956263	2.990309406	12.13564006	17.41008604	19.34796153	29.22341373	12.98103032	Armc5
ENSMUSG00000032812	751.5683449	-0.236024637	0.10001829	-2.359814764	0.018284062	0.304713209	690.706897	577.4879802	717.6831647	737.7898936	713.4137096	723.8110885	710.3128503	936.1354295	836.1910203	927.8839008	811.3706189	678.5845398	657.9179884	774.936775	832.0555299	698.8121321	Arap1
ENSMUSG00000027840	51.52641419	-0.73199553	0.310266919	-2.359244524	0.018312185	0.304829076	43.95407527	30.44936623	52.30926857	25.83700016	19.28145161	38.36097819	86.67211498	63.51361321	24.86813443	78.25526874	59.80618813	35.39561683	61.39346131	76.37353236	64.12915791	63.82339906	Wnt2b
ENSMUSG00000053950	334.0252439	-0.252463503	0.107032458	-2.358756475	0.018336284	0.304877779	318.1437829	327.5931815	304.4399431	301.4316686	311.5476655	275.5933433	423.3982628	400.4119094	381.3113946	382.129624	306.0083292	296.311878	328.9589942	345.2083663	301.1635138	340.7520458	Adnp2
ENSMUSG00000052137	233.9255059	-0.287942817	0.122121917	-2.357830792	0.01838207	0.305286529	234.4217347	235.1951047	194.5904791	199.0405939	228.3329796	251.3653571	304.8467492	238.4061713	241.4281385	254.0755479	264.1439976	336.7640115	202.5067903	165.9851437	201.3168502	190.3884447	Rbm12b2
ENSMUSG00000039115	534.4364864	-0.299043247	0.126881696	-2.356866718	0.01842986	0.305727602	455.2386367	414.7413676	411.1508509	385.6411506	395.7771646	407.8377681	375.5791649	538.4849816	513.941445	705.3137209	515.3299877	390.3630884	711.0645669	790.2114815	787.4086478	752.8997584	Itga9
ENSMUSG00000039069	531.402165	0.208140863	0.088494969	2.352007855	0.018672381	0.309394256	619.5431561	611.0872809	565.9862859	548.318559	525.6732597	595.6046614	508.0779154	476.8123427	575.0756088	423.7980138	523.3041461	493.5160289	457.2438387	515.266765	553.6213379	509.50544	Mtg2
NewGene_2614	46.87293538	-0.674697196	0.287012613	-2.350758004	0.018735214	0.310078561	70.1172153	38.8491914	25.10844891	45.93244474	29.42958404	24.22798622	58.77764119	52.46776744	64.24268062	44.71729642	59.80618813	93.03990709	36.65281272	38.69592306	39.77631314	28.12556569	H2-DMb1
ENSMUSG00000032338	132.8283043	-0.627220479	0.266868268	-2.350299954	0.018758288	0.310104002	102.559509	54.59886358	151.6968788	91.86488947	127.8664686	101.959442	91.65327101	274.3051701	150.2449789	224.6027843	143.5348515	88.99469374	131.0338055	121.179338	130.6936003	138.4643234	Hcn4
ENSMUSG00000046961	3.957563626	-3.0115629	1.281726221	-2.349614802	0.018792848	NA	0	0	2.092370743	0	4.059252971	0	12.95100569	11.96633292	12.43406722	10.16302191	1.993539604	0	5.497921909	0	0	2.163505053	Gpr156
ENSMUSG00000001472	5700.517505	0.145473837	0.061919718	2.349394366	0.018803979	0.310502857	6661.135454	5832.6286	6402.654473	5551.127332	5827.057639	5524.990359	5638.66863	5467.693659	5311.419046	5805.118118	5151.306337	4989.770669	5579.474417	6136.358747	5806.529957	5522.346648	Tcf25
ENSMUSG00000025616	1448.095353	0.197145248	0.083938886	2.348676019	0.018840292	0.310746121	1801.07056	1384.921174	1566.139501	1655.481862	1422.768166	1368.881222	1433.576706	1261.067393	1326.300503	1229.725652	1536.022265	1237.835286	1599.895275	1447.02386	1454.676595	1444.139623	Usp16
ENSMUSG00000001280	1557.687482	-0.162911864	0.069399253	-2.34745848	0.01890198	0.311406872	1302.924374	1374.421393	1437.4587	1436.345824	1528.308743	1304.273258	1433.576706	1602.568125	1565.656297	1727.713726	1543.996423	1512.909794	1922.440027	1731.1334	1607.287755	1891.985169	Sp1
ENSMUSG00000070509	1190.147436	-0.25959788	0.110635246	-2.346430181	0.018954217	0.311910595	1118.735868	1048.928168	1312.962641	1156.923452	1103.101995	1083.192884	1606.920936	1612.693483	1497.268927	1327.290662	1085.482314	1038.608528	906.2407946	1113.016945	983.854929	1047.136446	Rgma
ENSMUSG00000029575	1273.391825	0.185001773	0.078866617	2.345755165	0.018988576	0.312119302	1547.811365	1192.775174	1490.814154	1451.656639	1337.523854	1334.558241	1395.719921	1166.257217	1288.998301	1101.671576	1126.349876	1271.208296	1130.739273	1207.720125	1163.254219	1167.210976	Mmab
ENSMUSG00000056367	818.5037008	0.258794256	0.11038327	2.344506148	0.019052296	0.312531337	750.3588563	975.4296975	752.207282	906.2088576	948.8503819	831.8275271	732.2299369	764.0043329	585.4373314	643.3192872	794.4255323	796.9070303	1070.262132	724.0210868	946.5139004	874.0560414	Actr3b
ENSMUSG00000042213	44.08666941	0.753281318	0.321309131	2.344413047	0.019057054	0.312531337	42.90754966	40.94914769	47.07834171	22.96622237	44.65178268	33.31348106	11.95477448	13.80730722	45.59157979	19.30974164	25.91601485	21.2373701	89.79939117	56.00725706	89.29376419	100.602985	Zfand4
ENSMUSG00000034059	14.55648644	1.154815411	0.492781191	2.343464872	0.019105561	0.312970394	12.55830722	29.39938808	25.10844891	21.0523705	7.103692699	11.10449369	4.981156033	9.20487148	6.217033608	14.22823068	3.987079208	9.101730041	21.07536732	23.42121659	26.78812926	7.572267685	Ypel4
ENSMUSG00000092300	2.125164333	-4.120633529	1.759104242	-2.342461254	0.019157023	NA	0	0	0	0	0	0	5.97738724	7.363897184	6.217033608	0	0	0	7.330562545	3.054941294	4.058807463	0	Cdk3
ENSMUSG00000033368	1.916748195	4.628592473	1.976470052	2.341848017	0.019188527	NA	10.46525602	2.099956292	14.6465952	0	0	0	0	0	0	0	0	0	1.832640636	0	1.623522985	0	Trim69
ENSMUSG00000029592	452.9811535	0.238841342	0.102022714	2.341060462	0.019229053	0.31443059	471.9830463	402.1416299	468.6910464	571.2847814	432.3104414	467.3982343	401.4811763	455.6411383	351.2623989	348.5916517	407.6788491	419.6908852	542.4616283	530.5414715	469.1981427	507.3419349	Usp30
ENSMUSG00000042523	306.8022298	-0.286705294	0.122477595	-2.34087952	0.019238374	0.31443059	232.3286835	260.3945802	312.809426	266.0254091	258.7773769	249.3463582	296.8768996	408.6962937	292.2005796	289.6461246	343.8855817	294.2892713	361.9465257	283.0912266	386.3984705	372.1228691	Dnal1
ENSMUSG00000042364	1053.800671	-0.183942027	0.078610075	-2.339929422	0.019287384	0.314874204	907.3376965	1037.378408	1049.323927	1064.101636	1101.072368	1028.679915	1051.023923	1265.669829	1288.998301	1233.79086	1052.588911	1137.716255	886.9980679	844.182111	892.9376419	1019.01088	Snx18
ENSMUSG00000045917	523.7634487	0.251001094	0.107316834	2.338879055	0.019341694	0.315403226	532.6815312	606.8873683	751.1610966	531.0938923	474.9325976	581.4716694	481.1796728	558.7356989	437.2646971	502.0532826	451.5367203	490.4821189	514.0556985	471.4792731	468.3863812	526.8134804	Tmem268
ENSMUSG00000015647	1480.872401	-0.237668739	0.101645918	-2.338202491	0.019376746	0.315617388	1361.529808	1161.275829	1370.502836	1321.514712	1327.375721	1415.318195	1502.31666	1765.49435	1675.490557	1834.425456	1423.387277	1181.202299	1444.120821	1837.038032	1431.947273	1641.018583	Lama5
NewGene_2336	2.339892043	-3.620251419	1.548607912	-2.337745656	0.019400446	NA	0	0	0	0	0	0	0	3.681948592	0	7.11411534	0	3.033910014	2.748960954	8.146510119	4.058807463	8.654020212	Gal3st1
ENSMUSG00000031486	439.7800629	-0.332572005	0.142327046	-2.336674684	0.019456106	0.315650241	324.4229365	339.1429411	512.630832	340.6656318	379.5401528	357.3627968	415.4284132	568.8610575	514.9776172	556.9336009	466.4882674	314.5153381	495.7292921	465.3693905	523.5861627	460.8265763	Adgra2
ENSMUSG00000020053	1121.599767	-0.225990372	0.09671538	-2.336653926	0.019457186	0.315650241	1045.479076	1307.222792	969.8138392	1203.812822	955.9540746	1107.42087	1171.567899	1436.880438	1132.536289	1302.899409	1321.716758	1340.988226	1020.780834	761.6986961	963.5608917	903.2633596	Igf1
ENSMUSG00000033208	136.4909797	-0.51014322	0.218329032	-2.336579864	0.01946104	0.315650241	79.53594572	145.9469623	117.1727616	111.0034081	108.585017	104.9879403	107.5929703	250.3725043	163.7152184	119.9236586	181.412104	126.4129172	155.7744541	95.72149389	176.1522439	139.5460759	S100b
ENSMUSG00000027828	8572.07385	0.1612903	0.069031441	2.336475942	0.01946645	0.315650241	9759.89776	9905.493828	8434.346464	8235.304571	9488.503819	8591.849615	8536.70521	7657.532584	7548.514973	7340.750729	8907.134951	8667.880909	8645.482201	7876.656971	8862.000215	8695.126808	Ssr3
ENSMUSG00000027618	3047.101719	0.150894279	0.064630772	2.334712615	0.019558439	0.316339503	3318.532683	3168.834044	3708.727141	3450.674911	2965.284295	3213.236673	3285.57052	2947.399848	3095.046565	2658.646533	2971.37078	2898.395367	2776.450564	2746.392224	2846.847555	2702.217811	Nfs1
ENSMUSG00000053907	7411.605317	0.142474438	0.061025818	2.334658375	0.019561274	0.316339503	7526.612126	7859.086422	7155.90794	7055.414897	8298.127885	7988.168958	6710.613408	6889.846303	7279.110183	6818.371403	7534.582934	6335.815412	7807.04911	7302.328007	7563.181826	8461.468262	Mat2a
ENSMUSG00000025323	309.929504	-0.968216856	0.414830658	-2.334005061	0.019595457	0.316339503	168.4906219	97.64796756	151.6968788	117.7018896	101.4813243	433.0752538	443.322887	437.2313953	134.7023948	483.7598431	149.5154703	444.9734687	425.1726276	394.087427	493.5509875	482.4616268	Sp4
ENSMUSG00000061024	787.4500769	-0.212148469	0.090895631	-2.33397873	0.019596836	0.316339503	845.5926861	660.4362537	750.1149113	744.4883751	773.2876909	600.6521585	911.5515541	846.8481762	832.0463312	745.9658085	802.3996907	928.3764642	866.8390209	784.1015989	781.7263174	724.7741927	Rrs1
ENSMUSG00000039621	491.7992053	-0.274184096	0.117498198	-2.33351746	0.019621003	0.316374942	422.796343	397.9417173	576.4481396	427.7458916	462.7548387	451.2462434	646.5540531	590.952749	589.5820205	542.7053702	462.5011882	479.3577822	388.5198149	539.7062954	423.7394991	466.2353389	Prex1
ENSMUSG00000056666	1925.066786	0.173761021	0.074524569	2.331593782	0.019722071	0.317648886	2031.306193	1923.559963	2015.999211	2021.984494	1945.396986	2127.015291	1740.415918	1876.873295	1877.54415	1685.029033	1893.862624	1622.130554	1755.669729	2394.055661	1914.945361	1975.280113	Retsat
ENSMUSG00000038545	340.251183	-0.259792678	0.111456052	-2.330897901	0.019758744	0.317883972	271.0501308	284.5440775	355.7030263	292.8193352	301.3995331	275.5933433	345.6922287	400.4119094	375.094361	410.5860854	318.9663367	281.1423279	376.6076507	373.7211517	368.5397176	412.1477126	Cul7
ENSMUSG00000006024	5156.534833	0.200335241	0.085973433	2.33019938	0.019795616	0.31797408	6897.65024	5627.882862	4752.820142	5360.699071	5477.961884	5329.14747	5105.684934	4967.869138	4630.653866	4125.170595	5023.719803	5255.743447	4772.196217	5616.000413	4941.192205	4620.165041	Napa
ENSMUSG00000070056	343.9596249	-0.275406901	0.118221014	-2.329593455	0.019827648	0.31797408	323.3764109	287.694012	354.6568409	277.5085203	315.6069185	365.4387922	329.7525294	369.1153464	470.4222097	458.3522884	358.8371288	342.8318316	310.6325878	334.0069149	275.187146	329.9345206	Mfhas1
ENSMUSG00000014470	1331.116894	0.179722695	0.077149855	2.329527325	0.019831147	0.31797408	1352.111077	1563.417459	1436.412515	1428.690416	1508.012479	1333.548742	1360.851828	1123.914808	1357.385671	1124.030224	1280.849196	1366.27081	1233.367148	1414.437819	1160.818934	1253.751178	Rnf166
ENSMUSG00000025025	2032.565422	0.13387733	0.057479776	2.32912061	0.019852677	0.31797408	2149.563586	2076.856772	2163.511348	2243.991311	1998.167275	2086.635314	2040.281511	1907.249371	1943.859175	1769.382115	1908.814171	2022.606676	2060.804395	2234.1804	1983.133326	1932.010012	Mxi1
ENSMUSG00000074001	4743.374132	-0.492936549	0.211741513	-2.328010893	0.019911525	0.318491108	4517.851022	3729.522374	4085.353875	3962.630284	4047.075212	4262.106577	6402.777965	5862.582646	4415.130034	9897.767043	3892.386077	4155.445416	3618.548936	3820.713246	4894.9218	4329.173611	Klhl40
ENSMUSG00000024338	324.5794046	-0.354111378	0.152130725	-2.327678236	0.019929196	0.318491108	349.5395509	277.1942305	273.0543819	251.6715201	292.2662139	346.2583031	338.7186103	297.3173488	391.6731173	359.7709758	437.5819431	463.1769288	229.0800795	210.7909493	295.4811833	379.6951368	Psmb8
ENSMUSG00000033420	1174.687296	-0.220006285	0.0945929	-2.325822382	0.020028028	0.319715717	890.5932869	969.1298286	1333.886348	1056.446229	1132.531579	1016.565922	1161.605587	1396.379004	1084.872365	1253.100602	1267.891188	1288.400453	1273.685242	1139.493103	1339.406463	1191.009532	Antxr1
ENSMUSG00000003847	1751.915195	-0.223981606	0.096360727	-2.324407608	0.020103658	0.320270547	1459.903214	1466.81947	1682.266077	1303.333119	1830.72309	1547.56262	1654.740034	1933.023011	1877.54415	2165.73997	1584.863985	1634.266194	1742.841245	2075.323453	1922.251214	2149.44227	Nfat5
ENSMUSG00000041731	919.9145671	-0.269220786	0.115850581	-2.323862207	0.02013288	0.320270547	784.8942012	583.7878491	1042.00063	844.008672	856.5023768	794.4760483	987.2651258	1006.092453	893.1804951	1220.578932	975.8376362	829.2687371	940.1446464	944.9951737	1026.878288	988.7218092	Pgm5
ENSMUSG00000035459	690.8614002	0.251556524	0.108264438	2.323537887	0.020150275	0.320270547	984.7805911	778.0338061	628.7574082	665.0635227	686.013752	716.7445925	636.591741	628.6927221	562.6415415	597.5856886	723.6548763	595.657666	747.7173796	787.1565402	655.903286	658.7872886	Stab2
ENSMUSG00000005124	44.1338649	-0.932777062	0.401451657	-2.323510306	0.020151755	0.320270547	47.09365207	10.49978146	61.72493691	27.75085203	10.14813243	24.22798622	69.73618446	34.97851163	38.33837392	60.97813149	100.67375	41.46343686	39.40177368	37.6776093	62.50563493	38.94309095	Ccn4
ENSMUSG00000038240	878.158882	0.177360963	0.07637488	2.322242114	0.020219902	0.320606075	928.2682086	1132.926419	939.4744635	1009.556858	879.8430814	990.3189369	816.9095894	813.7106389	932.5550412	829.3025882	880.1477352	928.3764642	724.8093716	792.248109	694.8678377	757.2267685	Pdss2
ENSMUSG00000109392	11.45316946	1.267855972	0.545995933	2.322097833	0.020227668	NA	7.325679211	18.89960663	23.01607817	25.83700016	19.28145161	14.13299196	8.96608086	5.522922888	14.50641175	8.130417532	0	8.090426704	7.330562545	8.146510119	3.24704597	10.81752526	Gm5737
ENSMUSG00000023336	2306.318726	0.165913986	0.071454035	2.32196803	0.020234657	0.320606075	2690.617322	2680.594206	2461.674179	2488.007423	2317.833446	2347.086166	2277.384538	2133.689209	2300.302435	1906.582911	2312.505941	2427.128011	2127.695779	2378.780955	2061.874191	1989.342896	Wfdc1
ENSMUSG00000028906	4028.030677	0.240587237	0.10361765	2.321875062	0.020239664	0.320606075	4299.127171	3731.62233	4589.615224	3621.964653	3649.268421	3660.444919	3420.061732	3961.776685	3306.425707	3943.252503	2553.724233	2747.711169	4829.924397	5571.194607	5174.167754	5388.209334	Epb41
ENSMUSG00000028456	290.3689422	-0.391994545	0.168896956	-2.320909472	0.02029173	0.321077608	198.8398643	239.3950173	345.2411725	177.9882234	259.7921901	221.0803743	299.8655932	380.1611921	318.1048863	382.129624	310.9921783	200.2380609	351.8670022	312.6223258	284.1165224	363.4688489	Unc13b
ENSMUSG00000027803	2490.125387	-0.175518915	0.075646097	-2.320264003	0.0203266	0.321276307	2139.09833	2448.549036	2435.519544	2645.900202	2620.247793	2395.542138	2345.12826	2535.021606	3135.457283	2811.091862	2893.622735	2867.044963	2232.156295	2225.015576	2069.180045	2043.430522	Wwtr1
ENSMUSG00000056050	3279.252369	0.178567237	0.077007292	2.318835416	0.020403962	0.322145449	4182.962829	3442.87834	3399.056271	3222.926539	3221.017232	3151.657208	3097.282821	3527.306751	2849.473737	3065.167409	2825.842389	2851.875413	3381.221974	3527.438881	3291.692852	3430.237261	Mia3
ENSMUSG00000035413	94.10108135	-0.52962653	0.228543185	-2.317402423	0.02048182	0.323020518	55.46585688	101.8478801	79.51008822	67.94174117	81.18505941	86.81695064	91.65327101	133.4706365	150.2449789	60.97813149	133.5671535	112.2546705	114.5400398	65.17208095	94.16433314	76.80442938	Tmem98
NewGene_1420	1.964721367	3.802435058	1.641382399	2.316605235	0.020525246	NA	0	2.099956292	3.138556114	0	0	10.09499426	0	0	0	0	0	0	4.581601591	6.109882589	3.24704597	2.163505053	Polr1b
ENSMUSG00000040018	1288.77243	0.163926256	0.070764197	2.316514027	0.020530219	0.323429573	1411.763036	1553.967656	1457.336222	1285.151527	1342.59792	1181.114328	1249.273933	1249.10106	1200.923659	1146.388872	1233.004245	1267.163082	1201.295937	1340.100914	1280.959635	1220.21685	Cox15
ENSMUSG00000007480	38.03427827	-0.871739107	0.376506204	-2.315337959	0.020594444	0.324086774	8.372204812	13.6497159	54.40163931	44.9755188	42.62215619	22.20898737	68.73995326	70.8775104	35.22985711	44.71729642	66.78357674	54.61038025	17.41008604	28.51278541	17.04699134	18.38979295	Mc5r
ENSMUSG00000075705	2282.931891	0.212352838	0.091740597	2.314709578	0.020628831	0.324273516	2029.213141	2541.997091	2556.877048	2673.651054	2229.544694	2827.607892	1826.091802	2001.13906	2272.325784	2001.099015	2217.81281	2508.032278	2245.9011	2163.91675	2020.474355	2411.226381	Msrb1
ENSMUSG00000053113	232.2819772	-0.504293688	0.217982876	-2.313455521	0.020697608	0.324930864	214.5377483	160.6466563	276.192938	161.7204825	217.1700339	174.6434007	140.4686001	333.2163476	459.0243147	310.9884706	210.3184282	254.8484412	212.5863138	221.9924007	164.787583	203.369475	Socs3
ENSMUSG00000091625	53.12871022	-0.938318154	0.40564961	-2.313124753	0.020715781	0.324930864	25.11661444	56.69881988	19.87752206	33.49240762	18.26663837	76.72195638	44.8304043	27.61461444	73.56823103	77.23896655	89.70928219	128.4355239	17.41008604	49.89737448	56.01154299	55.16937885	Lsm5
ENSMUSG00000038524	67.49320931	-0.524426291	0.226779938	-2.312489788	0.020750707	0.325124523	41.86102406	68.24857948	58.5863808	66.02788931	36.53327674	58.55096671	90.6570398	63.51361321	71.4958865	102.6465213	82.73189357	63.71211029	74.22194577	80.44678742	76.3055803	44.35185359	Fchsd1
ENSMUSG00000009293	3368.634382	0.171208717	0.074086732	2.310922797	0.02083712	0.325399395	3421.092191	3022.887082	3430.441833	3972.199544	3869.482894	3700.824896	3301.510219	3576.09257	3063.961397	3102.770591	3033.170508	2942.892713	3165.886699	3281.00695	3649.679671	3364.250357	Ube2g2
ENSMUSG00000015843	2298.921422	0.19552738	0.084613016	2.310842804	0.020841539	0.325399395	2886.317609	2770.892327	2414.595837	2449.730386	2470.055433	2067.454825	2354.094341	2078.45998	2248.493822	1881.175356	2191.896795	2395.777608	2310.043522	2096.708042	2211.238306	1955.808568	Rxrg
NewGene_6820	93.50735841	-0.439134217	0.190037502	-2.310776622	0.020845196	0.325399395	86.86162493	97.64796756	81.60245896	75.59714863	87.27393887	93.88344662	108.5892015	159.2442766	136.7747394	110.7769389	94.6931312	98.09642378	74.22194577	58.04388459	46.27040508	86.54020212	Nudt5
ENSMUSG00000026718	796.6670181	-0.170639806	0.073852995	-2.310533323	0.020858646	0.325399395	826.7552252	745.4844836	746.9763551	732.048338	807.7913412	722.801589	866.7211498	878.1447392	813.3952304	882.1503022	779.4739852	936.4668909	778.8722704	759.6620686	667.2679469	802.6603746	Stam
ENSMUSG00000037254	80.43095499	-0.617052094	0.267207819	-2.309259125	0.020929206	0.3261468	51.27975448	60.89873246	68.00204914	47.8462966	71.03692699	44.41797475	78.70226532	120.5838164	77.7129201	59.9618293	134.5639233	54.61038025	76.97090672	69.24533601	150.9876376	120.0745304	Itih2
ENSMUSG00000037808	446.2401225	-0.292151565	0.126540958	-2.308751016	0.020957402	0.326233109	383.0283702	506.0894663	318.0403529	333.9671503	430.2808149	393.7047762	579.8065623	434.4699339	451.7711089	424.814316	451.5367203	553.1829259	448.9969559	419.5452711	454.5864359	556.0207986	Fam76b
ENSMUSG00000046186	145.891699	-0.499992596	0.216781714	-2.306433445	0.021086425	0.327887077	104.6525602	89.2481424	159.0201764	125.3572971	132.9405348	132.2444248	277.9485067	165.6876866	150.2449789	229.6842953	108.6479084	119.3337939	127.3685242	148.6738097	142.0582612	121.156283	Cd109
ENSMUSG00000075707	32.79101237	0.913806943	0.396364414	2.30547171	0.021140169	0.32802812	33.48881925	51.44892915	25.10844891	58.37248185	29.42958404	27.2564845	32.87562982	25.77364014	12.43406722	20.32604383	25.91601485	2.022606676	46.73233622	45.82411942	45.45864359	42.18834853	Dio3
ENSMUSG00000015467	103.5895603	-0.490442648	0.212731314	-2.305455825	0.021141058	0.32802812	84.76857373	80.84831723	95.20286879	90.90796354	71.03692699	111.0449369	88.66457739	165.6876866	154.3896679	99.59761476	86.71897278	154.7294107	103.5441959	68.22702224	85.23495672	116.8292729	Egfl8
ENSMUSG00000031903	363.1428316	-0.223927984	0.097151013	-2.304947493	0.021169514	0.328116078	368.3770117	341.2428974	372.4419922	326.3117428	340.9772495	340.2013066	407.4585635	474.0508812	370.949672	397.3741569	431.6013243	356.9900783	326.2100332	274.9447165	345.8103958	335.3432832	Pla2g15
ENSMUSG00000050014	149.0382351	-0.422813928	0.183478515	-2.304432913	0.021198354	0.328209788	140.2344306	95.54801127	146.465952	133.9696305	176.5775042	128.2064271	220.1670967	128.8682007	214.4876595	208.3419493	147.5219307	182.0346008	143.8622899	108.9595728	86.04671821	123.319788	Apol10b
ENSMUSG00000044707	9.73143537	1.700444563	0.738098963	2.303816491	0.021232947	NA	6.279153609	35.69925696	5.230926857	19.13851864	0	21.19948795	1.992462413	3.681948592	2.072344536	7.11411534	1.993539604	10.11303338	5.497921909	13.23807894	10.5528994	11.89927779	Ccnjl
ENSMUSG00000051154	1933.63777	0.196762711	0.085463012	2.302314256	0.021317456	0.329631141	2288.751491	1908.860269	1887.31841	2312.889978	2270.137224	2087.644813	1596.958624	1797.7114	1777.03544	1688.07794	2096.206894	2174.302177	1826.226394	1792.232226	1651.122876	1782.728164	Commd3
ENSMUSG00000027016	131.6062962	-0.425242504	0.184728508	-2.301986356	0.021335942	0.329631141	91.04772734	92.39807683	107.7570932	104.3049266	150.1923599	149.4059151	113.5703576	195.1432754	130.5577058	166.6735594	166.4605569	160.7972307	107.2094772	140.5272995	96.59961762	133.0555608	Zfp385b
NewGene_599	2.997608124	3.492310839	1.517115541	2.301941246	0.021338486	NA	10.46525602	0	2.092370743	11.48311118	0	0	0	1.840974296	0	0	0	0	7.330562545	2.03662753	4.058807463	8.654020212	Ppp4r2
ENSMUSG00000020708	3341.163962	0.137070642	0.059560734	2.301359189	0.021371337	0.329824092	3569.698827	3521.626701	3604.108604	3627.706208	3546.772283	3579.684965	3189.932324	3363.460039	3280.521401	2826.336394	3238.505087	3606.307703	3296.004184	2944.963408	3289.257568	2973.737695	Psmc5
ENSMUSG00000020925	2311.327577	0.14702711	0.063939835	2.299460281	0.021478816	0.331127919	2702.129103	2572.446457	2428.196247	2244.948236	2300.581621	2325.886678	2172.780262	2200.884771	2000.84865	2188.098618	2363.341201	2233.969074	2378.767546	2129.294082	2293.226217	2445.842462	Ccdc43
ENSMUSG00000023036	12.64046068	-2.173753001	0.945527299	-2.298984919	0.021505796	NA	0	7.349847021	8.369482971	0	14.2073854	0	6.973618446	71.79799755	12.43406722	24.3912526	11.96123763	7.079123366	21.99168763	0	11.3646609	4.327010106	Pcdhgc4
ENSMUSG00000049339	749.248489	0.160640516	0.069895353	2.298300362	0.0215447	0.331788378	778.6150476	832.6326697	705.1289403	781.8084865	833.1616722	836.8750242	700.3505383	721.6619241	790.5994405	682.9550727	660.8583788	709.9349432	724.8093716	750.4972447	750.0676192	728.0194503	Retreg2
ENSMUSG00000036862	377.4769094	-0.322675519	0.140470211	-2.297109954	0.021612498	0.33247688	300.3528476	355.9425914	438.3516706	279.4223721	377.5105263	387.6477796	447.3078118	497.0630599	411.3603904	596.5693864	334.9146535	387.3291784	321.6284317	329.9336598	283.3047609	290.9914296	Dchs1
ENSMUSG00000015396	84.88815539	-0.517536375	0.225534666	-2.294708761	0.02174982	0.334232299	53.37280568	86.09820796	71.14060525	73.68329676	81.18505941	86.81695064	76.70980291	111.3789449	141.9556007	83.3367797	88.71251239	145.6276807	67.80770354	91.64823883	47.89392806	50.84236874	Cd83
ENSMUSG00000090553	293.393421	0.574263111	0.250304352	2.294259395	0.021775603	0.334271764	201.9794411	530.2389637	467.644861	345.4502615	293.2810271	289.7263353	159.3969931	198.825224	151.2811511	212.407158	452.5334901	254.8484412	361.9465257	220.974087	315.7752206	237.9855558	Snrpe
ENSMUSG00000109372	48.90849539	0.584005075	0.254670744	2.293176931	0.021837821	0.33486984	65.9311129	49.34897285	48.12452708	61.24325965	50.74066213	74.70295753	48.81532913	37.73997307	33.15751258	42.68469204	42.86110149	28.31649346	29.32225018	70.26364977	59.25858896	40.02484348	Gm19410
ENSMUSG00000029817	795.5465973	-0.271817651	0.118568032	-2.292503691	0.021876595	0.335003605	694.8929994	759.1341994	669.5586377	666.0204487	913.3319184	692.5166063	791.0075781	681.1604895	957.4231757	907.557857	854.2317204	1116.478885	863.1737397	638.4827305	720.0324439	803.7421272	Tra2a
ENSMUSG00000036902	542.9966467	0.391836213	0.17094196	2.292217851	0.021893075	0.335003605	486.6344047	758.0842213	602.6027739	625.8295595	584.5324278	631.9466407	273.9635818	549.5308274	493.2179996	559.9825075	576.1329456	359.012685	652.4200665	608.9516314	373.4102866	551.6937885	Neto2
ENSMUSG00000051048	6.323308478	-2.358097965	1.028808267	-2.292067474	0.02190175	NA	0	2.099956292	9.415668342	0	0	0	8.96608086	4.60243574	24.86813443	8.130417532	3.987079208	8.090426704	10.99584382	0	8.117614926	11.89927779	P4ha3
ENSMUSG00000032243	458.0226155	-0.370198477	0.161581342	-2.29109668	0.021957823	0.335637673	294.073694	267.7444272	541.9240224	495.6876328	370.4068336	453.2652423	635.5955098	533.8825459	489.0733105	540.6727659	417.6465471	515.7647023	425.1726276	543.7795504	364.4809102	439.1915257	Itga11
ENSMUSG00000024395	2544.586349	0.234081608	0.102201282	2.290397959	0.021998258	0.335899166	2308.635477	2850.690666	1930.21201	3028.670575	2807.988242	3130.45772	2055.224979	2375.777329	2172.853246	2113.908558	2454.047253	2480.727088	2577.609055	2949.036663	2616.307291	2861.235433	Lims2
ENSMUSG00000069135	674.6496657	0.196962394	0.086016078	2.289832308	0.022031039	0.336043366	623.7292585	695.0855326	742.7916137	671.7620043	823.0135398	720.7825902	641.5728971	600.1576205	661.077907	655.5149135	597.0651115	576.4429026	719.3114497	601.823435	694.0560762	770.2077988	Cep43
ENSMUSG00000035165	24.96944094	0.950583568	0.41522609	2.289315607	0.022061022	0.336144603	28.25619124	34.64927881	18.83133668	29.66470389	45.66659592	33.31348106	10.95854327	5.522922888	27.97665124	13.21192849	20.93216584	20.22606676	34.82017209	17.311334	46.27040508	11.89927779	Kcne3
ENSMUSG00000036452	363.6815187	0.343133094	0.149924068	2.288712533	0.02209606	0.336322593	383.0283702	388.491914	243.7611915	218.1791125	278.0588285	320.0113181	284.9221251	281.6690673	230.0302435	224.6027843	233.2441337	188.1024209	558.955394	708.7463803	658.3385705	618.7624451	Arhgap26
ENSMUSG00000098470	99.73567326	-0.808347345	0.353253392	-2.288293229	0.022120451	0.336338298	30.34924245	108.147749	14.6465952	82.29563015	81.18505941	79.75045466	62.76256602	134.3911236	145.0641175	167.6898616	103.6640594	80.90426704	76.0545864	119.1427105	129.0700773	180.6526719	C1rb
ENSMUSG00000025701	100.579125	-0.439311912	0.192016292	-2.287888732	0.022144002	0.336341224	61.74501049	91.34809869	73.23297599	86.12333388	58.85916807	120.1304317	112.5741264	124.265765	117.0874663	115.8584498	101.6705198	95.06251377	126.4522039	134.417417	90.91728717	99.52123244	Alox5
ENSMUSG00000037104	964.2125611	-0.199140653	0.087073638	-2.287037245	0.022193649	0.336740101	758.7310611	851.5322763	955.167244	869.8456722	1012.783616	922.6824754	968.3367329	929.6920195	1157.404423	1112.8509	1073.521077	925.3425542	910.8223962	927.6838397	985.478452	1065.526239	Socs5
ENSMUSG00000003545	125.7550905	-1.885169872	0.824479926	-2.28649578	0.022225271	0.336755922	49.18670327	190.0460444	83.69482971	18.18159271	7.103692699	10.09499426	21.91708655	251.2929914	353.3347434	439.0425467	92.69959159	164.8424441	87.05043022	179.2232226	11.3646609	53.0058738	Fosb
ENSMUSG00000060992	1304.757672	0.142348414	0.062271932	2.285916127	0.022259166	0.336755922	1493.392033	1378.621305	1294.131304	1504.287565	1339.55348	1439.546182	1327.976198	1250.942034	1333.553709	1176.877938	1338.661844	1228.733556	1251.693555	1199.573615	1185.983541	1132.594895	Copz1
ENSMUSG00000022885	454.645253	-0.29561033	0.129323599	-2.285818919	0.022264854	0.336755922	310.8181037	475.6401001	433.1207437	422.004336	378.5253395	392.6952767	382.5527833	632.3746707	503.5797223	515.2652111	522.3073763	404.5213352	536.0473861	438.8932326	487.868657	438.1097732	St6gal1
NewGene_8342	2.946345997	-3.455391345	1.511868088	-2.285511132	0.022282874	NA	0	0	0	0	0	2.018998852	12.95100569	0	0	5.081510957	1.993539604	4.045213352	6.414242227	8.146510119	0	6.490515159	Hspa14
ENSMUSG00000050288	237.9100608	-0.358465492	0.156861713	-2.285232547	0.022299196	0.336921427	172.6767243	221.5453888	243.7611915	212.4375569	196.8737691	236.2228657	187.2914668	365.4333978	310.8516804	226.6353887	316.9727971	237.6562844	218.0842357	245.4136173	223.2344105	191.4701972	Fzd2
ENSMUSG00000094942	20.48859442	-0.972952214	0.425895596	-2.284485265	0.022343028	0.337201125	8.372204812	9.449803313	6.277112228	26.7939261	16.23701188	12.11399311	21.91708655	35.89899877	25.9043067	15.24453287	37.87725248	19.21476342	22.90800795	24.43953036	10.5528994	34.61608085	Gm3604
ENSMUSG00000029456	169.8293428	-0.38032956	0.166510404	-2.284118895	0.022364544	0.337201125	167.4440962	110.2477053	141.2350251	107.1757044	189.7700764	142.3394191	200.2424725	184.0974296	177.1854578	223.5864821	140.5445421	191.1363309	201.59047	152.7470647	215.928557	171.9986517	Acad10
ENSMUSG00000020020	4.148435639	-2.365372496	1.035855873	-2.283495761	0.022401182	NA	3.139576805	0	6.277112228	0	0	0	4.981156033	5.522922888	8.289378144	10.16302191	3.987079208	15.16955007	4.581601591	1.018313765	0	3.245257579	Usp44
ENSMUSG00000057110	269.4828008	-0.286161348	0.125364973	-2.282626	0.022452408	0.338171783	244.8869908	164.8465689	268.8696404	194.2559642	253.7033107	225.118372	274.959813	293.6354002	314.9963695	266.2711742	255.1730693	242.7128011	324.3773926	323.8237772	306.0340827	358.0600863	Cntrl
NewGene_4063	21.39526675	-1.057556377	0.46343564	-2.2819919	0.022489818	0.338381292	4.186102406	32.54932252	13.60040983	16.26774084	4.059252971	15.14249139	22.91331775	32.21705018	20.72344536	36.58687889	50.83525991	15.16955007	25.65696891	18.32964777	21.10579881	12.98103032	Olfr433
ENSMUSG00000026193	8525.040041	-0.203057535	0.089016931	-2.281111402	0.022541856	0.338810208	6636.018839	6672.611117	8370.529156	7324.311084	7374.647834	8556.517135	8614.411244	9135.834944	8362.946375	10062.408	8648.971573	6901.133978	10849.23257	9062.992507	9495.174179	10332.90013	Fn1
ENSMUSG00000013593	23846.58017	0.162199031	0.071155946	2.279486683	0.022638151	0.339902744	26999.31399	23338.91423	26753.05232	29055.14207	23066.70501	28234.68945	23122.52631	23222.97026	24601.83816	20149.20725	25647.88378	23961.82129	20233.26894	21903.92908	20196.62594	21057.39468	Ndufs2
ENSMUSG00000051435	2.139587941	-4.476162032	1.963933492	-2.279182085	0.022656244	NA	0	0	0	0	0	0	0	4.60243574	10.36172268	7.11411534	2.990309406	0	0	9.164823883	0	0	Fhad1
ENSMUSG00000056019	128.3818193	0.420104995	0.184376324	2.278519203	0.022695662	0.340411285	132.9087514	146.9969404	132.8655422	119.6157415	165.4145586	137.2919219	75.7135717	128.8682007	111.9066049	112.8095433	127.5865347	66.7460203	161.272376	130.3441619	120.9524624	182.816177	Zfp709
ENSMUSG00000047797	21.79280311	-1.219786308	0.535458509	-2.278022084	0.022725262	0.340500568	18.83746083	9.449803313	18.83133668	4.78462966	10.14813243	13.12349254	2.98869362	55.22922888	20.72344536	21.34234602	37.87725248	36.40692017	6.414242227	38.69592306	26.78812926	27.04381316	Gjb1
ENSMUSG00000026112	5136.330329	0.146417828	0.064295962	2.277247639	0.022771442	0.340837828	5543.446111	5314.989374	6060.551856	5267.877256	5114.658743	4793.103275	5120.628402	4898.832602	5135.26976	4587.588092	4688.805149	4565.023267	5196.452524	4826.807245	5604.401345	5462.850259	Coa5
ENSMUSG00000031785	2841.781366	0.252041819	0.110739385	2.275990789	0.022846561	0.341607093	3030.738142	2988.237803	1990.890762	2754.032832	2983.550933	3404.032065	2065.187291	2580.125476	2379.051527	2225.701799	2676.326919	2475.670571	2996.36744	4180.178005	3261.657677	3476.75262	Adgrg1
ENSMUSG00000029384	1.69969426	4.630229345	2.03461256	2.275730247	0.02286216	NA	0	6.299868875	0	6.698481524	12.17775891	2.018998852	0	0	0	0	0	0	0	0	0	0	2010109A12Rik
ENSMUSG00000020181	116.0650578	-0.414708097	0.182305719	-2.274794781	0.022918243	0.342323431	78.48942012	96.59798942	112.9880201	83.25255608	122.7924024	58.55096671	150.4309122	127.0272264	107.7619159	133.1355871	106.6543688	111.2433672	137.4480477	129.3258481	134.7524078	166.5898891	Nav3
ENSMUSG00000022074	72.71595416	-0.618237434	0.271935907	-2.273467451	0.022998025	0.343159138	86.86162493	79.79833908	35.57030263	24.88007423	70.02211374	52.49397015	96.63442704	67.19556181	82.89378144	97.56501038	87.71574258	104.1642438	52.23025813	93.68486636	75.49381881	56.25113138	Tnfrsf10b
NewGene_2221	35.27432426	0.683874014	0.300963217	2.272284367	0.02306934	0.343564287	39.76797286	41.99912583	48.12452708	26.7939261	39.57771646	62.58896441	34.86809223	27.61461444	20.72344536	34.55427451	17.94185644	25.28258345	48.56497686	22.40290283	45.45864359	28.12556569	Rasa3
ENSMUSG00000031217	565.6113781	-0.272198917	0.119793976	-2.272225423	0.023072899	0.343564287	493.9600839	380.0920888	505.3075344	657.4081153	522.62882	529.9871987	547.9271637	736.3897184	614.450155	723.6071603	550.2169308	559.2507459	541.545308	607.9333176	544.6919615	534.3857481	Efnb1
ENSMUSG00000009621	181.9194517	-0.341296376	0.15024279	-2.271632311	0.023108728	0.343599432	151.7462122	128.0973338	206.0985182	173.2035937	139.0294142	202.9093846	268.9824258	184.0974296	220.7046931	227.6516909	184.4024134	183.0459042	157.6070947	159.8752611	156.6699681	166.5898891	Vav2
ENSMUSG00000029128	2713.036756	0.162524971	0.071552883	2.271396531	0.023122984	0.343599432	3001.435425	3017.637191	3047.537987	3180.821798	2707.521731	2901.30135	2604.148374	2356.447099	2783.158712	2338.511343	2945.454765	2927.723163	2478.64646	2217.88738	2484.801929	2415.553392	Rab28
ENSMUSG00000018651	438.4054329	0.266525537	0.117424926	2.269752658	0.023222594	0.344342065	519.0766984	528.1390074	423.7050754	483.2475957	571.3398556	401.7807716	472.2135919	402.2528837	334.6836426	370.9502999	460.5076486	392.3856951	473.7376045	355.3915039	433.480637	391.5944146	Tada2a
ENSMUSG00000022323	228.7950447	0.299984365	0.132175443	2.269592283	0.023232332	0.344342065	221.8634275	304.4936623	228.068411	277.5085203	281.1032682	263.4793502	227.1407151	250.3725043	182.3663192	214.4397624	197.3604208	208.3284876	211.6699935	149.6921234	229.7285024	213.1052477	Rida
ENSMUSG00000079363	363.1477137	-0.382265026	0.168444057	-2.26938862	0.023244704	0.344342065	394.5401518	253.0447331	310.7170553	346.4071874	421.1474957	237.2323651	407.4585635	320.3295275	452.8072811	495.9554694	486.4236634	396.4309085	269.3981735	275.9630303	281.6812379	460.8265763	Gbp4
ENSMUSG00000027597	1427.956486	0.172206696	0.075900254	2.268855322	0.023277125	0.344467964	1662.929181	1674.715143	1353.763871	1666.964974	1430.886672	1368.881222	1336.942279	1367.843902	1375.0006	1244.970185	1332.681225	1470.435053	1461.530907	1351.302366	1461.170687	1287.285506	Ahcy
ENSMUSG00000025409	671.3178377	-0.205453981	0.090585621	-2.268063942	0.02332531	0.344826626	580.8217089	547.038614	593.1871056	652.6234856	701.2359507	553.2056855	644.5615907	731.7872827	724.2844154	784.5852918	582.1135644	717.0140666	729.3909732	773.9184613	687.5619842	737.7552231	Mbd6
ENSMUSG00000030727	131.7281577	-0.374914839	0.165450944	-2.26601814	0.023450273	0.345609687	99.41993215	156.4467437	107.7570932	120.5726674	128.8812818	73.6934581	160.3932243	155.562328	147.1364621	125.0051696	157.4896287	144.6163773	129.2011649	150.7104372	124.1995084	126.5650456	Rabep2
ENSMUSG00000026335	2607.249834	-0.168043305	0.074164246	-2.265826388	0.023462015	0.345609687	1970.607708	2488.448206	2525.491486	2420.065682	2582.699703	2475.292593	2422.834295	2883.886235	2675.396796	2672.874764	3024.19958	2569.721782	2718.722384	2629.286141	2920.71785	2735.752139	Pam
ENSMUSG00000052712	3070.545214	0.203136953	0.089655334	2.265754239	0.023466435	0.345609687	3842.842009	3509.026963	3293.391549	3583.687615	3427.02432	3063.830758	3132.150914	2657.446396	3040.129434	2379.16343	3384.033478	3406.069642	2584.023297	2922.560505	2508.343012	2395.000094	BC004004
ENSMUSG00000037419	449.6538427	-0.323805692	0.142927483	-2.265524339	0.023480522	0.345609687	268.9570796	397.9417173	455.0906365	393.2965581	368.3772071	495.6642182	402.4774075	571.6225189	489.0733105	488.8413541	602.0489605	423.7360986	440.750073	372.7028379	495.986272	527.8952329	Endod1
ENSMUSG00000010936	1217.709049	0.214885736	0.094862467	2.265234543	0.02349829	0.345609687	1577.114082	1421.670409	1192.651323	1341.610157	1401.457088	1092.278379	1361.848059	1066.844605	1139.789495	1032.563027	1183.165755	1131.648435	1175.638968	1216.884949	1145.395466	1002.784592	Vac14
NewGene_9361	21.19336309	0.781249572	0.345006719	2.264447411	0.023546611	0.345901895	24.07008884	29.39938808	28.24700503	21.0523705	26.38514431	30.28498278	19.92462413	11.04584578	15.54258402	18.29343945	20.93216584	7.079123366	23.82432827	30.54941294	19.48227582	12.98103032	Cep19
ENSMUSG00000047407	257.2302805	-0.32450527	0.143351294	-2.2637066	0.023592166	0.345901895	203.0259667	263.5445146	196.6828498	259.3269276	251.6736842	227.1373709	304.8467492	226.4398384	278.7303401	270.3363829	271.1213862	404.5213352	273.9797751	247.4502448	198.8815657	237.9855558	Tgif1
ENSMUSG00000019082	816.8352062	0.283322343	0.125160695	2.263668666	0.023594501	0.345901895	969.082707	738.1346365	583.7714372	932.0458578	805.7617147	592.5761631	708.3203879	637.8975936	579.2202978	624.0095456	609.0263491	639.1437096	1082.174296	1297.331736	978.1725986	1292.694269	Slc25a22
ENSMUSG00000026288	265.4184891	0.378479676	0.167221163	2.263347954	0.023614248	0.345901895	264.7709772	171.1464378	260.5001575	289.9485574	307.4884125	356.3532974	198.2500101	223.678377	222.7770376	243.912526	216.2990471	164.8424441	267.5655329	438.8932326	281.6812379	338.5885408	Inpp5d
NewGene_4537	2.677293536	-3.375621183	1.491772426	-2.262825833	0.023646428	NA	3.139576805	0	0	0	0	0	0	2.761461444	3.108516804	6.097813149	7.974158417	12.13564006	2.748960954	0	4.870568956	0	Camk2b
NewGene_4281	44.74011794	-0.756194774	0.334199964	-2.262701542	0.023654094	0.346133431	24.07008884	46.19903842	29.2931904	43.06166694	58.85916807	13.12349254	78.70226532	34.05802448	45.59157979	45.73359862	74.75773516	83.93817705	34.82017209	25.45784412	34.90574418	43.27010106	no_name
NewGene_705	71.95496295	-0.507002976	0.224295695	-2.26042223	0.023795058	0.347842682	53.37280568	59.84875431	40.80122948	35.40625948	85.24431238	45.42747417	87.66834618	71.79799755	62.17033608	92.48349942	79.74158417	60.67820028	96.2136334	96.73980766	104.7172325	78.96793443	Csnk2a1
ENSMUSG00000057137	1605.172907	0.312896044	0.138458645	2.259851987	0.023830439	0.348006578	1796.884458	1855.311384	1222.990699	2143.514088	1919.011842	1686.873541	1787.238785	1189.269395	1177.091696	1176.877938	1362.584319	1860.798142	1938.933793	1439.895663	1540.723313	1584.767451	Tmem140
NewGene_6283	2.438724764	3.446603214	1.525525862	2.259288617	0.023865438	NA	0	0	9.415668342	4.78462966	6.088879456	3.028498278	0	0	0	2.032604383	0	0	6.414242227	5.091568824	0	2.163505053	no_name
ENSMUSG00000025026	2383.307455	-0.126192176	0.05586247	-2.258979498	0.02388466	0.348237994	2049.097128	2349.85109	2349.732344	2355.951645	2322.907512	2377.371148	2610.125761	2628.911295	2256.7832	2515.347924	2543.756535	2511.066188	2258.729584	2338.048404	2294.037978	2371.201538	Add3
NewGene_4695	19.67714097	-0.96128423	0.425644844	-2.258418595	0.023919575	0.348237994	7.325679211	9.449803313	13.60040983	8.612333388	21.3110781	13.12349254	33.87186103	24.853153	13.47023948	28.45646136	15.94831683	26.29388679	38.48545336	30.54941294	8.929376419	20.553298	Myb
ENSMUSG00000016356	231.2934137	0.362516597	0.160542024	2.258079155	0.023940725	0.348237994	253.2591956	198.4458696	268.8696404	238.2745571	352.1401952	206.9473823	209.2085534	238.4061713	188.5833528	210.3745536	143.5348515	190.1250275	232.7453608	312.6223258	212.6815111	244.476071	Col20a1
ENSMUSG00000042642	1437.080364	0.140136298	0.062060972	2.258042261	0.023943025	0.348237994	1684.906219	1545.567831	1589.155579	1615.290973	1444.079244	1465.793167	1446.527712	1398.219978	1545.969024	1360.828634	1379.529406	1349.078653	1236.116109	1391.016603	1290.700773	1250.505921	Flad1
ENSMUSG00000069893	54.88317495	-0.95779881	0.424256018	-2.257596284	0.023970841	0.34829075	18.83746083	12.59973775	51.2630832	32.53548169	48.71103565	36.34197934	56.78517878	71.79799755	62.17033608	148.38012	35.88371288	14.15824673	76.97090672	79.42847366	41.39983612	90.86721222	9930111J21Rik1
ENSMUSG00000032020	51.37685634	-0.581277393	0.257536635	-2.257066819	0.0240039	0.34841951	24.07008884	43.04910398	57.54019542	59.32940778	41.60734295	41.38947647	73.72110929	58.91117747	76.67674784	87.40198847	58.80941832	44.49734687	37.56913304	33.60435424	30.84693672	53.0058738	Ubash3b
ENSMUSG00000053368	1.816581661	-4.424659181	1.961753202	-2.255461685	0.024104365	NA	0	0	0	0	0	0	2.98869362	0	4.144689072	0	8.970928219	8.090426704	0	0	4.870568956	0	Rxfp2
ENSMUSG00000050052	589.6426527	0.190521604	0.084493525	2.254866322	0.024141721	0.349977332	666.6368082	631.0368657	662.2353401	642.0973004	600.7694397	667.2791206	548.9233949	595.5551848	591.6543651	571.1618316	598.0618813	485.4256022	594.6918865	478.6074695	497.609795	602.5361572	Tdrp
ENSMUSG00000034648	717.6645529	-0.286555525	0.127112271	-2.254349808	0.02417417	0.349977332	603.8452721	573.2880676	599.4642178	625.8295595	705.2952037	693.5261057	621.6482729	718.9004626	731.5376212	870.9709781	1042.621213	651.2793496	670.7464729	816.6876394	636.4210102	920.5714	Lrrn1
ENSMUSG00000028158	111.6935977	-0.470960396	0.208989896	-2.253507971	0.024227139	0.349977332	116.1643418	86.09820796	101.479981	110.0464822	82.19987266	49.46547188	104.6042767	112.2994321	169.932252	109.7606367	153.5025495	106.1868505	139.2806884	93.68486636	132.3171233	120.0745304	Mttp
ENSMUSG00000046167	75.1281751	-0.54221422	0.240627281	-2.253336441	0.024237944	0.349977332	53.37280568	66.14862319	68.00204914	44.9755188	57.84435483	79.75045466	51.80402275	146.3574565	78.74909237	85.36938408	86.71897278	88.99469374	69.64034418	68.22702224	96.59961762	59.49638896	Gldn
ENSMUSG00000028771	859.1849542	-0.202482301	0.089874761	-2.252938409	0.024263033	0.349977332	860.2440445	761.2341557	752.207282	799.9900792	898.1097198	839.9035225	787.0226532	861.5759706	853.8059489	971.5848951	1100.433862	1078.049358	808.1945206	807.5228155	784.9733633	782.1070766	Ptpn12
ENSMUSG00000038628	799.6452278	0.229540011	0.101899302	2.252616125	0.024283363	0.349977332	906.2911709	908.2310962	924.8278683	756.9284122	985.3836586	825.7705305	737.2110929	743.7536156	666.2587684	688.0365836	779.4739852	911.1843075	829.2698879	586.5487285	746.8205732	798.3333645	Polr3k
ENSMUSG00000072770	54.50218619	-0.607289348	0.269606845	-2.252499743	0.024290709	0.349977332	71.16374091	34.64927881	52.30926857	22.96622237	46.68140916	46.4369736	61.76633481	54.30874173	67.35119742	63.01073587	70.77065595	100.1190305	35.73649241	64.15376718	37.34102866	43.27010106	Acrbp
ENSMUSG00000057182	73.3988225	0.539833637	0.239685012	2.252262804	0.024305669	0.349977332	79.53594572	70.34853577	74.27916137	68.8986671	82.19987266	79.75045466	21.91708655	46.0243574	42.48306299	81.30417532	67.78034654	53.59907691	90.71571149	105.9046315	91.72904866	117.9110254	Scn3a
ENSMUSG00000075467	1120.279437	0.182210056	0.08094396	2.251064251	0.024381468	0.350718043	1241.179363	1086.727381	1254.37626	1261.228378	1250.249915	1310.330255	1066.963622	1024.502196	1199.887486	930.9328074	1125.353107	1179.179692	1122.49239	893.0611717	1022.819481	955.1874809	Dnlz
NewGene_6212	287.2902028	0.265009213	0.117767387	2.25027676	0.024431382	0.350816343	345.3534485	324.4432471	353.6106555	266.0254091	304.4439728	280.6408404	251.0502641	257.7364014	270.440962	322.1677947	208.3248886	249.7919245	285.8919392	263.7432651	300.3517523	312.6264801	Aurkaip1
ENSMUSG00000090019	209.1623387	-0.341477515	0.151760201	-2.250112432	0.024441809	0.350816343	233.3752091	181.6462192	199.8214059	186.6005567	199.9182088	186.7573938	169.3593051	262.3388372	348.1538821	224.6027843	249.1924505	251.8145311	182.3477433	155.802006	139.6229767	175.2439093	Gimap1
ENSMUSG00000031842	215.8757906	0.346448437	0.153990501	2.249803941	0.024461394	0.350816343	160.118417	261.4445583	216.5603719	273.6808166	277.0440152	208.9663812	133.4949817	191.4613268	209.3067981	176.8365813	174.4347154	214.3963076	203.4231106	250.5051861	245.9637323	256.3753488	Pde4c
ENSMUSG00000087141	40.68063422	-0.660829789	0.293819826	-2.249098703	0.024506217	0.351037796	20.93051203	34.64927881	33.47793188	32.53548169	20.29626485	38.36097819	48.81532913	49.70630599	27.97665124	75.20636217	46.8481807	36.40692017	30.2385705	44.80580565	47.89392806	62.74164654	Plcxd2
ENSMUSG00000034330	128.9954141	-0.478759678	0.212938051	-2.248351933	0.024553758	0.351037796	49.18670327	103.9478364	118.218947	142.5819639	138.014601	92.8739472	120.543976	162.0057381	117.0874663	202.2441361	140.5445421	156.7520174	121.8706023	140.5272995	126.6347928	130.8920557	Plcg2
ENSMUSG00000046404	279.9090932	-0.2520187	0.112090897	-2.248342247	0.024554375	0.351037796	252.21267	228.8952358	225.9760402	243.0591867	245.5848047	251.3653571	233.1181024	263.2593243	302.5623023	306.9232618	325.9437253	292.2666647	374.7750101	325.8604047	273.563623	333.1797782	Yod1
ENSMUSG00000014164	73.87830195	-0.435587834	0.193774905	-2.247906322	0.024582164	0.351037796	35.58187045	55.64884173	42.89360023	57.41555592	71.03692699	48.45597245	78.70226532	78.24140758	68.38736969	67.07594464	68.77711634	59.66689694	104.4605163	103.868004	125.0112699	116.8292729	Klhl3
ENSMUSG00000028542	285.9838142	-0.32951172	0.146615433	-2.247455896	0.024610906	0.351037796	297.2132708	343.3428537	224.9298548	202.8682976	239.4959253	246.31786	327.760067	293.6354002	450.7349366	307.939564	266.1375372	306.4249114	268.4818532	285.1278541	265.4460081	249.8848336	Slc6a9
ENSMUSG00000028923	763.6454058	-0.182374728	0.08115409	-2.247264771	0.024623111	0.351037796	677.1020642	847.3323637	697.8056427	687.0728192	693.1174447	776.3050586	860.7437625	821.074536	851.7336043	742.916902	846.257562	845.4495905	810.9434815	717.9112042	682.6914153	659.8690411	Necap2
ENSMUSG00000024502	2.070563136	-4.443355698	1.977909694	-2.246490682	0.024672596	NA	0	0	0	0	0	0	0	7.363897184	2.072344536	0	8.970928219	6.067820028	0	0	0	8.654020212	Jakmip2
ENSMUSG00000026429	140.1694286	0.376789659	0.167739103	2.246283977	0.024685824	0.351415017	152.7927378	108.147749	157.9739911	170.3328159	184.6960102	171.6149024	94.64196463	140.8345336	112.9427772	120.9399608	144.5316213	114.2772772	126.4522039	173.11334	113.646609	155.7723638	Ube2t
ENSMUSG00000005514	1227.563299	-0.153366209	0.068281483	-2.246087846	0.024698382	0.351415017	1156.41079	1140.276266	1070.247635	1069.843192	1249.235102	1075.116889	1155.6282	1379.810235	1319.047297	1258.182113	1135.320805	1270.196992	1406.551688	1336.027659	1336.159417	1282.958496	Por
ENSMUSG00000027387	287.9138373	0.292318714	0.130200829	2.24513711	0.024759332	0.351798027	308.7250525	339.1429411	340.0102457	315.7855576	252.6884974	321.0208175	201.2387037	220.9169155	267.3324452	234.7658062	323.9501857	285.1875413	327.1263536	300.4025606	249.2107782	319.1169953	Zc3h8
ENSMUSG00000031583	221.5480288	-0.293858595	0.130900175	-2.244906044	0.024774165	0.351798027	214.5377483	170.0964596	222.8374841	145.4527417	179.621944	203.9188841	273.9635818	201.5866854	236.2472771	265.254872	202.3442698	213.3850043	251.0717672	259.67001	258.1401546	246.639576	Wrn
ENSMUSG00000082361	49.81608475	-0.563620631	0.25116128	-2.244058606	0.024828631	0.352224094	38.72144726	41.99912583	46.03215634	48.80322253	62.91842105	47.44647302	70.73241567	73.63897184	70.45971423	85.36938408	54.82233911	67.75732364	10.0795235	24.43953036	36.52926717	17.30804042	Btc
NewGene_5669	173.2979097	0.361791788	0.161272179	2.243361449	0.024873516	0.352513536	236.514786	187.9460881	201.9137767	216.2652606	186.7256367	122.1494306	105.6005079	149.118918	167.8599074	147.3638178	165.4637871	160.7972307	185.0967043	194.4979291	187.5169048	157.9358689	Vps53
ENSMUSG00000041945	37.93458814	-0.640554526	0.285605217	-2.242797011	0.024909907	0.352682159	10.46525602	34.64927881	41.84741485	39.23396321	37.54808998	28.26598393	47.81909792	45.10387025	45.59157979	50.81510957	64.79003714	45.50865021	21.99168763	34.622668	28.41165224	30.28907074	Mfsd9
ENSMUSG00000027994	83.42004193	-0.429742659	0.191666666	-2.242135625	0.024952608	0.35293969	62.79153609	77.69838279	50.21689782	96.64951913	94.37763157	98.93094375	98.62688946	98.49212484	98.43636546	111.7932411	114.6285272	126.4129172	52.23025813	50.91568824	43.02335911	59.49638896	Mcub
ENSMUSG00000042425	2.218511531	-4.511890632	2.013694353	-2.240603508	0.025051769	NA	0	0	0	0	0	0	0	0	18.65110082	5.081510957	1.993539604	0	0	8.146510119	1.623522985	0	Frmpd3
ENSMUSG00000031488	17.91417072	-0.950505075	0.424352786	-2.239893563	0.025097834	0.35324946	6.279153609	13.6497159	26.15463428	9.56925932	6.088879456	10.09499426	31.87939861	29.45558874	14.50641175	27.44015917	18.93862624	16.18085341	11.91216414	24.43953036	22.72932179	17.30804042	Rab11fip1
ENSMUSG00000029017	3193.938142	0.133069814	0.05941477	2.239675673	0.025111986	0.35324946	3400.161679	3325.280788	3372.901637	3576.989134	3411.802122	3729.09088	3194.91348	2913.341824	3140.638144	2931.01552	3241.495396	3562.82166	2705.893899	2977.549448	2857.400454	2761.7142	Pmpcb
ENSMUSG00000044702	19.28549432	-1.167211744	0.521198037	-2.239478396	0.025124805	0.35324946	0	18.89960663	8.369482971	7.655407456	8.118505941	17.16149024	30.88316741	15.64828152	37.30220165	25.40755479	15.94831683	10.11303338	12.82848445	36.65929553	36.52926717	27.04381316	Palb2
ENSMUSG00000047139	11769.73903	0.188490513	0.084169969	2.239403378	0.025129682	0.35324946	13197.73436	13899.61069	12918.29697	13475.43097	11353.73056	12903.42166	10038.02564	11908.34223	11412.40136	9700.604418	12574.25105	12591.73786	10324.18102	12150.51984	8963.470401	10904.06547	Cd24a
NewGene_4597	241.5144327	0.48594026	0.21699616	2.239395671	0.025130183	0.35324946	328.6090389	400.0416736	208.1908889	178.9451493	391.7179117	230.1658691	181.3140796	171.2106095	202.0535923	170.7387682	314.9792575	200.2380609	294.1388221	190.424674	240.2814018	161.1811264	Foxf1
ENSMUSG00000058402	116.8675754	0.444693506	0.198588547	2.239270659	0.025138311	0.35324946	161.1649426	125.9973775	134.9579129	130.1419268	128.8812818	71.67445925	122.5364384	65.35458751	86.00229825	98.58131257	78.74481436	102.1416371	152.1091728	140.5272995	157.4817296	113.5840153	Zfp420
ENSMUSG00000023852	730.2566742	-0.219966541	0.09825174	-2.238805542	0.025168572	0.35324946	720.0096139	688.7856637	693.6209012	602.8633372	693.1174447	624.8801447	812.9246646	836.7228176	726.3567599	970.5685929	686.7743936	651.2793496	728.4746529	820.7608944	737.8911968	689.0763594	Chd1
ENSMUSG00000027035	109.5153436	-0.562832528	0.251411382	-2.238691519	0.025175995	0.35324946	70.1172153	66.14862319	120.3113177	65.07096338	99.45169778	93.88344662	134.4912129	208.0300955	79.78526464	129.0703783	136.5574629	71.80253699	103.5441959	88.59329754	137.1876922	148.2000961	Cers6
ENSMUSG00000050373	1017.791423	0.153651297	0.068643512	2.238395045	0.025195305	0.35324946	1157.457315	1082.527468	1085.940415	1027.738451	1085.85017	1182.123828	1076.925934	1105.505065	954.3146589	942.1121315	929.9862253	941.5234076	888.8307086	973.5079592	948.1374233	902.1816071	Snx21
ENSMUSG00000030722	203.5602191	-0.291298956	0.130182327	-2.237622893	0.025245657	0.353611109	132.9087514	212.0955855	201.9137767	199.0405939	201.9478353	185.7478944	287.9108187	219.0759412	210.3429704	212.407158	230.2538243	227.543251	184.1803839	181.2598501	190.7639508	179.5709194	Nfatc2ip
ENSMUSG00000048022	41.98081396	-0.73308598	0.327707834	-2.237010851	0.025285631	0.353826821	40.81449846	39.89916954	53.35545394	22.96622237	28.41477079	15.14249139	62.76256602	59.83166462	33.15751258	34.55427451	84.72543318	57.64429026	50.3976175	28.51278541	32.4704597	27.04381316	Tmem229a
ENSMUSG00000059791	82.9899805	0.54442844	0.243423704	2.236546525	0.025315993	0.353907755	76.39636891	102.8978583	74.27916137	168.418964	89.30356535	100.9499426	36.86055465	92.96920195	73.56823103	53.86401615	77.74804456	84.94948039	72.38930513	72.3002773	73.05853433	77.88618191	Nrm
ENSMUSG00000030522	1264.069892	-0.195911023	0.087614389	-2.236059914	0.025347847	0.354009356	1168.969097	1079.377534	1053.508669	1198.071267	1008.724363	1256.826785	1100.835483	1266.590316	1292.106818	1428.920881	1365.574629	1296.490879	1257.191476	1587.551159	1288.265489	1576.113431	Mtmr10
ENSMUSG00000022008	709.2268754	-0.181637992	0.081246964	-2.235628068	0.025376144	0.354061147	618.4966305	586.9377835	684.2052329	624.8726336	627.154584	597.6236602	702.3430007	720.7414369	793.7079573	775.4385721	617.9972773	631.0532829	866.8390209	784.1015989	831.2437684	884.8735667	Gpalpp1
ENSMUSG00000074793	1323.006249	0.194379794	0.086983332	2.234678641	0.025438454	0.354278675	1350.018026	1235.824278	1345.394388	1500.459861	1238.072156	1732.301015	1161.605587	1218.724984	1256.876961	1347.616706	1253.936411	1105.354548	1356.154071	1449.060487	1366.194592	1250.505921	Hspa12b
ENSMUSG00000047330	161.0215461	-0.423046836	0.189313131	-2.234640742	0.025440944	0.354278675	115.1178162	151.196853	77.41771748	162.6774084	135.9849745	148.3964156	121.5402072	173.0515838	149.2088066	221.5538777	194.3701114	201.2493643	208.9210325	141.5456133	176.1522439	197.9607123	Kcne4
ENSMUSG00000042215	1050.618737	-0.199229297	0.089179807	-2.234018025	0.025481887	0.354505982	1055.944332	964.929916	943.659205	1081.326303	1098.027929	1144.772349	1208.428454	1020.820247	1224.755621	1082.361834	1436.345285	1248.959622	755.9642624	886.9512892	889.6905959	766.9625413	Bag2
NewGene_32	2.620746084	-2.90100041	1.298802082	-2.233596982	0.025509603	NA	0	0	3.138556114	0	0	0	3.984924827	2.761461444	6.217033608	3.048906574	3.987079208	3.033910014	10.0795235	0	2.435284478	3.245257579	Ctrl
ENSMUSG00000046204	2.235816158	-3.638447657	1.629150116	-2.233340943	0.025526469	NA	2.093051203	0	0	0	0	0	4.981156033	9.20487148	0	4.065208766	5.980618813	3.033910014	6.414242227	0	0	0	Pnma2
ENSMUSG00000002831	8570.667491	0.280862562	0.12577631	2.233032293	0.025546815	0.355066205	7216.840548	6673.661095	6474.841263	5682.226184	6034.079541	6737.399169	5350.757811	6408.431525	4631.690038	7386.484328	4578.163701	3595.183366	14750.92448	16963.07069	16722.28675	17924.63936	Plin4
ENSMUSG00000028878	1336.138507	0.134594947	0.06029345	2.232331153	0.025593084	0.35536627	1318.622258	1487.819033	1279.484709	1463.13975	1406.531154	1315.377752	1305.062881	1242.65765	1198.851314	1200.252888	1243.968713	1344.022136	1434.957618	1361.485504	1355.641693	1420.341067	Fam76a
ENSMUSG00000030660	665.3113029	0.217691596	0.09754337	2.231741607	0.025632046	0.355564379	736.7540235	783.2836968	734.4221307	587.5525223	672.8211799	657.1841263	621.6482729	584.509339	587.509676	712.4278362	584.107104	496.5499389	668.9138322	666.995516	763.8675645	786.4340867	Pik3c2a
NewGene_8105	15.67808349	-1.01925205	0.45729561	-2.228869088	0.025822616	0.357863189	7.325679211	6.299868875	12.55422446	8.612333388	9.133319184	13.12349254	5.97738724	16.56876866	24.86813443	10.16302191	34.88694307	23.25997677	21.07536732	14.25639271	27.59989075	15.14453537	no_name
ENSMUSG00000044813	141.5240868	-0.466464045	0.209324365	-2.228426892	0.025852061	0.357926763	66.9776385	119.6975086	152.7430642	141.6250379	139.0294142	108.0164386	132.4987505	132.5501493	235.2111048	174.8039769	204.3378094	127.4242206	150.2765322	104.8863178	150.9876376	123.319788	Shb
NewGene_4179	29.67993603	-0.892748373	0.400703318	-2.227953534	0.025883614	0.35801936	17.79093523	11.5497596	34.52411725	9.56925932	23.34070458	16.15199082	53.79648516	49.70630599	33.15751258	27.44015917	31.89663367	13.14694339	47.64865654	18.32964777	34.90574418	51.92412127	Zcrb1
ENSMUSG00000020668	2660.322108	0.169029808	0.075918043	2.226477432	0.025982219	0.358704421	2990.970169	2704.743704	2911.533888	2930.107204	2646.632937	2494.473082	2597.174756	2789.076059	2357.29191	2661.695439	2341.412265	2086.318786	2938.63926	2834.985521	2572.47217	2707.626574	Kif3c
ENSMUSG00000030268	23.76371079	0.915514468	0.411204116	2.226423406	0.025985834	0.358704421	16.74440962	18.89960663	15.69278057	15.31081491	48.71103565	44.41797475	20.92085534	9.20487148	13.47023948	11.17932411	21.92893565	8.090426704	35.73649241	41.75086436	30.03517523	28.12556569	Bcat1
ENSMUSG00000028636	247.29445	-0.307964736	0.138343088	-2.226094137	0.026007877	0.358704421	209.3051203	174.2963722	245.8535623	275.5946684	189.7700764	257.4223536	297.8731308	278.9076059	312.9240249	217.488669	241.2182921	326.6509782	222.6658373	235.2304797	247.5872552	223.922773	Ppcs
ENSMUSG00000075704	650.7386584	0.165477059	0.074367913	2.225113654	0.026073609	0.358997042	746.1727539	771.7339372	748.0225405	660.2788931	690.073005	663.2411229	703.3392319	624.0902864	634.137428	615.879128	597.0651115	640.1550129	557.1227534	548.8711192	624.2445878	587.3916219	Txnrd2
ENSMUSG00000053929	3430.706937	0.13083279	0.058800356	2.225033977	0.026078957	0.358997042	3838.655906	3619.274669	3583.184897	3732.968061	3338.735568	3668.520914	3301.510219	3363.460039	3019.405989	3240.987689	3469.755681	3497.086943	3526.916904	3295.263343	3424.009976	2971.57419	Cyhr1
NewGene_9340	2.24202078	3.437569589	1.544991533	2.224976328	0.026082827	NA	0	0	4.184741485	4.78462966	10.14813243	4.037997704	0	0	0	0	0	2.022606676	0	2.03662753	6.494091941	2.163505053	Elavl4
ENSMUSG00000061991	6.300343868	1.32997852	0.597974653	2.224138622	0.026139119	NA	8.372204812	13.6497159	4.184741485	14.35388898	6.088879456	13.12349254	6.973618446	4.60243574	4.144689072	2.032604383	3.987079208	2.022606676	3.665281272	3.054941294	4.058807463	6.490515159	H2ac10
ENSMUSG00000039943	1356.88348	0.160890687	0.072372192	2.223100935	0.026208995	0.359459504	1180.480879	1280.973338	1241.822036	1221.037489	1238.072156	1264.902781	991.2500506	1077.89045	1277.600406	1213.464817	1028.666436	1055.800685	1835.389597	1900.173485	1815.910459	2086.700624	Plcb4
ENSMUSG00000039391	3.492475615	-3.223401425	1.450096416	-2.222887658	0.026223376	NA	4.186102406	0	0	0	0	0	0	11.04584578	12.43406722	9.146719723	0	6.067820028	0	4.073255059	2.435284478	6.490515159	Ccdc81
ENSMUSG00000045382	226.3576906	0.361568505	0.162667341	2.222747993	0.026232798	0.359459504	212.4446971	301.3437279	267.8234551	234.4468533	237.4662988	291.7453341	160.3932243	131.6296622	212.4153149	198.1789273	265.1407674	235.6336777	247.4064859	234.2121659	215.1167955	176.3256618	Cxcr4
ENSMUSG00000001020	293.6761579	-0.45349344	0.20404348	-2.222533358	0.026247282	0.359459504	187.3280827	234.1451265	261.5463428	300.4747427	260.8070034	378.5622848	494.1306785	274.3051701	279.7665124	244.9288281	456.5205694	473.2899622	264.8165719	162.9302024	250.0225397	175.2439093	S100a4
ENSMUSG00000032038	224.3660598	-0.358982071	0.161520831	-2.222512525	0.026248689	0.359459504	144.420533	202.6457821	200.8675913	218.1791125	248.6292445	222.0898737	220.1670967	270.6232215	310.8516804	263.2222676	341.8920421	180.0119942	195.1762278	198.5711841	210.2462266	162.262879	St3gal4
ENSMUSG00000032719	68.73463371	-0.635782953	0.286074661	-2.222437143	0.026253778	0.359459504	31.39576805	51.44892915	53.35545394	75.59714863	35.51846349	76.72195638	50.80779154	66.27507466	101.5448823	56.91292272	132.5703837	96.0738171	60.477141	50.91568824	71.43501135	88.70370717	Sbspon
ENSMUSG00000014932	485.9400795	-0.318169063	0.143170399	-2.222310374	0.026262338	0.359459504	419.6567662	375.8921762	403.8275533	466.0229289	505.3769948	451.2462434	575.8216374	508.1089057	677.6566633	529.4934418	341.8920421	637.1211029	479.2355264	379.8310343	453.7746744	570.0835814	Yes1
ENSMUSG00000021109	1423.610972	-0.166148582	0.074790965	-2.221506058	0.026316705	0.35986157	1232.807159	1394.370978	1321.332124	1222.951341	1454.227377	1422.384691	1431.584244	1296.966392	1540.788163	1639.295435	1661.61526	1461.333323	1502.765322	1439.895663	1407.594428	1347.863648	Hif1a
ENSMUSG00000079450	42.71634205	-0.610770945	0.275016774	-2.220849791	0.026361137	0.360127144	45.00060087	24.14949735	16.73896594	38.27703728	33.48883701	39.37047762	71.72864688	37.73997307	55.95330247	35.5705767	52.82879951	47.53125688	52.23025813	42.76917812	51.14097403	38.94309095	Cldn34c1
ENSMUSG00000072244	11.57139008	1.245395857	0.560965768	2.220092432	0.026412494	NA	18.83746083	11.5497596	16.73896594	21.0523705	8.118505941	22.20898737	5.97738724	11.04584578	11.39789495	6.097813149	6.977388615	0	2.748960954	14.25639271	16.23522985	11.89927779	Trim6
ENSMUSG00000032114	4023.679418	0.20938147	0.094340935	2.219412712	0.02645866	0.360597418	4898.786341	5287.689942	4260.066832	3948.276395	4371.815449	3898.686783	4371.462535	3530.9887	3739.545715	3300.949518	3842.547587	4276.801816	3957.587454	3079.380825	3617.209211	3997.075585	Slc37a4
ENSMUSG00000038146	2178.854645	-0.295697687	0.133239965	-2.219286745	0.026467223	0.360597418	1676.534014	1591.766869	2362.286568	2151.169495	1621.671562	1843.345952	2343.135798	2677.697114	2229.842721	3091.591266	1859.972451	1602.915791	2494.223906	2609.938179	2380.896458	2324.686179	Notch3
ENSMUSG00000042323	1627.923432	-0.176070237	0.079339353	-2.219204356	0.026472825	0.360597418	1358.390231	1358.671721	1633.095365	1488.97675	1581.079032	1361.814726	1586.996312	1737.879735	1643.369217	1955.365416	1465.251609	1533.13586	1843.63648	1721.968576	1845.133873	1932.010012	Pbrm1
ENSMUSG00000035086	2015.533942	0.148015449	0.066707653	2.218867596	0.026495734	0.360597418	2224.913429	2338.301331	2159.326606	2162.652606	1958.589558	2007.894358	2097.06669	1962.4786	1726.262999	1758.202791	1966.62682	2086.318786	2000.327254	1922.576388	1970.956904	1906.047952	Becn1
ENSMUSG00000060510	786.2334052	-0.174202211	0.078589718	-2.216603072	0.026650227	0.361910198	695.939525	792.7335001	715.590794	678.4604858	791.5543293	657.1841263	904.5779356	735.4692313	834.1186758	805.9276378	800.4061511	807.0200637	824.6882863	768.8268924	843.4201908	923.8166576	Zfp266
NewGene_9816	20.59592322	-0.864178893	0.389905384	-2.216381021	0.026665418	0.361910198	16.74440962	19.94958477	15.69278057	14.35388898	14.2073854	10.09499426	14.9434681	12.88682007	30.04899577	33.53797232	26.91278466	47.53125688	10.0795235	16.29302024	23.54108329	22.71680306	no_name
ENSMUSG00000003228	396.358005	-0.293010678	0.132204203	-2.216349194	0.026667596	0.361910198	262.677926	403.191608	425.7974461	368.4164838	366.3475806	344.2393043	360.6356968	414.2192166	423.7944576	488.8413541	454.5270298	517.787309	365.6118069	419.5452711	435.10416	290.9914296	Grk5
ENSMUSG00000021180	653.7312086	-0.242099577	0.109273018	-2.21554763	0.026722499	0.362313805	591.2869649	566.9881988	678.974306	631.5711151	541.9102716	471.436232	673.4522957	568.8610575	704.5971423	813.0417532	753.5579704	605.7706994	687.2402386	628.2995929	731.3971048	811.3143949	Rps6ka5
ENSMUSG00000002393	945.7484533	-0.190912999	0.086229366	-2.214013715	0.026827836	0.363399815	783.8476756	991.1793697	941.5668342	946.3997468	969.1466467	974.1669461	1081.90709	1121.153346	1132.536289	884.1829066	1085.482314	1094.230212	892.4959898	716.8928904	799.5850702	717.201925	Nr2f6
ENSMUSG00000064341	513992.9948	0.249590487	0.112762114	2.213425047	0.026868355	0.363606626	619993.1621	561439.0643	551095.9295	618066.0194	517122.4433	616689.0664	449739.6122	400359.4416	515992.0299	401245.2519	524118.507	639402.6032	385895.4735	578965.3459	406015.4987	437748.4679	ND1
ENSMUSG00000024383	712.7475844	-0.278463379	0.125979475	-2.210386883	0.027078323	0.365979061	553.6120432	592.1876743	647.5887449	570.3278555	674.8508064	653.1461286	696.3656134	711.5365654	793.7079573	1000.041356	610.0231189	666.4488997	794.4497158	635.4277892	771.173418	1033.073663	Map3k2
ENSMUSG00000029722	406.5246941	0.350471793	0.158573494	2.210153684	0.027094498	0.365979061	413.3776126	360.142504	264.684899	371.2872616	414.043803	495.6642182	219.1708655	340.5802448	353.3347434	254.0755479	376.7789852	275.0745079	473.7376045	614.0432002	560.1154299	718.2836776	Agfg2
ENSMUSG00000032744	652.3273145	-0.300393893	0.135967992	-2.209298584	0.02715388	0.366437407	488.7274559	520.7891603	557.6168029	737.7898936	544.9547113	447.2082457	742.1922489	527.4391358	719.103554	719.5419516	638.9294431	714.9914599	1029.027717	659.8673196	650.2209556	738.8369756	Heyl
ENSMUSG00000021258	3617.797087	0.203821972	0.092284323	2.208630505	0.027200352	0.366718123	4749.13318	3535.276417	4367.823925	3970.285692	3362.076273	3098.153738	3560.530333	3340.44786	3241.146854	3206.433414	3438.855817	3253.362838	4055.633728	3402.186288	3846.125952	3457.281075	Ccnk
ENSMUSG00000031723	254.5440813	0.316018213	0.143106841	2.208267693	0.027225618	0.366718123	282.5619124	230.9951921	210.2832596	341.6225577	259.7921901	298.8118301	259.0201137	158.3237895	204.1259368	220.5375756	221.2828961	242.7128011	269.3981735	275.9630303	266.2577696	331.0162731	Txnl4b
NewGene_3954	5.642247263	2.332146545	1.056787922	2.20682551	0.027326252	NA	5.232628008	9.449803313	19.87752206	5.741555592	2.029626485	9.085494834	0	0	8.289378144	2.032604383	0	0	8.246882863	0	13.79994537	6.490515159	Gm21083
ENSMUSG00000033352	3346.321293	0.127363376	0.05773763	2.205898938	0.027391077	0.368258803	3843.888535	3520.576723	3535.06037	3537.755171	3316.409677	3155.695206	3373.238866	2995.26518	3159.289245	3172.895442	3180.692438	3261.453265	3274.012497	3617.050493	3398.033608	3199.823973	Map2k4
ENSMUSG00000036585	1605.975116	0.239678896	0.108657368	2.205822762	0.027396412	0.368258803	1647.231297	1340.822092	1749.221941	1759.786789	1600.360484	1630.341573	1296.0968	1380.730722	1285.889785	1661.654083	1346.636003	1268.174386	1421.212813	2392.019034	2001.803841	1913.620219	Fgf1
ENSMUSG00000051855	205.4471295	-0.397991582	0.180451442	-2.20553284	0.027416726	0.368258803	159.0718914	219.4454325	221.7912987	201.9113717	140.0442275	173.6339013	208.2123222	191.4613268	238.3196217	242.8962238	334.9146535	254.8484412	229.9963998	148.6738097	202.9403731	118.9927779	Mest
ENSMUSG00000001473	1002.604876	-0.276243114	0.125276316	-2.205070531	0.027449146	0.368317499	963.850079	917.6808995	840.0868532	1198.071267	962.042954	994.3569346	1052.020154	1080.651912	1079.691503	1779.545137	1105.417711	1020.405068	741.3031373	822.797522	733.0206278	750.7362534	Tubb6
ENSMUSG00000022881	249.2690383	0.391271781	0.177485905	2.20452312	0.027487576	0.368317499	312.9111549	394.7917828	227.0222256	247.8438164	313.577292	305.8783261	203.2311662	202.5071726	239.3557939	177.8528835	215.3022773	335.7527082	225.4147983	149.6921234	259.7636776	177.4074143	Rfc4
ENSMUSG00000074622	2766.392938	-0.612477467	0.277846047	-2.204377111	0.027497834	0.368317499	2191.42461	2271.102729	1209.390289	1993.276716	1456.257003	2534.853059	1919.737535	5235.730898	2019.49975	2328.348321	3079.021919	3238.193288	2250.482701	4387.914013	3628.573872	4518.480303	Mafb
ENSMUSG00000024664	437.9044399	-0.249822755	0.113360328	-2.203793508	0.027538869	0.368324421	338.0277693	472.4901656	413.2432217	333.0102243	405.9252971	458.3127394	406.4623323	491.540137	431.0476635	503.0695848	557.1943194	488.4595122	433.4195105	373.7211517	470.0099042	430.5375055	Fads3
ENSMUSG00000062762	3075.61572	0.150371094	0.068237524	2.203642293	0.02754951	0.368324421	3069.459589	3597.225128	3618.755199	3417.182503	3135.77292	3232.417162	3213.841873	3039.448563	3163.433934	2716.575758	3053.105904	2897.384063	3100.827956	2511.161744	2729.142138	2714.117089	Ei24
ENSMUSG00000038523	3.911474612	-3.218042229	1.460341124	-2.203623644	0.027550823	NA	0	0	0	0	0	6.056996556	28.89070499	8.284384332	8.289378144	5.081510957	5.980618813	0	0	0	0	0	1700003F12Rik
ENSMUSG00000068962	3.523569508	3.185320513	1.446535541	2.202034048	0.027662904	NA	14.65135842	0	5.230926857	7.655407456	9.133319184	0	0	0	0	4.065208766	0	0	0	5.091568824	4.058807463	6.490515159	Zfp114
ENSMUSG00000015968	19.46671357	0.824461329	0.374428032	2.201922019	0.027670817	0.36960306	19.88398643	29.39938808	21.9698928	13.39696305	19.28145161	20.18998852	19.92462413	6.443410036	14.50641175	14.22823068	5.980618813	9.101730041	26.57328923	26.47615789	31.65869821	32.45257579	Cacna1d
ENSMUSG00000047819	655.7289382	-0.245960885	0.111780034	-2.200400878	0.027778466	0.370341806	645.7062962	453.590559	618.2955545	647.838856	569.3102291	643.0511344	871.7023058	713.3775397	670.4034574	653.4823091	670.8260768	663.4149897	547.9595502	679.2152811	782.5380789	660.9507937	Tigd4
ENSMUSG00000026005	518.8659214	0.197651255	0.089830051	2.200279899	0.027787043	0.370341806	570.3564528	645.7365597	515.7693881	533.9646701	593.665747	644.0606338	454.2814302	506.2679314	549.1713021	468.5153103	585.1038738	491.4934222	418.7583854	427.6917812	444.8452979	452.1725561	Rpe
ENSMUSG00000029610	2893.62984	0.203864688	0.092666246	2.199988639	0.027807701	0.370341806	3101.901883	3798.820932	3743.251259	2757.860536	3343.809635	2809.436903	3124.181064	2777.109726	2956.199481	2418.799216	2924.522599	2776.027663	2140.524263	2706.677987	2373.590604	2545.363695	Aimp2
ENSMUSG00000031068	3875.45235	0.169980328	0.077282544	2.199465984	0.027844805	0.370341806	4307.499376	4246.111622	4388.747633	4188.464804	3741.616426	4412.521991	3584.439881	3432.496575	3680.483896	3210.498623	4062.833713	4504.345067	3798.147719	3480.596448	3536.033062	3432.400766	Glrx3
ENSMUSG00000001627	2157.190581	-0.26506654	0.120521694	-2.199326365	0.027854724	0.370341806	1725.720717	1962.409155	1431.181588	2095.667791	2157.492954	2108.844301	1887.858137	2391.425611	1850.603671	2263.30498	2780.987748	2623.320859	2096.540888	2624.194572	1947.415821	2568.080498	Ifrd1
ENSMUSG00000040016	80.8149415	-0.717056807	0.326168161	-2.198426741	0.02791871	0.370850095	32.44229365	102.8978583	43.9397856	71.7694449	33.48883701	95.90244547	95.63819584	127.9477136	104.6533991	114.8421476	120.6091461	61.68950361	115.4563601	30.54941294	79.55262627	61.65989401	Ptger3
ENSMUSG00000027030	216.2184942	-0.307642718	0.13997765	-2.197798851	0.027963443	0.370979081	197.7933387	222.5953669	174.712957	199.9975198	139.0294142	214.0138783	186.2952356	232.8832485	235.2111048	287.6135202	215.3022773	263.9501712	203.4231106	244.3953036	205.3756576	236.9038033	Stk39
ENSMUSG00000031029	6623.278473	0.168483991	0.076680681	2.197215653	0.028005048	0.370979081	7529.751703	7399.195994	6730.110494	7220.006157	7181.833318	7309.785344	6715.594564	5571.708707	6793.145389	5273.592072	7193.687662	7043.727749	6495.794735	6022.307605	5793.541773	5698.672309	Eif3f
ENSMUSG00000025968	15182.77683	0.13378398	0.060895744	2.196934819	0.028025102	0.370979081	16702.5486	14467.64887	17892.90841	17712.699	14631.57733	16498.24912	15032.13268	14858.50354	15357.10918	14830.89788	14394.35271	14763.00613	13529.4695	14033.38199	13249.57108	14970.37321	Ndufs1
NewGene_6862	1.627663173	-4.063818317	1.849837235	-2.196851831	0.02803103	NA	0	0	0	0	0	0	7.969849653	2.761461444	0	0	0	8.090426704	2.748960954	2.03662753	2.435284478	0	Stx1a
ENSMUSG00000043969	23.55032473	-1.047098282	0.476637182	-2.196845571	0.028031477	0.370979081	5.232628008	23.09951921	19.87752206	3.827703728	19.28145161	17.16149024	20.92085534	55.22922888	19.68727309	24.3912526	47.8449505	14.15824673	14.66112509	17.311334	37.34102866	36.7795859	Emx2
NewGene_4777	22.35666805	-1.007044837	0.458611303	-2.195856991	0.028102181	0.371491577	0	22.04954106	12.55422446	15.31081491	22.32589134	21.19948795	33.87186103	15.64828152	21.75961763	31.50536794	47.8449505	37.4182235	21.99168763	15.27470647	16.23522985	22.71680306	Tal1
ENSMUSG00000050953	1145.64086	-0.20801576	0.094745387	-2.195523881	0.02812604	0.371491577	1033.967294	1284.123272	846.3639654	1019.126118	1138.620458	1098.335376	1044.050305	1189.269395	1310.757919	1187.04096	1279.852426	1405.71164	1182.969531	1104.870435	1058.536986	1146.657678	Gja1
ENSMUSG00000030704	4417.742585	0.120474955	0.054905229	2.194234633	0.028218546	0.371491577	4829.715651	5200.541756	4358.408257	4339.659102	4678.289049	4633.602365	4446.179875	4258.173547	4338.453286	3979.839382	4253.216746	4516.480707	4214.157143	4341.071579	4169.207026	4126.885888	Rab6a
ENSMUSG00000031953	152.6305938	-0.309048093	0.140860647	-2.193998809	0.028235495	0.371491577	128.722649	140.6970715	139.1426544	138.7542601	146.1331069	158.4914099	167.3668427	155.562328	202.0535923	136.1844937	171.444406	223.4980377	140.1970087	117.106083	140.4347382	136.3008183	Tmem170
ENSMUSG00000032449	1738.390988	-0.215405231	0.098181832	-2.193941861	0.028239589	0.371491577	1428.507446	1946.659482	1607.986916	1552.133862	1948.441426	1770.661993	2247.497602	1621.898355	2078.56157	2248.060448	1932.736646	1777.871268	1316.752297	1332.972718	1523.676322	1479.837456	Slc25a36
ENSMUSG00000054027	5242.29293	0.230345368	0.104996263	2.193843492	0.028246663	0.371491577	5788.333102	5211.041538	5784.358918	5048.741217	4818.333276	4594.231888	4360.503991	5594.720886	4178.882757	5355.912549	3638.209778	3504.166066	6230.978163	6352.241265	6631.279633	6784.751846	Nt5dc3
ENSMUSG00000006412	1494.499075	0.150052003	0.068398652	2.193785962	0.028250801	0.371491577	1570.834928	1524.568268	1559.862389	1528.210713	1457.271816	1580.876101	1416.640776	1544.577434	1253.768444	1279.524459	1342.648923	1471.446357	1668.619299	1725.023518	1547.217405	1440.894365	Pfdn2
ENSMUSG00000074671	63.5064594	-0.585854196	0.267440806	-2.190593891	0.028481194	0.373986979	35.58187045	62.99868875	57.54019542	54.54477812	33.48883701	42.39897589	45.82663551	41.42192166	103.6172268	69.10854902	89.70928219	80.90426704	66.89138322	99.79474895	57.63506597	74.64092433	Tspyl3
ENSMUSG00000094634	11.85239757	1.078441308	0.492416926	2.190097968	0.028517133	NA	9.418730414	23.09951921	4.184741485	15.31081491	24.35551782	18.17098967	9.962312066	7.363897184	8.289378144	11.17932411	4.98384901	3.033910014	12.82848445	15.27470647	11.3646609	10.81752526	Spns2
ENSMUSG00000044092	13.77470979	1.224037438	0.55897109	2.189804554	0.028538414	0.373986979	12.55830722	7.349847021	20.92370743	23.9231483	14.2073854	22.20898737	2.98869362	3.681948592	20.72344536	8.130417532	1.993539604	6.067820028	7.330562545	19.34796153	18.67051433	30.28907074	C130050O18Rik
ENSMUSG00000035621	1326.098475	-0.32436277	0.148136205	-2.189625219	0.028551428	0.373986979	1366.762436	779.0837842	1110.002679	1302.376193	983.3540321	1000.413931	1358.859366	1470.017975	1138.753323	1923.860048	1224.033317	1076.026752	1339.660305	1990.80341	1453.053072	1700.514972	Midn
ENSMUSG00000019718	72.98668792	-0.454060002	0.207371198	-2.189600125	0.02855325	0.373986979	40.81449846	50.398951	50.21689782	62.20018558	84.22949914	89.84544892	85.67588377	78.24140758	84.96612598	100.613917	87.71574258	80.90426704	60.477141	74.33690483	68.99972687	68.15040917	L3hypdh
ENSMUSG00000015095	2485.342955	0.151793425	0.069332219	2.189363452	0.028570434	0.373986979	2726.199192	2427.549473	2710.666297	2997.092019	2398.003692	2489.425585	2476.63078	2432.847532	2503.3922	2287.696233	2188.906485	2287.56815	2420.91828	2688.348339	2472.625506	2257.617523	Fbxw5
ENSMUSG00000026842	1993.006292	-0.203673837	0.093047053	-2.188933771	0.028601654	0.37400413	1770.721318	1639.015886	1968.920869	1897.584123	1783.026867	1736.339013	2119.980008	2388.664149	2161.455351	2320.217903	1571.905978	1869.899872	2086.461364	2434.788212	2080.544706	2058.575058	Abl1
ENSMUSG00000034574	841.2366585	-0.247440132	0.113067234	-2.18843358	0.028638034	0.37400413	686.5207946	715.0351173	786.7313993	1054.532377	738.7840407	725.8300873	954.389496	790.6984602	928.4103522	1162.649707	831.3060149	923.3199475	868.6716616	790.2114815	747.6323347	755.0632635	Daam1
ENSMUSG00000027107	754.0482953	0.218337859	0.0997763	2.188273761	0.028649667	0.37400413	913.6168502	830.5327134	691.5285305	768.4115234	996.5466043	768.2290632	653.5276716	806.3467417	607.1969491	699.2159077	711.6936387	791.8505136	651.5037462	688.380105	735.4559123	750.7362534	Chrna1
ENSMUSG00000028845	13.84635092	-1.019140527	0.466015416	-2.186924493	0.028748037	0.374905278	10.46525602	3.149934438	8.369482971	3.827703728	10.14813243	14.13299196	11.95477448	17.48925581	20.72344536	13.21192849	25.91601485	12.13564006	10.99584382	12.21976518	28.41165224	18.38979295	Tekt2
ENSMUSG00000044573	1277.243219	0.166627041	0.076203253	2.186613225	0.028770771	0.374905278	1435.833125	1342.922049	1289.946563	1423.905787	1407.545968	1406.2327	1161.605587	1268.43129	1222.683276	1024.432609	1262.907339	1460.32202	1182.969531	1157.822751	1148.642512	1239.688395	Acp1
ENSMUSG00000020000	130.3003413	-0.359548541	0.164533077	-2.185266007	0.028869348	0.37584968	120.3504442	100.797902	115.0803908	103.3480007	108.585017	121.1399311	97.63065825	127.9477136	174.076941	158.5431419	173.4379456	127.4242206	147.5275712	118.1243967	127.4465543	163.3446315	Moxd1
ENSMUSG00000026603	5964.013905	0.236791546	0.108404332	2.184336569	0.028937525	0.376272075	8754.186657	6605.412516	6867.160778	6201.836965	6407.530814	5839.95418	6117.85584	5186.945079	5432.651201	4475.794851	6905.621189	6399.527522	5636.286277	4643.510768	5379.543411	4570.404424	Smyd2
ENSMUSG00000021704	325.0888107	-0.319566654	0.146314259	-2.184111491	0.028954056	0.376272075	261.6314004	344.3928318	291.8857186	221.0498903	284.1477079	239.251364	368.6055465	383.8431407	351.2623989	432.9447336	270.1246164	241.7014978	353.6996428	347.2449938	388.833755	420.8017328	Mtx3
ENSMUSG00000033416	2022.583614	0.144771943	0.066310187	2.183253429	0.029017152	0.376752005	2009.329155	2022.257909	1861.163776	1863.13479	2033.685738	1899.87792	1978.515176	1654.115405	1733.516204	1715.518099	1908.814171	1582.689724	2378.767546	2530.509706	2464.507892	2724.934614	Gucd1
NewGene_9913	24.48999828	1.018811336	0.466877752	2.182180094	0.029096244	0.377438572	47.09365207	24.14949735	10.46185371	31.57855576	42.62215619	47.44647302	10.95854327	11.96633292	35.22985711	15.24453287	7.974158417	19.21476342	16.49376573	34.622668	6.494091941	30.28907074	no_name
ENSMUSG00000026241	11.6983417	-1.405182296	0.643944242	-2.182149019	0.029098536	NA	5.232628008	10.49978146	5.230926857	16.26774084	9.133319184	0	17.93216172	26.69412729	23.83196217	17.27713726	6.977388615	30.33910014	0	10.18313765	3.24704597	4.327010106	Nppc
ENSMUSG00000062184	173.9836605	0.313936068	0.143913779	2.181417724	0.029152534	0.377828384	185.2350315	182.6961974	157.9739911	196.1698161	188.7552631	229.1563697	199.2462413	175.8130453	125.3768444	139.2334002	151.5090099	125.4016139	178.682462	165.9851437	189.9521893	192.5519497	Hs6st2
ENSMUSG00000039081	523.843784	-0.233802693	0.107260728	-2.179760448	0.029275223	0.379016064	520.123224	540.7387451	443.5825975	384.6842247	423.1771222	376.5432859	573.829175	517.3137772	603.05226	521.3630242	438.5787129	506.6629723	602.9387693	641.5376718	653.4680015	633.9069805	Zfp503
ENSMUSG00000074211	685.6068197	0.238439219	0.109415691	2.179204978	0.029316444	0.379016064	731.5213955	787.4836094	685.2514182	855.4917832	893.0356535	721.7920896	638.5842035	661.8302594	734.646138	496.9717716	691.7582426	739.26274	570.8675582	688.380105	498.4215565	574.4105916	Sdhaf1
ENSMUSG00000031274	280.3521018	-0.362483485	0.166350389	-2.179035994	0.029328994	0.379016064	254.3057212	256.1946676	268.8696404	177.9882234	216.1552207	166.5674053	357.6470032	261.41835	225.8855544	371.9666021	247.1989109	257.8823512	300.5530643	292.2560505	416.4336457	414.3112176	Col4a5
ENSMUSG00000019494	3012.24675	0.164213688	0.075379037	2.178506057	0.029368382	0.379016064	3679.584015	3546.826177	3113.447665	3241.108132	3066.765619	3234.436161	3020.573019	2628.911295	3001.791061	2520.429435	3379.049629	3192.684638	2639.002516	2616.048062	2635.789566	2679.501008	Cops6
ENSMUSG00000047832	174.0995631	-0.350411471	0.160856786	-2.178406519	0.029375785	0.379016064	93.14077854	172.1964159	170.5282155	182.772853	151.2071732	185.7478944	231.1256399	188.6998653	190.6556973	167.6898616	220.2861263	220.4641277	145.6949306	153.7653785	133.1288848	178.4891669	Cdca4
ENSMUSG00000060519	448.6197393	-0.217993931	0.100121204	-2.177300339	0.029458166	0.379133335	380.935319	438.890865	421.6127047	439.2290028	367.3623938	408.8472675	549.9196261	449.1977282	488.0371382	457.3359862	454.5270298	459.1317154	426.0889479	564.1458257	401.0101773	471.6441015	Tor3a
ENSMUSG00000037434	666.7016458	-0.173136772	0.079533903	-2.176892704	0.029488574	0.379133335	606.9848489	581.6878928	620.3879252	615.3033743	599.7546264	516.8637061	646.5540531	654.4663623	660.0417347	751.0473195	673.8163862	606.7820028	816.4414034	693.4716738	823.1261535	800.4968696	Slc30a1
NewGene_1230	46.18999434	-0.563688938	0.258960025	-2.176741132	0.029499888	0.379133335	30.34924245	35.69925696	36.616488	20.09544457	50.74066213	53.50346958	61.76633481	64.43410036	39.37454619	54.88031834	46.8481807	67.75732364	37.56913304	41.75086436	47.89392806	49.76061622	no_name
ENSMUSG00000050777	983.1569456	0.288217593	0.132425263	2.176454749	0.029521274	0.379133335	1125.015022	1238.974212	782.5466578	1274.625341	1007.70955	1138.715353	774.0716476	786.0960244	954.3146589	723.6071603	1029.663206	1111.422368	901.659193	1156.804437	784.1616018	941.124698	Tmem37
ENSMUSG00000028494	1178.273139	0.181390605	0.083347961	2.176305243	0.029532444	0.379133335	1161.643418	1405.920737	1184.28184	1498.54601	1138.620458	1288.121268	979.2952761	1114.709936	1163.621457	1213.464817	1202.104381	1098.275425	1168.308406	1117.0902	1026.878288	1091.488299	Plin2
ENSMUSG00000024730	18.56959333	0.98727187	0.453674909	2.176165906	0.029542857	0.379133335	32.44229365	12.59973775	15.69278057	16.26774084	21.3110781	38.36097819	5.97738724	12.88682007	29.01282351	7.11411534	5.980618813	8.090426704	22.90800795	25.45784412	20.29403731	22.71680306	Ms4a8a
ENSMUSG00000096775	10.50573177	1.976324542	0.908537764	2.175280568	0.029609098	NA	10.46525602	27.29943179	0	7.655407456	37.54808998	29.27548335	0	0	12.43406722	8.130417532	0	8.090426704	4.581601591	6.109882589	8.929376419	7.572267685	Gm5796
ENSMUSG00000071324	21.91663872	0.888524736	0.408483655	2.17517819	0.029616766	0.379743377	40.81449846	17.84962848	14.6465952	32.53548169	31.45921052	27.2564845	9.962312066	22.09169155	5.18086134	27.44015917	13.95477723	10.11303338	22.90800795	33.60435424	23.54108329	17.30804042	Armc2
ENSMUSG00000040550	2730.287449	0.125881625	0.057897438	2.174217526	0.029688803	0.380328355	3176.205201	2757.242611	2982.674494	2760.731314	2680.121774	2641.859998	2652.963703	2671.253704	2565.562536	2406.603589	2630.475508	2649.614745	2800.274892	2692.421594	2699.106963	2917.486564	Otud6b
ENSMUSG00000032578	879.1754919	-1.459523926	0.671706114	-2.172860863	0.029790791	0.381295642	610.1244257	1079.377534	182.0362546	158.8497047	376.495713	520.9017038	168.3630739	2469.667018	284.9473737	497.9880738	1401.458342	3229.091558	411.4278228	668.0138297	1586.181957	421.8834853	Cish
ENSMUSG00000040690	373.5680543	-0.321675938	0.148157754	-2.171171805	0.029918188	0.382509999	256.3987724	263.5445146	452.9982658	317.6994094	343.006876	292.7548335	459.2625863	449.1977282	356.4432602	467.4990081	333.9178837	340.8092249	359.1975647	390.0141719	501.6686024	392.6761671	Col16a1
ENSMUSG00000025466	438.0276957	0.290886299	0.134013082	2.17058137	0.029962832	0.382509999	538.9606848	412.6414113	412.1970363	585.6386704	471.8881578	596.6141608	311.8203677	389.3660636	426.9029744	370.9502999	494.3978218	474.3012655	323.4610723	425.6551537	353.9280108	419.7199803	Fuom
ENSMUSG00000074579	17.57668749	-1.037668181	0.478067396	-2.170547898	0.029965364	0.382509999	10.46525602	8.399825167	11.50803908	5.741555592	14.2073854	21.19948795	20.92085534	9.20487148	24.86813443	30.48906574	12.95800743	48.54256022	20.159047	24.43953036	7.305853433	10.81752526	Lekr1
ENSMUSG00000006732	390.5617809	0.25926319	0.119628982	2.167227248	0.030217531	0.385387267	557.7981456	447.2906901	373.4881776	467.9367808	343.006876	434.0847532	389.5264018	318.4885532	345.0453653	350.6242561	346.8758911	441.9395587	352.7833225	359.464759	340.9398269	379.6951368	Mettl1
ENSMUSG00000038871	2826.053753	0.184945688	0.085403216	2.16555883	0.030344915	0.386246692	3450.394908	3093.235618	3190.865383	3042.067538	2937.884338	2484.378087	3011.606938	2640.877628	2675.396796	2402.538381	2418.16354	2859.96584	3126.484925	2481.630645	2780.283112	2621.086372	Bpgm
ENSMUSG00000024986	128.3574768	-0.477448765	0.22047407	-2.165555179	0.030345195	0.386246692	85.81509933	144.8969841	143.3273959	88.03718574	86.25912563	63.59846384	120.543976	127.0272264	152.3173234	134.1518893	141.5413119	175.9667808	208.9210325	96.73980766	136.3759308	148.2000961	Hhex
ENSMUSG00000030862	1082.454757	-0.276048474	0.12748792	-2.16529122	0.03036539	0.386246692	865.4766725	619.4871061	1053.508669	1007.643006	1123.39826	1013.537424	1197.46991	1046.593887	1079.691503	1117.932411	1430.364666	1010.292035	1105.082304	1300.386678	1340.218224	1008.193355	Cpxm2
ENSMUSG00000028992	685.9103573	0.155178564	0.071692871	2.164490839	0.030426699	0.386599124	704.3117298	678.2858822	722.9140916	730.1344861	681.9544991	669.2981195	572.8329438	610.2829791	642.4268062	648.4007982	671.8228466	614.8724295	769.7090672	836.0356009	728.9618203	692.3216169	Nmnat1
ENSMUSG00000028114	580.345374	0.17483694	0.080785766	2.164204777	0.030448637	0.386599124	636.2875657	599.5375213	666.4200815	615.3033743	545.9695246	571.3766751	591.7613367	520.0752386	477.6754156	573.194436	555.2007798	501.6064556	582.7797223	632.3728479	627.4916338	588.4733744	Mettl14
ENSMUSG00000031987	9624.799362	0.144782723	0.066908884	2.163878904	0.030473644	0.386599124	11007.35628	9008.812491	11567.67165	11002.73437	8895.852885	9754.792954	9588.725364	9110.061304	9621.895681	8907.888708	9088.547055	9073.413548	9226.429283	9511.050563	9316.58665	9314.971005	Egln1
ENSMUSG00000032860	1416.999421	-0.233016006	0.107705217	-2.163460716	0.030505762	0.386665905	1397.111678	1003.779107	1413.396437	1561.703121	1237.057343	1229.570301	1522.241284	1733.2773	1499.341272	1640.311737	1602.805842	1219.631826	1344.241907	1660.86975	1289.07725	1317.574577	P2ry2
ENSMUSG00000008892	13162.07822	0.145155557	0.067107395	2.163033721	0.030538586	0.386719128	14296.58624	14778.4424	13776.16897	14989.2878	13983.11167	14924.43951	13389.34742	12073.10943	12588.45688	11080.74279	14681.42241	14632.548	11665.67397	11114.89474	11010.73289	11608.28636	Vdac3
ENSMUSG00000067879	1.66264538	4.010640188	1.854289719	2.162898357	0.030548998	NA	4.186102406	8.399825167	3.138556114	0	0	2.018998852	0	0	0	0	0	0	2.748960954	6.109882589	0	0	Vxn
NewGene_5675	129.3019933	0.376707676	0.174183359	2.162707605	0.030563676	0.386719128	181.0489291	157.4967219	109.849464	143.5388898	146.1331069	102.9689415	103.6080455	101.2535863	90.14698732	130.0866805	135.5606931	86.97208706	133.7827664	133.3991032	161.540537	151.4453537	no_name
ENSMUSG00000034613	128.1628788	-0.372011983	0.172166363	-2.160770411	0.030713079	0.388257762	105.6990858	125.9973775	97.29523954	106.2187785	111.6294567	112.0544363	99.62312066	115.0608935	142.991773	191.064812	131.5736139	172.9328708	134.6990868	127.2892206	160.7287755	115.7475203	Ppm1h
ENSMUSG00000024781	684.2221535	0.21192783	0.098095097	2.160432452	0.030739208	0.388257762	671.8694362	709.7852266	651.7734863	692.8143748	762.1247452	839.9035225	468.2286671	653.5458751	686.9822137	598.6019908	693.7517823	636.1097996	747.7173796	704.6731253	739.5147198	690.1581119	Lipa
ENSMUSG00000030788	1158.69465	0.138593941	0.064173509	2.159675263	0.030797818	0.388567153	1211.876647	1217.974649	1296.223675	1184.674304	1209.657385	1180.104829	1122.75257	1092.618245	1178.127869	1142.323663	1074.517847	1021.416371	1215.957062	1011.185568	1197.348202	1182.355511	Rnf141
ENSMUSG00000038910	2073.123237	0.150099381	0.06950915	2.159419014	0.030817674	0.388567153	2250.030043	2170.304827	2478.413145	1955.956605	2302.611248	2180.51876	2283.361926	2102.392646	1968.727309	1903.534005	1826.082277	1933.611982	1888.536176	2005.059803	1998.556795	1922.27424	Plcl2
NewGene_2348	19.66243375	0.793855897	0.367820197	2.158271634	0.030906719	0.389348945	28.25619124	29.39938808	25.10844891	9.56925932	18.26663837	29.27548335	8.96608086	16.56876866	19.68727309	12.1956263	12.95800743	10.11303338	21.99168763	21.38458906	29.22341373	21.63505053	no_name
ENSMUSG00000035545	1592.719398	-0.186963945	0.086712482	-2.156136482	0.03107301	0.390841883	1364.669384	1324.022442	1384.103246	1309.074675	1749.53803	1625.294076	1858.967432	1522.485743	1709.684242	1677.914918	1497.148243	1703.034821	1509.179564	1799.360422	1719.310841	1729.72229	Leng8
ENSMUSG00000038658	1546.395538	-0.188138665	0.087260681	-2.156053135	0.031079516	0.390841883	1428.507446	1389.121087	1597.525062	1412.422676	1474.523642	1252.788788	1578.030231	1654.115405	1835.061087	1885.240565	1470.235458	1323.796069	1578.819908	1530.525589	1633.264123	1698.351467	Ric1
ENSMUSG00000039099	3.914669353	-3.573602898	1.657831704	-2.155588465	0.031115814	NA	0	3.149934438	0	0	0	0	0	16.56876866	0	15.24453287	4.98384901	0	0	9.164823883	1.623522985	11.89927779	Wdr93
ENSMUSG00000103081	9.411189835	-1.88723211	0.875670863	-2.155184316	0.031147414	NA	13.60483282	0	5.230926857	3.827703728	0	3.028498278	8.96608086	28.53510159	7.253205876	10.16302191	39.87079208	0	5.497921909	13.23807894	8.117614926	3.245257579	Tmem135
ENSMUSG00000055720	2991.343137	0.20397889	0.094659235	2.154875754	0.031171558	0.391365157	3782.143524	3538.426352	2581.985496	3447.804133	3471.676103	3489.839516	3013.5994	2801.042391	2980.031443	2419.815518	3264.421102	3155.266414	2512.550312	2826.839011	2393.07288	2182.976598	Ubl7
ENSMUSG00000023032	384.0836088	0.247763127	0.11501033	2.154268469	0.031219124	0.391365157	319.1903085	349.6427226	277.2391234	302.3885945	360.2587011	390.6762779	246.069108	335.0573219	293.2367519	286.597218	247.1989109	275.0745079	607.5203709	634.4094755	528.4567317	692.3216169	Slc4a8
ENSMUSG00000035683	3.446936818	-3.542940978	1.644833406	-2.153981653	0.031241611	NA	3.139576805	0	0	0	0	0	10.95854327	12.88682007	0	9.146719723	0	3.033910014	11.91216414	4.073255059	0	0	Melk
ENSMUSG00000041571	15878.94537	0.204590688	0.094992666	2.153752455	0.03125959	0.391365157	18913.8572	18371.46762	16628.07029	17095.48178	16938.24783	17223.06971	16101.08876	13512.75133	15885.55704	11898.86606	14719.29967	19148.0174	16147.39665	15167.78353	14045.09734	12267.07365	Selenow
ENSMUSG00000025425	1609.668192	0.186988165	0.086821921	2.15369763	0.031263892	0.391365157	1961.188977	1832.211865	1499.183637	1821.986975	1925.100721	1696.968535	1563.086763	1799.552374	1594.669121	1341.518893	1702.482822	1428.971617	1337.827664	1566.16657	1375.93573	1307.838805	St8sia5
ENSMUSG00000070858	3.608087135	-2.856633149	1.326688512	-2.153205612	0.031302523	NA	0	0	5.230926857	0	0	0	11.95477448	6.443410036	4.144689072	0	14.95154703	0	4.581601591	2.03662753	4.058807463	4.327010106	Gm1673
ENSMUSG00000063785	418.5276341	0.223958636	0.104013714	2.153164505	0.031305752	0.391365157	514.890596	453.590559	410.1046656	399.9950396	426.2215619	397.7427739	382.5527833	370.9563207	291.1644073	382.129624	372.791906	427.7813119	481.9844873	509.1568824	438.351206	437.0280207	Utp14a
ENSMUSG00000027341	978.7371528	0.208240161	0.096715037	2.153131167	0.031308371	0.391365157	1164.782995	1233.724321	999.1070296	976.0644506	1029.020628	1076.126388	1037.076686	791.6189473	950.1699698	768.3244568	975.8376362	1085.128482	813.6924425	965.361449	877.5141735	916.2443899	Tmem230
ENSMUSG00000021943	619.9177213	-0.346801173	0.161071169	-2.153092788	0.031311387	0.391365157	423.8428686	746.5344617	537.7392809	550.2324109	452.6067062	583.4906682	561.8744005	928.7715324	587.509676	601.6508974	981.8182551	526.8890391	574.5328395	617.0981415	630.7386797	613.3536825	Gdf10
ENSMUSG00000044378	774.3873085	0.321877422	0.149531253	2.152576241	0.031351997	0.391532881	694.8929994	1151.826026	714.5446086	1167.449637	856.5023768	1139.724852	588.7726431	659.068798	881.7826001	724.6234625	925.9991461	800.9522436	573.6165191	549.889433	409.9395538	550.612036	Slc15a5
ENSMUSG00000026614	2.038388088	-3.611441142	1.677892331	-2.152367632	0.031368411	NA	0	0	0	0	0	2.018998852	3.984924827	14.72779437	0	2.032604383	5.980618813	0	1.832640636	2.03662753	0	0	Slc30a10
ENSMUSG00000031791	48631.85948	0.102646385	0.047709689	2.151478835	0.031438425	0.392271989	54281.1899	49716.46521	52578.13821	50223.30062	49548.25657	47370.76057	51258.08804	46388.87031	47978.9207	46009.01651	45330.10029	45893.95678	49860.65379	48106.16056	47063.49606	46502.37761	Tmem38a
ENSMUSG00000025277	271.651209	0.290358801	0.134982208	2.151089426	0.031469142	0.392315303	305.5854757	292.9439027	270.9620112	274.6377425	363.3031409	290.7358347	178.325386	276.1461444	275.6218233	224.6027843	229.2570545	286.1988446	228.1637592	246.4319311	283.3047609	320.1987478	Abhd6
ENSMUSG00000071178	1.536040833	4.483157518	2.0846026	2.150605357	0.031507362	NA	6.279153609	0	2.092370743	0	10.14813243	6.056996556	0	0	0	0	0	0	0	0	0	0	Serpina1b
ENSMUSG00000044042	38.76831348	0.520043643	0.241830312	2.150448544	0.031519752	0.392522842	39.76797286	38.8491914	39.75504411	51.67400033	34.50365025	53.50346958	26.89824258	31.29656303	33.15751258	39.63578547	23.92247525	25.28258345	49.48129718	38.69592306	49.51745105	44.35185359	Fmn1
ENSMUSG00000032434	1126.991425	-0.178922489	0.083230369	-2.149726023	0.031576893	0.392522842	1000.478475	1036.32843	1047.231557	1151.181896	1135.576019	1227.551302	1095.854327	1319.058083	1263.093995	1261.23102	1261.910569	1269.185689	1012.533952	814.6510119	1120.23086	1015.765622	Cmtm6
ENSMUSG00000048921	86.73681397	0.419077932	0.194951277	2.149654713	0.031582537	0.392522842	85.81509933	85.04822981	91.01812731	112.91726	134.9701613	93.88344662	104.6042767	92.0487148	59.06181928	60.97813149	69.77388615	64.72341363	81.55250831	76.37353236	85.23495672	89.7854597	Zfp689
ENSMUSG00000046519	757.7332284	0.217065103	0.101003779	2.149079038	0.031628135	0.392522842	902.1050685	874.6317955	797.193253	855.4917832	739.7988539	674.3456166	652.5314403	627.772235	595.7990541	715.4767428	692.7550125	882.867814	820.1066847	795.3030503	740.3264812	757.2267685	Golph3l
ENSMUSG00000049107	157.604921	-0.431001402	0.200595079	-2.148614028	0.031665009	0.392522842	137.0948538	190.0460444	111.9418347	123.4434452	193.8293293	85.80745121	156.4082994	207.1096083	183.4024914	145.3312134	232.2473639	210.3510943	155.7744541	135.4357307	99.84666359	153.6088588	Ntf3
ENSMUSG00000007836	2754.023487	-0.152401785	0.070932378	-2.148550339	0.031670062	0.392522842	2615.267478	2804.491628	2187.573611	2835.371537	2852.640025	2666.087984	2959.802915	2766.06388	2896.101489	2756.211543	3242.492166	3120.882101	2661.910524	2694.458222	2495.354828	2509.665861	Hnrnpa0
ENSMUSG00000019947	1119.595738	-0.228158654	0.106195985	-2.148467791	0.031676612	0.392522842	963.850079	1037.378408	1048.277742	902.3811539	1033.079881	1240.674795	1039.069149	1088.015809	1109.740499	1480.752293	1300.784592	1274.242206	928.2324822	1290.20354	1150.266035	1026.583148	Arid5b
ENSMUSG00000042225	148.5673475	-0.306807775	0.142839129	-2.147925275	0.031719692	0.392718699	137.0948538	156.4467437	118.218947	123.4434452	144.1034805	142.3394191	172.3479987	185.9384039	150.2449789	198.1789273	171.444406	137.537254	156.6907744	107.9412591	129.0700773	146.0365911	Ammecr1
ENSMUSG00000022307	2642.118237	0.130171207	0.060624259	2.147180173	0.031778941	0.393114231	2680.152066	2529.397353	3088.339216	2719.583499	2668.958828	2577.252035	2630.050386	2482.553838	2409.100523	2401.522078	2316.49302	2620.286949	2770.952642	2663.908809	2766.483167	2948.857387	Oxr1
ENSMUSG00000011171	115.5892038	0.391693741	0.182458254	2.146758141	0.031812541	0.393192089	171.6301987	109.1977272	128.6808007	103.3480007	94.37763157	119.1209323	109.5854327	122.4247907	77.7129201	73.17375779	84.72543318	84.94948039	131.9501258	137.4723582	145.3053072	155.7723638	Vipr2
NewGene_8604	2.061480143	-3.086294367	1.437818108	-2.146512378	0.031832122	NA	0	1.049978146	0	0	0	2.018998852	10.95854327	0	2.072344536	5.081510957	7.974158417	0	0.916320318	1.018313765	0.811761493	1.081752526	Olfr560
ENSMUSG00000050751	14.52842078	-0.95108234	0.443310095	-2.145410965	0.031920003	0.39378485	15.69788402	7.349847021	5.230926857	3.827703728	14.2073854	16.15199082	12.95100569	20.25071726	29.01282351	24.3912526	21.92893565	12.13564006	14.66112509	8.146510119	14.61170687	11.89927779	Pgbd5
ENSMUSG00000030433	5579.14085	0.260717507	0.121536444	2.145179659	0.031938485	0.39378485	5608.330699	6189.62117	5765.527581	8426.689757	6123.383106	5997.43609	3855.41477	5951.869899	5525.906705	5646.574976	6451.094159	4379.954757	4624.668645	5100.733648	4117.25429	5501.79335	Sbk2
ENSMUSG00000039741	324.1408461	-0.361091834	0.168331068	-2.145128867	0.031942545	0.39378485	251.1661444	304.4936623	384.9962167	277.5085203	198.9033956	290.7358347	390.522633	483.2557527	365.7688106	435.9936401	263.1472278	253.8371378	319.795791	313.6406396	347.4339188	305.0542125	Bahcc1
ENSMUSG00000027073	2.050148927	-4.334064669	2.020719503	-2.144812608	0.031967833	NA	0	0	0	0	0	0	0	16.56876866	0	2.032604383	0	4.045213352	3.665281272	0	0	6.490515159	Prg2
ENSMUSG00000026778	3008.301555	0.150011962	0.069975596	2.14377541	0.032050887	0.394782477	3613.652902	2936.788874	3235.851354	3253.548169	2788.706791	3000.232294	3090.309203	2787.235084	2779.014023	2775.521285	2768.02974	2768.948539	2748.044634	3193.431966	3095.246571	3298.263453	Prkcq
ENSMUSG00000030077	73.11917759	-0.565194721	0.26369679	-2.14335078	0.032084942	0.394864173	55.46585688	73.49847021	42.89360023	46.88937067	89.30356535	52.49397015	90.6570398	123.3452778	88.07464278	90.45089504	78.74481436	61.68950361	58.64450036	34.622668	83.61143374	99.52123244	Chl1
ENSMUSG00000048794	33.46095205	-0.740086602	0.345405422	-2.142660635	0.032140358	0.395208387	17.79093523	26.24945365	20.92370743	22.00929644	16.23701188	20.18998852	21.91708655	47.8653317	47.66392433	32.52167013	45.8514109	10.11303338	40.318094	44.80580565	59.25858896	61.65989401	Cfap100
ENSMUSG00000053475	105.2869524	-0.414417755	0.193492323	-2.141778799	0.032211286	0.395548568	100.4664577	86.09820796	97.29523954	113.8741859	106.5553905	90.85494834	113.5703576	114.1404064	162.6790461	80.28787313	175.4314852	147.6502873	89.79939117	77.39184613	68.99972687	59.49638896	Tnfaip6
ENSMUSG00000068551	698.6958865	-0.251938741	0.117638574	-2.14163376	0.032222965	0.395548568	686.5207946	822.1328882	649.6811156	631.5711151	611.9323853	570.3671757	779.0528036	728.1053341	930.4826967	626.0421499	715.6807179	950.6251377	690.9055199	659.8673196	604.762312	521.4047178	Zfp467
ENSMUSG00000022350	1251.677894	0.175365065	0.081935607	2.140279079	0.03233222	0.396240295	1470.36847	1137.126332	1394.5651	1287.065379	1330.420161	1285.092769	1253.258858	1154.290884	1057.931886	1357.779728	1108.40802	1067.936325	1217.789703	1206.701811	1381.61806	1316.492825	Washc5
ENSMUSG00000048310	846.2748749	0.182001976	0.085062471	2.139627194	0.032384907	0.396240295	872.8023517	831.5826915	965.6290978	989.4614137	864.6208828	820.7230334	793.9962717	790.6984602	814.4314027	874.0198847	781.4675248	657.3471697	816.4414034	990.8192932	820.690869	855.6662484	Pskh1
ENSMUSG00000025981	841.3131205	-0.287903089	0.134560664	-2.139578388	0.032388855	0.396240295	956.5243998	895.6313584	711.4060525	532.0508182	860.5616298	865.1410081	821.8907455	925.0895838	1112.849016	761.2103414	1114.388639	1149.851895	607.5203709	698.5632427	735.4559123	712.8749149	Coq10b
ENSMUSG00000050910	140.7314476	-0.457205031	0.213689972	-2.13957177	0.03238939	0.396240295	97.32688094	66.14862319	121.3575031	103.3480007	175.562691	147.3869162	133.4949817	128.8682007	194.8003864	155.4942353	192.3765718	171.9215674	167.6866182	165.9851437	131.5053618	98.43947991	Cdr2l
ENSMUSG00000072582	459.1346832	0.220558908	0.103127978	2.138691291	0.032460678	0.396726739	453.1455855	562.7882862	536.6930955	540.6631516	472.9029711	450.236744	440.3341933	433.5494467	331.5751258	426.8469204	460.5076486	495.5386356	441.6663933	399.1789958	434.2923985	466.2353389	Ptrh2
ENSMUSG00000025810	1889.956877	-0.255522824	0.119530311	-2.137724079	0.032539144	0.396726739	1516.415597	1550.817721	2114.340635	1888.014864	1615.582682	1733.310514	1804.174715	2361.049535	2224.661859	2730.803988	1762.28901	1554.37323	1822.561113	1901.191799	1752.593063	1907.129704	Nrp1
ENSMUSG00000030062	2965.858529	0.101992094	0.047714009	2.137571251	0.032551557	0.396726739	2965.853555	2960.938371	3144.833226	2946.374945	2883.084422	3118.343727	2843.243864	2929.910592	2860.871632	2730.803988	2740.120186	2682.987756	3156.723496	3291.190088	2972.670586	3225.786034	Rpn1
ENSMUSG00000021281	1684.919318	-0.214796422	0.100488941	-2.13751304	0.032556286	0.396726739	1684.906219	1698.86464	2200.127836	1809.546937	1652.115959	1511.220641	2398.924746	2151.178465	2115.863771	2036.669592	1761.29224	1786.972998	1203.128578	1013.222196	909.1728717	1025.501395	Tnfaip2
ENSMUSG00000030894	2518.515883	0.136634703	0.063935568	2.137068743	0.032592401	0.396726739	2951.202196	2850.690666	2432.380988	2736.808166	2509.633149	2633.784003	2519.468722	2580.125476	2264.036406	2224.685497	2510.863131	2557.586142	2306.378241	2493.85041	2339.496622	2385.264321	Tpp1
ENSMUSG00000033436	263.8444399	-0.22747179	0.106458154	-2.13672491	0.032620373	0.396726739	259.5383492	263.5445146	267.8234551	229.6622237	233.4070458	274.5838439	294.8844372	344.2621934	322.2495754	289.6461246	256.1698391	281.1423279	210.7536732	207.736008	236.2225943	249.8848336	Armcx2
ENSMUSG00000021557	1733.917255	0.197401331	0.092385875	2.136704675	0.03262202	0.396726739	2032.352718	1560.267525	2222.097729	1807.633086	1626.745628	1610.151585	1549.139526	1706.583172	1605.030843	1776.496231	1473.225767	1359.191686	1869.293449	1866.569131	1854.063249	1823.83476	Agtpbp1
ENSMUSG00000030339	1071.192089	0.166215504	0.077804838	2.136313228	0.032653891	0.396779226	1200.364865	1042.628299	1178.004728	1215.295934	1028.005815	1117.515865	1045.046536	949.9427368	1089.017054	1030.530422	1056.57599	873.766084	1084.006936	1204.665184	1015.513627	1008.193355	Ltbr
ENSMUSG00000041444	271.8871201	-0.316059505	0.148049032	-2.134829926	0.032774905	0.397538508	237.5613116	234.1451265	224.9298548	212.4375569	259.7921901	242.2798622	282.9296627	382.0021664	239.3557939	391.2763437	203.3410396	256.8710478	296.8877831	295.3109918	301.1635138	289.9096771	Arhgap32
ENSMUSG00000035104	87.60213039	-0.494114147	0.231485002	-2.134540651	0.03279855	0.397538508	83.72204812	49.34897285	84.74101508	102.3910747	77.12580644	80.75995408	93.64573342	79.16189473	113.9789495	104.6791257	94.6931312	188.1024209	66.89138322	54.9889433	49.51745105	77.88618191	Eva1a
ENSMUSG00000042302	518.7950904	0.254281333	0.119143332	2.134247287	0.032822544	0.397538508	675.009013	520.7891603	532.508354	438.2720769	559.1620967	450.236744	522.0251523	500.7450085	414.4689072	450.2218708	406.6820793	367.1031117	604.77141	638.4827305	539.8213926	680.4223391	Ehbp1
ENSMUSG00000024065	369.1621712	0.267236226	0.125243562	2.133732247	0.032864705	0.397538508	403.9588822	361.1924822	373.4881776	406.6935211	340.9772495	393.7047762	386.5377082	318.4885532	240.3919662	362.8198824	234.2409035	351.9335616	407.7625416	471.4792731	424.5512606	428.3740005	Ehd3
NewGene_8778	31.9359473	0.869760064	0.407625617	2.133722779	0.03286548	0.397538508	48.14017767	15.74967219	40.80122948	57.41555592	44.65178268	39.37047762	11.95477448	15.64828152	9.325550412	35.5705767	21.92893565	40.45213352	16.49376573	49.89737448	39.77631314	23.79855558	Olfr221
ENSMUSG00000031079	17.04726348	-0.988160464	0.463217022	-2.133255941	0.032903736	0.397538508	4.186102406	12.59973775	14.6465952	12.44003712	2.029626485	12.11399311	14.9434681	11.04584578	26.94047897	15.24453287	27.90955446	19.21476342	17.41008604	16.29302024	39.77631314	25.96206064	Zfp300
ENSMUSG00000056737	818.2886134	-0.258769917	0.121319397	-2.13296408	0.032927673	0.397538508	707.4513067	748.634418	552.3858761	894.7257464	896.0800933	839.9035225	870.7060746	808.187716	953.2784866	822.1884729	1220.046238	877.8112973	771.5417078	688.380105	730.5853433	710.7114099	Capg
ENSMUSG00000000131	641.5796993	-0.22655689	0.106222739	-2.132847376	0.032937248	0.397538508	523.2628008	685.6357292	524.138871	592.3371519	712.3988964	575.4146728	655.520134	663.6712337	842.4080539	704.2974187	594.074802	768.5905368	548.8758705	670.0504572	612.8799269	591.718632	Xpo6
NewGene_9486	55.46808157	0.895755158	0.420193039	2.131770579	0.033025711	0.398066905	60.69848489	78.74836094	94.15668342	151.1942973	19.28145161	72.68395867	37.85678585	42.34240881	64.24268062	40.65208766	31.89663367	39.44083018	66.89138322	60.08051212	15.42346836	11.89927779	Zfp658
ENSMUSG00000014158	236.5946129	0.315930846	0.148210113	2.131641631	0.033036319	0.398066905	250.1196188	282.4441212	198.7752206	178.9451493	277.0440152	295.7833318	154.415837	208.0300955	177.1854578	240.8636194	218.2925867	192.1476342	284.0592986	312.6223258	257.3283932	257.4571013	Trpv4
ENSMUSG00000041650	1820.126308	0.154568952	0.07254388	2.130695953	0.033114199	0.398671695	2216.541224	1975.008892	2009.722098	1971.26742	1568.901273	1871.611936	1760.340542	1655.035892	1800.867402	1751.088676	1800.166263	1665.616598	1804.234706	1744.371479	1822.404551	1704.841982	Pcca
NewGene_2200	5.949250068	-2.170957664	1.018929071	-2.130626876	0.033119894	NA	0	7.349847021	2.092370743	0	3.044439728	0	22.91331775	13.80730722	0	3.048906574	7.974158417	8.090426704	0.916320318	13.23807894	4.058807463	8.654020212	Macrod1
ENSMUSG00000039063	215.9887091	0.32903734	0.154466337	2.130155639	0.033158766	0.398874747	261.6314004	264.5944928	218.6527426	231.5760755	221.2292869	295.7833318	256.0314201	134.3911236	202.0535923	180.9017901	167.4573268	248.7806211	170.4355792	213.8458906	191.5757123	196.8789598	Echdc3
ENSMUSG00000039813	73.21816056	-0.452026638	0.212363805	-2.128548406	0.033291641	0.399934783	61.74501049	37.79921325	68.00204914	58.37248185	82.19987266	75.71245695	62.76256602	79.16189473	92.21933186	97.56501038	97.6834406	96.0738171	76.97090672	66.19039471	71.43501135	47.59711116	Tbc1d2
ENSMUSG00000037086	4.784658194	-2.211483478	1.039061001	-2.128348072	0.033308235	NA	2.093051203	7.349847021	0	0	0	0	12.95100569	0	5.18086134	10.16302191	7.974158417	7.079123366	10.0795235	6.109882589	3.24704597	4.327010106	Prr32
ENSMUSG00000026349	1152.77182	-0.202673467	0.095242612	-2.127970488	0.033339531	0.399934783	837.2204812	1128.726507	914.3660146	971.279821	1154.85747	1055.9364	1037.076686	1088.015809	1160.51294	1407.578535	1187.152834	1097.264122	1290.179008	1274.928834	1334.535894	1504.717764	Ccnt2
ENSMUSG00000073771	53.39653146	-0.585896841	0.275341406	-2.127892243	0.033346019	0.399934783	28.25619124	45.14906027	39.75504411	33.49240762	53.78510186	53.50346958	36.86055465	41.42192166	78.74909237	52.84771396	89.70928219	81.91557037	57.72818004	39.71423683	54.38802	67.06865664	Btbd19
ENSMUSG00000019578	2787.925359	0.138268884	0.064985245	2.127696576	0.033362249	0.399934783	3182.484354	3132.084809	3060.092211	2887.045537	2887.143675	2974.994809	2734.654662	2746.73365	2863.980149	2422.864424	3017.222191	2680.965149	2711.391821	2629.286141	2431.22567	2244.636492	Ubxn6
ENSMUSG00000043614	17.77857033	-0.844554063	0.397038824	-2.127132192	0.033409101	0.399934783	8.372204812	7.349847021	15.69278057	7.655407456	16.23701188	15.14249139	24.90578017	7.363897184	26.94047897	20.32604383	20.93216584	26.29388679	26.57328923	20.3662753	18.67051433	21.63505053	Vps37d
ENSMUSG00000032839	103.7024883	-0.426338667	0.200441349	-2.126999594	0.033420117	0.399934783	62.79153609	119.6975086	73.23297599	80.38177829	95.39244481	97.92144433	87.66834618	94.81017625	107.7619159	146.3475156	134.5639233	140.571164	98.04627404	94.70318013	135.5641693	89.7854597	Trpc1
ENSMUSG00000037892	344.5052511	0.309361257	0.145462349	2.126744549	0.033441314	0.399934783	334.8881925	514.4892915	484.3838269	292.8193352	388.6734719	345.2488037	369.6017777	294.5558874	298.4176132	383.1459262	249.1924505	309.4588214	347.2854006	299.3842469	301.9752752	298.5636973	Pcdh18
ENSMUSG00000017781	5673.98344	0.210478328	0.099024151	2.125525192	0.033542814	0.400815753	7182.305203	6571.813215	5954.887134	5247.781811	5907.227886	5578.493828	5488.237717	4850.96727	5005.748227	4887.397239	5372.589233	5889.83064	6698.301525	5421.502484	6371.515955	4355.135672	Pitpna
NewGene_8781	7.19209077	1.770852551	0.833301256	2.125104861	0.033577864	NA	23.02356323	3.149934438	23.01607817	3.827703728	2.029626485	6.056996556	0	2.761461444	0	6.097813149	6.977388615	2.022606676	3.665281272	13.23807894	10.5528994	8.654020212	no_name
ENSMUSG00000004508	572.7537046	-0.194430789	0.09151677	-2.124537272	0.033625243	0.401163574	532.6815312	443.0907775	523.0926857	499.5153365	519.5843802	457.30324	478.1909792	638.8180807	563.6777138	586.4063645	559.187859	577.454206	620.3488554	750.4972447	652.65624	761.5537786	Gab2
ENSMUSG00000028710	1623.584373	0.218293727	0.102750224	2.124508534	0.033627643	0.401163574	1586.532812	1564.467437	2415.642022	1960.741235	1521.205051	1793.88048	1615.887017	1579.555946	1450.641175	1426.888277	1697.498973	1549.316714	1299.342211	1455.17037	1530.982175	1529.598072	Atpaf1
ENSMUSG00000031075	399.9896923	-0.277409916	0.130611352	-2.123934191	0.033675647	0.401403675	294.073694	430.4910398	452.9982658	290.9054833	337.9328098	415.9137635	472.2135919	347.944142	540.8819239	425.8306182	442.5657921	464.1882321	364.6954866	361.5013865	366.1044332	391.5944146	Ano1
ENSMUSG00000020601	965.1105825	-0.214543766	0.101048275	-2.123180889	0.033738697	0.401715841	874.8954029	781.1837405	1076.524747	879.4149315	960.0133276	914.60648	1051.023923	1087.095322	1060.00423	1015.285889	919.0217575	1233.790072	1111.496546	790.2114815	869.3965586	817.80491	Trib2
ENSMUSG00000071604	1015.907931	0.153903922	0.072495146	2.122954871	0.033757634	0.401715841	1161.643418	1193.825152	1111.048864	1056.446229	990.4577248	1041.803408	1098.843021	960.0680954	1026.846718	877.0687912	912.0443689	1016.359855	965.8016153	951.1050563	965.1844147	925.9801627	Fam189a2
ENSMUSG00000026097	461.2510043	0.246711397	0.116293545	2.121453914	0.033883622	0.402882145	421.7498174	649.9364723	481.2452708	474.6352623	504.3621816	591.5666637	372.5904713	434.4699339	455.9157979	379.0807174	462.5011882	527.9003424	411.4278228	385.9409169	425.3630221	401.3301873	Ormdl1
ENSMUSG00000027583	456.9458991	0.295022616	0.139105205	2.120859644	0.033933616	0.403143673	451.0525343	566.9881988	479.1529001	544.4908553	568.2954159	356.3532974	277.9485067	410.537268	435.1923526	526.4445352	390.7337624	377.2161451	481.068167	457.2228804	465.9510967	522.4864703	Zbtb46
ENSMUSG00000074733	169.7260126	-0.536679972	0.253095377	-2.12046533	0.033966822	0.403205502	125.5830722	88.19816425	68.00204914	138.7542601	234.4218591	169.5959036	182.3103108	259.5773757	186.5110082	202.2441361	164.4670173	201.2493643	169.5192588	165.9851437	100.6584251	258.5388538	Zfp950
ENSMUSG00000022110	15740.75632	0.115915763	0.054696011	2.119272697	0.034067428	0.404066631	17797.21438	16199.06283	17475.48044	17157.68196	15800.64219	17102.93928	15928.74076	14959.75713	15994.35513	13879.63903	15923.39759	17009.11084	13676.99707	14402.01158	13849.46283	14695.60807	Sucla2
NewGene_4319	11.17767449	1.193597382	0.56325404	2.119110203	0.034081155	NA	7.325679211	27.29943179	27.20081965	2.870777796	12.17775891	12.11399311	5.97738724	7.363897184	8.289378144	9.146719723	2.990309406	5.05651669	12.82848445	16.29302024	5.682330448	16.2262879	1700020L13Rik
ENSMUSG00000003033	1052.898311	0.174794433	0.082508624	2.118498942	0.034132834	0.404509204	1310.250053	1125.576572	1003.291771	1075.584748	1158.916723	1248.75079	903.5817044	1018.058786	1092.125571	978.6990104	1026.672896	1113.444975	947.4752089	1028.496902	974.9255526	840.5217131	Ap1m1
NewGene_9177	12.63899741	-0.982735932	0.464029683	-2.117829887	0.034189477	NA	8.372204812	15.74967219	5.230926857	10.52618525	7.103692699	7.066495982	17.93216172	13.80730722	18.65110082	10.16302191	12.95800743	33.37301015	4.581601591	14.25639271	10.5528994	11.89927779	Helt
ENSMUSG00000054072	460.4865209	-0.429508151	0.202817011	-2.117712656	0.03419941	0.404964893	657.2180778	382.1920451	354.6568409	322.4840391	409.98455	268.5268473	553.9045509	356.2285263	415.5050795	601.6508974	655.8745298	642.1776196	438.9174324	392.0507995	305.2223212	611.1901775	Iigp1
NewGene_4098	9.814095381	1.155221836	0.545567735	2.117467295	0.034220208	NA	11.51178162	12.59973775	17.78515131	14.35388898	12.17775891	7.066495982	12.95100569	2.761461444	3.108516804	4.065208766	5.980618813	5.05651669	6.414242227	20.3662753	5.682330448	15.14453537	Laptm4b
ENSMUSG00000039253	184.6935221	-0.258634278	0.122154337	-2.117274622	0.034236547	0.405071525	168.4906219	196.3459133	163.2049179	138.7542601	155.2664261	178.6813984	205.2236286	210.7915569	209.3067981	224.6027843	172.4411758	173.9441741	196.0925481	184.3147914	188.3286663	189.3066921	Fn3krp
ENSMUSG00000051506	88.27122658	-0.545987434	0.257915335	-2.116925053	0.034266209	0.40508961	57.55890809	47.24901656	68.00204914	78.46792642	74.08136671	55.52246843	94.64196463	112.2994321	55.95330247	167.6898616	52.82879951	72.81384033	116.3726804	114.0511417	109.5878015	135.2190658	Wdfy4
ENSMUSG00000024039	11.44000057	-1.098306828	0.519010957	-2.116153449	0.034331759	NA	6.279153609	6.299868875	13.60040983	3.827703728	10.14813243	2.018998852	9.962312066	22.09169155	14.50641175	10.16302191	11.96123763	21.2373701	18.32640636	6.109882589	8.117614926	18.38979295	Cbs
ENSMUSG00000002688	308.995795	-0.212539951	0.100450276	-2.115872248	0.034355674	0.405428258	243.8404652	284.5440775	260.5001575	236.3607052	266.8958828	241.2703628	264.997501	275.2256573	285.983546	300.8254487	324.9469555	324.6283715	381.1892523	388.9958582	398.5748929	465.1535864	Prkd1
ENSMUSG00000025408	365.9440384	-0.346378425	0.163767285	-2.115064825	0.034424423	0.405428258	417.563715	230.9951921	319.0865383	202.8682976	333.8735568	356.3532974	367.6093153	404.093858	339.8645039	334.363421	446.5528713	472.2786588	423.339987	430.7467225	306.0340827	469.4805965	Ddit3
ENSMUSG00000031659	411.123019	-0.330411604	0.156220964	-2.115027308	0.03442762	0.405428258	240.7008884	346.4927881	437.3054852	355.0195208	398.8216044	445.1892469	354.6583096	583.5888519	403.0710123	503.0695848	533.2718441	417.6682786	379.3566117	413.4353885	304.4105597	461.9083288	Adcy7
ENSMUSG00000021118	12.65827739	1.568755379	0.741900567	2.114508937	0.034471822	NA	9.418730414	53.54888544	10.46185371	5.741555592	26.38514431	15.14249139	5.97738724	10.12535863	10.36172268	2.032604383	0	12.13564006	17.41008604	13.23807894	10.5528994	0	Plek2
ENSMUSG00000009876	116.9475907	-0.436405251	0.206433455	-2.114023869	0.034513229	0.405428258	71.16374091	112.3476616	112.9880201	133.0127045	61.9036078	102.9689415	131.5025193	96.65115054	144.0279453	110.7769389	166.4605569	155.740714	145.6949306	95.72149389	104.7172325	125.4832931	Cox4i2
ENSMUSG00000023800	203.6284798	-0.511877326	0.242178036	-2.113640591	0.034545976	0.405428258	149.653161	88.19816425	184.1286254	244.0161127	162.3701188	193.8238898	230.1294087	245.7700685	214.4876595	444.1240577	194.3701114	129.4468273	171.3518995	203.662753	201.3168502	201.2059699	Tiam2
ENSMUSG00000025185	75.66394977	-0.560775997	0.265326012	-2.113535693	0.034554943	0.405428258	57.55890809	27.29943179	66.95586377	73.68329676	66.97767402	53.50346958	62.76256602	141.7550208	65.27885289	105.6954279	56.81587872	77.87035702	107.2094772	90.62992507	78.74086478	77.88618191	Loxl4
ENSMUSG00000020029	10877.01354	-0.139726492	0.066116017	-2.113353154	0.034570552	0.405428258	11183.17258	11329.26419	10723.40006	9863.035581	10552.0281	10351.40711	12131.1074	10961.16096	11877.64271	11783.00761	10236.82587	13521.12563	9808.292685	9429.585462	10663.29897	9617.861713	Nudt4
ENSMUSG00000034317	17.51456993	-0.983226743	0.465250295	-2.113328575	0.034572655	0.405428258	8.372204812	6.299868875	7.323297599	21.0523705	6.088879456	23.2184868	26.89824258	34.97851163	35.22985711	17.27713726	17.94185644	11.12433672	9.163203181	20.3662753	21.9175603	12.98103032	Trim59
ENSMUSG00000037936	1368.846678	-0.180501145	0.085419502	-2.113114003	0.034591011	0.405428258	1038.153397	1462.619557	1340.163461	1116.732563	1374.057131	1424.40369	1458.482487	1344.831723	1506.594478	1407.578535	1452.293602	1620.107947	1353.40511	1337.045973	1308.559526	1356.517668	Scarb1
ENSMUSG00000010517	3270.940913	0.100826156	0.047717336	2.112987943	0.0346018	0.405428258	3449.348383	3344.180395	3545.522223	3457.373392	3487.913115	3417.155557	3393.16349	3091.91633	3319.895947	2937.113333	3287.346807	3275.611512	3045.848737	2985.695958	3105.799471	3191.169953	Faf1
ENSMUSG00000022053	527.497863	-0.4216625	0.199560523	-2.112955478	0.034604579	0.405428258	393.4936262	464.0903405	476.014344	399.9950396	415.0586162	407.8377681	600.7274176	548.6103402	678.6928356	706.3300231	697.7388615	192.1476342	640.5079024	555.9993156	574.7271368	687.9946068	Ebf2
ENSMUSG00000043017	121.205083	0.407938143	0.193155564	2.111966827	0.034689295	0.406071024	150.6996866	109.1977272	123.4498738	182.772853	142.073854	129.2159265	94.64196463	84.68481762	102.5810545	134.1518893	109.6446782	106.1868505	168.6029385	77.39184613	113.646609	110.3387577	Ptgir
ENSMUSG00000048234	350.0828149	-0.212543481	0.100652444	-2.111657422	0.034715843	0.406071024	321.2833597	356.9925696	332.6869481	268.8961869	353.1550084	373.5147876	346.6884599	390.2865508	378.2028778	359.7709758	451.5367203	397.4422118	314.2978691	327.8970323	318.2105051	310.4629751	Rnf149
ENSMUSG00000021771	12218.39194	0.157740034	0.074720936	2.111055367	0.034767553	0.406345778	14275.65573	13946.85971	11928.6056	14111.78672	12625.29155	13547.4823	12320.39133	11171.95252	11922.19812	9891.66923	13539.12422	13260.20937	11199.26693	10539.54747	10277.71226	10936.51804	Vdac2
ENSMUSG00000004895	1619.027835	0.147545795	0.069917251	2.110291702	0.034833238	0.406783287	1859.675994	1720.914181	1641.464848	1713.854344	1574.990153	1766.623996	1553.124451	1463.574565	1545.969024	1755.153885	1518.080409	1443.129863	1533.920213	1790.195599	1482.276485	1541.49735	Prcc
ENSMUSG00000025558	2092.016288	-0.195219181	0.0925862	-2.108512726	0.034986663	0.408225127	1595.951542	1593.866825	2011.814469	1807.633086	1701.841808	1687.88304	1945.639547	2209.169155	2120.00846	2351.723271	1633.705706	1645.390531	2781.032165	2719.916066	2808.694764	2857.990175	Dock9
ENSMUSG00000055415	1.665170756	-4.333909909	2.055529759	-2.108415065	0.034995102	NA	0	0	0	0	0	0	0	16.56876866	0	2.032604383	0	4.045213352	1.832640636	0	0	2.163505053	Atp10b
ENSMUSG00000024081	1126.264186	0.148855743	0.070607869	2.108203324	0.035013406	0.408225127	1248.505043	1177.025501	1080.709489	1266.969934	1084.835356	1127.610859	1102.827946	1027.263657	966.7487261	1080.32923	1166.220668	957.704261	1127.073991	1219.93989	1193.289394	1193.173037	Cebpz
ENSMUSG00000021028	193.6302965	0.284906035	0.135302087	2.105703182	0.035230143	0.409219393	215.5842739	237.295061	202.959962	196.1698161	234.4218591	221.0803743	149.434681	139.9140465	157.4981847	205.2930427	224.2732055	197.2041509	175.0171808	167.0034574	196.4462812	178.4891669	Mbip
ENSMUSG00000027329	151.3587348	0.326309679	0.155002506	2.105189694	0.035274799	0.409219393	181.0489291	162.7466126	190.4057376	154.0650751	142.073854	166.5674053	111.5778951	120.5838164	160.6067015	131.1029827	105.657599	165.8537474	192.4272668	161.9118886	135.5641693	139.5460759	Spef1
ENSMUSG00000006241	13.05634958	1.572200877	0.74691265	2.10493272	0.035297165	0.409219393	16.74440962	8.399825167	20.92370743	22.96622237	6.088879456	27.2564845	0	0	12.43406722	12.1956263	9.967698021	0	8.246882863	28.51278541	14.61170687	20.553298	Ccdc159
NewGene_694	220.425409	0.825186955	0.392122185	2.104412824	0.035342452	0.409219393	275.2362332	224.6953232	123.4498738	426.7889657	238.481112	463.3602365	122.5364384	122.4247907	325.3580922	101.6302191	157.4896287	159.7859274	340.8711583	225.047342	100.6584251	118.9927779	no_name
ENSMUSG00000029576	105.4085374	-0.435497653	0.207004292	-2.103809776	0.035395044	0.409219393	59.65195929	80.84831723	94.15668342	115.7880378	65.96286077	105.9974397	140.4686001	156.4828152	113.9789495	101.6302191	74.75773516	119.3337939	109.0421179	129.3258481	102.2819481	116.8292729	Radil
ENSMUSG00000027368	55.55758734	-0.829709052	0.394413373	-2.10365345	0.035408688	0.409219393	10.46525602	51.44892915	39.75504411	26.7939261	84.22949914	65.61746269	50.80779154	88.36676621	67.35119742	141.2660046	51.83202971	95.06251377	42.15073463	14.25639271	38.96455164	20.553298	Dusp2
ENSMUSG00000028671	34.00794562	-0.753890287	0.358377864	-2.10361845	0.035411743	0.409219393	25.11661444	25.1994755	32.43174651	26.7939261	37.54808998	9.085494834	31.87939861	41.42192166	65.27885289	38.61948328	52.82879951	33.37301015	13.74480477	27.49447165	29.22341373	54.08762632	Gale
ENSMUSG00000050721	591.8556515	-0.20938368	0.099554762	-2.103201052	0.035448198	0.409219393	630.0084121	478.7900345	516.8155734	462.1952252	609.9027588	588.5381654	694.373151	628.6927221	697.3439364	640.2703806	570.1523268	568.3524759	667.0811916	558.0359431	564.1742374	594.9638896	Plekho2
ENSMUSG00000023110	1578.487553	0.1739881	0.082726783	2.103165295	0.035451323	0.409219393	2025.027039	1653.71558	1553.585276	1626.774084	1678.501103	1585.923598	1684.62697	1528.008666	1405.049595	1373.024261	1434.351745	1547.294107	1490.853158	1742.334852	1562.640873	1364.089936	Prmt5
NewGene_3476	43.33133631	0.774086908	0.368105902	2.102891868	0.035475223	0.409219393	65.9311129	43.04910398	39.75504411	49.76014846	16.23701188	23.2184868	10.95854327	33.13753733	41.44689072	26.42385698	12.95800743	14.15824673	77.88722704	85.53835624	80.36438777	72.47741927	no_name
ENSMUSG00000036391	1289.576786	0.206417451	0.098181543	2.10240585	0.035517739	0.409219393	1410.716511	1534.018071	1073.386191	1032.523081	1334.479414	1151.838845	1122.75257	1181.905498	967.7848984	1210.41591	994.7762625	1052.766775	1655.790815	1637.448534	1569.946727	1702.678477	Sec24a
ENSMUSG00000026536	470.2076556	0.400827216	0.190654351	2.10237644	0.035520313	0.409219393	474.0760975	599.5375213	303.3937577	372.2441876	529.7325127	693.5261057	304.8467492	312.0451432	310.8516804	291.678729	517.3235273	514.753399	475.5702451	609.9699451	575.5388982	638.2339906	Ifi211
ENSMUSG00000079470	72.82912191	-0.490891918	0.233513727	-2.102197263	0.035535999	0.409219393	53.37280568	83.99825167	82.64864434	43.06166694	76.1109932	64.60796327	78.70226532	125.1862521	102.5810545	93.49980162	83.72866338	82.92687371	27.48960954	62.11713965	60.88211194	44.35185359	Utp14b
ENSMUSG00000022750	1019.861089	0.155906771	0.074174038	2.101904875	0.035561609	0.409219393	1041.292974	1137.126332	1037.815888	1167.449637	1045.25764	983.252441	1023.129449	850.5301248	923.2294908	1074.231416	986.8021041	899.0486674	993.2912248	1031.551844	1013.890104	1109.878092	Klhl22
ENSMUSG00000024604	769.3275965	-0.174869978	0.083196028	-2.101902965	0.035561777	0.409219393	673.9624874	810.5831286	637.1268911	791.3777458	718.4877758	686.4596097	884.6533115	705.0931554	776.0930288	817.1069619	891.1122031	801.963547	789.8681142	820.7608944	754.9381881	749.6545008	Rbm22
ENSMUSG00000027210	66.88882138	-0.535157702	0.25461541	-2.101827621	0.035568379	0.409219393	52.32628008	72.44849206	75.32534674	33.49240762	57.84435483	36.34197934	70.73241567	117.8223549	72.53205876	78.25526874	72.76419555	61.68950361	57.72818004	70.26364977	48.70568956	91.94896475	Meis2
ENSMUSG00000026065	50.9836325	-0.554876145	0.26401625	-2.101674216	0.035581824	0.409219393	35.58187045	44.09908213	48.12452708	33.49240762	53.78510186	58.55096671	28.89070499	64.43410036	76.67674784	85.36938408	66.78357674	79.8929637	26.57328923	36.65929553	35.71750567	41.10659601	Slc9a4
ENSMUSG00000056487	4.044485764	-2.903663361	1.381621942	-2.101633792	0.035585367	NA	0	0	2.092370743	2.870777796	0	0	0	0	2.072344536	17.27713726	0	18.20346008	4.581601591	8.146510119	4.058807463	5.408762632	Mettl7a2
ENSMUSG00000022003	1040.393491	0.372776304	0.177421446	2.101078046	0.035634116	0.409493721	904.1981197	1264.173688	864.1491167	1017.212266	741.8284804	983.252441	427.3831876	1155.211371	656.9332179	931.9491096	695.7453219	591.6124527	1375.396797	1739.27991	1431.947273	1866.023108	Slc25a30
ENSMUSG00000024647	30.82276272	0.704167994	0.335199006	2.100746066	0.035663263	0.409501855	35.58187045	33.59930067	32.43174651	28.70777796	48.71103565	31.29448221	11.95477448	14.72779437	36.26602938	18.29343945	30.89986386	17.19215674	32.07121113	30.54941294	29.22341373	61.65989401	Cbln2
ENSMUSG00000070565	948.1672824	-0.234049662	0.111431909	-2.100382783	0.035695182	0.409541777	758.7310611	673.0359915	788.82377	823.9132275	625.1249575	564.3101792	729.2412433	919.5666609	845.5165707	1021.383702	719.6677971	744.3192567	1354.32143	1577.368022	1402.723859	1622.62879	Rasal2
ENSMUSG00000005682	270.8234598	-0.273704902	0.130350979	-2.099753334	0.035750545	0.409850399	265.8175028	178.4962848	244.8073769	237.3176311	218.1848472	204.9283835	217.178403	244.8495814	265.2601006	344.5264429	277.102005	283.1649346	303.3020253	358.4464452	319.8340281	369.9593641	Pan2
NewGene_6724	2.796971402	2.39697391	1.141758631	2.09937008	0.03578429	NA	4.186102406	7.349847021	2.092370743	3.827703728	0	9.085494834	0	0	3.108516804	0	1.993539604	0	2.748960954	3.054941294	4.058807463	3.245257579	Klf6
ENSMUSG00000038692	23.53446012	-0.979547605	0.466616069	-2.09925819	0.035794147	0.410023804	10.46525602	13.6497159	24.06226354	34.44933355	4.059252971	4.037997704	21.91708655	47.8653317	15.54258402	29.47276355	30.89986386	33.37301015	34.82017209	30.54941294	18.67051433	22.71680306	Hoxb4
ENSMUSG00000026103	3343.16743	-0.134461945	0.064105586	-2.097507475	0.035948676	0.411466604	3195.042662	3433.428537	3283.975881	3132.975501	3206.809847	3275.825637	3505.737616	3328.481527	3690.845619	3470.671984	3517.600632	3922.845648	3295.087864	2651.689044	3257.59887	3322.062009	Gls
NewGene_5352	85.34378936	0.450431938	0.214802842	2.096955205	0.035997541	0.411466886	135.0018026	65.09864504	89.97194194	79.42485236	121.7775891	93.88344662	83.68342136	68.11604895	80.82143691	80.28787313	67.78034654	47.53125688	98.04627404	68.22702224	104.7172325	81.13143949	Rps21
NewGene_435	21.18863181	-0.861265925	0.410740527	-2.096861326	0.036005853	0.411466886	13.60483282	26.24945365	6.277112228	26.7939261	12.17775891	12.11399311	34.86809223	20.25071726	37.30220165	14.22823068	28.90632426	41.46343686	8.246882863	17.311334	18.67051433	20.553298	Ldlrad3
NewGene_3905	5.23501722	2.704324492	1.289921312	2.096503459	0.036037553	NA	0	2.099956292	12.55422446	1.913851864	0	3.028498278	0	0	0	0	2.990309406	0	10.0795235	9.164823883	20.29403731	21.63505053	Ppwd1
ENSMUSG00000053646	131.2186505	-0.546405577	0.260635011	-2.096439669	0.036043207	0.411484744	58.60543369	99.74792386	140.1888398	125.3572971	95.39244481	63.59846384	64.75502843	215.3939926	131.593878	169.722466	170.4476362	99.10772712	168.6029385	137.4723582	181.0228128	178.4891669	Plxnb1
ENSMUSG00000005505	789.7593362	0.151481316	0.07226477	2.096198677	0.03606457	0.411484744	891.6398125	830.5327134	762.6691357	851.6640795	880.8578946	895.4259909	816.9095894	708.775104	706.6694868	800.8461269	733.6225743	837.3591638	763.294825	736.240852	694.8678377	724.7741927	Kbtbd4
ENSMUSG00000112858	24.82358441	0.851650928	0.406470942	2.09523201	0.036150373	0.41182551	55.46585688	18.89960663	28.24700503	14.35388898	38.56290322	56.53196786	25.90201137	19.33023011	21.75961763	25.40755479	14.95154703	10.11303338	14.66112509	9.164823883	27.59989075	16.2262879	Rnf212b
ENSMUSG00000025102	257.6467827	0.248879166	0.118784391	2.095217767	0.036151639	0.41182551	317.0972573	288.7439901	272.0081965	302.3885945	248.6292445	284.6788381	223.1557903	184.0974296	263.1877561	225.6190865	278.0987748	269.0066879	262.9839313	231.1572246	221.6108875	249.8848336	3110040N11Rik
ENSMUSG00000029661	16438.34185	-0.216720044	0.103462718	-2.094667995	0.036200516	0.412056311	13344.24795	12330.94334	19138.91518	16818.93018	14399.1851	16022.77489	19785.15176	18476.01804	16394.31763	16375.67721	20655.06384	15289.89517	15877.99847	13753.34571	17592.49507	16758.51014	Col1a2
ENSMUSG00000023988	1207.915754	0.124950379	0.059685852	2.093467287	0.036307461	0.412947185	1292.459118	1370.22148	1321.332124	1292.806934	1279.679499	1242.693793	1238.31539	1180.064524	1245.479066	1187.04096	1152.265891	1148.840592	1051.935725	1222.994832	1034.995903	1065.526239	Bysl
ENSMUSG00000031481	2.003359844	4.176480892	1.995729702	2.09270869	0.036375167	NA	10.46525602	5.249890729	4.184741485	0	0	0	0	0	0	0	0	0	4.581601591	0	0	7.572267685	Tpte
ENSMUSG00000020811	171.1265134	-0.317275159	0.151642393	-2.092258989	0.036415354	0.413847424	127.6761234	136.497159	109.849464	207.6529272	155.2664261	149.4059151	168.3630739	195.1432754	194.8003864	186.9996032	181.412104	179.0006908	191.5109465	217.9191457	185.0816203	151.4453537	Wscd1
NewGene_603	1.820673497	-3.493128075	1.669739792	-2.092019423	0.036436778	NA	0	0	0	1.913851864	0	0	0	5.522922888	2.072344536	7.11411534	9.967698021	0	0.916320318	0	1.623522985	0	Gabre
ENSMUSG00000044068	761.2719914	-0.184697321	0.088318706	-2.091259369	0.03650482	0.414255826	737.8005491	707.6852703	755.3458381	625.8295595	636.2879032	607.7186545	800.9698901	873.5423035	688.018386	708.3626275	709.7000991	843.4269838	802.6965987	885.9329754	932.713955	864.3202686	Zrsr1
ENSMUSG00000022843	114.6209714	-0.477677518	0.228421088	-2.091214613	0.03650883	0.414255826	102.559509	68.24857948	83.69482971	89.95103761	135.9849745	90.85494834	97.63065825	221.8374027	121.2321554	98.58131257	162.4734777	93.03990709	113.6237194	101.8313765	132.3171233	120.0745304	Clcn2
ENSMUSG00000038127	5774.478624	0.170978053	0.081778332	2.090750052	0.036550476	0.41440181	5830.194126	6610.662406	5839.806743	5532.945739	6885.507851	5423.030917	5904.662362	5223.764565	5296.912634	6068.340385	4580.157241	5011.008039	6372.091492	5373.641737	6127.987508	6310.944239	Ccdc50
ENSMUSG00000028226	24.74971627	-0.80542512	0.385370123	-2.090004055	0.036617435	0.414510151	5.232628008	16.79965033	23.01607817	18.18159271	10.14813243	25.23748565	20.92085534	28.53510159	46.62775206	14.22823068	30.89986386	31.35040348	23.82432827	41.75086436	30.03517523	29.20731821	Mmp16
ENSMUSG00000033361	513.1692596	-0.211688391	0.101302767	-2.089660507	0.036648307	0.414510151	385.1214214	401.0916517	455.0906365	439.2290028	462.7548387	510.8067096	439.3379621	599.2371334	534.6648903	534.5749527	509.3493689	456.0978054	587.3613239	558.0359431	667.2679469	670.6865664	Prrg3
ENSMUSG00000032890	6.388950926	-1.43754274	0.688060873	-2.089266801	0.036683713	NA	4.186102406	2.099956292	2.092370743	5.741555592	5.074066213	0	13.94723689	1.840974296	8.289378144	12.1956263	11.96123763	4.045213352	5.497921909	7.128196354	7.305853433	10.81752526	Rims3
ENSMUSG00000079419	119.3805517	0.547873807	0.262263382	2.089021363	0.0367058	0.414510151	90.00120173	157.4967219	104.6185371	53.58785219	143.0886672	145.3679173	44.8304043	69.95702325	88.07464278	104.6791257	115.625297	51.57647023	164.0213369	187.3697327	168.034629	221.7592679	Ms4a6c
NewGene_8010	20.71229612	0.690558136	0.330565922	2.089017925	0.03670611	0.414510151	27.20966564	25.1994755	25.10844891	23.9231483	32.47402377	30.28498278	17.93216172	27.61461444	14.50641175	16.26083506	15.94831683	9.101730041	14.66112509	12.21976518	16.23522985	22.71680306	Cutc
ENSMUSG00000022031	2321.596039	0.143180916	0.068563798	2.088287428	0.036771915	0.414510151	2650.849349	2305.752008	2613.371058	2217.197384	2358.425976	2310.744186	2247.497602	2401.550969	2070.272192	2375.098221	2022.445928	1971.030206	2346.696335	2445.989663	2373.590604	2435.024937	Elp3
ENSMUSG00000017491	206.5143519	-0.369191745	0.17681511	-2.088010154	0.036796919	0.414510151	187.3280827	149.0968967	243.7611915	171.2897418	171.503438	225.118372	227.1407151	305.6017331	221.7408654	298.7928443	265.1407674	163.8311407	140.1970087	207.736008	132.3171233	193.6337022	Rarb
ENSMUSG00000033577	615.5457727	-0.248378357	0.118955423	-2.087995251	0.036798263	0.414510151	485.5878791	464.0903405	577.494325	652.6234856	740.8136671	489.6072216	577.8140999	687.6038996	749.1525498	781.5363852	618.9940471	637.1211029	617.5998944	565.1641395	635.6092487	567.9200764	Myo6
ENSMUSG00000054545	23.10493392	-2.384608611	1.14215785	-2.087810025	0.036814975	0.414510151	4.186102406	18.89960663	2.092370743	0	1.014813243	0	1.992462413	62.59312607	3.108516804	37.60318108	26.91278466	4.045213352	82.46882863	3.054941294	17.85875284	103.8482425	Ugt1a6a
ENSMUSG00000026589	112.2881103	0.341895885	0.163797484	2.087308521	0.036860255	0.414510151	137.0948538	117.5975523	100.4337956	102.3910747	159.3256791	116.092434	86.67211498	99.41261199	98.43636546	105.6954279	76.75127476	111.2433672	137.4480477	105.9046315	124.1995084	117.9110254	Sec16b
ENSMUSG00000049606	827.7912463	-0.180059333	0.086285492	-2.086785726	0.036907508	0.414510151	821.5225972	726.5848769	821.2555165	718.6513749	765.169185	593.5856625	924.5025598	802.6647931	803.0335077	885.1992088	786.4513738	835.3365571	1002.454428	862.5117588	918.9140096	976.8225314	Zfp644
ENSMUSG00000024228	290.7183229	-0.235850795	0.113026666	-2.086682765	0.03691682	0.414510151	315.0042061	229.9452139	267.8234551	257.4130757	259.7921901	260.4508519	344.6959975	335.977809	272.5133065	328.2656078	271.1213862	319.5718548	288.6409002	250.5051861	326.32812	323.4440054	Nudt12
ENSMUSG00000070348	681.4785624	-0.272604913	0.130642332	-2.086650693	0.036919721	0.414510151	492.9135583	628.9369094	570.1710274	718.6513749	615.9916383	869.1790058	715.2940064	648.0229522	825.8292976	928.900203	900.0831313	689.7088765	518.6373	674.1237123	564.1742374	543.0397683	Ccnd1
ENSMUSG00000039361	6553.975676	0.189257142	0.090705994	2.086489913	0.036934268	0.414510151	6918.580752	6529.814089	5400.408887	6370.255929	6810.411672	7516.732726	4761.985168	5585.516014	5615.017521	6135.41633	6154.056758	6432.900533	6759.694987	8991.710543	7329.394517	7551.714387	Picalm
ENSMUSG00000038252	335.862811	-0.281874456	0.135118881	-2.086121902	0.036967582	0.414560916	351.6326021	245.6948861	281.4238649	356.9333726	283.1328947	275.5933433	368.6055465	437.2313953	368.8773274	387.211135	370.7983664	248.7806211	323.4610723	320.7688359	397.7631314	355.8965812	Ncapd2
ENSMUSG00000030724	2.25522297	-3.733931279	1.790434015	-2.085489467	0.037024893	NA	0	0	0	0	0	2.018998852	8.96608086	0	0	12.1956263	3.987079208	4.045213352	0	0	4.870568956	0	Cd19
NewGene_8799	11.93620998	-1.258593705	0.603537953	-2.085359666	0.037036665	NA	7.325679211	3.149934438	5.230926857	6.698481524	0	10.09499426	6.973618446	11.04584578	7.253205876	35.5705767	8.970928219	8.090426704	11.91216414	22.40290283	26.78812926	19.47154548	Gm44502
ENSMUSG00000035513	474.3823522	-0.204286599	0.097976046	-2.085066777	0.037063239	0.415310183	433.261599	346.4927881	434.1669291	507.170744	515.5251273	405.8187693	531.9874643	500.7450085	531.5563735	499.004376	512.3396783	470.2560521	484.7334483	508.1385686	451.3393899	457.5813187	Ntng2
ENSMUSG00000036564	201.2545216	-0.338000909	0.162173084	-2.084198569	0.037142109	0.415484252	161.1649426	234.1451265	145.4197666	228.7052978	178.6071307	129.2159265	209.2085534	164.7671995	232.102588	244.9288281	277.102005	234.6223744	200.6741497	186.351419	200.5050887	192.5519497	Ndrg4
ENSMUSG00000030533	524.2434196	-0.203885468	0.097838539	-2.083897315	0.037169509	0.415484252	497.0996607	443.0907775	542.9702077	436.358225	452.6067062	527.9681998	548.9233949	655.3868494	553.3159911	575.2270404	437.5819431	568.3524759	536.0473861	541.7429229	522.7744012	548.4485309	Unc45a
NewGene_6988	186.2990927	-0.373666836	0.179317737	-2.083825297	0.037176061	0.415484252	217.6773251	169.0464815	136.0040983	188.5144086	141.0590407	103.9784409	233.1181024	207.1096083	206.1982813	251.0266413	154.4993193	187.0911175	200.6741497	156.8203198	245.1519708	182.816177	no_name
ENSMUSG00000020485	631.666215	0.225411619	0.108182376	2.083626066	0.037194194	0.415484252	581.8682345	719.2350299	597.371847	771.2823012	760.0951188	787.4095523	563.866863	562.4176474	607.1969491	507.1347935	741.5967328	625.9967662	620.3488554	503.0469998	574.7271368	583.0646118	Supt4a
ENSMUSG00000040314	1.883793263	4.778415131	2.294083027	2.082930336	0.037257574	NA	14.65135842	0	2.092370743	13.39696305	0	0	0	0	0	0	0	0	0	0	0	0	Ctsg
ENSMUSG00000023267	44.65082621	0.661418372	0.317616407	2.082443969	0.037301936	0.416364786	68.0241641	55.64884173	32.43174651	34.44933355	70.02211374	69.6554604	20.92085534	20.25071726	60.09799155	33.53797232	34.88694307	39.44083018	41.23441431	48.87906071	27.59989075	57.3328839	Gabrr2
[truncated: 19,477 more rows]
