# Supplementary material for: Transcriptomic adaptation of skeletal muscle in response to MICT and HIIT exercise modalities
Source: PLoS One. 2025 Feb 25;20(2):e0318782. doi: 10.1371/journal.pone.0318782 (PMC11856427; doi:10.1371/journal.pone.0318782)
Supplement: S5 Table — (CSV) [file pone.0318782.s005.csv]

term	ONTOLOGY	log10.q_value.
aerobic respiration	BP	20.97076902
generation of precursor metabolites and energy	BP	20.54156823
cellular respiration	BP	19.55122416
oxidative phosphorylation	BP	19.10295243
energy derivation by oxidation of organic compounds	BP	18.75784248
mitochondrial respiratory chain complex assembly	BP	18.63376085
ATP metabolic process	BP	17.66285629
NADH dehydrogenase complex assembly	BP	15.90262649
mitochondrial respiratory chain complex I assembly	BP	15.90262649
aerobic electron transport chain	BP	15.57793357
mitochondrial ATP synthesis coupled electron transport	BP	14.89898564
ATP synthesis coupled electron transport	BP	14.4920892
respiratory electron transport chain	BP	13.88805622
electron transport chain	BP	12.46288295
mitochondrial electron transport NADH to ubiquinone	BP	11.90519135
histone modification	BP	8.425897668
purine ribonucleotide metabolic process	BP	7.35706948
ribose phosphate metabolic process	BP	7.307730954
ribonucleotide metabolic process	BP	6.971220499
response to oxidative stress	BP	6.912751633
purine nucleotide metabolic process	BP	6.301124324
purine-containing compound metabolic process	BP	6.252663699
peptidyl-lysine trimethylation	BP	6.166331482
protein methylation	BP	6.166331482
protein alkylation	BP	6.166331482
organophosphate biosynthetic process	BP	5.992886404
purine ribonucleotide biosynthetic process	BP	5.756765062
peptidyl-lysine methylation	BP	5.749635251
nucleoside phosphate metabolic process	BP	5.563551587
ribonucleotide biosynthetic process	BP	5.559907812
nucleotide metabolic process	BP	5.493770526
peptidyl-lysine modification	BP	5.427740576
mitochondrial translation	BP	5.347433517
mitochondrial transmembrane transport	BP	5.225276756
ATP biosynthetic process	BP	5.210501818
histone lysine methylation	BP	5.20991471
mitochondrial transport	BP	5.17319775
ribose phosphate biosynthetic process	BP	5.086398877
histone methylation	BP	4.99446269
purine ribonucleoside triphosphate biosynthetic process	BP	4.888257775
purine nucleoside triphosphate biosynthetic process	BP	4.791393241
purine nucleotide biosynthetic process	BP	4.769171652
reactive oxygen species metabolic process	BP	4.705414051
monosaccharide metabolic process	BP	4.705414051
energy coupled proton transport down electrochemical gradient	BP	4.705414051
ATP synthesis coupled proton transport	BP	4.705414051
ribonucleoside triphosphate biosynthetic process	BP	4.642219236
purine ribonucleoside triphosphate metabolic process	BP	4.634796999
mitochondrial gene expression	BP	4.619796441
purine-containing compound biosynthetic process	BP	4.495321602
nucleotide biosynthetic process	BP	4.334892185
ribonucleoside triphosphate metabolic process	BP	4.322778577
hexose metabolic process	BP	4.197177233
nucleoside phosphate biosynthetic process	BP	4.167000147
regulation of protein-containing complex assembly	BP	4.109843917
purine nucleoside triphosphate metabolic process	BP	4.030481335
histone deacetylation	BP	3.9712481
circadian regulation of gene expression	BP	3.921774635
positive regulation of catabolic process	BP	3.907119158
nucleoside triphosphate biosynthetic process	BP	3.907119158
ameboidal-type cell migration	BP	3.773407733
protein deacylation	BP	3.773407733
macromolecule deacylation	BP	3.773407733
cell-substrate adhesion	BP	3.724255385
NADP metabolic process	BP	3.636452425
regulation of fibroblast proliferation	BP	3.617933965
proton transmembrane transport	BP	3.587948035
inositol lipid-mediated signaling	BP	3.575798707
rhythmic process	BP	3.575798707
intrinsic apoptotic signaling pathway	BP	3.511115771
cellular response to steroid hormone stimulus	BP	3.511115771
protein deacetylation	BP	3.480518603
fibroblast proliferation	BP	3.46373035
positive regulation of fibroblast proliferation	BP	3.439682592
macromolecule methylation	BP	3.439682592
regulation of generation of precursor metabolites and energy	BP	3.439682592
nucleoside triphosphate metabolic process	BP	3.422727221
positive regulation of cellular catabolic process	BP	3.374297777
regulation of epithelial cell migration	BP	3.371715897
cellular response to oxidative stress	BP	3.362574185
sulfur compound metabolic process	BP	3.362574185
cellular response to nutrient levels	BP	3.30931243
glucose metabolic process	BP	3.122395507
regulation of cellular response to growth factor stimulus	BP	3.113976533
response to steroid hormone	BP	3.092728219
regulation of ATP metabolic process	BP	3.070456583
cellular response to vascular endothelial growth factor stimulus	BP	3.026007922
epithelial cell migration	BP	2.999996213
methylation	BP	2.999542237
epithelium migration	BP	2.94391708
phosphatidylinositol-mediated signaling	BP	2.905546395
regulation of deacetylase activity	BP	2.904624425
cellular response to extracellular stimulus	BP	2.898213424
tissue migration	BP	2.897782899
regulation of peroxisome proliferator activated receptor signaling pathway	BP	2.830097222
chromatin organization	BP	2.80008599
maintenance of location	BP	2.797988158
neuromuscular junction development	BP	2.749577951
vascular endothelial growth factor receptor signaling pathway	BP	2.709836563
steroid hormone mediated signaling pathway	BP	2.709836563
negative regulation of phosphorus metabolic process	BP	2.709836563
negative regulation of phosphate metabolic process	BP	2.709836563
intracellular receptor signaling pathway	BP	2.709836563
positive regulation of epithelial cell migration	BP	2.694328489
mitochondrial ATP synthesis coupled proton transport	BP	2.667195166
negative regulation of DNA-binding transcription factor activity	BP	2.65708826
determination of adult lifespan	BP	2.631532227
response to reactive oxygen species	BP	2.598570042
extracellular matrix organization	BP	2.548938734
response to insulin	BP	2.536938693
regulation of apoptotic signaling pathway	BP	2.536938693
extracellular structure organization	BP	2.530483175
external encapsulating structure organization	BP	2.504288181
response to hydrogen peroxide	BP	2.492587681
regulation of protein polymerization	BP	2.490067955
regulation of cellular response to vascular endothelial growth factor stimulus	BP	2.489893452
polyol metabolic process	BP	2.425073711
regulation of histone deacetylation	BP	2.423262064
multicellular organism aging	BP	2.423262064
histone H3-K4 methylation	BP	2.423262064
cellular response to starvation	BP	2.405488186
histone H3-K9 trimethylation	BP	2.367003743
regulation of protein deacetylation	BP	2.349015151
cellular response to insulin stimulus	BP	2.332562387
tricarboxylic acid cycle	BP	2.326519977
phosphatidylinositol 3-kinase signaling	BP	2.326519977
regulation of histone H3-K9 trimethylation	BP	2.302591471
peptidyl-tyrosine phosphorylation	BP	2.296329687
circadian rhythm	BP	2.270972665
lipid homeostasis	BP	2.270268844
cellular response to chemical stress	BP	2.266288491
peptidyl-tyrosine modification	BP	2.225594986
non-membrane-bounded organelle assembly	BP	2.197453038
intracellular steroid hormone receptor signaling pathway	BP	2.195969861
regulation of autophagy	BP	2.195969861
cellular carbohydrate metabolic process	BP	2.195969861
glomerulus development	BP	2.1838058
multivesicular body sorting pathway	BP	2.14600704
autophagy	BP	2.143906065
process utilizing autophagic mechanism	BP	2.143906065
hormone-mediated signaling pathway	BP	2.128307074
histone H3-K4 trimethylation	BP	2.117746751
regulation of vasculature development	BP	2.117210743
protein polymerization	BP	2.107284675
vascular endothelial growth factor signaling pathway	BP	2.107284675
response to starvation	BP	2.106803311
regulation of phosphatidylinositol 3-kinase signaling	BP	2.103637763
regulation of histone modification	BP	2.089621611
aging	BP	2.084540293
regulation of gene expression epigenetic	BP	2.084540293
histone demethylation	BP	2.078677862
histone lysine demethylation	BP	2.078677862
cellular response to external stimulus	BP	2.07499747
phospholipid metabolic process	BP	1.965209563
positive regulation of protein-containing complex assembly	BP	1.960867798
macroautophagy	BP	1.951204999
negative regulation of phosphorylation	BP	1.950817635
regulation of angiogenesis	BP	1.950817635
regulation of GTPase activity	BP	1.93888634
regulation of mitochondrion organization	BP	1.900690511
positive regulation of histone deacetylation	BP	1.900690511
peroxisome proliferator activated receptor signaling pathway	BP	1.900690511
negative regulation of cell growth	BP	1.900690511
lipid storage	BP	1.890603344
myeloid cell differentiation	BP	1.890603344
endosome transport via multivesicular body sorting pathway	BP	1.890603344
regulation of supramolecular fiber organization	BP	1.882570111
response to hypoxia	BP	1.882570111
response to hydroperoxide	BP	1.882244674
neuron death	BP	1.858264807
establishment of protein localization to organelle	BP	1.854991475
regulation of reactive oxygen species metabolic process	BP	1.84338877
head morphogenesis	BP	1.840412948
cellular response to transforming growth factor beta stimulus	BP	1.840395174
neuron apoptotic process	BP	1.836545229
Golgi vesicle transport	BP	1.836545229
negative regulation of autophagy	BP	1.836246877
cellular response to hydrogen peroxide	BP	1.817951272
regulation of vascular endothelial growth factor receptor signaling pathway	BP	1.817951272
mitochondrial electron transport cytochrome c to oxygen	BP	1.798525936
regulation of endothelial cell migration	BP	1.785625733
chromatin remodeling	BP	1.785625733
positive regulation of TOR signaling	BP	1.785625733
cellular response to peptide hormone stimulus	BP	1.783857244
regulation of peptidyl-tyrosine phosphorylation	BP	1.758309493
neural precursor cell proliferation	BP	1.757322905
response to transforming growth factor beta	BP	1.751126315
protein demethylation	BP	1.751126315
protein dealkylation	BP	1.751126315
negative regulation of macroautophagy	BP	1.751126315
positive regulation of microtubule polymerization	BP	1.751126315
positive regulation of protein deacetylation	BP	1.751126315
negative regulation of ATP metabolic process	BP	1.751126315
regulation of blood vessel endothelial cell migration	BP	1.751126315
negative regulation of apoptotic signaling pathway	BP	1.750934897
regulation of transmembrane receptor protein serine/threonine kinase signaling pathway	BP	1.739323898
respiratory chain complex IV assembly	BP	1.739323898
negative regulation of protein phosphorylation	BP	1.739323898
response to peptide hormone	BP	1.739323898
endothelial cell migration	BP	1.739323898
androgen receptor signaling pathway	BP	1.739323898
cell aging	BP	1.738660482
regulation of microtubule polymerization	BP	1.719270796
response to fatty acid	BP	1.677623781
positive regulation of protein transport	BP	1.677428461
fat cell differentiation	BP	1.677428461
protein import into mitochondrial matrix	BP	1.677039063
regulation of TOR signaling	BP	1.677039063
pentose-phosphate shunt	BP	1.677039063
ossification	BP	1.677039063
alcohol metabolic process	BP	1.670810578
histone H4 acetylation	BP	1.670810578
cellular senescence	BP	1.670810578
glucose homeostasis	BP	1.654528443
response to radiation	BP	1.654528443
protein localization to cell periphery	BP	1.639596373
tetrapyrrole metabolic process	BP	1.636147106
carbohydrate homeostasis	BP	1.634999797
regulation of cell-substrate adhesion	BP	1.628940741
respiratory gaseous exchange by respiratory system	BP	1.627279358
regulation of small molecule metabolic process	BP	1.627279358
cytochrome complex assembly	BP	1.622011783
establishment of protein localization to mitochondrion	BP	1.616110531
endosomal transport	BP	1.611278157
histone acetylation	BP	1.611278157
peptidyl-lysine acetylation	BP	1.604442217
positive regulation of cell-substrate adhesion	BP	1.589372392
cellular response to fatty acid	BP	1.586806491
aminoglycan metabolic process	BP	1.584355041
regulation of cell cycle G1/S phase transition	BP	1.584355041
positive regulation of kinase activity	BP	1.584056972
cell cycle G1/S phase transition	BP	1.582204875
regulation of intracellular steroid hormone receptor signaling pathway	BP	1.560958249
acetyl-CoA metabolic process	BP	1.560958249
isoprenoid biosynthetic process	BP	1.560958249
platelet-derived growth factor receptor-beta signaling pathway	BP	1.560958249
skeletal muscle acetylcholine-gated channel clustering	BP	1.560958249
positive regulation of endothelial cell migration	BP	1.559001224
substrate adhesion-dependent cell spreading	BP	1.559001224
regulation of MAP kinase activity	BP	1.544146314
vesicle-mediated transport to the plasma membrane	BP	1.543193444
regulation of protein localization to cell periphery	BP	1.543193444
polyol biosynthetic process	BP	1.543193444
reactive oxygen species biosynthetic process	BP	1.543193444
positive regulation of transmembrane receptor protein serine/threonine kinase signaling pathway	BP	1.54144519
negative regulation of growth	BP	1.541353814
regulation of carbohydrate metabolic process	BP	1.526065262
regulation of macroautophagy	BP	1.525676058
muscle cell differentiation	BP	1.525676058
regulation of cellular carbohydrate metabolic process	BP	1.512785293
mitochondrial cytochrome c oxidase assembly	BP	1.505793047
positive regulation of microtubule polymerization or depolymerization	BP	1.505204493
regulation of aerobic respiration	BP	1.505204493
transmembrane receptor protein serine/threonine kinase signaling pathway	BP	1.502708495
body morphogenesis	BP	1.502305249
lung development	BP	1.498867109
glycerolipid metabolic process	BP	1.498544548
actomyosin structure organization	BP	1.497942719
glycosaminoglycan metabolic process	BP	1.495872249
regulation of transforming growth factor beta receptor signaling pathway	BP	1.487240776
negative regulation of MAPK cascade	BP	1.478778634
regulation of intrinsic apoptotic signaling pathway	BP	1.472036105
intrinsic apoptotic signaling pathway in response to DNA damage by p53 class mediator	BP	1.469141941
cellular response to glucocorticoid stimulus	BP	1.469141941
negative regulation of intrinsic apoptotic signaling pathway	BP	1.465514085
hexose biosynthetic process	BP	1.465514085
regulation of cellular respiration	BP	1.463706522
NADPH regeneration	BP	1.462659455
histone H3 deacetylation	BP	1.462659455
hydrogen peroxide catabolic process	BP	1.461541232
regulation of endoplasmic reticulum stress-induced intrinsic apoptotic signaling pathway	BP	1.461541232
dephosphorylation	BP	1.456241483
signal transduction by p53 class mediator	BP	1.450134271
respiratory tube development	BP	1.447269345
positive regulation of protein kinase activity	BP	1.447269345
cellular response to peptide	BP	1.446319722
stress-activated protein kinase signaling cascade	BP	1.446319722
protein localization to mitochondrion	BP	1.442236926
positive regulation of establishment of protein localization	BP	1.440460034
response to glucocorticoid	BP	1.440460034
regulation of vascular endothelial growth factor signaling pathway	BP	1.440460034
cell-matrix adhesion	BP	1.440460034
regulation of cellular amide metabolic process	BP	1.43941023
protein acetylation	BP	1.438550695
positive regulation of protein polymerization	BP	1.438550695
intrinsic apoptotic signaling pathway in response to endoplasmic reticulum stress	BP	1.436408879
regulation of protein modification by small protein conjugation or removal	BP	1.435881185
positive regulation of peptidyl-tyrosine phosphorylation	BP	1.431870674
regulation of intracellular transport	BP	1.431870674
stress-activated MAPK cascade	BP	1.420335152
regulation of cellular response to transforming growth factor beta stimulus	BP	1.420335152
small molecule catabolic process	BP	1.41457037
multicellular organism growth	BP	1.411404552
entrainment of circadian clock by photoperiod	BP	1.405275574
protein dephosphorylation	BP	1.400328515
response to peptide	BP	1.400328515
synapse organization	BP	1.395706978
regulation of cell growth	BP	1.390382706
internal protein amino acid acetylation	BP	1.390382706
internal peptidyl-lysine acetylation	BP	1.390382706
regulation of fat cell differentiation	BP	1.388890271
protein localization to plasma membrane	BP	1.388820611
positive regulation of blood vessel endothelial cell migration	BP	1.388820611
protein targeting to mitochondrion	BP	1.388514618
positive regulation of phosphatidylinositol 3-kinase signaling	BP	1.388514618
cellular carbohydrate biosynthetic process	BP	1.388514618
protein kinase B signaling	BP	1.386446742
dicarboxylic acid metabolic process	BP	1.385183246
blood vessel endothelial cell migration	BP	1.384290093
phospholipid homeostasis	BP	1.384290093
mitochondrial electron transport ubiquinol to cytochrome c	BP	1.380426023
positive regulation of peroxisome proliferator activated receptor signaling pathway	BP	1.380426023
alditol metabolic process	BP	1.380426023
glucose 6-phosphate metabolic process	BP	1.380426023
TOR signaling	BP	1.380426023
response to decreased oxygen levels	BP	1.380426023
bone development	BP	1.380426023
respiratory system development	BP	1.380426023
alcohol biosynthetic process	BP	1.380426023
histone H3-K9 methylation	BP	1.37265849
regulation of sprouting angiogenesis	BP	1.37265849
renal system development	BP	1.371364921
cellular component disassembly	BP	1.369902334
cholesterol homeostasis	BP	1.369902334
regulation of NIK/NF-kappaB signaling	BP	1.369902334
lymph vessel development	BP	1.365373993
photoperiodism	BP	1.365373993
regulation of mitochondrial gene expression	BP	1.365373993
hydrogen peroxide metabolic process	BP	1.365328185
organic hydroxy compound biosynthetic process	BP	1.349238553
stem cell population maintenance	BP	1.347004361
sterol homeostasis	BP	1.337757356
regulation of actin filament-based process	BP	1.337757356
regulation of lipid metabolic process	BP	1.337757356
positive regulation of MAP kinase activity	BP	1.337757356
osteoblast differentiation	BP	1.337757356
cellular response to reactive oxygen species	BP	1.337757356
response to topologically incorrect protein	BP	1.337757356
regulation of metal ion transport	BP	1.337757356
actin filament organization	BP	1.336553718
protein acylation	BP	1.335759486
negative regulation of intracellular steroid hormone receptor signaling pathway	BP	1.329505174
face morphogenesis	BP	1.329505174
positive regulation of histone modification	BP	1.329505174
response to extracellular stimulus	BP	1.32559039
iron-sulfur cluster assembly	BP	1.323714629
metallo-sulfur cluster assembly	BP	1.323714629
positive regulation of intracellular transport	BP	1.323714629
pyruvate metabolic process	BP	1.323714629
cellular response to corticosteroid stimulus	BP	1.323714629
erythrocyte differentiation	BP	1.322287395
negative regulation of small molecule metabolic process	BP	1.322287395
carbohydrate biosynthetic process	BP	1.322287395
regulation of stress-activated MAPK cascade	BP	1.322287395
regulation of protein localization to membrane	BP	1.322287395
response to oxygen levels	BP	1.322287395
placenta development	BP	1.322287395
NADH metabolic process	BP	1.322287395
entrainment of circadian clock	BP	1.322287395
positive regulation of collagen metabolic process	BP	1.322287395
cellular response to leptin stimulus	BP	1.321876004
regulation of actin cytoskeleton organization	BP	1.321818881
acyl-CoA metabolic process	BP	1.321818881
thioester metabolic process	BP	1.321818881
regulation of intracellular protein transport	BP	1.319720845
urogenital system development	BP	1.319720845
mammary gland development	BP	1.319720845
transforming growth factor beta receptor signaling pathway	BP	1.31867549
erythrocyte homeostasis	BP	1.31294307
response to light stimulus	BP	1.308314587
regulation of glucose metabolic process	BP	1.308314587
mitochondrial protein-containing complex	CC	44.79862155
mitochondrial inner membrane	CC	39.89995796
inner mitochondrial membrane protein complex	CC	33.26270268
mitochondrial respirasome	CC	25.12943765
respiratory chain complex	CC	23.82731379
respirasome	CC	23.66959787
mitochondrial respiratory chain complex I	CC	19.12540058
NADH dehydrogenase complex	CC	19.12540058
respiratory chain complex I	CC	19.12540058
oxidoreductase complex	CC	18.80383836
mitochondrial matrix	CC	15.31820313
organellar ribosome	CC	14.14255017
mitochondrial ribosome	CC	14.14255017
ribosomal subunit	CC	13.0471256
ribosome	CC	12.07013776
myelin sheath	CC	11.62621438
organellar large ribosomal subunit	CC	9.139753139
mitochondrial large ribosomal subunit	CC	9.139753139
large ribosomal subunit	CC	8.32250942
transporter complex	CC	6.33026119
transmembrane transporter complex	CC	6.088847758
small ribosomal subunit	CC	5.704938965
proton-transporting ATP synthase complex	CC	5.545723096
nuclear speck	CC	4.872783648
organellar small ribosomal subunit	CC	4.734831964
mitochondrial small ribosomal subunit	CC	4.734831964
mitochondrial proton-transporting ATP synthase complex	CC	4.713078359
integral component of mitochondrial inner membrane	CC	4.65253506
intrinsic component of mitochondrial inner membrane	CC	4.547622168
proton-transporting two-sector ATPase complex proton-transporting domain	CC	4.309581118
proton-transporting ATP synthase complex coupling factor F(o)	CC	4.309581118
cytochrome complex	CC	4.179592793
basement membrane	CC	4.01428597
proton-transporting two-sector ATPase complex	CC	3.845912684
histone methyltransferase complex	CC	3.644785142
methyltransferase complex	CC	3.464893882
transcription regulator complex	CC	3.458483463
mitochondrial proton-transporting ATP synthase complex coupling factor F(o)	CC	3.451914507
mitochondrial respiratory chain complex III	CC	3.451914507
respiratory chain complex III	CC	3.451914507
integral component of mitochondrial membrane	CC	3.337725085
respiratory chain complex IV	CC	3.261326506
intrinsic component of mitochondrial membrane	CC	3.226044018
mitochondrial respiratory chain complex IV	CC	3.226044018
MLL3/4 complex	CC	3.226044018
integral component of organelle membrane	CC	3.013190283
Golgi membrane	CC	2.951886095
intrinsic component of organelle membrane	CC	2.797896211
neuromuscular junction	CC	2.644945259
collagen-containing extracellular matrix	CC	2.360334452
mitotic spindle pole	CC	2.310834869
cell leading edge	CC	1.996595587
contractile fiber	CC	1.616208265
paranode region of axon	CC	1.542681322
actomyosin	CC	1.443810204
COPI-coated vesicle membrane	CC	1.430252372
rough endoplasmic reticulum	CC	1.407757807
ruffle	CC	1.385835998
cytosolic ribosome	CC	1.372550009
electron transfer activity	MF	11.30054848
oxidoreduction-driven active transmembrane transporter activity	MF	10.64033447
NADH dehydrogenase activity	MF	9.309075565
NADH dehydrogenase (ubiquinone) activity	MF	9.28002221
NADH dehydrogenase (quinone) activity	MF	9.28002221
structural constituent of ribosome	MF	9.243383818
NAD(P)H dehydrogenase (quinone) activity	MF	8.359370257
2 iron 2 sulfur cluster binding	MF	6.891921329
oxidoreductase activity acting on NAD(P)H	MF	6.084316087
iron-sulfur cluster binding	MF	5.835898904
metal cluster binding	MF	5.835898904
oxidoreductase activity acting on NAD(P)H	MF	5.535942908
primary active transmembrane transporter activity	MF	5.410056216
ubiquitin protein ligase binding	MF	5.377090923
ubiquitin-like protein ligase binding	MF	5.129911453
peroxisome proliferator activated receptor binding	MF	4.984821924
proton transmembrane transporter activity	MF	4.741208705
phosphatase activity	MF	4.037405017
phosphoric ester hydrolase activity	MF	3.922403051
transcription coregulator binding	MF	3.920088876
active transmembrane transporter activity	MF	3.40663313
magnesium ion binding	MF	3.045586356
phosphoprotein phosphatase activity	MF	3.040142297
histone acetyltransferase activity	MF	3.00763683
protein tyrosine phosphatase activity	MF	2.825090201
peptide-lysine-N-acetyltransferase activity	MF	2.825090201
protein C-terminus binding	MF	2.698023356
E-box binding	MF	2.561309412
lyase activity	MF	2.561309412
chromatin DNA binding	MF	2.550589867
DNA-binding transcription factor binding	MF	2.550589867
hydro-lyase activity	MF	2.434737787
GTPase activator activity	MF	2.386308336
extracellular matrix structural constituent	MF	2.367240201
molecular function inhibitor activity	MF	2.367240201
transcription coregulator activity	MF	2.364949357
calcium channel regulator activity	MF	2.361659606
GTPase regulator activity	MF	2.361659606
nucleoside-triphosphatase regulator activity	MF	2.361659606
proton-transporting ATP synthase activity rotational mechanism	MF	2.343784172
oxidoreductase activity acting on peroxide as acceptor	MF	2.29556106
molecular adaptor activity	MF	2.2502649
peptide N-acetyltransferase activity	MF	2.22266853
phosphatidylinositol-3 4-bisphosphate binding	MF	2.164531487
protein methyltransferase activity	MF	2.117887295
carbon-oxygen lyase activity	MF	2.068702867
receptor tyrosine kinase binding	MF	2.068702867
promoter-specific chromatin binding	MF	2.068702867
RNA polymerase II-specific DNA-binding transcription factor binding	MF	2.059890731
peroxidase activity	MF	2.059890731
signaling receptor complex adaptor activity	MF	2.059088072
bHLH transcription factor binding	MF	1.920660943
nuclear receptor binding	MF	1.892828331
quinone binding	MF	1.837634504
phosphatidylinositol 3-kinase regulatory subunit binding	MF	1.837634504
estrogen receptor binding	MF	1.787296178
histone demethylase activity	MF	1.730243064
protein demethylase activity	MF	1.730243064
platelet-derived growth factor receptor binding	MF	1.699111108
signaling adaptor activity	MF	1.685195994
guanyl-nucleotide exchange factor activity	MF	1.659608188
N-acyltransferase activity	MF	1.659608188
proton channel activity	MF	1.646956805
protein tyrosine kinase binding	MF	1.60107572
antioxidant activity	MF	1.60107572
racemase and epimerase activity	MF	1.60107572
Wnt-activated receptor activity	MF	1.60107572
protein-disulfide reductase activity	MF	1.593406033
isomerase activity	MF	1.532199136
beta-catenin binding	MF	1.532199136
transmembrane transporter binding	MF	1.532199136
NAD binding	MF	1.520869368
racemase and epimerase activity acting on carbohydrates and derivatives	MF	1.493838557
protein-macromolecule adaptor activity	MF	1.493838557
basal transcription machinery binding	MF	1.483831424
basal RNA polymerase II transcription machinery binding	MF	1.483831424
lysine N-methyltransferase activity	MF	1.483831424
protein-lysine N-methyltransferase activity	MF	1.483831424
transcription coactivator activity	MF	1.483831424
growth factor binding	MF	1.483067533
SNARE binding	MF	1.463338313
p53 binding	MF	1.45712108
4 iron 4 sulfur cluster binding	MF	1.453005934
ATPase activator activity	MF	1.449845444
kinesin binding	MF	1.449845444
phosphatidylinositol binding	MF	1.449845444
histone methyltransferase activity (H3-K4 specific)	MF	1.44607043
syntaxin binding	MF	1.440126222
demethylase activity	MF	1.422753782
phosphatidylinositol 3-kinase binding	MF	1.422753782
FAD binding	MF	1.422753782
transmembrane receptor protein tyrosine kinase adaptor activity	MF	1.422263971
calcium channel inhibitor activity	MF	1.422263971
RNA polymerase binding	MF	1.394159119
N-methyltransferase activity	MF	1.394159119
channel regulator activity	MF	1.394159119
cytochrome-c oxidase activity	MF	1.374705033
