# Supplementary material for: Transcriptomic adaptation of skeletal muscle in response to MICT and HIIT exercise modalities
Source: PLoS One. 2025 Feb 25;20(2):e0318782. doi: 10.1371/journal.pone.0318782 (PMC11856427; doi:10.1371/journal.pone.0318782)
Supplement: S7 Table — (CSV) [file pone.0318782.s007.csv]

term	ONTOLOGY	log10.q_value.
response to extracellular stimulus	BP	4.879004108
response to nutrient levels	BP	4.210799821
cellular response to extracellular stimulus	BP	4.210799821
skeletal muscle tissue development	BP	4.210799821
cellular response to nutrient levels	BP	4.210799821
skeletal muscle organ development	BP	4.127117599
cellular response to external stimulus	BP	4.127117599
muscle organ development	BP	3.986270094
cell-substrate adhesion	BP	3.89977956
ameboidal-type cell migration	BP	3.621449345
cellular response to starvation	BP	3.540689967
positive regulation of cellular catabolic process	BP	3.215478458
response to starvation	BP	3.161204061
positive regulation of catabolic process	BP	3.142543818
gliogenesis	BP	2.963120065
striated muscle tissue development	BP	2.958602629
regulation of developmental growth	BP	2.947849834
chaperone-mediated protein folding	BP	2.833391347
cellular response to peptide	BP	2.832498662
fat cell differentiation	BP	2.832498662
muscle tissue development	BP	2.801622688
cellular response to peptide hormone stimulus	BP	2.780294417
endothelium development	BP	2.704259424
response to oxygen levels	BP	2.391313059
response to peptide hormone	BP	2.391313059
response to peptide	BP	2.37357581
regulation of cellular ketone metabolic process	BP	2.358753323
regulation of lipid biosynthetic process	BP	2.311127782
glial cell differentiation	BP	2.305231499
regulation of muscle system process	BP	2.305231499
muscle system process	BP	2.305231499
negative regulation of cell adhesion	BP	2.305231499
endothelial cell differentiation	BP	2.305231499
cellular response to insulin stimulus	BP	2.296935633
regulation of cardiac muscle adaptation	BP	2.269512795
regulation of lipid metabolic process	BP	2.217470912
negative regulation of cardiocyte differentiation	BP	2.162897976
skeletal muscle cell differentiation	BP	2.162897976
regulation of protein catabolic process	BP	2.134714764
regulation of cell-substrate adhesion	BP	2.091501415
negative regulation of amyloid fibril formation	BP	2.080234092
negative regulation of locomotion	BP	2.053300027
cellular response to vascular endothelial growth factor stimulus	BP	2.031273957
vasculogenesis	BP	2.016851997
response to fatty acid	BP	2.002264056
cellular ketone metabolic process	BP	1.990710569
negative regulation of cell migration	BP	1.990710569
response to decreased oxygen levels	BP	1.960500267
response to insulin	BP	1.93641674
regulation of cellular response to growth factor stimulus	BP	1.93641674
regulation of fatty acid metabolic process	BP	1.93641674
regulation of fat cell differentiation	BP	1.892118233
negative regulation of cell motility	BP	1.892118233
regulation of amyloid fibril formation	BP	1.892118233
regulation of small molecule metabolic process	BP	1.873591305
substrate adhesion-dependent cell spreading	BP	1.831525287
negative regulation of cellular component movement	BP	1.831525287
regulation of sprouting angiogenesis	BP	1.831525287
negative regulation of cell development	BP	1.831525287
positive regulation of growth	BP	1.790332001
regulation of cysteine-type endopeptidase activity involved in apoptotic process	BP	1.775406653
vascular endothelial growth factor signaling pathway	BP	1.729357896
response to hypoxia	BP	1.722437024
protein folding	BP	1.722437024
positive regulation of developmental growth	BP	1.654767025
positive regulation of protein catabolic process	BP	1.648380536
sprouting angiogenesis	BP	1.617193349
cellular response to fatty acid	BP	1.606424942
negative regulation of ERK1 and ERK2 cascade	BP	1.600990644
regulation of fatty acid biosynthetic process	BP	1.562615957
ossification	BP	1.562615957
insulin receptor signaling pathway	BP	1.562615957
positive regulation of proteolysis	BP	1.562615957
regulation of vascular endothelial growth factor signaling pathway	BP	1.526541197
regulation of anoikis	BP	1.526541197
striated muscle adaptation	BP	1.526541197
positive regulation of proteasomal ubiquitin-dependent protein catabolic process	BP	1.523723663
small GTPase mediated signal transduction	BP	1.523723663
regulation of cysteine-type endopeptidase activity	BP	1.523723663
positive regulation of lipid metabolic process	BP	1.523723663
wound healing	BP	1.523723663
response to wounding	BP	1.520916133
regulation of proteasomal ubiquitin-dependent protein catabolic process	BP	1.514605223
regulation of neuron differentiation	BP	1.510425881
cardiocyte differentiation	BP	1.510425881
regulation of angiogenesis	BP	1.510425881
negative regulation of MAPK cascade	BP	1.510425881
epithelial cell migration	BP	1.510425881
positive regulation of kinase activity	BP	1.510425881
regulation of nervous system process	BP	1.510425881
regulation of triglyceride biosynthetic process	BP	1.510425881
positive regulation of skeletal muscle tissue development	BP	1.510425881
regulation of cellular response to vascular endothelial growth factor stimulus	BP	1.510425881
amyloid fibril formation	BP	1.510425881
epithelium migration	BP	1.510425881
regulation of vasculature development	BP	1.510425881
neuron apoptotic process	BP	1.499606967
tissue migration	BP	1.499606967
stress-activated protein kinase signaling cascade	BP	1.498666548
cellular response to estradiol stimulus	BP	1.482152989
regulation of glial cell differentiation	BP	1.476493102
response to estradiol	BP	1.468164685
positive regulation of cellular protein catabolic process	BP	1.462047781
muscle hypertrophy in response to stress	BP	1.452705739
cardiac muscle hypertrophy in response to stress	BP	1.452705739
regulation of neurogenesis	BP	1.445749704
neural crest cell differentiation	BP	1.443835657
cellular response to oxygen levels	BP	1.443835657
positive regulation of ossification	BP	1.443835657
negative regulation of lipid biosynthetic process	BP	1.443835657
vascular associated smooth muscle contraction	BP	1.432189891
cardiac muscle adaptation	BP	1.432189891
negative regulation of protein kinase activity	BP	1.41366511
neuron maturation	BP	1.41366511
positive regulation of extrinsic apoptotic signaling pathway	BP	1.41366511
regulation of ERK1 and ERK2 cascade	BP	1.41366511
atrioventricular valve development	BP	1.41366511
positive regulation of striated muscle tissue development	BP	1.41366511
positive regulation of muscle organ development	BP	1.41366511
positive regulation of ubiquitin-dependent protein catabolic process	BP	1.41366511
negative regulation of cell-substrate adhesion	BP	1.403582974
negative regulation of cellular response to growth factor stimulus	BP	1.383524301
positive regulation of muscle tissue development	BP	1.381447164
neural crest cell migration	BP	1.362271573
steroid metabolic process	BP	1.356320419
regulation of apoptotic signaling pathway	BP	1.356320419
cell maturation	BP	1.356320419
regulation of cardiocyte differentiation	BP	1.356320419
positive regulation of proteasomal protein catabolic process	BP	1.356320419
positive regulation of apoptotic signaling pathway	BP	1.356320419
anoikis	BP	1.32736362
positive regulation of cartilage development	BP	1.32736362
negative regulation of neuron projection development	BP	1.311233586
ruffle	CC	2.93355778
receptor complex	CC	2.547485289
cell leading edge	CC	2.547485289
membrane raft	CC	2.383423239
collagen-containing extracellular matrix	CC	2.383423239
membrane microdomain	CC	2.383423239
ruffle membrane	CC	1.956739867
myofibril	CC	1.829726202
contractile fiber	CC	1.719217709
cell-cell contact zone	CC	1.716173687
I band	CC	1.623150266
sarcomere	CC	1.623150266
transcription regulator complex	CC	1.471113167
transcription corepressor activity	MF	3.715022257
DNA-binding transcription factor binding	MF	2.52527894
RNA polymerase II-specific DNA-binding transcription factor binding	MF	2.52527894
amyloid-beta binding	MF	1.68871446
protein folding chaperone	MF	1.68871446
ubiquitin protein ligase binding	MF	1.68871446
ubiquitin-like protein ligase binding	MF	1.614037181
glucocorticoid receptor binding	MF	1.614037181
glycosaminoglycan binding	MF	1.538128776
kinase regulator activity	MF	1.538128776
histone deacetylase binding	MF	1.536105135
unfolded protein binding	MF	1.533597503
misfolded protein binding	MF	1.414926272
protein kinase regulator activity	MF	1.407230618
growth factor binding	MF	1.367941673
nuclear receptor binding	MF	1.323942284
