# Supplementary material for: Transcriptomic adaptation of skeletal muscle in response to MICT and HIIT exercise modalities
Source: PLoS One. 2025 Feb 25;20(2):e0318782. doi: 10.1371/journal.pone.0318782 (PMC11856427; doi:10.1371/journal.pone.0318782)
Supplement: S8 Table — (CSV) [file pone.0318782.s008.csv]

term	padj	q_value	p_value	generatio	count
Prion disease - Mus musculus (house mouse)	0.000271697752138072	0.000214048543557965	1.28320468228732e-06	39/615	39
Diabetic cardiomyopathy - Mus musculus (house mouse)	0.000271697752138072	0.000214048543557965	2.12778941094462e-06	33/615	33
Parkinson disease - Mus musculus (house mouse)	0.000271697752138072	0.000214048543557965	3.64154814766816e-06	38/615	38
Rap1 signaling pathway - Mus musculus (house mouse)	0.000271697752138072	0.000214048543557965	4.38301502073996e-06	32/615	32
Circadian rhythm - Mus musculus (house mouse)	0.000271697752138072	0.000214048543557965	4.4970251585322e-06	11/615	11
Ras signaling pathway - Mus musculus (house mouse)	0.000271697752138072	0.000214048543557965	5.12637268185042e-06	34/615	34
Chemical carcinogenesis - reactive oxygen species - Mus musculus (house mouse)	0.000318752831785692	0.000251119410675256	7.01657176886744e-06	33/615	33
EGFR tyrosine kinase inhibitor resistance - Mus musculus (house mouse)	0.000320893503166233	0.000252805871411994	8.07279253248384e-06	17/615	17
Huntington disease - Mus musculus (house mouse)	0.000364284525137162	0.000286990125728714	1.03099393906744e-05	40/615	40
Thyroid hormone signaling pathway - Mus musculus (house mouse)	0.000572514072618082	0.000451037236951683	1.80035871892479e-05	21/615	21
Focal adhesion - Mus musculus (house mouse)	0.000749302939653348	0.000590314795225081	2.70259376046182e-05	29/615	29
Non-alcoholic fatty liver disease - Mus musculus (house mouse)	0.000749302939653348	0.000590314795225081	2.82755826284282e-05	25/615	25
Alzheimer disease - Mus musculus (house mouse)	0.00137696722977401	0.00108480039949095	5.62911131668621e-05	45/615	45
Thermogenesis - Mus musculus (house mouse)	0.00219191209009025	0.00172682912095823	9.64992744064891e-05	31/615	31
Apoptosis - Mus musculus (house mouse)	0.00229744783925351	0.00180997214744235	0.000108370181096863	21/615	21
Calcium signaling pathway - Mus musculus (house mouse)	0.00280717482380876	0.00221154454838294	0.000141241500568994	32/615	32
Oxidative phosphorylation - Mus musculus (house mouse)	0.00360887283572451	0.00284313715624771	0.000203203372482481	21/615	21
Amyotrophic lateral sclerosis - Mus musculus (house mouse)	0.00360887283572451	0.00284313715624771	0.000204275820890067	42/615	42
Pathways of neurodegeneration - multiple diseases - Mus musculus (house mouse)	0.0054414413037273	0.00428686868681595	0.000325117562172386	50/615	50
AMPK signaling pathway - Mus musculus (house mouse)	0.00599578774251919	0.00472359312386484	0.000379982893518962	19/615	19
Terpenoid backbone biosynthesis - Mus musculus (house mouse)	0.00599578774251919	0.00472359312386484	0.000395948247147494	7/615	7
Proteoglycans in cancer - Mus musculus (house mouse)	0.00670863884052605	0.00528519048012314	0.000487323493692955	26/615	26
PI3K-Akt signaling pathway - Mus musculus (house mouse)	0.00670863884052605	0.00528519048012314	0.00050359749344143	40/615	40
Prostate cancer - Mus musculus (house mouse)	0.00670863884052605	0.00528519048012314	0.000506312365322721	16/615	16
MAPK signaling pathway - Mus musculus (house mouse)	0.00786209455379275	0.00619390434889995	0.000618089194480562	34/615	34
Fc gamma R-mediated phagocytosis - Mus musculus (house mouse)	0.00945032762955017	0.00744514391205872	0.000772668296755674	15/615	15
Gap junction - Mus musculus (house mouse)	0.0106046907952304	0.00835457268872837	0.000936180395173681	14/615	14
Breast cancer - Mus musculus (house mouse)	0.0106046907952304	0.00835457268872837	0.000938625846289053	20/615	20
Phosphatidylinositol signaling system - Mus musculus (house mouse)	0.0106046907952304	0.00835457268872837	0.000967094443590196	15/615	15
Transcriptional misregulation in cancer - Mus musculus (house mouse)	0.011129524085195	0.0087680461180947	0.00104995510237689	27/615	27
Choline metabolism in cancer - Mus musculus (house mouse)	0.0123234429831024	0.00970863763647257	0.0012013419260257	15/615	15
Melanoma - Mus musculus (house mouse)	0.01716263706375	0.0135210447572741	0.00172705781773585	12/615	12
Proximal tubule bicarbonate reclamation - Mus musculus (house mouse)	0.0188665547443248	0.0148634228042016	0.00195785002063747	6/615	6
Glioma - Mus musculus (house mouse)	0.0205560062018811	0.0161944040915183	0.00219781198384892	12/615	12
JAK-STAT signaling pathway - Mus musculus (house mouse)	0.0236179016867901	0.0186066223153129	0.00261105222716963	21/615	21
Phospholipase D signaling pathway - Mus musculus (house mouse)	0.0236179016867901	0.0186066223153129	0.00267372471925925	19/615	19
Nitrogen metabolism - Mus musculus (house mouse)	0.0281389084447625	0.0221683555440367	0.00327402393854155	5/615	5
FoxO signaling pathway - Mus musculus (house mouse)	0.0330663278247581	0.0260502681969296	0.00395132219289562	17/615	17
Longevity regulating pathway - multiple species - Mus musculus (house mouse)	0.0376823452585833	0.0296868526035843	0.00462141970152436	10/615	10
mTOR signaling pathway - Mus musculus (house mouse)	0.0399057110302753	0.0314384615200448	0.00514507595044431	19/615	19
Hippo signaling pathway - Mus musculus (house mouse)	0.0399057110302753	0.0314384615200448	0.00514507595044431	19/615	19
Endocrine resistance - Mus musculus (house mouse)	0.0418741784973823	0.0329892568102515	0.0055595357224994	13/615	13
Fluid shear stress and atherosclerosis - Mus musculus (house mouse)	0.0418741784973823	0.0329892568102515	0.0056622316836083	18/615	18
HIF-1 signaling pathway - Mus musculus (house mouse)	0.0457315431659426	0.0360281604551286	0.00632763490346376	15/615	15
Gastric acid secretion - Mus musculus (house mouse)	0.051134576329651	0.0402847704947267	0.0072360249523091	11/615	11
Glycerophospholipid metabolism - Mus musculus (house mouse)	0.0596433139700858	0.0469881122968567	0.00862764919064134	13/615	13
TGF-beta signaling pathway - Mus musculus (house mouse)	0.0635389581771551	0.0500571732742897	0.0093909780953657	14/615	14
Cytoskeleton in muscle cells - Mus musculus (house mouse)	0.0675950562892915	0.0532526428230764	0.0102030273644214	24/615	24
Estrogen signaling pathway - Mus musculus (house mouse)	0.0677291578293258	0.0533582905110214	0.0104362538793615	16/615	16
AGE-RAGE signaling pathway in diabetic complications - Mus musculus (house mouse)	0.0691048963933903	0.0544421229448093	0.011025469711064	13/615	13
Central carbon metabolism in cancer - Mus musculus (house mouse)	0.0691048963933903	0.0544421229448093	0.0110828607423362	10/615	10
Platelet activation - Mus musculus (house mouse)	0.0755655611676539	0.0595319548424417	0.0123566326437673	15/615	15
Bladder cancer - Mus musculus (house mouse)	0.0809180256365091	0.0637487259234994	0.0134863376060848	7/615	7
Mucin type O-glycan biosynthesis - Mus musculus (house mouse)	0.0817217061652021	0.0643818803949623	0.0138772708582419	6/615	6
Small cell lung cancer - Mus musculus (house mouse)	0.0877734428292863	0.06914955112006	0.0151809413698451	12/615	12
Signaling pathways regulating pluripotency of stem cells - Mus musculus (house mouse)	0.0878440872645114	0.0692052061203367	0.0154693990151341	16/615	16
Selenocompound metabolism - Mus musculus (house mouse)	0.109113114657838	0.0859613415708889	0.0195580111179144	4/615	4
cGMP-PKG signaling pathway - Mus musculus (house mouse)	0.133267334474713	0.104990485286269	0.0243066207532496	18/615	18
Longevity regulating pathway - Mus musculus (house mouse)	0.141546718174248	0.11151313778706	0.0262618124914485	11/615	11
Sulfur metabolism - Mus musculus (house mouse)	0.149549638290138	0.117817987133575	0.0284473330598517	3/615	3
VEGF signaling pathway - Mus musculus (house mouse)	0.149549638290138	0.117817987133575	0.0287569823324261	8/615	8
Salmonella infection - Mus musculus (house mouse)	0.149549638290138	0.117817987133575	0.0293029123527907	24/615	24
Apelin signaling pathway - Mus musculus (house mouse)	0.149549638290138	0.117817987133575	0.0296558186195106	15/615	15
Aldosterone-regulated sodium reabsorption - Mus musculus (house mouse)	0.149549638290138	0.117817987133575	0.0307234561191342	6/615	6
Glucagon signaling pathway - Mus musculus (house mouse)	0.149549638290138	0.117817987133575	0.0311274294115992	12/615	12
Insulin signaling pathway - Mus musculus (house mouse)	0.149549638290138	0.117817987133575	0.0313581889720356	15/615	15
Parathyroid hormone synthesis	secretion and action - Mus musculus (house mouse)	0.149549638290138	0.117817987133575	0.0315088860548405	13/615	13
Oxytocin signaling pathway - Mus musculus (house mouse)	0.150427624233423	0.118509680792965	0.0326403230098204	16/615	16
Cytokine-cytokine receptor interaction - Mus musculus (house mouse)	0.150427624233423	0.118509680792965	0.0326482990882731	27/615	27
Growth hormone synthesis	secretion and action - Mus musculus (house mouse)	0.150427624233423	0.118509680792965	0.0334856291250553	13/615	13
Fatty acid elongation - Mus musculus (house mouse)	0.150427624233423	0.118509680792965	0.0335860418885944	5/615	5
Steroid biosynthesis - Mus musculus (house mouse)	0.151369318062341	0.119251564709822	0.0342722984292093	4/615	4
Cholesterol metabolism - Mus musculus (house mouse)	0.158261899519816	0.124681668605482	0.0368165757285306	7/615	7
Non-small cell lung cancer - Mus musculus (house mouse)	0.158261899519816	0.124681668605482	0.0371487774320595	9/615	9
Regulation of actin cytoskeleton - Mus musculus (house mouse)	0.158261899519816	0.124681668605482	0.0373259196980697	22/615	22
ErbB signaling pathway - Mus musculus (house mouse)	0.162457995066656	0.127987430737716	0.0388264390725341	10/615	10
Cellular senescence - Mus musculus (house mouse)	0.163616025524424	0.128899748675316	0.0396177168722662	18/615	18
Prolactin signaling pathway - Mus musculus (house mouse)	0.176141801315715	0.138767787862099	0.0432045927755526	9/615	9
p53 signaling pathway - Mus musculus (house mouse)	0.187045818019217	0.147358175069757	0.0464673573066607	9/615	9
Ovarian steroidogenesis - Mus musculus (house mouse)	0.190288431385866	0.149912766202701	0.0478713034932995	8/615	8
Other types of O-glycan biosynthesis - Mus musculus (house mouse)	0.204643550038092	0.161221995726798	0.0521261872738535	6/615	6
PPAR signaling pathway - Mus musculus (house mouse)	0.210072919262821	0.165499353805201	0.0541697464765764	10/615	10
Retrograde endocannabinoid signaling - Mus musculus (house mouse)	0.227795296219638	0.179461372063137	0.0604018922615295	15/615	15
Aldosterone synthesis and secretion - Mus musculus (house mouse)	0.227795296219638	0.179461372063137	0.0607403146965344	11/615	11
Biosynthesis of unsaturated fatty acids - Mus musculus (house mouse)	0.227795296219638	0.179461372063137	0.0608886798071359	5/615	5
Glycosphingolipid biosynthesis - ganglio series - Mus musculus (house mouse)	0.237835200296479	0.187370995268329	0.065042909274677	3/615	3
Adherens junction - Mus musculus (house mouse)	0.237835200296479	0.187370995268329	0.0650681208358293	10/615	10
Progesterone-mediated oocyte maturation - Mus musculus (house mouse)	0.249311634888393	0.196412343937231	0.0689918989628258	10/615	10
Phagosome - Mus musculus (house mouse)	0.25530699225943	0.201135598006436	0.0718814626676987	17/615	17
Endometrial cancer - Mus musculus (house mouse)	0.25530699225943	0.201135598006436	0.0722566959224802	7/615	7
Acute myeloid leukemia - Mus musculus (house mouse)	0.257853278452758	0.203141609638386	0.0737882023245314	8/615	8
Neurotrophin signaling pathway - Mus musculus (house mouse)	0.279523793168288	0.220214044270283	0.0809734350781818	12/615	12
Purine metabolism - Mus musculus (house mouse)	0.279523793168288	0.220214044270283	0.0817475244171407	13/615	13
Hippo signaling pathway - multiple species - Mus musculus (house mouse)	0.291893668535716	0.229959262202914	0.0879204459557942	4/615	4
Insulin resistance - Mus musculus (house mouse)	0.291893668535716	0.229959262202914	0.0879933965729812	11/615	11
Hepatocellular carcinoma - Mus musculus (house mouse)	0.291893668535716	0.229959262202914	0.0881188433315368	16/615	16
Endocytosis - Mus musculus (house mouse)	0.293326521475577	0.23108809040446	0.0894738131544999	23/615	23
Gastric cancer - Mus musculus (house mouse)	0.302080690460342	0.23798478758544	0.0930940492613634	14/615	14
Glycerolipid metabolism - Mus musculus (house mouse)	0.324491907103546	0.255640760975319	0.102041480221241	7/615	7
Basal cell carcinoma - Mus musculus (house mouse)	0.324491907103546	0.255640760975319	0.102041480221241	7/615	7
TNF signaling pathway - Mus musculus (house mouse)	0.326533614760489	0.257249256249574	0.106460051504562	11/615	11
Renin secretion - Mus musculus (house mouse)	0.326533614760489	0.257249256249574	0.106790867720412	8/615	8
Pancreatic cancer - Mus musculus (house mouse)	0.326533614760489	0.257249256249574	0.106790867720412	8/615	8
Chronic myeloid leukemia - Mus musculus (house mouse)	0.326533614760489	0.257249256249574	0.106790867720412	8/615	8
Dilated cardiomyopathy - Mus musculus (house mouse)	0.352419913520377	0.277642963978318	0.11636506578503	10/615	10
Inflammatory mediator regulation of TRP channels - Mus musculus (house mouse)	0.3591099845606	0.282913526399943	0.120832604867875	12/615	12
Relaxin signaling pathway - Mus musculus (house mouse)	0.3591099845606	0.282913526399943	0.120832604867875	12/615	12
Arginine and proline metabolism - Mus musculus (house mouse)	0.364328516665075	0.287024783072783	0.124692333825695	6/615	6
Morphine addiction - Mus musculus (house mouse)	0.364328516665075	0.287024783072783	0.127350005000153	9/615	9
Virion - Human immunodeficiency virus - Mus musculus (house mouse)	0.364328516665075	0.287024783072783	0.128619664857167	2/615	2
Virion - Flavivirus - Mus musculus (house mouse)	0.364328516665075	0.287024783072783	0.128619664857167	2/615	2
Measles - Mus musculus (house mouse)	0.364328516665075	0.287024783072783	0.129104265999317	13/615	13
Arginine biosynthesis - Mus musculus (house mouse)	0.364328516665075	0.287024783072783	0.129462649003627	3/615	3
Sphingolipid metabolism - Mus musculus (house mouse)	0.370873436646906	0.292180992790346	0.13295462823191	6/615	6
Glyoxylate and dicarboxylate metabolism - Mus musculus (house mouse)	0.387645121481168	0.305394038108302	0.141405138653508	4/615	4
Apoptosis - multiple species - Mus musculus (house mouse)	0.387645121481168	0.305394038108302	0.141405138653508	4/615	4
Wnt signaling pathway - Mus musculus (house mouse)	0.388299898048118	0.305909883268626	0.142865056829024	15/615	15
MicroRNAs in cancer - Mus musculus (house mouse)	0.406603016377338	0.320329420383338	0.150877848844421	24/615	24
SNARE interactions in vesicular transport - Mus musculus (house mouse)	0.406865702448668	0.32053636935711	0.1533704558135	4/615	4
Human T-cell leukemia virus 1 infection - Mus musculus (house mouse)	0.406865702448668	0.32053636935711	0.15353422733912	20/615	20
Inositol phosphate metabolism - Mus musculus (house mouse)	0.445899112020872	0.351287615560965	0.169666014322407	7/615	7
Axon guidance - Mus musculus (house mouse)	0.450461366053005	0.354881844159601	0.172818511504612	15/615	15
Circadian entrainment - Mus musculus (house mouse)	0.45069164023825	0.355063258446552	0.174324124997814	9/615	9
Arrhythmogenic right ventricular cardiomyopathy - Mus musculus (house mouse)	0.452563902207113	0.356538261255521	0.17676138753082	8/615	8
Long-term depression - Mus musculus (house mouse)	0.452563902207113	0.356538261255521	0.17789461564745	6/615	6
Hypertrophic cardiomyopathy - Mus musculus (house mouse)	0.455815745803377	0.359100124135067	0.181615357149769	9/615	9
Alcoholic liver disease - Mus musculus (house mouse)	0.455815745803377	0.359100124135067	0.182133599350817	12/615	12
Tight junction - Mus musculus (house mouse)	0.455815745803377	0.359100124135067	0.183473004600101	14/615	14
Type II diabetes mellitus - Mus musculus (house mouse)	0.457384588652462	0.360336087716935	0.185542804830716	5/615	5
Mitophagy - animal - Mus musculus (house mouse)	0.462423125882841	0.364305541079497	0.189040900518143	9/615	9
Glycosaminoglycan biosynthesis - heparan sulfate / heparin - Mus musculus (house mouse)	0.464368457841133	0.365838109785468	0.191848845831034	3/615	3
Colorectal cancer - Mus musculus (house mouse)	0.464368457841133	0.365838109785468	0.19275671834915	8/615	8
Fatty acid metabolism - Mus musculus (house mouse)	0.47196752606213	0.371824797096283	0.19739522316435	6/615	6
Thyroid cancer - Mus musculus (house mouse)	0.485599328410115	0.382564184579965	0.204623616374074	4/615	4
Notch signaling pathway - Mus musculus (house mouse)	0.488618681820983	0.384942887366415	0.207432459263625	6/615	6
Lipid and atherosclerosis - Mus musculus (house mouse)	0.496563807863916	0.391202205467104	0.213759643798266	17/615	17
Bacterial invasion of epithelial cells - Mus musculus (house mouse)	0.496563807863916	0.391202205467104	0.213928432947662	7/615	7
Glycosaminoglycan biosynthesis - keratan sulfate - Mus musculus (house mouse)	0.509383845340187	0.401302069483497	0.221053366845742	2/615	2
ABC transporters - Mus musculus (house mouse)	0.529459885079444	0.417118347066891	0.231430578698248	5/615	5
Butanoate metabolism - Mus musculus (house mouse)	0.551051422821372	0.434128562169767	0.242601255330164	3/615	3
Amoebiasis - Mus musculus (house mouse)	0.551240642331398	0.434277632819837	0.244418020656374	9/615	9
Toxoplasmosis - Mus musculus (house mouse)	0.56265367204168	0.443269029943462	0.252758595433352	9/615	9
cAMP signaling pathway - Mus musculus (house mouse)	0.56265367204168	0.443269029943462	0.253017217301762	17/615	17
Cysteine and methionine metabolism - Mus musculus (house mouse)	0.587198768925777	0.462606113883929	0.267747866334081	5/615	5
Mineral absorption - Mus musculus (house mouse)	0.587198768925777	0.462606113883929	0.267747866334081	5/615	5
Spinocerebellar ataxia - Mus musculus (house mouse)	0.610866880619967	0.481252292577134	0.280460894875834	11/615	11
Cholinergic synapse - Mus musculus (house mouse)	0.620391131660913	0.488755674727896	0.286994460546221	9/615	9
Nicotinate and nicotinamide metabolism - Mus musculus (house mouse)	0.620391131660913	0.488755674727896	0.288735495238412	4/615	4
Valine	leucine and isoleucine degradation - Mus musculus (house mouse)	0.624514057083305	0.492003792074897	0.292618221715133	5/615	5
Hedgehog signaling pathway - Mus musculus (house mouse)	0.647028818951375	0.50974134031919	0.305202273090271	5/615	5
Salivary secretion - Mus musculus (house mouse)	0.654619894342423	0.51572173072988	0.312464494963771	7/615	7
Propanoate metabolism - Mus musculus (house mouse)	0.654619894342423	0.51572173072988	0.312900075283171	3/615	3
Efferocytosis - Mus musculus (house mouse)	0.668703302933894	0.526816902013461	0.321734608015364	12/615	12
RNA polymerase - Mus musculus (house mouse)	0.682752051904635	0.537884767803055	0.330640930796584	3/615	3
ECM-receptor interaction - Mus musculus (house mouse)	0.683618421237829	0.538567309680911	0.333210236766866	7/615	7
Chemokine signaling pathway - Mus musculus (house mouse)	0.689443346047378	0.5431562938076	0.33842791543469	14/615	14
Leukocyte transendothelial migration - Mus musculus (house mouse)	0.689443346047378	0.5431562938076	0.340385551350435	9/615	9
GnRH signaling pathway - Mus musculus (house mouse)	0.691042898379864	0.544416450891783	0.343658005871384	7/615	7
Neutrophil extracellular trap formation - Mus musculus (house mouse)	0.691042898379864	0.544416450891783	0.345521449189932	15/615	15
Autophagy - animal - Mus musculus (house mouse)	0.72880520904007	0.574166301726371	0.368041838718867	12/615	12
GnRH secretion - Mus musculus (house mouse)	0.72880520904007	0.574166301726371	0.368986285080036	5/615	5
Carbohydrate digestion and absorption - Mus musculus (house mouse)	0.735176702243034	0.579185882601265	0.376584834489206	4/615	4
Oocyte meiosis - Mus musculus (house mouse)	0.735176702243034	0.579185882601265	0.376835856810109	9/615	9
Biosynthesis of amino acids - Mus musculus (house mouse)	0.745538029426177	0.58734872890907	0.384491310773248	6/615	6
Pantothenate and CoA biosynthesis - Mus musculus (house mouse)	0.747022197064697	0.588517983784833	0.387605856967532	2/615	2
Fructose and mannose metabolism - Mus musculus (house mouse)	0.766187288456228	0.603616599313413	0.401120266736034	3/615	3
Sphingolipid signaling pathway - Mus musculus (house mouse)	0.766187288456228	0.603616599313413	0.404381170085527	9/615	9
Fc epsilon RI signaling pathway - Mus musculus (house mouse)	0.766187288456228	0.603616599313413	0.407419180741478	5/615	5
Cell cycle - Mus musculus (house mouse)	0.766187288456228	0.603616599313413	0.409397862667573	11/615	11
Influenza A - Mus musculus (house mouse)	0.766187288456228	0.603616599313413	0.415157398508169	12/615	12
C-type lectin receptor signaling pathway - Mus musculus (house mouse)	0.766187288456228	0.603616599313413	0.415571777070105	8/615	8
Fatty acid degradation - Mus musculus (house mouse)	0.766187288456228	0.603616599313413	0.420375438796858	4/615	4
Tryptophan metabolism - Mus musculus (house mouse)	0.766187288456228	0.603616599313413	0.420375438796858	4/615	4
Fanconi anemia pathway - Mus musculus (house mouse)	0.766187288456228	0.603616599313413	0.420375438796858	4/615	4
Human papillomavirus infection - Mus musculus (house mouse)	0.766187288456228	0.603616599313413	0.421643948049811	24/615	24
Vascular smooth muscle contraction - Mus musculus (house mouse)	0.773130464551955	0.609086562606307	0.428871875718293	10/615	10
RNA degradation - Mus musculus (house mouse)	0.773130464551955	0.609086562606307	0.430510729100352	6/615	6
Mannose type O-glycan biosynthesis - Mus musculus (house mouse)	0.773130464551955	0.609086562606307	0.432758561919019	2/615	2
Biosynthesis of nucleotide sugars - Mus musculus (house mouse)	0.773907842138408	0.609698995130557	0.435627370260299	3/615	3
Human cytomegalovirus infection - Mus musculus (house mouse)	0.781673140265736	0.615816641453973	0.442831633189993	17/615	17
Glutamatergic synapse - Mus musculus (house mouse)	0.781673140265736	0.615816641453973	0.444914586126095	8/615	8
Melanogenesis - Mus musculus (house mouse)	0.784457373007008	0.618010111802939	0.448966169456841	7/615	7
Leishmaniasis - Mus musculus (house mouse)	0.796057729217046	0.627149088227928	0.458108693228678	5/615	5
Tyrosine metabolism - Mus musculus (house mouse)	0.811186075074631	0.639067480528839	0.469365527716139	3/615	3
Peroxisome - Mus musculus (house mouse)	0.816366215891155	0.643148491830834	0.475947912324224	6/615	6
Pyrimidine metabolism - Mus musculus (house mouse)	0.816366215891155	0.643148491830834	0.477497220615581	4/615	4
Cortisol synthesis and secretion - Mus musculus (house mouse)	0.816770800430599	0.643467231057539	0.483007473415226	5/615	5
Ferroptosis - Mus musculus (house mouse)	0.816770800430599	0.643467231057539	0.485892954654219	3/615	3
PD-L1 expression and PD-1 checkpoint pathway in cancer - Mus musculus (house mouse)	0.816770800430599	0.643467231057539	0.487153153850777	6/615	6
Motor proteins - Mus musculus (house mouse)	0.816770800430599	0.643467231057539	0.488040481936759	13/615	13
Regulation of lipolysis in adipocytes - Mus musculus (house mouse)	0.816770800430599	0.643467231057539	0.491450352608068	4/615	4
Osteoclast differentiation - Mus musculus (house mouse)	0.816770800430599	0.643467231057539	0.495647232915858	9/615	9
Folate biosynthesis - Mus musculus (house mouse)	0.816770800430599	0.643467231057539	0.496954038118687	2/615	2
Cardiac muscle contraction - Mus musculus (house mouse)	0.816770800430599	0.643467231057539	0.498281557495397	6/615	6
Thyroid hormone synthesis - Mus musculus (house mouse)	0.822510594579412	0.647989147666005	0.507500763511535	5/615	5
Carbon metabolism - Mus musculus (house mouse)	0.822510594579412	0.647989147666005	0.51227167725037	8/615	8
Ubiquinone and other terpenoid-quinone biosynthesis - Mus musculus (house mouse)	0.822510594579412	0.647989147666005	0.513273442877427	1/615	1
Ubiquitin mediated proteolysis - Mus musculus (house mouse)	0.822510594579412	0.647989147666005	0.514678397037344	10/615	10
Glycosphingolipid biosynthesis - lacto and neolacto series - Mus musculus (house mouse)	0.822510594579412	0.647989147666005	0.517302260741769	2/615	2
Maturity onset diabetes of the young - Mus musculus (house mouse)	0.822510594579412	0.647989147666005	0.517302260741769	2/615	2
Pyruvate metabolism - Mus musculus (house mouse)	0.844679748694205	0.665454419692886	0.533901350589734	3/615	3
Viral myocarditis - Mus musculus (house mouse)	0.866584428635801	0.682711334046079	0.552536882073727	6/615	6
Kaposi sarcoma-associated herpesvirus infection - Mus musculus (house mouse)	0.866584428635801	0.682711334046079	0.55370844996014	14/615	14
Antifolate resistance - Mus musculus (house mouse)	0.866584428635801	0.682711334046079	0.556322402574	2/615	2
Viral life cycle - HIV-1 - Mus musculus (house mouse)	0.866584428635801	0.682711334046079	0.558647194560815	4/615	4
Viral protein interaction with cytokine and cytokine receptor - Mus musculus (house mouse)	0.869202832517443	0.684774161334496	0.563068501567903	6/615	6
Cushing syndrome - Mus musculus (house mouse)	0.891609294370274	0.702426388812066	0.580387182184424	10/615	10
Platinum drug resistance - Mus musculus (house mouse)	0.899128258419715	0.708349968566343	0.589091513406476	5/615	5
Tuberculosis - Mus musculus (house mouse)	0.899128258419715	0.708349968566343	0.593586690231293	11/615	11
Ether lipid metabolism - Mus musculus (house mouse)	0.899128258419715	0.708349968566343	0.593763944239434	3/615	3
Cytosolic DNA-sensing pathway - Mus musculus (house mouse)	0.904467253170443	0.712556127952881	0.600133932135105	5/615	5
Citrate cycle (TCA cycle) - Mus musculus (house mouse)	0.912391608866694	0.718799082788061	0.610543202796791	2/615	2
Glycolysis / Gluconeogenesis - Mus musculus (house mouse)	0.912391608866694	0.718799082788061	0.620758701943364	4/615	4
Long-term potentiation - Mus musculus (house mouse)	0.912391608866694	0.718799082788061	0.620758701943364	4/615	4
Nucleotide metabolism - Mus musculus (house mouse)	0.912391608866694	0.718799082788061	0.621707264500171	5/615	5
B cell receptor signaling pathway - Mus musculus (house mouse)	0.912391608866694	0.718799082788061	0.621707264500171	5/615	5
Bile secretion - Mus musculus (house mouse)	0.912391608866694	0.718799082788061	0.623607529505296	6/615	6
Thiamine metabolism - Mus musculus (house mouse)	0.912391608866694	0.718799082788061	0.625476008594149	1/615	1
Yersinia infection - Mus musculus (house mouse)	0.922194276978416	0.726521807086604	0.637018633562703	8/615	8
Insulin secretion - Mus musculus (house mouse)	0.922194276978416	0.726521807086604	0.642573464331514	5/615	5
Chagas disease - Mus musculus (house mouse)	0.922194276978416	0.726521807086604	0.64268592041803	6/615	6
2-Oxocarboxylic acid metabolism - Mus musculus (house mouse)	0.922194276978416	0.726521807086604	0.643796004683045	2/615	2
Antigen processing and presentation - Mus musculus (house mouse)	0.922234709401909	0.726553660502001	0.652733558966105	5/615	5
Renal cell carcinoma - Mus musculus (house mouse)	0.922234709401909	0.726553660502001	0.655273255539022	4/615	4
Starch and sucrose metabolism - Mus musculus (house mouse)	0.922234709401909	0.726553660502001	0.659563047085675	2/615	2
Natural killer cell mediated cytotoxicity - Mus musculus (house mouse)	0.922234709401909	0.726553660502001	0.660863677502275	7/615	7
Th17 cell differentiation - Mus musculus (house mouse)	0.922234709401909	0.726553660502001	0.661173940849702	6/615	6
N-Glycan biosynthesis - Mus musculus (house mouse)	0.922234709401909	0.726553660502001	0.661224885986275	3/615	3
Cobalamin transport and metabolism - Mus musculus (house mouse)	0.932451431343255	0.734602584110211	0.671482320055363	1/615	1
Drug metabolism - cytochrome P450 - Mus musculus (house mouse)	0.93299099502809	0.735027662418688	0.677080096274836	4/615	4
Protein processing in endoplasmic reticulum - Mus musculus (house mouse)	0.93299099502809	0.735027662418688	0.677738741671349	10/615	10
Chemical carcinogenesis - receptor activation - Mus musculus (house mouse)	0.938663627214355	0.739496667583637	0.687382522201071	13/615	13
Protein digestion and absorption - Mus musculus (house mouse)	0.938663627214355	0.739496667583637	0.687762972141336	6/615	6
Fatty acid biosynthesis - Mus musculus (house mouse)	0.951931892680518	0.749949653948902	0.711845296111341	1/615	1
One carbon pool by folate - Mus musculus (house mouse)	0.951931892680518	0.749949653948902	0.711845296111341	1/615	1
Alanine	aspartate and glutamate metabolism - Mus musculus (house mouse)	0.951931892680518	0.749949653948902	0.717073372124401	2/615	2
Metabolism of xenobiotics by cytochrome P450 - Mus musculus (house mouse)	0.951931892680518	0.749949653948902	0.71775923217442	4/615	4
Nucleotide excision repair - Mus musculus (house mouse)	0.951931892680518	0.749949653948902	0.720195996820485	3/615	3
NOD-like receptor signaling pathway - Mus musculus (house mouse)	0.951931892680518	0.749949653948902	0.722620472023793	12/615	12
Synaptic vesicle cycle - Mus musculus (house mouse)	0.951931892680518	0.749949653948902	0.727317082249577	4/615	4
Pertussis - Mus musculus (house mouse)	0.951931892680518	0.749949653948902	0.727317082249577	4/615	4
Glycine	serine and threonine metabolism - Mus musculus (house mouse)	0.951931892680518	0.749949653948902	0.730110627093257	2/615	2
Hepatitis C - Mus musculus (house mouse)	0.951931892680518	0.749949653948902	0.738764806120358	9/615	9
Legionellosis - Mus musculus (house mouse)	0.951931892680518	0.749949653948902	0.741436762921267	3/615	3
Phenylalanine metabolism - Mus musculus (house mouse)	0.951931892680518	0.749949653948902	0.74725618470453	1/615	1
Glycosaminoglycan biosynthesis - chondroitin sulfate / dermatan sulfate - Mus musculus (house mouse)	0.951931892680518	0.749949653948902	0.74725618470453	1/615	1
Endocrine and other factor-regulated calcium reabsorption - Mus musculus (house mouse)	0.951931892680518	0.749949653948902	0.751567088676357	3/615	3
Herpes simplex virus 1 infection - Mus musculus (house mouse)	0.951931892680518	0.749949653948902	0.754074204048598	26/615	26
Protein export - Mus musculus (house mouse)	0.951931892680518	0.749949653948902	0.754657925575202	2/615	2
Biosynthesis of cofactors - Mus musculus (house mouse)	0.951931892680518	0.749949653948902	0.754884373588584	8/615	8
Lysosome - Mus musculus (house mouse)	0.951931892680518	0.749949653948902	0.759679113535701	7/615	7
Taurine and hypotaurine metabolism - Mus musculus (house mouse)	0.951931892680518	0.749949653948902	0.763297200845574	1/615	1
Various types of N-glycan biosynthesis - Mus musculus (house mouse)	0.951931892680518	0.749949653948902	0.766193640705419	2/615	2
Intestinal immune network for IgA production - Mus musculus (house mouse)	0.951931892680518	0.749949653948902	0.766193640705419	2/615	2
Fat digestion and absorption - Mus musculus (house mouse)	0.951931892680518	0.749949653948902	0.766193640705419	2/615	2
Dopaminergic synapse - Mus musculus (house mouse)	0.951931892680518	0.749949653948902	0.766335108572995	7/615	7
Vasopressin-regulated water reabsorption - Mus musculus (house mouse)	0.960982127339184	0.757079597175524	0.777255178329975	2/615	2
Adrenergic signaling in cardiomyocytes - Mus musculus (house mouse)	0.960982127339184	0.757079597175524	0.779664744822357	8/615	8
Toll-like receptor signaling pathway - Mus musculus (house mouse)	0.977831463453926	0.770353817616797	0.796409902624424	5/615	5
alpha-Linolenic acid metabolism - Mus musculus (house mouse)	0.981443089014889	0.773199123421197	0.805574271306716	1/615	1
Proteasome - Mus musculus (house mouse)	0.981443089014889	0.773199123421197	0.807732310625697	2/615	2
Rheumatoid arthritis - Mus musculus (house mouse)	0.981443089014889	0.773199123421197	0.809847693293587	4/615	4
Ribosome biogenesis in eukaryotes - Mus musculus (house mouse)	0.981443089014889	0.773199123421197	0.811696642801622	6/615	6
Arachidonic acid metabolism - Mus musculus (house mouse)	0.983938172538457	0.775164796637381	0.816854331918719	4/615	4
Amphetamine addiction - Mus musculus (house mouse)	0.985812052043174	0.776641073771187	0.821510043369312	3/615	3
Phototransduction - Mus musculus (house mouse)	0.991635498468721	0.781228893199456	0.829481266014716	1/615	1
IL-17 signaling pathway - Mus musculus (house mouse)	0.999949438327123	0.787778769685056	0.848766429349175	4/615	4
Glutathione metabolism - Mus musculus (house mouse)	0.999949438327123	0.787778769685056	0.849705797138174	3/615	3
Amino sugar and nucleotide sugar metabolism - Mus musculus (house mouse)	0.999949438327123	0.787778769685056	0.850337260111821	2/615	2
Pancreatic secretion - Mus musculus (house mouse)	0.999949438327123	0.787778769685056	0.861376113042608	5/615	5
Epstein-Barr virus infection - Mus musculus (house mouse)	0.999949438327123	0.787778769685056	0.863012618074828	11/615	11
Viral carcinogenesis - Mus musculus (house mouse)	0.999949438327123	0.787778769685056	0.863012618074828	11/615	11
Serotonergic synapse - Mus musculus (house mouse)	0.999949438327123	0.787778769685056	0.8643388975704	6/615	6
Galactose metabolism - Mus musculus (house mouse)	0.999949438327123	0.787778769685056	0.877181218763364	1/615	1
beta-Alanine metabolism - Mus musculus (house mouse)	0.999949438327123	0.787778769685056	0.877181218763364	1/615	1
Necroptosis - Mus musculus (house mouse)	0.999949438327123	0.787778769685056	0.880198455246633	8/615	8
T cell receptor signaling pathway - Mus musculus (house mouse)	0.999949438327123	0.787778769685056	0.892926153294361	5/615	5
Hepatitis B - Mus musculus (house mouse)	0.999949438327123	0.787778769685056	0.901910131626003	7/615	7
Human immunodeficiency virus 1 infection - Mus musculus (house mouse)	0.999949438327123	0.787778769685056	0.904115540288381	11/615	11
DNA replication - Mus musculus (house mouse)	0.999949438327123	0.787778769685056	0.905549526347542	1/615	1
Primary immunodeficiency - Mus musculus (house mouse)	0.999949438327123	0.787778769685056	0.905549526347542	1/615	1
NF-kappa B signaling pathway - Mus musculus (house mouse)	0.999949438327123	0.787778769685056	0.910471866810936	4/615	4
Inflammatory bowel disease - Mus musculus (house mouse)	0.999949438327123	0.787778769685056	0.9108109475244	2/615	2
Renin-angiotensin system - Mus musculus (house mouse)	0.999949438327123	0.787778769685056	0.911553354905295	1/615	1
Lysine degradation - Mus musculus (house mouse)	0.999949438327123	0.787778769685056	0.919765176948149	2/615	2
Polycomb repressive complex - Mus musculus (house mouse)	0.999949438327123	0.787778769685056	0.920030520300558	3/615	3
African trypanosomiasis - Mus musculus (house mouse)	0.999949438327123	0.787778769685056	0.922441987855305	1/615	1
Th1 and Th2 cell differentiation - Mus musculus (house mouse)	0.999949438327123	0.787778769685056	0.923672032831682	3/615	3
GABAergic synapse - Mus musculus (house mouse)	0.999949438327123	0.787778769685056	0.930503656616145	3/615	3
Chemical carcinogenesis - DNA adducts - Mus musculus (house mouse)	0.999949438327123	0.787778769685056	0.930503656616145	3/615	3
Taste transduction - Mus musculus (house mouse)	0.999949438327123	0.787778769685056	0.936769218603771	3/615	3
ATP-dependent chromatin remodeling - Mus musculus (house mouse)	0.999949438327123	0.787778769685056	0.937884107657488	5/615	5
Hematopoietic cell lineage - Mus musculus (house mouse)	0.999949438327123	0.787778769685056	0.942509783852847	3/615	3
Basal transcription factors - Mus musculus (house mouse)	0.999949438327123	0.787778769685056	0.944161136693746	1/615	1
Drug metabolism - other enzymes - Mus musculus (house mouse)	0.999949438327123	0.787778769685056	0.945195425333558	3/615	3
Adipocytokine signaling pathway - Mus musculus (house mouse)	0.999949438327123	0.787778769685056	0.947786785985182	2/615	2
Base excision repair - Mus musculus (house mouse)	0.999949438327123	0.787778769685056	0.954155642501977	1/615	1
Cocaine addiction - Mus musculus (house mouse)	0.999949438327123	0.787778769685056	0.957073096957822	1/615	1
Retinol metabolism - Mus musculus (house mouse)	0.999949438327123	0.787778769685056	0.960966725159781	3/615	3
Linoleic acid metabolism - Mus musculus (house mouse)	0.999949438327123	0.787778769685056	0.972913701403543	1/615	1
Malaria - Mus musculus (house mouse)	0.999949438327123	0.787778769685056	0.976254297287921	1/615	1
Alcoholism - Mus musculus (house mouse)	0.999949438327123	0.787778769685056	0.979864776529689	7/615	7
Allograft rejection - Mus musculus (house mouse)	0.999949438327123	0.787778769685056	0.980509852849775	1/615	1
Graft-versus-host disease - Mus musculus (house mouse)	0.999949438327123	0.787778769685056	0.980509852849775	1/615	1
Coronavirus disease - COVID-19 - Mus musculus (house mouse)	0.999949438327123	0.787778769685056	0.98181324322093	13/615	13
Nucleocytoplasmic transport - Mus musculus (house mouse)	0.999949438327123	0.787778769685056	0.982490895183349	3/615	3
Complement and coagulation cascades - Mus musculus (house mouse)	0.999949438327123	0.787778769685056	0.984643248975204	2/615	2
Type I diabetes mellitus - Mus musculus (house mouse)	0.999949438327123	0.787778769685056	0.987709257587182	1/615	1
Steroid hormone biosynthesis - Mus musculus (house mouse)	0.999949438327123	0.787778769685056	0.987772171431128	2/615	2
Cell adhesion molecules - Mus musculus (house mouse)	0.999949438327123	0.787778769685056	0.990313120650607	5/615	5
RIG-I-like receptor signaling pathway - Mus musculus (house mouse)	0.999949438327123	0.787778769685056	0.991159848860637	1/615	1
mRNA surveillance pathway - Mus musculus (house mouse)	0.999949438327123	0.787778769685056	0.991333990099341	2/615	2
Autoimmune thyroid disease - Mus musculus (house mouse)	0.999949438327123	0.787778769685056	0.993209375950411	1/615	1
Spliceosome - Mus musculus (house mouse)	0.999949438327123	0.787778769685056	0.99788458296382	7/615	7
Neuroactive ligand-receptor interaction - Mus musculus (house mouse)	0.999949438327123	0.787778769685056	0.998913405280957	12/615	12
Ribosome - Mus musculus (house mouse)	0.999949438327123	0.787778769685056	0.999475428794614	6/615	6
Staphylococcus aureus infection - Mus musculus (house mouse)	0.999949438327123	0.787778769685056	0.999782093586596	1/615	1
Systemic lupus erythematosus - Mus musculus (house mouse)	0.999949438327123	0.787778769685056	0.999949438327123	1/615	1
