# Supplementary material for: Transcriptomic adaptation of skeletal muscle in response to MICT and HIIT exercise modalities
Source: PLoS One. 2025 Feb 25;20(2):e0318782. doi: 10.1371/journal.pone.0318782 (PMC11856427; doi:10.1371/journal.pone.0318782)
Supplement: S9 Table — (CSV) [file pone.0318782.s009.csv]

term	padj	q_value	p_value	generatio	count
Oxidative phosphorylation - Mus musculus (house mouse)	1.35958034782956e-25	1.08110674554477e-25	4.20922708306366e-28	56/701	56
Chemical carcinogenesis - reactive oxygen species - Mus musculus (house mouse)	9.7797972678535e-24	7.77666786167917e-24	6.0556020234387e-26	69/701	69
Parkinson disease - Mus musculus (house mouse)	3.57034985596748e-23	2.83905936078235e-23	3.31611441730726e-25	75/701	75
Thermogenesis - Mus musculus (house mouse)	6.16933559558074e-23	4.90571251530618e-23	7.64004408121454e-25	69/701	69
Diabetic cardiomyopathy - Mus musculus (house mouse)	1.63987361371401e-22	1.30398944678579e-22	2.53850404599692e-24	65/701	65
Huntington disease - Mus musculus (house mouse)	2.08730388104769e-21	1.65977561341253e-21	3.87734467067682e-23	77/701	77
Prion disease - Mus musculus (house mouse)	8.44729618377976e-21	6.7170939183388e-21	1.83068338348168e-22	71/701	71
Alzheimer disease - Mus musculus (house mouse)	2.54856305583202e-17	2.02655820636471e-17	6.31223047884092e-19	81/701	81
Amyotrophic lateral sclerosis - Mus musculus (house mouse)	4.23981734055215e-16	3.37140437052216e-16	1.18137325278543e-17	77/701	77
Non-alcoholic fatty liver disease - Mus musculus (house mouse)	9.84497583072024e-16	7.82849634249874e-16	3.04798013334992e-17	47/701	47
Pathways of neurodegeneration - multiple diseases - Mus musculus (house mouse)	2.91427005908172e-15	2.31735992965924e-15	9.92475871513898e-17	88/701	88
Retrograde endocannabinoid signaling - Mus musculus (house mouse)	8.75565731813714e-10	6.96229553731615e-10	3.25287578382804e-11	37/701	37
Circadian rhythm - Mus musculus (house mouse)	0.000391492807783593	0.000311305996738461	1.57566764742623e-05	11/701	11
Gap junction - Mus musculus (house mouse)	0.000757472330022606	0.000602324420809894	3.28316180195557e-05	18/701	18
Carbon metabolism - Mus musculus (house mouse)	0.00113779799453454	0.00090475056433576	5.28389161548549e-05	22/701	22
Longevity regulating pathway - Mus musculus (house mouse)	0.00414809607674085	0.00329846974979556	0.000205478443429887	17/701	17
Thyroid hormone signaling pathway - Mus musculus (house mouse)	0.0063323758592065	0.00503535834983342	0.000343735557651529	20/701	20
Small cell lung cancer - Mus musculus (house mouse)	0.0063323758592065	0.00503535834983342	0.00035288781877931	17/701	17
mTOR signaling pathway - Mus musculus (house mouse)	0.00663304218138025	0.00527444123270908	0.000390178951845897	24/701	24
Parathyroid hormone synthesis	secretion and action - Mus musculus (house mouse)	0.00947475364994556	0.00753410425480436	0.000599427580323943	19/701	19
Focal adhesion - Mus musculus (house mouse)	0.00947475364994556	0.00753410425480436	0.000616005655259618	28/701	28
Proteoglycans in cancer - Mus musculus (house mouse)	0.0105943630634103	0.00842439168151248	0.000721597484195127	28/701	28
Glucagon signaling pathway - Mus musculus (house mouse)	0.0164195156378416	0.0130564178446582	0.0011691915160073	17/701	17
Citrate cycle (TCA cycle) - Mus musculus (house mouse)	0.021159095318273	0.016825221631607	0.00157219284098623	8/701	8
Folate biosynthesis - Mus musculus (house mouse)	0.0242204036831742	0.0192595030102477	0.00193688781577989	7/701	7
Breast cancer - Mus musculus (house mouse)	0.0242204036831742	0.0192595030102477	0.00194963001784065	21/701	21
Ferroptosis - Mus musculus (house mouse)	0.0260399258376288	0.020706344808152	0.00217671206692253	9/701	9
Cellular senescence - Mus musculus (house mouse)	0.0333572294100944	0.0265248948217795	0.00289164836991531	24/701	24
Rap1 signaling pathway - Mus musculus (house mouse)	0.0344585406229637	0.0274006319439568	0.00309380086088529	27/701	27
Phosphatidylinositol signaling system - Mus musculus (house mouse)	0.0376444922854603	0.0299340267806821	0.00349639247233377	15/701	15
Apoptosis - Mus musculus (house mouse)	0.0378834874282237	0.0301240701726791	0.00370863168667104	19/701	19
Longevity regulating pathway - multiple species - Mus musculus (house mouse)	0.0378834874282237	0.0301240701726791	0.00385494427087659	11/701	11
HIF-1 signaling pathway - Mus musculus (house mouse)	0.0378834874282237	0.0301240701726791	0.00387044917997332	17/701	17
Cytoskeleton in muscle cells - Mus musculus (house mouse)	0.0390033975974546	0.0310145967533939	0.00410562079973206	28/701	28
Choline metabolism in cancer - Mus musculus (house mouse)	0.0393425076133473	0.0312842491694859	0.0042718409278743	15/701	15
ECM-receptor interaction - Mus musculus (house mouse)	0.0393425076133473	0.0312842491694859	0.0044194756136968	14/701	14
EGFR tyrosine kinase inhibitor resistance - Mus musculus (house mouse)	0.0393425076133473	0.0312842491694859	0.00450672687830914	13/701	13
Terpenoid backbone biosynthesis - Mus musculus (house mouse)	0.041035065116266	0.0326301316225156	0.00482765471956071	6/701	6
Phospholipase D signaling pathway - Mus musculus (house mouse)	0.0418446642592326	0.033273906075453	0.00510317694755689	20/701	20
Prostate cancer - Mus musculus (house mouse)	0.0418446642592326	0.033273906075453	0.00518200176584924	15/701	15
PI3K-Akt signaling pathway - Mus musculus (house mouse)	0.0439079445080182	0.0349145786539235	0.00557345425643574	40/701	40
Nitrogen metabolism - Mus musculus (house mouse)	0.0442780347055522	0.0352088657916074	0.00575751534870957	5/701	5
Human papillomavirus infection - Mus musculus (house mouse)	0.0483152647653984	0.0384191774572501	0.00649663716262059	39/701	39
Endocrine resistance - Mus musculus (house mouse)	0.0483152647653984	0.0384191774572501	0.00658164597423383	14/701	14
Gastric acid secretion - Mus musculus (house mouse)	0.0507294918995248	0.0403389148557407	0.00706757627083162	12/701	12
Growth hormone synthesis	secretion and action - Mus musculus (house mouse)	0.0681484240706255	0.0541900455376654	0.00970534831965564	16/701	16
Central carbon metabolism in cancer - Mus musculus (house mouse)	0.0684831083150909	0.0544561786830118	0.00996503433687081	11/701	11
Relaxin signaling pathway - Mus musculus (house mouse)	0.081110097329703	0.0644968673568438	0.0120535129158692	17/701	17
Melanogenesis - Mus musculus (house mouse)	0.0812505177156671	0.0646085263895153	0.0123259299320981	14/701	14
Spinocerebellar ataxia - Mus musculus (house mouse)	0.0815899895243108	0.064878466494808	0.0126300293381286	18/701	18
Fructose and mannose metabolism - Mus musculus (house mouse)	0.0830272465259494	0.0660213399130899	0.0131095652409394	7/701	7
Melanoma - Mus musculus (house mouse)	0.0843701695518816	0.0670892011427704	0.0135828136739871	11/701	11
FoxO signaling pathway - Mus musculus (house mouse)	0.0847571250043561	0.0673968991398497	0.0139075158675878	17/701	17
Cholinergic synapse - Mus musculus (house mouse)	0.0931930046414923	0.0741049148852016	0.0155802546459461	15/701	15
Estrogen signaling pathway - Mus musculus (house mouse)	0.093832001548561	0.0746130303987254	0.0159775854030057	17/701	17
Glioma - Mus musculus (house mouse)	0.0951440569760157	0.0756563464303334	0.0164955640577612	11/701	11
Platelet activation - Mus musculus (house mouse)	0.0998855801806729	0.0794266956626501	0.017626867090707	16/701	16
Glycosphingolipid biosynthesis - ganglio series - Mus musculus (house mouse)	0.107738685336494	0.0856713026628795	0.0193462654783798	4/701	4
AMPK signaling pathway - Mus musculus (house mouse)	0.110720877560152	0.0880426727217768	0.020224556582195	16/701	16
Propanoate metabolism - Mus musculus (house mouse)	0.115986653048659	0.0922298952057122	0.0215455083062524	6/701	6
Circadian entrainment - Mus musculus (house mouse)	0.128563487179576	0.1022307018798	0.025298805068413	13/701	13
Cardiac muscle contraction - Mus musculus (house mouse)	0.128563487179576	0.1022307018798	0.025695194313351	12/701	12
Biosynthesis of amino acids - Mus musculus (house mouse)	0.128563487179576	0.1022307018798	0.0257959193083649	11/701	11
MAPK signaling pathway - Mus musculus (house mouse)	0.128563487179576	0.1022307018798	0.0258408001109624	31/701	31
Bladder cancer - Mus musculus (house mouse)	0.128563487179576	0.1022307018798	0.0258719091847444	7/701	7
Ribosome - Mus musculus (house mouse)	0.130262819956616	0.103581971873601	0.02661717064129	28/701	28
Hepatocellular carcinoma - Mus musculus (house mouse)	0.130642974758949	0.103884262151486	0.0270993167456644	20/701	20
GnRH signaling pathway - Mus musculus (house mouse)	0.13196045250447	0.104931889884604	0.0277811478956779	12/701	12
AGE-RAGE signaling pathway in diabetic complications - Mus musculus (house mouse)	0.137075611846258	0.108999345903494	0.0292824062457951	13/701	13
Autophagy - animal - Mus musculus (house mouse)	0.147020504084804	0.116907293455083	0.0319453343096237	19/701	19
Adherens junction - Mus musculus (house mouse)	0.147020504084804	0.116907293455083	0.0323172005883006	12/701	12
Pentose phosphate pathway - Mus musculus (house mouse)	0.147119437897285	0.116985963327155	0.0327944257851533	6/701	6
Dilated cardiomyopathy - Mus musculus (house mouse)	0.149129933016537	0.118584662395422	0.0337042882668955	13/701	13
ATP-dependent chromatin remodeling - Mus musculus (house mouse)	0.155604886911717	0.123733395491148	0.0356494168156874	16/701	16
Pyruvate metabolism - Mus musculus (house mouse)	0.157781299251376	0.125464028083219	0.0366365245939727	7/701	7
Lysine degradation - Mus musculus (house mouse)	0.166774192206157	0.132614967894093	0.0392409864014487	9/701	9
cGMP-PKG signaling pathway - Mus musculus (house mouse)	0.173039745418723	0.137597190425838	0.0413858977655991	19/701	19
Apelin signaling pathway - Mus musculus (house mouse)	0.173039745418723	0.137597190425838	0.0423214339947875	16/701	16
p53 signaling pathway - Mus musculus (house mouse)	0.173039745418723	0.137597190425838	0.0423224145141768	10/701	10
Glycolysis / Gluconeogenesis - Mus musculus (house mouse)	0.201051441315818	0.159871441033272	0.0504184728996323	9/701	9
Long-term potentiation - Mus musculus (house mouse)	0.201051441315818	0.159871441033272	0.0504184728996323	9/701	9
Neurotrophin signaling pathway - Mus musculus (house mouse)	0.208042217773911	0.165430344262129	0.0531150045211631	14/701	14
Human T-cell leukemia virus 1 infection - Mus musculus (house mouse)	0.208042217773911	0.165430344262129	0.0534597649388067	25/701	25
Fatty acid elongation - Mus musculus (house mouse)	0.208154467627133	0.16551960274082	0.0541330504045796	5/701	5
Ras signaling pathway - Mus musculus (house mouse)	0.209315726304302	0.166443008695616	0.0550830858695532	24/701	24
Long-term depression - Mus musculus (house mouse)	0.245207301516895	0.1949831564938	0.0652873929735387	8/701	8
Cholesterol metabolism - Mus musculus (house mouse)	0.245379319480813	0.195119941187285	0.0660928817177423	7/701	7
Aldosterone synthesis and secretion - Mus musculus (house mouse)	0.245649584213681	0.195334849431769	0.066926202510229	12/701	12
Cortisol synthesis and secretion - Mus musculus (house mouse)	0.263179445181571	0.209274188118961	0.0733317339515213	9/701	9
Non-small cell lung cancer - Mus musculus (house mouse)	0.263179445181571	0.209274188118961	0.0733317339515213	9/701	9
Fc gamma R-mediated phagocytosis - Mus musculus (house mouse)	0.26714966378532	0.212431213829617	0.0752650755556165	11/701	11
ErbB signaling pathway - Mus musculus (house mouse)	0.276813894304954	0.220115985694667	0.07966380755252	10/701	10
Insulin signaling pathway - Mus musculus (house mouse)	0.276813894304954	0.220115985694667	0.0797018333447699	15/701	15
Notch signaling pathway - Mus musculus (house mouse)	0.28210862943447	0.224326236213168	0.0820997249747374	8/701	8
Thyroid hormone synthesis - Mus musculus (house mouse)	0.285743935953991	0.227216947605585	0.084042334104115	9/701	9
Ovarian steroidogenesis - Mus musculus (house mouse)	0.293867968768123	0.233676989993228	0.0882224019137785	8/701	8
Amoebiasis - Mus musculus (house mouse)	0.293867968768123	0.233676989993228	0.0885787508572466	12/701	12
Insulin secretion - Mus musculus (house mouse)	0.293867968768123	0.233676989993228	0.090070987331406	10/701	10
Arrhythmogenic right ventricular cardiomyopathy - Mus musculus (house mouse)	0.293867968768123	0.233676989993228	0.090070987331406	10/701	10
2-Oxocarboxylic acid metabolism - Mus musculus (house mouse)	0.302867753838356	0.240833410254388	0.0947953171468845	5/701	5
Salivary secretion - Mus musculus (house mouse)	0.302867753838356	0.240833410254388	0.0955664843563092	10/701	10
Chronic myeloid leukemia - Mus musculus (house mouse)	0.302867753838356	0.240833410254388	0.0956424485805335	9/701	9
Mineral absorption - Mus musculus (house mouse)	0.31078917844052	0.247132343293097	0.0991061466853671	7/701	7
Purine metabolism - Mus musculus (house mouse)	0.320351517890719	0.254736093743964	0.103147237958621	14/701	14
Mitophagy - animal - Mus musculus (house mouse)	0.341899932654603	0.271870893165139	0.111143940955831	11/701	11
Fluid shear stress and atherosclerosis - Mus musculus (house mouse)	0.345463319374188	0.27470441560144	0.11395043254963	15/701	15
Regulation of lipolysis in adipocytes - Mus musculus (house mouse)	0.345463319374188	0.27470441560144	0.114441409204452	7/701	7
Selenocompound metabolism - Mus musculus (house mouse)	0.353422802557358	0.281033611940673	0.119647992704329	3/701	3
Cobalamin transport and metabolism - Mus musculus (house mouse)	0.353422802557358	0.281033611940673	0.119647992704329	3/701	3
Nucleotide excision repair - Mus musculus (house mouse)	0.353422802557358	0.281033611940673	0.122549083239703	7/701	7
VEGF signaling pathway - Mus musculus (house mouse)	0.353422802557358	0.281033611940673	0.122549083239703	7/701	7
Endometrial cancer - Mus musculus (house mouse)	0.353422802557358	0.281033611940673	0.122549083239703	7/701	7
Cushing syndrome - Mus musculus (house mouse)	0.353957525375623	0.281458811118306	0.12410098719978	16/701	16
Thyroid cancer - Mus musculus (house mouse)	0.353957525375623	0.281458811118306	0.124926185426691	5/701	5
Kaposi sarcoma-associated herpesvirus infection - Mus musculus (house mouse)	0.354751211393682	0.282089931823557	0.12630461086772	21/701	21
Renal cell carcinoma - Mus musculus (house mouse)	0.362806042706318	0.288494946782928	0.130295668588027	8/701	8
Signaling pathways regulating pluripotency of stem cells - Mus musculus (house mouse)	0.368670732727486	0.293158412206311	0.133543268511194	14/701	14
Oxytocin signaling pathway - Mus musculus (house mouse)	0.381052259622969	0.303003915098597	0.13920794623997	15/701	15
Ubiquitin mediated proteolysis - Mus musculus (house mouse)	0.392506084927816	0.312111731211951	0.144607504973406	15/701	15
Inositol phosphate metabolism - Mus musculus (house mouse)	0.393713519952355	0.313071855526722	0.146271276762485	8/701	8
Human cytomegalovirus infection - Mus musculus (house mouse)	0.408560853153228	0.324878110377669	0.153052208147184	23/701	23
Chemokine signaling pathway - Mus musculus (house mouse)	0.417220581218844	0.331764125199276	0.157587959469656	18/701	18
Regulation of actin cytoskeleton - Mus musculus (house mouse)	0.428660184639643	0.340860632400433	0.166615836686796	21/701	21
Glycerolipid metabolism - Mus musculus (house mouse)	0.428660184639643	0.340860632400433	0.167217285648901	7/701	7
GnRH secretion - Mus musculus (house mouse)	0.428660184639643	0.340860632400433	0.167217285648901	7/701	7
Basal cell carcinoma - Mus musculus (house mouse)	0.428660184639643	0.340860632400433	0.167217285648901	7/701	7
TGF-beta signaling pathway - Mus musculus (house mouse)	0.429386890967009	0.34143849240981	0.169375950946919	11/701	11
Fatty acid degradation - Mus musculus (house mouse)	0.429386890967009	0.34143849240981	0.170159510971446	6/701	6
JAK-STAT signaling pathway - Mus musculus (house mouse)	0.429879662152465	0.341830332622458	0.171685685503616	16/701	16
Peroxisome - Mus musculus (house mouse)	0.434045288700985	0.345142742196645	0.17469315025117	9/701	9
Renin secretion - Mus musculus (house mouse)	0.446028770648755	0.354671728982553	0.1808971175077	8/701	8
Hypertrophic cardiomyopathy - Mus musculus (house mouse)	0.450197264429997	0.357986418513669	0.183981544596779	10/701	10
Sulfur metabolism - Mus musculus (house mouse)	0.451654127999923	0.359144882620111	0.185975229176439	2/701	2
Bacterial invasion of epithelial cells - Mus musculus (house mouse)	0.455039914399514	0.361837181402905	0.190070764306243	8/701	8
Glycosaminoglycan biosynthesis - chondroitin sulfate / dermatan sulfate - Mus musculus (house mouse)	0.455039914399514	0.361837181402905	0.190186961126732	3/701	3
Arginine and proline metabolism - Mus musculus (house mouse)	0.456420787500113	0.362935219651385	0.192177173684258	6/701	6
Wnt signaling pathway - Mus musculus (house mouse)	0.457624014550667	0.363891997882883	0.195475443271655	16/701	16
Mucin type O-glycan biosynthesis - Mus musculus (house mouse)	0.457624014550667	0.363891997882883	0.196934173444405	4/701	4
Glyoxylate and dicarboxylate metabolism - Mus musculus (house mouse)	0.457624014550667	0.363891997882883	0.196934173444405	4/701	4
Transcriptional misregulation in cancer - Mus musculus (house mouse)	0.462204333714194	0.367534161402194	0.200336243715131	20/701	20
Sphingolipid metabolism - Mus musculus (house mouse)	0.466342419774873	0.370824671419485	0.203573625969836	6/701	6
Glutamatergic synapse - Mus musculus (house mouse)	0.470985038371854	0.374516374002713	0.207058437921992	11/701	11
Vasopressin-regulated water reabsorption - Mus musculus (house mouse)	0.472381764368376	0.375627018106188	0.209134960695597	5/701	5
SNARE interactions in vesicular transport - Mus musculus (house mouse)	0.476155645198484	0.378627920574972	0.21227991612564	4/701	4
Calcium signaling pathway - Mus musculus (house mouse)	0.477685809750511	0.379844671921541	0.214440998185214	22/701	22
Morphine addiction - Mus musculus (house mouse)	0.482751019388431	0.383872409094923	0.218209439104368	9/701	9
Valine	leucine and isoleucine degradation - Mus musculus (house mouse)	0.495546024231987	0.394046700057373	0.227062251127206	6/701	6
Progesterone-mediated oocyte maturation - Mus musculus (house mouse)	0.495546024231987	0.394046700057373	0.227385210684387	9/701	9
Platinum drug resistance - Mus musculus (house mouse)	0.495546024231987	0.394046700057373	0.228595534398037	8/701	8
Acute myeloid leukemia - Mus musculus (house mouse)	0.512722565305843	0.407705086963095	0.239642036415276	7/701	7
Vascular smooth muscle contraction - Mus musculus (house mouse)	0.512722565305843	0.407705086963095	0.239693830839574	13/701	13
Glycosaminoglycan biosynthesis - heparan sulfate / heparin - Mus musculus (house mouse)	0.527852683466067	0.419736205852111	0.248401262807561	3/701	3
Protein digestion and absorption - Mus musculus (house mouse)	0.53188157616184	0.422939887839299	0.251943904497714	10/701	10
Influenza A - Mus musculus (house mouse)	0.558979114133249	0.444487221275909	0.266761034275506	15/701	15
Lysosome - Mus musculus (house mouse)	0.558979114133249	0.444487221275909	0.268240751364252	12/701	12
Glutathione metabolism - Mus musculus (house mouse)	0.565349016854804	0.449552420115927	0.273381135078919	7/701	7
Glycerophospholipid metabolism - Mus musculus (house mouse)	0.565349016854804	0.449552420115927	0.275233697496383	9/701	9
Dopaminergic synapse - Mus musculus (house mouse)	0.565349016854804	0.449552420115927	0.276548435489347	12/701	12
Gastric cancer - Mus musculus (house mouse)	0.579920683064321	0.461139470971792	0.286691484795544	13/701	13
Fatty acid metabolism - Mus musculus (house mouse)	0.579920683064321	0.461139470971792	0.289062631496457	6/701	6
Viral life cycle - HIV-1 - Mus musculus (house mouse)	0.579920683064321	0.461139470971792	0.289062631496457	6/701	6
Polycomb repressive complex - Mus musculus (house mouse)	0.579962731107031	0.461172906599693	0.290879140679068	8/701	8
Pancreatic cancer - Mus musculus (house mouse)	0.602527296978	0.47911572580294	0.308257473277105	7/701	7
Butanoate metabolism - Mus musculus (house mouse)	0.602527296978	0.47911572580294	0.308825046274088	3/701	3
Collecting duct acid secretion - Mus musculus (house mouse)	0.602527296978	0.47911572580294	0.308825046274088	3/701	3
African trypanosomiasis - Mus musculus (house mouse)	0.602527296978	0.47911572580294	0.309657991635752	4/701	4
Pancreatic secretion - Mus musculus (house mouse)	0.613650606454816	0.487960723398974	0.317319569777517	10/701	10
Tryptophan metabolism - Mus musculus (house mouse)	0.613650606454816	0.487960723398974	0.321074156318464	5/701	5
Amino sugar and nucleotide sugar metabolism - Mus musculus (house mouse)	0.613650606454816	0.487960723398974	0.321074156318464	5/701	5
Tyrosine metabolism - Mus musculus (house mouse)	0.620181815317001	0.49315418913915	0.32641148174579	4/701	4
Tight junction - Mus musculus (house mouse)	0.633731703893991	0.503928746130467	0.335505019708583	14/701	14
Neutrophil extracellular trap formation - Mus musculus (house mouse)	0.636499569284604	0.506129688464864	0.339756522689042	17/701	17
Fc epsilon RI signaling pathway - Mus musculus (house mouse)	0.636499569284604	0.506129688464864	0.340911534013116	6/701	6
cAMP signaling pathway - Mus musculus (house mouse)	0.651759849138818	0.518264308912731	0.352512787191154	18/701	18
Hippo signaling pathway - Mus musculus (house mouse)	0.651759849138818	0.518264308912731	0.353120661298121	13/701	13
Cysteine and methionine metabolism - Mus musculus (house mouse)	0.669813691551036	0.53262030548624	0.364975881464341	5/701	5
Viral myocarditis - Mus musculus (house mouse)	0.671286600286154	0.533791528335739	0.36785674381006	8/701	8
Nicotinate and nicotinamide metabolism - Mus musculus (house mouse)	0.680030103314417	0.54074415906377	0.376858787904894	4/701	4
Fat digestion and absorption - Mus musculus (house mouse)	0.680030103314417	0.54074415906377	0.376858787904894	4/701	4
Toxoplasmosis - Mus musculus (house mouse)	0.694769771104596	0.552464800878349	0.388139256418437	9/701	9
RNA degradation - Mus musculus (house mouse)	0.694769771104596	0.552464800878349	0.392137937610251	7/701	7
Endocytosis - Mus musculus (house mouse)	0.694769771104596	0.552464800878349	0.393203953132574	21/701	21
Basal transcription factors - Mus musculus (house mouse)	0.694769771104596	0.552464800878349	0.393631170625824	4/701	4
Oocyte meiosis - Mus musculus (house mouse)	0.694799474191817	0.552488420084091	0.395799081273357	10/701	10
Insulin resistance - Mus musculus (house mouse)	0.696024616170569	0.553462624557989	0.398651869942896	9/701	9
Lipoic acid metabolism - Mus musculus (house mouse)	0.698815161393899	0.55568160136911	0.403208179716917	2/701	2
Hepatitis B - Mus musculus (house mouse)	0.698815161393899	0.55568160136911	0.404577198701731	13/701	13
beta-Alanine metabolism - Mus musculus (house mouse)	0.700226295551192	0.55680370250771	0.409729937644506	3/701	3
RNA polymerase - Mus musculus (house mouse)	0.700226295551192	0.55680370250771	0.409729937644506	3/701	3
C-type lectin receptor signaling pathway - Mus musculus (house mouse)	0.710186825504308	0.564724084807075	0.419691740410113	9/701	9
Drug metabolism - cytochrome P450 - Mus musculus (house mouse)	0.710186825504308	0.564724084807075	0.419955677000999	6/701	6
Sphingolipid signaling pathway - Mus musculus (house mouse)	0.714161960781381	0.567885020142275	0.425604963488952	10/701	10
Steroid biosynthesis - Mus musculus (house mouse)	0.714161960781381	0.567885020142275	0.4289393820173	2/701	2
Arginine biosynthesis - Mus musculus (house mouse)	0.714161960781381	0.567885020142275	0.4289393820173	2/701	2
Prolactin signaling pathway - Mus musculus (house mouse)	0.726064369811225	0.577349539625025	0.446156862318209	6/701	6
Biosynthesis of unsaturated fatty acids - Mus musculus (house mouse)	0.726064369811225	0.577349539625025	0.448977882745449	3/701	3
Phagosome - Mus musculus (house mouse)	0.726064369811225	0.577349539625025	0.451014461695058	14/701	14
Arachidonic acid metabolism - Mus musculus (house mouse)	0.726064369811225	0.577349539625025	0.452387012093993	7/701	7
Colorectal cancer - Mus musculus (house mouse)	0.726064369811225	0.577349539625025	0.452387012093993	7/701	7
Endocrine and other factor-regulated calcium reabsorption - Mus musculus (house mouse)	0.726064369811225	0.577349539625025	0.452533952698218	5/701	5
Adrenergic signaling in cardiomyocytes - Mus musculus (house mouse)	0.726064369811225	0.577349539625025	0.453183278894941	12/701	12
Glycosaminoglycan degradation - Mus musculus (house mouse)	0.726064369811225	0.577349539625025	0.454071215795255	2/701	2
Salmonella infection - Mus musculus (house mouse)	0.726199945717707	0.577457346440021	0.456404300249828	19/701	19
Ether lipid metabolism - Mus musculus (house mouse)	0.727945896105851	0.57884568567648	0.459755302803696	4/701	4
Cell cycle - Mus musculus (house mouse)	0.728192806815164	0.579042023343328	0.462165713303742	12/701	12
Inflammatory mediator regulation of TRP channels - Mus musculus (house mouse)	0.729446508705817	0.580038937996478	0.465219754778323	10/701	10
Metabolism of xenobiotics by cytochrome P450 - Mus musculus (house mouse)	0.736064827687063	0.58530167168207	0.472103364059011	6/701	6
Chemical carcinogenesis - receptor activation - Mus musculus (house mouse)	0.736064827687063	0.58530167168207	0.474092837291632	17/701	17
Measles - Mus musculus (house mouse)	0.736064827687063	0.58530167168207	0.477710768211518	11/701	11
Proximal tubule bicarbonate reclamation - Mus musculus (house mouse)	0.736064827687063	0.58530167168207	0.478556079920381	2/701	2
Pentose and glucuronate interconversions - Mus musculus (house mouse)	0.745696068793169	0.592960211130954	0.487126534103278	3/701	3
Protein processing in endoplasmic reticulum - Mus musculus (house mouse)	0.760653872746674	0.604854309761083	0.499252696663452	13/701	13
Serotonergic synapse - Mus musculus (house mouse)	0.779463529283575	0.619811312188993	0.514011553366568	10/701	10
Yersinia infection - Mus musculus (house mouse)	0.7814907009369	0.621423272050199	0.523619458480412	10/701	10
Biosynthesis of nucleotide sugars - Mus musculus (house mouse)	0.7814907009369	0.621423272050199	0.523949051381329	3/701	3
Aldosterone-regulated sodium reabsorption - Mus musculus (house mouse)	0.7814907009369	0.621423272050199	0.523949051381329	3/701	3
Virion - Human immunodeficiency virus - Mus musculus (house mouse)	0.7814907009369	0.621423272050199	0.52744573623605	1/701	1
Virion - Flavivirus - Mus musculus (house mouse)	0.7814907009369	0.621423272050199	0.52744573623605	1/701	1
alpha-Linolenic acid metabolism - Mus musculus (house mouse)	0.806846623278059	0.641585713149247	0.547795429895708	2/701	2
Axon guidance - Mus musculus (house mouse)	0.806846623278059	0.641585713149247	0.549554975607347	13/701	13
Glycine	serine and threonine metabolism - Mus musculus (house mouse)	0.815797794596856	0.648703476883275	0.559271111959489	3/701	3
Ubiquinone and other terpenoid-quinone biosynthesis - Mus musculus (house mouse)	0.815797794596856	0.648703476883275	0.561592786942011	1/701	1
Amphetamine addiction - Mus musculus (house mouse)	0.815797794596856	0.648703476883275	0.563228817941483	5/701	5
Glycosylphosphatidylinositol (GPI)-anchor biosynthesis - Mus musculus (house mouse)	0.818425191484725	0.650792721923653	0.56939874694438	2/701	2
Nucleotide metabolism - Mus musculus (house mouse)	0.818425191484725	0.650792721923653	0.571557801721418	6/701	6
Motor proteins - Mus musculus (house mouse)	0.818425191484725	0.650792721923653	0.572644251627083	14/701	14
Maturity onset diabetes of the young - Mus musculus (house mouse)	0.836365668138418	0.665058572676468	0.590244642998004	2/701	2
Protein export - Mus musculus (house mouse)	0.836365668138418	0.665058572676468	0.592965133138383	3/701	3
Homologous recombination - Mus musculus (house mouse)	0.836365668138418	0.665058572676468	0.592965133138383	3/701	3
MicroRNAs in cancer - Mus musculus (house mouse)	0.85445410400411	0.679442077161489	0.610929283627555	21/701	21
Hedgehog signaling pathway - Mus musculus (house mouse)	0.85445410400411	0.679442077161489	0.611080179643806	4/701	4
PD-L1 expression and PD-1 checkpoint pathway in cancer - Mus musculus (house mouse)	0.859978550189677	0.683834988581656	0.617693571653266	6/701	6
Chagas disease - Mus musculus (house mouse)	0.861498788970757	0.68504384718548	0.621452686780763	7/701	7
PPAR signaling pathway - Mus musculus (house mouse)	0.865440909020628	0.688178529578078	0.628780390234841	6/701	6
Antifolate resistance - Mus musculus (house mouse)	0.865440909020628	0.688178529578078	0.629655150525844	2/701	2
Legionellosis - Mus musculus (house mouse)	0.871798352450503	0.693233821078451	0.638047776533037	4/701	4
GABAergic synapse - Mus musculus (house mouse)	0.871798352450503	0.693233821078451	0.639678667277923	6/701	6
Glycosaminoglycan biosynthesis - keratan sulfate - Mus musculus (house mouse)	0.882069862341215	0.701401487408364	0.649946214356685	1/701	1
Osteoclast differentiation - Mus musculus (house mouse)	0.886166536474185	0.704659067621643	0.655708365997926	9/701	9
Synaptic vesicle cycle - Mus musculus (house mouse)	0.890151843918354	0.707828091628087	0.661413134800016	5/701	5
Hepatitis C - Mus musculus (house mouse)	0.891494640838213	0.708895852581144	0.668409002144402	11/701	11
Porphyrin metabolism - Mus musculus (house mouse)	0.891494640838213	0.708895852581144	0.669594503725784	3/701	3
Human immunodeficiency virus 1 infection - Mus musculus (house mouse)	0.891494640838213	0.708895852581144	0.674027027654394	16/701	16
Thiamine metabolism - Mus musculus (house mouse)	0.891494640838213	0.708895852581144	0.675251742224681	1/701	1
Galactose metabolism - Mus musculus (house mouse)	0.891494640838213	0.708895852581144	0.683137485324206	2/701	2
Type II diabetes mellitus - Mus musculus (house mouse)	0.891494640838213	0.708895852581144	0.683583783787256	3/701	3
Cocaine addiction - Mus musculus (house mouse)	0.891494640838213	0.708895852581144	0.683583783787256	3/701	3
Viral carcinogenesis - Mus musculus (house mouse)	0.891494640838213	0.708895852581144	0.684491241262776	15/701	15
Drug metabolism - other enzymes - Mus musculus (house mouse)	0.896642614174255	0.712989401526864	0.691219848078605	6/701	6
Carbohydrate digestion and absorption - Mus musculus (house mouse)	0.900687893544452	0.716206113817325	0.697126852588585	3/701	3
TNF signaling pathway - Mus musculus (house mouse)	0.932889832100383	0.741812348158688	0.724939157452619	7/701	7
Starch and sucrose metabolism - Mus musculus (house mouse)	0.934804593029741	0.743334921620521	0.730127620296344	2/701	2
ABC transporters - Mus musculus (house mouse)	0.934804593029741	0.743334921620521	0.735109494209146	3/701	3
Fanconi anemia pathway - Mus musculus (house mouse)	0.934804593029741	0.743334921620521	0.735109494209146	3/701	3
Leishmaniasis - Mus musculus (house mouse)	0.950632693506985	0.755921059852385	0.753878179057248	4/701	4
Nucleocytoplasmic transport - Mus musculus (house mouse)	0.950632693506985	0.755921059852385	0.757342044715341	7/701	7
Fatty acid biosynthesis - Mus musculus (house mouse)	0.950632693506985	0.755921059852385	0.759475054995945	1/701	1
Tuberculosis - Mus musculus (house mouse)	0.950632693506985	0.755921059852385	0.759811314721037	11/701	11
Rheumatoid arthritis - Mus musculus (house mouse)	0.950632693506985	0.755921059852385	0.762272035969997	5/701	5
Adipocytokine signaling pathway - Mus musculus (house mouse)	0.955756628841231	0.759995494336843	0.773242582223826	4/701	4
Biosynthesis of cofactors - Mus musculus (house mouse)	0.955756628841231	0.759995494336843	0.777574809879812	9/701	9
Pyrimidine metabolism - Mus musculus (house mouse)	0.955756628841231	0.759995494336843	0.779775863276307	3/701	3
Alanine	aspartate and glutamate metabolism - Mus musculus (house mouse)	0.955756628841231	0.759995494336843	0.783460968387334	2/701	2
T cell receptor signaling pathway - Mus musculus (house mouse)	0.955756628841231	0.759995494336843	0.786910377070095	7/701	7
Chemical carcinogenesis - DNA adducts - Mus musculus (house mouse)	0.955756628841231	0.759995494336843	0.787667542865983	5/701	5
Malaria - Mus musculus (house mouse)	0.955756628841231	0.759995494336843	0.789922197646678	3/701	3
Phenylalanine metabolism - Mus musculus (house mouse)	0.955756628841231	0.759995494336843	0.793011692041641	1/701	1
Pantothenate and CoA biosynthesis - Mus musculus (house mouse)	0.955756628841231	0.759995494336843	0.793011692041641	1/701	1
Lipid and atherosclerosis - Mus musculus (house mouse)	0.956424919554589	0.760526903605409	0.796527254985091	13/701	13
Ribosome biogenesis in eukaryotes - Mus musculus (house mouse)	0.959483100461067	0.76295869810168	0.807258185234648	7/701	7
Alcoholic liver disease - Mus musculus (house mouse)	0.959483100461067	0.76295869810168	0.80747254013484	8/701	8
Taurine and hypotaurine metabolism - Mus musculus (house mouse)	0.959483100461067	0.76295869810168	0.80798576880932	1/701	1
Mannose type O-glycan biosynthesis - Mus musculus (house mouse)	0.964696944485799	0.767104625890614	0.821878015281058	1/701	1
Mismatch repair - Mus musculus (house mouse)	0.964696944485799	0.767104625890614	0.821878015281058	1/701	1
Alcoholism - Mus musculus (house mouse)	0.964696944485799	0.767104625890614	0.824123178863971	12/701	12
Various types of N-glycan biosynthesis - Mus musculus (house mouse)	0.964696944485799	0.767104625890614	0.827309763537357	2/701	2
Other types of O-glycan biosynthesis - Mus musculus (house mouse)	0.964696944485799	0.767104625890614	0.827309763537357	2/701	2
Efferocytosis - Mus musculus (house mouse)	0.965269748225304	0.767560106133206	0.830789442744998	9/701	9
Coronavirus disease - COVID-19 - Mus musculus (house mouse)	0.971960431497199	0.772880382223616	0.839557152903153	20/701	20
Cytosolic DNA-sensing pathway - Mus musculus (house mouse)	0.983516230149947	0.78206928517708	0.852583728922555	4/701	4
Cytokine-cytokine receptor interaction - Mus musculus (house mouse)	0.983992434329385	0.782447951690957	0.861710726822912	17/701	17
Proteasome - Mus musculus (house mouse)	0.983992434329385	0.782447951690957	0.863002804890406	2/701	2
B cell receptor signaling pathway - Mus musculus (house mouse)	0.983992434329385	0.782447951690957	0.865266151035943	4/701	4
Phototransduction - Mus musculus (house mouse)	0.983992434329385	0.782447951690957	0.86810783822486	1/701	1
Leukocyte transendothelial migration - Mus musculus (house mouse)	0.983992434329385	0.782447951690957	0.868228618525928	6/701	6
Natural killer cell mediated cytotoxicity - Mus musculus (house mouse)	0.995114896460688	0.7912922754975	0.882864726278466	6/701	6
Th17 cell differentiation - Mus musculus (house mouse)	0.995114896460688	0.7912922754975	0.884204257845874	5/701	5
Th1 and Th2 cell differentiation - Mus musculus (house mouse)	0.995740740858008	0.791789932440456	0.887843137359462	4/701	4
Necroptosis - Mus musculus (house mouse)	0.99999918103824	0.795176145260976	0.900439061765048	9/701	9
N-Glycan biosynthesis - Mus musculus (house mouse)	0.99999918103824	0.795176145260976	0.904014619271216	2/701	2
Apoptosis - multiple species - Mus musculus (house mouse)	0.99999918103824	0.795176145260976	0.90942317916418	1/701	1
Linoleic acid metabolism - Mus musculus (house mouse)	0.99999918103824	0.795176145260976	0.914917758603307	2/701	2
Viral protein interaction with cytokine and cytokine receptor - Mus musculus (house mouse)	0.99999918103824	0.795176145260976	0.919476155905261	4/701	4
DNA replication - Mus musculus (house mouse)	0.99999918103824	0.795176145260976	0.932950971076206	1/701	1
Renin-angiotensin system - Mus musculus (house mouse)	0.99999918103824	0.795176145260976	0.937808993740349	1/701	1
Bile secretion - Mus musculus (house mouse)	0.99999918103824	0.795176145260976	0.939963495626132	4/701	4
Inflammatory bowel disease - Mus musculus (house mouse)	0.99999918103824	0.795176145260976	0.944587067428369	2/701	2
mRNA surveillance pathway - Mus musculus (house mouse)	0.99999918103824	0.795176145260976	0.948318330468959	4/701	4
Toll-like receptor signaling pathway - Mus musculus (house mouse)	0.99999918103824	0.795176145260976	0.948318330468959	4/701	4
Cell adhesion molecules - Mus musculus (house mouse)	0.99999918103824	0.795176145260976	0.951452648257779	8/701	8
NF-kappa B signaling pathway - Mus musculus (house mouse)	0.99999918103824	0.795176145260976	0.953281696299934	4/701	4
Aminoacyl-tRNA biosynthesis - Mus musculus (house mouse)	0.99999918103824	0.795176145260976	0.956812110737107	2/701	2
Intestinal immune network for IgA production - Mus musculus (house mouse)	0.99999918103824	0.795176145260976	0.960402801242694	1/701	1
Taste transduction - Mus musculus (house mouse)	0.99999918103824	0.795176145260976	0.96659222714673	3/701	3
IL-17 signaling pathway - Mus musculus (house mouse)	0.99999918103824	0.795176145260976	0.96843307406122	3/701	3
Hematopoietic cell lineage - Mus musculus (house mouse)	0.99999918103824	0.795176145260976	0.970177848586988	3/701	3
RIG-I-like receptor signaling pathway - Mus musculus (house mouse)	0.99999918103824	0.795176145260976	0.970432198815674	2/701	2
Base excision repair - Mus musculus (house mouse)	0.99999918103824	0.795176145260976	0.970698793706607	1/701	1
NOD-like receptor signaling pathway - Mus musculus (house mouse)	0.99999918103824	0.795176145260976	0.977659491648485	9/701	9
Retinol metabolism - Mus musculus (house mouse)	0.99999918103824	0.795176145260976	0.981192386709924	3/701	3
Epstein-Barr virus infection - Mus musculus (house mouse)	0.99999918103824	0.795176145260976	0.986563024916432	9/701	9
Antigen processing and presentation - Mus musculus (house mouse)	0.99999918103824	0.795176145260976	0.988780301625171	2/701	2
Allograft rejection - Mus musculus (house mouse)	0.99999918103824	0.795176145260976	0.988998161079024	1/701	1
Graft-versus-host disease - Mus musculus (house mouse)	0.99999918103824	0.795176145260976	0.988998161079024	1/701	1
Complement and coagulation cascades - Mus musculus (house mouse)	0.99999918103824	0.795176145260976	0.992924544729933	2/701	2
Type I diabetes mellitus - Mus musculus (house mouse)	0.99999918103824	0.795176145260976	0.993511470711894	1/701	1
Steroid hormone biosynthesis - Mus musculus (house mouse)	0.99999918103824	0.795176145260976	0.994574902650934	2/701	2
Autoimmune thyroid disease - Mus musculus (house mouse)	0.99999918103824	0.795176145260976	0.996711079492333	1/701	1
Spliceosome - Mus musculus (house mouse)	0.99999918103824	0.795176145260976	0.996840395334824	9/701	9
Pertussis - Mus musculus (house mouse)	0.99999918103824	0.795176145260976	0.996950366806902	1/701	1
Herpes simplex virus 1 infection - Mus musculus (house mouse)	0.99999918103824	0.795176145260976	0.999085504231341	18/701	18
Systemic lupus erythematosus - Mus musculus (house mouse)	0.99999918103824	0.795176145260976	0.999845372478921	2/701	2
Neuroactive ligand-receptor interaction - Mus musculus (house mouse)	0.99999918103824	0.795176145260976	0.99999918103824	8/701	8
