# Supplementary material for: Transcriptomic adaptation of skeletal muscle in response to MICT and HIIT exercise modalities
Source: PLoS One. 2025 Feb 25;20(2):e0318782. doi: 10.1371/journal.pone.0318782 (PMC11856427; doi:10.1371/journal.pone.0318782)
Supplement: S10 Table — (CSV) [file pone.0318782.s010.csv]

term	padj	q_value	p_value	generatio	count
FoxO signaling pathway - Mus musculus (house mouse)	0.00139969734908264	0.0011930668033259	6.8277919467446e-06	9/98	9
Longevity regulating pathway - multiple species - Mus musculus (house mouse)	0.00329219063666914	0.00280618046565894	3.21189330406746e-05	6/98	6
Insulin resistance - Mus musculus (house mouse)	0.00800181599139503	0.00682054662167689	0.000117099746215537	7/98	7
MAPK signaling pathway - Mus musculus (house mouse)	0.0431076837480687	0.0367439050176092	0.000841125536547681	10/98	10
Colorectal cancer - Mus musculus (house mouse)	0.0629960364284615	0.0536962364422317	0.0019104175705856	5/98	5
ECM-receptor interaction - Mus musculus (house mouse)	0.0629960364284615	0.0536962364422317	0.00200818751149405	5/98	5
Cytoskeleton in muscle cells - Mus musculus (house mouse)	0.0629960364284615	0.0536962364422317	0.00215108417072796	8/98	8
Breast cancer - Mus musculus (house mouse)	0.0783343877574841	0.0667702611950827	0.00364907196031235	6/98	6
Basal cell carcinoma - Mus musculus (house mouse)	0.0783343877574841	0.0667702611950827	0.00368464923780168	4/98	4
PI3K-Akt signaling pathway - Mus musculus (house mouse)	0.0783343877574841	0.0667702611950827	0.00382118964670654	10/98	10
Virion - Herpesvirus - Mus musculus (house mouse)	0.0801993965146509	0.0683599477352095	0.00430338225200566	2/98	2
Pancreatic cancer - Mus musculus (house mouse)	0.122751456276884	0.104630252847049	0.00718545109913466	4/98	4
AMPK signaling pathway - Mus musculus (house mouse)	0.130154973380388	0.110940824550164	0.00911750488593587	5/98	5
Ras signaling pathway - Mus musculus (house mouse)	0.130154973380388	0.110940824550164	0.0097412128335458	7/98	7
Axon guidance - Mus musculus (house mouse)	0.130154973380388	0.110940824550164	0.00987348925207133	6/98	6
Human papillomavirus infection - Mus musculus (house mouse)	0.130154973380388	0.110940824550164	0.010158436946762	9/98	9
Estrogen signaling pathway - Mus musculus (house mouse)	0.13666929631131	0.116493469513106	0.0113335514014257	5/98	5
Signaling pathways regulating pluripotency of stem cells - Mus musculus (house mouse)	0.153806389085148	0.131100696216352	0.0135049512367447	5/98	5
Progesterone-mediated oocyte maturation - Mus musculus (house mouse)	0.155021953077034	0.132136812378884	0.014367888333969	4/98	4
Focal adhesion - Mus musculus (house mouse)	0.166808258693923	0.142183162737824	0.0162739764579438	6/98	6
Gastric cancer - Mus musculus (house mouse)	0.172981323748336	0.147444928073036	0.0177200380425125	5/98	5
Regulation of lipolysis in adipocytes - Mus musculus (house mouse)	0.174469150140908	0.148713113855665	0.0196832676455455	3/98	3
Endometrial cancer - Mus musculus (house mouse)	0.174469150140908	0.148713113855665	0.0206081571571752	3/98	3
Glucagon signaling pathway - Mus musculus (house mouse)	0.174469150140908	0.148713113855665	0.0208176455609605	4/98	4
mTOR signaling pathway - Mus musculus (house mouse)	0.174469150140908	0.148713113855665	0.0216609903581045	5/98	5
Lipid and atherosclerosis - Mus musculus (house mouse)	0.174469150140908	0.148713113855665	0.0223121773657322	6/98	6
Protein digestion and absorption - Mus musculus (house mouse)	0.174469150140908	0.148713113855665	0.0235402152977056	4/98	4
Cushing syndrome - Mus musculus (house mouse)	0.174469150140908	0.148713113855665	0.0238299327021728	5/98	5
Transcriptional misregulation in cancer - Mus musculus (house mouse)	0.187908151036988	0.16016818008801	0.0265821286832812	6/98	6
Hepatocellular carcinoma - Mus musculus (house mouse)	0.213853212492754	0.182283097683169	0.0318315759972043	5/98	5
Central carbon metabolism in cancer - Mus musculus (house mouse)	0.213853212492754	0.182283097683169	0.032338778474514	3/98	3
Adipocytokine signaling pathway - Mus musculus (house mouse)	0.21724191858958	0.185171545498692	0.0360303669855889	3/98	3
Melanoma - Mus musculus (house mouse)	0.21724191858958	0.185171545498692	0.0360303669855889	3/98	3
Non-small cell lung cancer - Mus musculus (house mouse)	0.21724191858958	0.185171545498692	0.0360303669855889	3/98	3
Glioma - Mus musculus (house mouse)	0.226127327437029	0.192745244439265	0.0386071046843709	3/98	3
Relaxin signaling pathway - Mus musculus (house mouse)	0.240763019886459	0.205220340442373	0.0422803351995732	4/98	4
EGFR tyrosine kinase inhibitor resistance - Mus musculus (house mouse)	0.255028994349066	0.217380298135789	0.0468845899417402	3/98	3
Apoptosis - Mus musculus (house mouse)	0.255028994349066	0.217380298135789	0.0474445043438717	4/98	4
Osteoclast differentiation - Mus musculus (house mouse)	0.255028994349066	0.217380298135789	0.0485177111200662	4/98	4
RNA degradation - Mus musculus (house mouse)	0.261073980460316	0.222532892202374	0.0513257899414904	3/98	3
Insulin signaling pathway - Mus musculus (house mouse)	0.261073980460316	0.222532892202374	0.0529447284798597	4/98	4
Alcoholic liver disease - Mus musculus (house mouse)	0.261073980460316	0.222532892202374	0.0540849452964231	4/98	4
Proteoglycans in cancer - Mus musculus (house mouse)	0.261073980460316	0.222532892202374	0.0552021336158002	5/98	5
Aldosterone-regulated sodium reabsorption - Mus musculus (house mouse)	0.261073980460316	0.222532892202374	0.0560353909280678	2/98	2
Longevity regulating pathway - Mus musculus (house mouse)	0.284488296949343	0.242490666462598	0.0624486505498558	3/98	3
Adherens junction - Mus musculus (house mouse)	0.293313865458813	0.250013359004688	0.0658167698102703	3/98	3
Endocrine resistance - Mus musculus (house mouse)	0.294553301443833	0.251069823053537	0.0675317325261471	3/98	3
Choline metabolism in cancer - Mus musculus (house mouse)	0.313991736451824	0.267638655974341	0.0764088040070538	3/98	3
Melanogenesis - Mus musculus (house mouse)	0.313991736451824	0.267638655974341	0.0800974028068968	3/98	3
Prostate cancer - Mus musculus (house mouse)	0.313991736451824	0.267638655974341	0.0800974028068968	3/98	3
Non-alcoholic fatty liver disease - Mus musculus (house mouse)	0.313991736451824	0.267638655974341	0.0810626352970657	4/98	4
AGE-RAGE signaling pathway in diabetic complications - Mus musculus (house mouse)	0.313991736451824	0.267638655974341	0.0819704992152402	3/98	3
Type II diabetes mellitus - Mus musculus (house mouse)	0.313991736451824	0.267638655974341	0.0843340569330419	2/98	2
Regulation of actin cytoskeleton - Mus musculus (house mouse)	0.313991736451824	0.267638655974341	0.085203443398551	5/98	5
MicroRNAs in cancer - Mus musculus (house mouse)	0.313991736451824	0.267638655974341	0.085584642107983	6/98	6
Aldosterone synthesis and secretion - Mus musculus (house mouse)	0.313991736451824	0.267638655974341	0.0857733523965959	3/98	3
Cholesterol metabolism - Mus musculus (house mouse)	0.32521780647494	0.277207475608934	0.0904264144832759	2/98	2
JAK-STAT signaling pathway - Mus musculus (house mouse)	0.327179779336931	0.278879811912352	0.0943358664009494	4/98	4
cGMP-PKG signaling pathway - Mus musculus (house mouse)	0.327179779336931	0.278879811912352	0.0958711691305481	4/98	4
Fatty acid degradation - Mus musculus (house mouse)	0.327179779336931	0.278879811912352	0.0966445715883491	2/98	2
Toxoplasmosis - Mus musculus (house mouse)	0.327179779336931	0.278879811912352	0.097621380275568	3/98	3
TGF-beta signaling pathway - Mus musculus (house mouse)	0.327179779336931	0.278879811912352	0.0996580827050535	3/98	3
Protein processing in endoplasmic reticulum - Mus musculus (house mouse)	0.327179779336931	0.278879811912352	0.100547932186472	4/98	4
C-type lectin receptor signaling pathway - Mus musculus (house mouse)	0.332429464611803	0.283354511556145	0.10378285724466	3/98	3
TNF signaling pathway - Mus musculus (house mouse)	0.340535809284245	0.290264155795557	0.107974768797443	3/98	3
HIF-1 signaling pathway - Mus musculus (house mouse)	0.343396955716442	0.292702925026595	0.11223217577074	3/98	3
Parathyroid hormone synthesis	secretion and action - Mus musculus (house mouse)	0.343396955716442	0.292702925026595	0.11223217577074	3/98	3
Growth hormone synthesis	secretion and action - Mus musculus (house mouse)	0.344581810006154	0.293712865011664	0.114384923014935	3/98	3
VEGF signaling pathway - Mus musculus (house mouse)	0.344581810006154	0.293712865011664	0.115981194587437	2/98	2
Thyroid hormone signaling pathway - Mus musculus (house mouse)	0.354075654682734	0.301805179344461	0.120936839317199	3/98	3
Legionellosis - Mus musculus (house mouse)	0.354075654682734	0.301805179344461	0.122631080402313	2/98	2
Oocyte meiosis - Mus musculus (house mouse)	0.362918290036136	0.309342419234909	0.127624861683331	3/98	3
Fatty acid metabolism - Mus musculus (house mouse)	0.362918290036136	0.309342419234909	0.129372184908698	2/98	2
Glycosaminoglycan biosynthesis - keratan sulfate - Mus musculus (house mouse)	0.362918290036136	0.309342419234909	0.132462398589628	1/98	1
GnRH secretion - Mus musculus (house mouse)	0.362918290036136	0.309342419234909	0.132774984159562	2/98	2
Renal cell carcinoma - Mus musculus (house mouse)	0.418325086268658	0.356569778282913	0.157126983622862	2/98	2
Acute myeloid leukemia - Mus musculus (house mouse)	0.418325086268658	0.356569778282913	0.157126983622862	2/98	2
Cortisol synthesis and secretion - Mus musculus (house mouse)	0.429090922932709	0.365746306581924	0.164234599557	2/98	2
Apelin signaling pathway - Mus musculus (house mouse)	0.429090922932709	0.365746306581924	0.165356989813093	3/98	3
Rap1 signaling pathway - Mus musculus (house mouse)	0.430983502187274	0.367359493520347	0.170079092659995	4/98	4
Spinocerebellar ataxia - Mus musculus (house mouse)	0.430983502187274	0.367359493520347	0.170291042327655	3/98	3
Cytokine-cytokine receptor interaction - Mus musculus (house mouse)	0.4330191849103	0.369094658254736	0.175638792465707	5/98	5
Diabetic cardiomyopathy - Mus musculus (house mouse)	0.4330191849103	0.369094658254736	0.176015711582958	4/98	4
Chronic myeloid leukemia - Mus musculus (house mouse)	0.4330191849103	0.369094658254736	0.178615077703675	2/98	2
Measles - Mus musculus (house mouse)	0.4330191849103	0.369094658254736	0.180285615085658	3/98	3
Bacterial invasion of epithelial cells - Mus musculus (house mouse)	0.4330191849103	0.369094658254736	0.182240973258936	2/98	2
Steroid biosynthesis - Mus musculus (house mouse)	0.4330191849103	0.369094658254736	0.183769117498518	1/98	1
Phospholipase D signaling pathway - Mus musculus (house mouse)	0.442300703599044	0.377005991257722	0.190437718063087	3/98	3
Glycosaminoglycan biosynthesis - chondroitin sulfate / dermatan sulfate - Mus musculus (house mouse)	0.442300703599044	0.377005991257722	0.192023232294219	1/98	1
Chemical carcinogenesis - receptor activation - Mus musculus (house mouse)	0.447134980529188	0.381126607280335	0.196303162183546	4/98	4
ErbB signaling pathway - Mus musculus (house mouse)	0.468348577759568	0.399208543815601	0.207901075981077	2/98	2
Hippo signaling pathway - Mus musculus (house mouse)	0.474598367502778	0.404535707345115	0.213788046756336	3/98	3
Arrhythmogenic right ventricular cardiomyopathy - Mus musculus (house mouse)	0.474598367502778	0.404535707345115	0.215305600867114	2/98	2
Antigen processing and presentation - Mus musculus (house mouse)	0.475631899002193	0.405416663591087	0.219017417205473	2/98	2
Efferocytosis - Mus musculus (house mouse)	0.475631899002193	0.405416663591087	0.221708562011741	3/98	3
PD-L1 expression and PD-1 checkpoint pathway in cancer - Mus musculus (house mouse)	0.475631899002193	0.405416663591087	0.22273493806932	2/98	2
PPAR signaling pathway - Mus musculus (house mouse)	0.478596120273667	0.407943291221714	0.226457676422174	2/98	2
Hepatitis C - Mus musculus (house mouse)	0.491674341862798	0.41909083825019	0.237723531869086	3/98	3
Human T-cell leukemia virus 1 infection - Mus musculus (house mouse)	0.491674341862798	0.41909083825019	0.238847791806735	4/98	4
Glycosphingolipid biosynthesis - lacto and neolacto series - Mus musculus (house mouse)	0.491674341862798	0.41909083825019	0.239841142372097	1/98	1
Small cell lung cancer - Mus musculus (house mouse)	0.497547606256928	0.424097061045699	0.245133210887559	2/98	2
Phosphatidylinositol signaling system - Mus musculus (house mouse)	0.498148769230132	0.424609477238521	0.252623892738291	2/98	2
Influenza A - Mus musculus (house mouse)	0.498148769230132	0.424609477238521	0.253936379369623	3/98	3
Human cytomegalovirus infection - Mus musculus (house mouse)	0.498148769230132	0.424609477238521	0.254241323938702	4/98	4
Fatty acid elongation - Mus musculus (house mouse)	0.498148769230132	0.424609477238521	0.255149369605677	1/98	1
Hypertrophic cardiomyopathy - Mus musculus (house mouse)	0.510435131872208	0.435082063624064	0.267621669271362	2/98	2
Cell adhesion molecules - Mus musculus (house mouse)	0.510435131872208	0.435082063624064	0.270307575542014	3/98	3
Bile secretion - Mus musculus (house mouse)	0.510435131872208	0.435082063624064	0.271372197959364	2/98	2
Mucin type O-glycan biosynthesis - Mus musculus (house mouse)	0.510435131872208	0.435082063624064	0.277541352673548	1/98	1
Apoptosis - multiple species - Mus musculus (house mouse)	0.510435131872208	0.435082063624064	0.277541352673548	1/98	1
Cellular senescence - Mus musculus (house mouse)	0.510435131872208	0.435082063624064	0.278540637833172	3/98	3
Dilated cardiomyopathy - Mus musculus (house mouse)	0.510435131872208	0.435082063624064	0.278871876925304	2/98	2
Toll-like receptor signaling pathway - Mus musculus (house mouse)	0.512718228077239	0.437028117385477	0.282620291574283	2/98	2
Endocytosis - Mus musculus (house mouse)	0.516207396068274	0.440002196391956	0.290143752225636	4/98	4
Biosynthesis of unsaturated fatty acids - Mus musculus (house mouse)	0.516207396068274	0.440002196391956	0.292097843628877	1/98	1
Circadian rhythm - Mus musculus (house mouse)	0.516207396068274	0.440002196391956	0.292097843628877	1/98	1
Amoebiasis - Mus musculus (house mouse)	0.521429252090692	0.444453175081155	0.297596207290785	2/98	2
Thyroid cancer - Mus musculus (house mouse)	0.542924721670028	0.462775372514633	0.313389952769784	1/98	1
Cholinergic synapse - Mus musculus (house mouse)	0.542924721670028	0.462775372514633	0.31625125169859	2/98	2
Herpes simplex virus 1 infection - Mus musculus (house mouse)	0.542924721670028	0.462775372514633	0.317809593172699	6/98	6
Glutamatergic synapse - Mus musculus (house mouse)	0.548392074129126	0.467435606189653	0.323685077900606	2/98	2
Tyrosine metabolism - Mus musculus (house mouse)	0.56131013513773	0.478446636369003	0.334047982862454	1/98	1
Leukocyte transendothelial migration - Mus musculus (house mouse)	0.563413293057866	0.480239315263701	0.33849171268291	2/98	2
Bladder cancer - Mus musculus (house mouse)	0.563413293057866	0.480239315263701	0.340796333361831	1/98	1
Neurotrophin signaling pathway - Mus musculus (house mouse)	0.567098271190715	0.483380297908388	0.345860221998886	2/98	2
Natural killer cell mediated cytotoxicity - Mus musculus (house mouse)	0.567098271190715	0.483380297908388	0.349534879882278	2/98	2
Various types of N-glycan biosynthesis - Mus musculus (house mouse)	0.567098271190715	0.483380297908388	0.354090627865422	1/98	1
Other types of O-glycan biosynthesis - Mus musculus (house mouse)	0.567098271190715	0.483380297908388	0.354090627865422	1/98	1
Neuroactive ligand-receptor interaction - Mus musculus (house mouse)	0.568698241842858	0.484744072636275	0.358216577949299	5/98	5
Pyruvate metabolism - Mus musculus (house mouse)	0.568698241842858	0.484744072636275	0.360637909461325	1/98	1
Carbohydrate digestion and absorption - Mus musculus (house mouse)	0.612819253740895	0.522351713073112	0.392401826378416	1/98	1
cAMP signaling pathway - Mus musculus (house mouse)	0.612819253740895	0.522351713073112	0.394595812164869	3/98	3
Yersinia infection - Mus musculus (house mouse)	0.615786204650215	0.52488066737836	0.400173114888662	2/98	2
Epstein-Barr virus infection - Mus musculus (house mouse)	0.615786204650215	0.52488066737836	0.405517744525751	3/98	3
Viral carcinogenesis - Mus musculus (house mouse)	0.615786204650215	0.52488066737836	0.405517744525751	3/98	3
N-Glycan biosynthesis - Mus musculus (house mouse)	0.628089966817216	0.53536808468117	0.416684075547031	1/98	1
Coronavirus disease - COVID-19 - Mus musculus (house mouse)	0.647374108451149	0.551805401812019	0.4370016866987	4/98	4
Malaria - Mus musculus (house mouse)	0.647374108451149	0.551805401812019	0.44000541027212	1/98	1
Human immunodeficiency virus 1 infection - Mus musculus (house mouse)	0.647374108451149	0.551805401812019	0.440602458975173	3/98	3
Fluid shear stress and atherosclerosis - Mus musculus (house mouse)	0.647374108451149	0.551805401812019	0.442109147234931	2/98	2
Viral life cycle - HIV-1 - Mus musculus (house mouse)	0.67607386998699	0.576268356445907	0.467863009358068	1/98	1
Cell cycle - Mus musculus (house mouse)	0.67607386998699	0.576268356445907	0.472503500379382	2/98	2
Notch signaling pathway - Mus musculus (house mouse)	0.67607386998699	0.576268356445907	0.473267654925785	1/98	1
Calcium signaling pathway - Mus musculus (house mouse)	0.67607386998699	0.576268356445907	0.474900669649398	3/98	3
Ovarian steroidogenesis - Mus musculus (house mouse)	0.676666774912046	0.576773733686263	0.478617962742667	1/98	1
Fc epsilon RI signaling pathway - Mus musculus (house mouse)	0.68683104902353	0.585437505201058	0.489157722719197	1/98	1
Glycolysis / Gluconeogenesis - Mus musculus (house mouse)	0.689397206020556	0.587624832859627	0.49434824041474	1/98	1
Autophagy - animal - Mus musculus (house mouse)	0.699043395112885	0.595847001739352	0.505103309216172	2/98	2
Tight junction - Mus musculus (house mouse)	0.699043395112885	0.595847001739352	0.511468211583079	2/98	2
Inositol phosphate metabolism - Mus musculus (house mouse)	0.699043395112885	0.595847001739352	0.519528048498186	1/98	1
Drug metabolism - cytochrome P450 - Mus musculus (house mouse)	0.699043395112885	0.595847001739352	0.519528048498186	1/98	1
RIG-I-like receptor signaling pathway - Mus musculus (house mouse)	0.699043395112885	0.595847001739352	0.519528048498186	1/98	1
Prion disease - Mus musculus (house mouse)	0.699043395112885	0.595847001739352	0.523259416377315	3/98	3
Prolactin signaling pathway - Mus musculus (house mouse)	0.699043395112885	0.595847001739352	0.529248829801703	1/98	1
Wnt signaling pathway - Mus musculus (house mouse)	0.699043395112885	0.595847001739352	0.530243432380935	2/98	2
p53 signaling pathway - Mus musculus (house mouse)	0.699043395112885	0.595847001739352	0.534035964250125	1/98	1
Metabolism of xenobiotics by cytochrome P450 - Mus musculus (house mouse)	0.699043395112885	0.595847001739352	0.538774909404077	1/98	1
Renin secretion - Mus musculus (house mouse)	0.699043395112885	0.595847001739352	0.538774909404077	1/98	1
Pertussis - Mus musculus (house mouse)	0.700695344705832	0.597255082008566	0.543466145405987	1/98	1
Alzheimer disease - Mus musculus (house mouse)	0.713084736410184	0.607815487774534	0.556553940612827	4/98	4
Platinum drug resistance - Mus musculus (house mouse)	0.715288847076137	0.60969421624975	0.561763435996381	1/98	1
Cytosolic DNA-sensing pathway - Mus musculus (house mouse)	0.716516967131449	0.610741034884829	0.56622316426973	1/98	1
B cell receptor signaling pathway - Mus musculus (house mouse)	0.717920104624124	0.611937033979998	0.575008290400836	1/98	1
Chemokine signaling pathway - Mus musculus (house mouse)	0.717920104624124	0.611937033979998	0.5836124218837	2/98	2
Gap junction - Mus musculus (house mouse)	0.717920104624124	0.611937033979998	0.583617273616722	1/98	1
Insulin secretion - Mus musculus (house mouse)	0.717920104624124	0.611937033979998	0.583617273616722	1/98	1
Salivary secretion - Mus musculus (house mouse)	0.717920104624124	0.611937033979998	0.587856806830806	1/98	1
Th1 and Th2 cell differentiation - Mus musculus (house mouse)	0.717920104624124	0.611937033979998	0.592053609920019	1/98	1
GABAergic synapse - Mus musculus (house mouse)	0.717920104624124	0.611937033979998	0.60032072663489	1/98	1
GnRH signaling pathway - Mus musculus (house mouse)	0.717920104624124	0.611937033979998	0.60032072663489	1/98	1
Chemical carcinogenesis - DNA adducts - Mus musculus (house mouse)	0.717920104624124	0.611937033979998	0.60032072663489	1/98	1
Morphine addiction - Mus musculus (house mouse)	0.717920104624124	0.611937033979998	0.608421983742283	1/98	1
IL-17 signaling pathway - Mus musculus (house mouse)	0.717920104624124	0.611937033979998	0.612411446845854	1/98	1
Complement and coagulation cascades - Mus musculus (house mouse)	0.717920104624124	0.611937033979998	0.616360675189492	1/98	1
Hematopoietic cell lineage - Mus musculus (house mouse)	0.717920104624124	0.611937033979998	0.616360675189492	1/98	1
Fc gamma R-mediated phagocytosis - Mus musculus (house mouse)	0.717920104624124	0.611937033979998	0.616360675189492	1/98	1
Viral protein interaction with cytokine and cytokine receptor - Mus musculus (house mouse)	0.718391889457404	0.612339171501562	0.620270070409564	1/98	1
Neutrophil extracellular trap formation - Mus musculus (house mouse)	0.722391069710619	0.615747972128179	0.627246880041416	2/98	2
Circadian entrainment - Mus musculus (house mouse)	0.727826977748056	0.620381403369332	0.635517214716596	1/98	1
Retinol metabolism - Mus musculus (house mouse)	0.736352509961156	0.627648352521448	0.646553423380527	1/98	1
Chagas disease - Mus musculus (house mouse)	0.736366959154488	0.627660668650295	0.650158144424206	1/98	1
NF-kappa B signaling pathway - Mus musculus (house mouse)	0.742131218257886	0.632573978078609	0.660755404341727	1/98	1
Kaposi sarcoma-associated herpesvirus infection - Mus musculus (house mouse)	0.742131218257886	0.632573978078609	0.66248786800582	2/98	2
Chemical carcinogenesis - reactive oxygen species - Mus musculus (house mouse)	0.754002762419553	0.642692983628477	0.676763455049745	2/98	2
T cell receptor signaling pathway - Mus musculus (house mouse)	0.789118103714762	0.672624417030298	0.712130971645029	1/98	1
Platelet activation - Mus musculus (house mouse)	0.791085924403235	0.674301737873874	0.720868079901189	1/98	1
Sphingolipid signaling pathway - Mus musculus (house mouse)	0.791085924403235	0.674301737873874	0.723721713133996	1/98	1
Salmonella infection - Mus musculus (house mouse)	0.791085924403235	0.674301737873874	0.727030935609478	2/98	2
Staphylococcus aureus infection - Mus musculus (house mouse)	0.791085924403235	0.674301737873874	0.729342632742495	1/98	1
Inflammatory mediator regulation of TRP channels - Mus musculus (house mouse)	0.792864837677325	0.675818038790428	0.734850337359472	1/98	1
Spliceosome - Mus musculus (house mouse)	0.797372766168725	0.679660483614934	0.742918040674276	2/98	2
Serotonergic synapse - Mus musculus (house mouse)	0.797393186798293	0.679677889645785	0.748138987467063	1/98	1
Dopaminergic synapse - Mus musculus (house mouse)	0.797393186798293	0.679677889645785	0.750716512449125	1/98	1
Retrograde endocannabinoid signaling - Mus musculus (house mouse)	0.829299033602822	0.706873630696116	0.790745254464215	1/98	1
Oxytocin signaling pathway - Mus musculus (house mouse)	0.829299033602822	0.706873630696116	0.790745254464215	1/98	1
Ubiquitin mediated proteolysis - Mus musculus (house mouse)	0.829299033602822	0.706873630696116	0.792890783347089	1/98	1
Adrenergic signaling in cardiomyocytes - Mus musculus (house mouse)	0.829486953490381	0.70703380888012	0.797116730915147	1/98	1
Hepatitis B - Mus musculus (house mouse)	0.841932683811876	0.717642236265835	0.813183762901226	1/98	1
Necroptosis - Mus musculus (house mouse)	0.861873810064625	0.734639550555727	0.836648235135904	1/98	1
Tuberculosis - Mus musculus (house mouse)	0.862675291848742	0.735322713462856	0.841634431071944	1/98	1
Phagosome - Mus musculus (house mouse)	0.863315105751636	0.73586807473567	0.846469932956483	1/98	1
Pathways of neurodegeneration - multiple diseases - Mus musculus (house mouse)	0.883309702168583	0.752910965648189	0.870383218722213	3/98	3
Alcoholism - Mus musculus (house mouse)	0.888915278541264	0.75768901790937	0.880242934360373	1/98	1
NOD-like receptor signaling pathway - Mus musculus (house mouse)	0.895280745916832	0.763114782142204	0.890913522766019	1/98	1
Thermogenesis - Mus musculus (house mouse)	0.913197100573886	0.778386232068114	0.913197100573886	1/98	1
